# Supplementary material for: Multi-Omics Integration and Network Analysis Reveal Potential Hub Genes and Genetic Mechanisms Regulating Bovine Mastitis
Source: Curr Issues Mol Biol. 2022 Jan 11;44(1):309–28. doi: 10.3390/cimb44010023 (PMC8928958; doi:10.3390/cimb44010023)
Supplement: Supplementary file 1 [file cimb-44-00023-s001.zip]

Archive with 12 entries (10 files):
- cimb-1492332-supplementary/
- cimb-1492332-supplementary/Supplementary Material 1-Gene Set 1(Microarray Results).xlsx
- cimb-1492332-supplementary/Supplementary Material 2-Gene Set 2 (RNA-Seq Results).xlsx
- cimb-1492332-supplementary/Supplementary Material 3-Gene Set 3(GWAS Results).xlsx
- cimb-1492332-supplementary/Supplementary Material 4( Modelled PDB structures)/
- cimb-1492332-supplementary/Supplementary Material 4( Modelled PDB structures)/model_01 CXCR1.pdb
- cimb-1492332-supplementary/Supplementary Material 4( Modelled PDB structures)/model_01 GRO1.pdb
- cimb-1492332-supplementary/Supplementary Material 4( Modelled PDB structures)/model_01 HCK.pdb
- cimb-1492332-supplementary/Supplementary Material 4( Modelled PDB structures)/model_01 IL1RN.pdb
- cimb-1492332-supplementary/Supplementary Material 4( Modelled PDB structures)/model_01 MMP9.pdb
- cimb-1492332-supplementary/Supplementary Material 4( Modelled PDB structures)/model_01 S100A9.pdb
- cimb-1492332-supplementary/Supplementary Material 4( Modelled PDB structures)/model_01 SOCS3.pdb
