# Supplementary material for: Multi-Omics Integration and Network Analysis Reveal Potential Hub Genes and Genetic Mechanisms Regulating Bovine Mastitis
Source: Curr Issues Mol Biol. 2022 Jan 11;44(1):309–28. doi: 10.3390/cimb44010023 (PMC8928958; doi:10.3390/cimb44010023)
Supplement: Supplementary file 1 [file cimb-44-00023-s001.zip › cimb-1492332-supplementary/Supplementary Material 1-Gene Set 1(Microarray Results).xlsx]

## Sheet: GSE15020
ID	P_value adj	P_value	t	B	logFC	genes symbol	gene title
Bt.9614.1.S1_at	1.54268e-05	2.92832e-07	-9.59847	7.12814	-1.04169	2021-09-15	15 kDa selenoprotein
Bt.26687.1.S1_at	5.80174e-05	2.25067e-06	8.00318	5.02827	0.987939	AAAS	aladin WD repeat nucleoporin
Bt.19465.1.S1_at	5.8617e-05	2.28258e-06	7.99288	5.01374	1.11024	AASDHPPT	aminoadipate-semialdehyde dehydrogenase-phosphopantetheinyl transferase
Bt.16637.1.A1_at	1.58846e-05	3.05473e-07	-9.56319	7.08477	-1.2941	ABCD1	ATP binding cassette subfamily D member 1
Bt.27938.1.A1_at	2.72894e-06	2.32992e-08	-11.9089	9.70747	-2.07948	ABCG2	ATP binding cassette subfamily G member 2 (Junior blood group)
Bt.4735.1.S2_at	1.63759e-06	1.0403e-08	-12.735	10.5199	-1.36819	ACACA	acetyl-CoA carboxylase alpha
Bt.4735.1.S1_at	2.2022e-06	1.68853e-08	-12.2331	10.0325	-1.7701	ACACA	acetyl-CoA carboxylase alpha
Bt.4585.1.S1_at	5.72889e-05	2.20551e-06	8.01802	5.04921	1.11564	ACAT2	acetyl-CoA acetyltransferase 2
Bt.24384.1.A1_at	3.12907e-06	2.85309e-08	11.7087	9.50257	1.4916	ACOT9	acyl-CoA thioesterase 9
Bt.8722.1.S1_at	2.24333e-06	1.74942e-08	12.1971	9.99679	1.47684	ACP2	acid phosphatase 2, lysosomal
Bt.15886.1.S1_at	6.63917e-07	2.47648e-09	14.3287	11.9513	2.2485	ACSL5	acyl-CoA synthetase long-chain family member 5
Bt.4604.1.S1_a_at	1.68096e-05	3.41375e-07	-9.4709	6.97072	-2.52214	ACSM1	acyl-CoA synthetase medium-chain family member 1
Bt.4292.1.S1_at	1.47782e-05	2.70108e-07	9.66619	7.21099	1.30804	ACTR3	ARP3 actin related protein 3 homolog
Bt.13604.1.S1_at	2.29703e-05	5.62794e-07	9.06405	6.45698	1.73532	ADAM19	ADAM metallopeptidase domain 19
Bt.11069.2.S1_at	4.31865e-05	1.43264e-06	-8.33856	5.49447	-1.13484	ADCY6	adenylate cyclase 6
Bt.11069.1.S1_at	5.59117e-05	2.12496e-06	-8.04532	5.08762	-1.04569	ADCY6	adenylate cyclase 6
Bt.9239.1.S1_at	2.38279e-05	5.98463e-07	9.01496	6.39377	2.1076	ADORA2B	adenosine A2b receptor
Bt.5246.1.S1_at	1.11091e-05	1.79565e-07	10.0141	7.62933	0.975631	ADSL	adenylosuccinate lyase
Bt.24907.1.A1_at	1.39601e-05	2.52842e-07	9.72184	7.27873	1.36753	ADSS	adenylosuccinate synthase
Bt.16782.3.A1_at	1.09595e-05	1.75784e-07	-10.0325	7.65111	-1.16523	ADSSL1	adenylosuccinate synthase like 1
Bt.16782.2.S1_at	5.74753e-05	2.22488e-06	-8.01162	5.04017	-1.19786	ADSSL1	adenylosuccinate synthase like 1
Bt.1541.1.S1_at	1.50433e-05	2.79318e-07	-9.63804	7.17661	-1.1625	AGPAT1	1-acylglycerol-3-phosphate O-acyltransferase 1
Bt.12322.1.S1_at	4.01675e-05	1.28595e-06	8.42021	5.60588	1.44077	AHCY	adenosylhomocysteinase
Bt.20733.1.S1_at	7.39317e-07	2.8803e-09	-14.1531	11.8016	-1.83273	AHCYL2	adenosylhomocysteinase like 2
Bt.15900.1.A1_at	1.85597e-06	1.33661e-08	-12.4732	10.2679	-1.4632	AHCYL2	adenosylhomocysteinase like 2
Bt.15900.2.S1_at	5.01786e-06	5.61515e-08	-11.0597	8.81557	-1.38143	AHCYL2	adenosylhomocysteinase like 2
Bt.3230.1.A1_at	3.51599e-05	1.06232e-06	-8.566	5.80284	-0.851523	ALAS2	5'-aminolevulinate synthase 2
Bt.22533.1.S1_at	5.49471e-05	2.05414e-06	8.07025	5.12261	0.818922	ALDOA	aldolase, fructose-bisphosphate A
Bt.7066.1.S1_at	2.06514e-05	4.78402e-07	9.19479	6.62404	2.99597	ALOX5AP	arachidonate 5-lipoxygenase-activating protein
Bt.15751.1.S1_at	4.88421e-07	1.51822e-09	14.911	12.4343	2.6525	AMPD2	adenosine monophosphate deaminase 2
Bt.2233.1.A1_at	5.40891e-05	2.00189e-06	-8.08923	5.14921	-1.31354	AMPH	amphiphysin
Bt.20883.1.S1_at	5.48606e-05	2.03954e-06	-8.0755	5.12998	-1.58758	ANG2///ANG///RNASE4	angiogenin 2///angiogenin, ribonuclease, RNase A family, 5///ribonuclease A family member 4
Bt.12722.1.A1_at	5.71456e-05	2.19554e-06	-8.02134	5.05388	-1.23649	ANG2///ANG///RNASE4	angiogenin 2///angiogenin, ribonuclease, RNase A family, 5///ribonuclease A family member 4
Bt.8027.1.S1_at	5.23746e-06	5.9043e-08	-11.0128	8.7645	-1.08745	ANPEP	alanyl aminopeptidase, membrane
Bt.23438.1.S1_at	4.76027e-05	1.66909e-06	8.22406	5.33686	1.34049	ANTXR2	anthrax toxin receptor 2
Bt.4314.1.S1_at	2.47073e-06	2.03483e-08	12.0444	9.84428	1.50062	ANXA2	annexin A2
Bt.21853.1.S1_at	3.48513e-05	1.04432e-06	8.57912	5.82044	1.48629	AP1S2	adaptor related protein complex 1 sigma 2 subunit
Bt.7552.1.S1_at	1.37744e-05	2.47765e-07	9.73897	7.29953	0.950191	AP2M1	adaptor related protein complex 2 mu 1 subunit
Bt.26567.1.S1_at	1.87339e-05	4.03748e-07	9.33283	6.79839	1.26599	AP4S1	adaptor related protein complex 4 sigma 1 subunit
Bt.9211.1.S1_at	2.657e-05	7.05661e-07	8.88432	6.2242	1.86891	APBB1IP	amyloid beta precursor protein binding family B member 1 interacting protein
Bt.461.1.S1_at	1.57524e-06	9.92308e-09	12.7849	10.5673	1.85693	ARF2	ADP-ribosylation factor 2
Bt.865.1.S1_at	1.48946e-05	2.74513e-07	9.6526	7.1944	1.42151	ARHGAP30	Rho GTPase activating protein 30
Bt.15736.1.S1_at	1.5148e-05	2.8189e-07	9.63035	7.1672	1.53102	ARHGAP45	Rho GTPase activating protein 45
Bt.27352.1.S1_at	1.34133e-05	2.40158e-07	-9.76537	7.33149	-1.22308	ARHGEF16	Rho guanine nucleotide exchange factor 16
Bt.27352.2.S1_a_at	1.67822e-05	3.3709e-07	-9.48136	6.98369	-1.06576	ARHGEF16	Rho guanine nucleotide exchange factor 16
Bt.27421.1.S1_at	2.66416e-05	7.11108e-07	8.87826	6.21629	1.19295	ARHGEF2	Rho/Rac guanine nucleotide exchange factor 2
Bt.20329.2.S1_at	2.4981e-05	6.46061e-07	-8.95411	6.31502	-1.36782	ARL4D	ADP ribosylation factor like GTPase 4D
Bt.6846.1.S1_at	3.10251e-05	8.80811e-07	8.71075	5.9959	1.02908	ARPC2	actin related protein 2/3 complex subunit 2
Bt.4018.1.S1_at	7.70527e-07	3.22543e-09	14.0228	11.6893	1.64562	ARRB1	arrestin, beta 1
Bt.29697.1.S1_at	6.34233e-05	2.55764e-06	-7.90997	4.89624	-1.40122	ART3	ADP-ribosyltransferase 3
Bt.8766.1.S1_at	7.66326e-06	1.05128e-07	10.4853	8.17658	1.25173	ASAH1	N-acylsphingosine amidohydrolase 1
Bt.9789.1.S1_at	3.07867e-05	8.66386e-07	-8.72359	6.01291	-1.18794	ASCL2	achaete-scute family bHLH transcription factor 2
Bt.685.1.A1_at	6.01219e-06	7.40061e-08	10.8038	8.53455	1.68815	ASRGL1	asparaginase like 1
Bt.20136.2.S1_at	3.5547e-05	1.0799e-06	8.5534	5.78591	1.22997	ATG2A	ATG2 autophagy related 2 homolog A (S. cerevisiae)
Bt.21374.2.S1_a_at	4.96196e-05	1.7686e-06	8.18094	5.2771	0.871103	ATG3	autophagy related 3
Bt.22078.1.S1_at	3.96871e-06	3.9641e-08	11.3896	9.16926	1.17009	ATP6AP2	ATPase, H+ transporting, lysosomal accessory protein 2
Bt.14987.1.A1_at	4.6566e-05	1.61345e-06	8.24938	5.37185	1.02844	ATP6AP2	ATPase, H+ transporting, lysosomal accessory protein 2
Bt.25471.1.S1_at	1.0961e-05	1.76717e-07	10.028	7.64569	2.10653	ATXN3	ataxin 3
Bt.4898.1.S1_at	1.70361e-06	1.12972e-08	12.6483	10.437	2.1132	BASP1	brain abundant membrane attached signal protein 1
Bt.23172.1.S1_at	1.29912e-05	2.29459e-07	9.80404	7.3782	1.97919	BAX	BCL2-associated X protein
Bt.20613.3.S1_at	2.83413e-05	7.71727e-07	-8.81395	6.13206	-1.06539	BCAR3	breast cancer anti-estrogen resistance 3
Bt.5287.1.S1_at	1.676e-06	1.08362e-08	-12.6921	10.4789	-1.42292	BCKDHA	branched chain keto acid dehydrogenase E1, alpha polypeptide
Bt.19656.1.S1_at	6.278e-05	2.52423e-06	7.91953	4.90982	0.976739	BCL10	B-cell CLL/lymphoma 10
Bt.9742.1.S1_at	2.29703e-05	5.63594e-07	9.06291	6.45552	1.66774	BCL2	B-cell CLL/lymphoma 2
Bt.7542.1.S1_at	1.9526e-06	1.41621e-08	12.4134	10.2097	3.24345	BCL2A1	BCL2 related protein A1
Bt.9777.1.S1_at	5.22868e-05	1.91785e-06	-8.12089	5.19349	-2.05364	BDH1	3-hydroxybutyrate dehydrogenase, type 1
Bt.26788.1.S1_at	4.39774e-07	1.33055e-09	-15.0716	12.5641	-1.69718	BEND5	BEN domain containing 5
Bt.9391.2.S1_at	2.08312e-05	4.83483e-07	9.18624	6.61318	3.31579	BIRC3	baculoviral IAP repeat containing 3
Bt.9391.1.A1_at	3.92059e-05	1.24306e-06	8.44596	5.64086	2.09258	BIRC3	baculoviral IAP repeat containing 3
Bt.6958.3.A1_at	2.87826e-06	2.49319e-08	11.8416	9.639	1.27821	BNIP3	BCL2/adenovirus E1B 19kDa interacting protein 3
Bt.26692.1.S1_a_at	2.05291e-05	4.71554e-07	9.20645	6.63886	1.31494	BNIP3	BCL2/adenovirus E1B 19kDa interacting protein 3
Bt.4762.1.S1_at	6.39443e-05	2.58439e-06	7.90242	4.88549	1.74755	BOLA///BOLA///BOLA-NC1	MHC class I antigen clone 2///MHC class I heavy chain///non-classical MHC class I antigen
Bt.29814.1.S1_at	3.31301e-05	9.7078e-07	8.63539	5.8957	2.97988	BOLA-A///BoLA///BOLA	major histocompatibility complex, class I, A///major histocompatibility complex, class I, A///MHC class I heavy chain
Bt.17693.1.S1_at	5.98129e-05	2.36495e-06	7.96698	4.97713	1.16545	BRMS1L	breast cancer metastasis-suppressor 1-like
Bt.24206.1.A1_at	3.62457e-05	1.11465e-06	8.52913	5.75327	1.348	BTBD1	BTB (POZ) domain containing 1
Bt.4725.1.S1_at	6.06736e-06	7.56911e-08	10.7831	8.51161	1.30171	BTG1	BTG anti-proliferation factor 1
Bt.26060.1.A1_at	6.56556e-05	2.68576e-06	7.87454	4.84575	1.63868	BTK	Bruton tyrosine kinase
Bt.12555.1.S1_at	3.93866e-05	1.25574e-06	-8.43825	5.63039	-2.01853	BTNL9	butyrophilin like 9
Bt.23604.1.S1_at	1.02998e-05	1.63068e-07	10.0977	7.72795	1.72795	BZW1	basic leucine zipper and W2 domains 1
Bt.4367.1.S1_at	6.57722e-05	2.70582e-06	7.86915	4.83806	0.848044	C19H17orf62	chromosome 19 open reading frame, human C17orf62
Bt.6411.1.S1_at	2.49624e-05	6.44545e-07	8.95597	6.31744	1.31316	C1H3orf38	chromosome 1 open reading frame, human C3orf38
Bt.4707.1.A1_at	2.63443e-05	6.9606e-07	8.89513	6.2383	3.99078	C4BPA	complement component 4 binding protein, alpha
Bt.26157.1.A1_at	1.51517e-06	9.29398e-09	12.8543	10.633	2.40636	C5AR2	complement component 5a receptor 2
Bt.14198.1.S1_at	5.45768e-06	6.24304e-08	10.9609	8.70774	2.98996	C5H12orf75	chromosome 5 open reading frame, human C12orf75
Bt.21936.1.S1_at	7.69874e-06	1.05934e-07	10.4784	8.16879	1.77214	C8H9orf64	chromosome 8 open reading frame, human C9orf64
Bt.47.1.S1_at	6.67111e-05	2.76212e-06	-7.85427	4.81679	-2.46154	CA6	carbonic anhydrase VI
Bt.26983.1.S1_at	3.5547e-05	1.07813e-06	8.55466	5.7876	1.54937	CASP1	caspase-1
Bt.16018.1.S1_a_at	5.34816e-07	1.82811e-09	14.6875	12.2512	2.48915	CASP4	caspase 4, apoptosis-related cysteine peptidase
Bt.16018.1.S2_at	3.75964e-06	3.67737e-08	11.4618	9.24542	2.30188	CASP4	caspase 4, apoptosis-related cysteine peptidase
Bt.12936.1.S1_at	2.57473e-06	2.15557e-08	-11.9866	9.78606	-1.87081	CATHL5	cathelicidin 5
Bt.26363.1.A1_at	1.67822e-05	3.38732e-07	-9.47734	6.9787	-3.17904	CCDC184	coiled-coil domain containing 184
Bt.21999.1.S1_at	4.27528e-05	1.4069e-06	8.35222	5.51317	1.66839	CCDC88A	coiled-coil domain containing 88A
Bt.26655.1.S1_at	2.24333e-06	1.74713e-08	12.1984	9.9981	3.79023	CCL19	chemokine (C-C motif) ligand 19
Bt.2408.1.S1_s_at	2.10607e-05	4.93088e-07	9.17035	6.59296	3.17498	CCL2	chemokine (C-C motif) ligand 2
Bt.2408.1.S1_at	2.97849e-05	8.26162e-07	8.76063	6.06187	3.54791	CCL2	chemokine (C-C motif) ligand 2
Bt.9974.1.S1_at	2.44672e-06	1.96862e-08	12.0777	9.87768	4.19708	CCL3	chemokine (C-C motif) ligand 3
Bt.7707.1.S1_at	1.49492e-05	2.76333e-07	9.64705	7.18763	1.06253	CCM2	CCM2 scaffolding protein
Bt.12365.1.S1_at	3.08733e-05	8.75222e-07	8.71569	6.00246	1.06766	CCT2	chaperonin containing TCP1 subunit 2
Bt.5096.1.S1_at	3.02661e-06	2.69695e-08	11.764	9.55953	1.48659	CCT3	chaperonin containing TCP1 subunit 3
Bt.6427.1.S1_at	3.19226e-05	9.18197e-07	8.67848	5.95307	1.18566	CCT4	chaperonin containing TCP1 subunit 4
Bt.20176.1.S1_at	1.68642e-05	3.43184e-07	9.46653	6.9653	1.01711	CCT5	chaperonin containing TCP1 subunit 5
Bt.28588.2.A1_a_at	5.88505e-05	2.3047e-06	7.98583	5.00378	1.6155	CD244	CD244 molecule
Bt.5343.1.A1_at	5.34644e-05	1.96769e-06	-8.10194	5.167	-1.30852	CD300LG	CD300 molecule like family member g
Bt.7932.2.S1_at	1.75744e-05	3.66402e-07	-9.4125	6.89808	-1.36359	CD320	CD320 molecule
Bt.5392.1.S1_at	8.06486e-07	3.54308e-09	-13.9154	11.596	-1.65017	CD36	CD36 molecule
Bt.13130.1.S1_at	1.50045e-05	2.77977e-07	9.64207	7.18154	1.38626	CD40	CD40 molecule
Bt.5494.1.S1_at	4.61021e-07	1.41394e-09	14.9974	12.5043	2.72835	CD44	CD44 molecule (Indian blood group)
Bt.13293.1.S1_at	1.485e-05	2.72037e-07	9.66021	7.20369	2.78834	CD48	CD48 molecule
Bt.14005.1.S1_at	7.49105e-07	2.94968e-09	14.1256	11.778	2.7987	CD53	CD53 molecule
Bt.2334.1.S1_at	5.87555e-07	2.06988e-09	14.5397	12.1286	3.47067	CD68	CD68 molecule
Bt.18756.1.S1_at	3.36588e-05	9.94642e-07	8.61665	5.87068	1.04989	CDC42SE2	CDC42 small effector 2
Bt.26397.1.A1_at	3.90919e-05	1.23782e-06	8.44917	5.64521	1.07922	CDK5R1	cyclin-dependent kinase 5, regulatory subunit 1 (p35)
Bt.22785.1.S1_at	1.17264e-05	1.97319e-07	9.93294	7.5328	1.56927	CEBPB	CCAAT/enhancer binding protein (C/EBP), beta
Bt.6406.1.S2_at	2.53137e-06	2.09828e-08	12.0135	9.81327	1.73544	CEBPD	CCAAT/enhancer binding protein delta
Bt.6406.1.S3_at	3.66096e-05	1.13191e-06	8.51737	5.73743	2.43925	CEBPD	CCAAT/enhancer binding protein delta
Bt.12755.1.S1_a_at	1.75744e-05	3.68561e-07	-9.40766	6.89205	-0.957465	CHGA	chromogranin A
Bt.13047.1.S1_at	5.57151e-05	2.11018e-06	-8.05045	5.09482	-1.13158	CHRM5	cholinergic receptor, muscarinic 5
Bt.20167.1.S1_at	3.51599e-05	1.06018e-06	-8.56754	5.80491	-2.78872	CIDEA	cell death-inducing DFFA-like effector a
Bt.23174.2.S1_at	8.96649e-07	4.53817e-09	13.636	11.3497	2.10291	CLIC1	chloride intracellular channel 1
Bt.12504.1.S1_at	1.52706e-05	2.87406e-07	9.61412	7.14733	1.87718	CLU	clusterin
Bt.16243.2.A1_at	2.54811e-05	6.64275e-07	-8.93208	6.28641	-1.06956	CMTM8	CKLF-like MARVEL transmembrane domain containing 8
Bt.22449.2.S1_at	6.54179e-05	2.66248e-06	7.88084	4.85474	1.31173	CNOT6L	CCR4-NOT transcription complex subunit 6 like
Bt.4477.2.S1_a_at	4.61942e-05	1.59673e-06	8.25717	5.38259	1.39852	CNPPD1	cyclin Pas1/PHO80 domain containing 1
Bt.73.1.S1_at	3.05969e-06	2.76447e-08	-11.7397	9.53451	-1.27166	COL10A1	collagen type X alpha 1
Bt.25312.1.A1_at	3.01378e-05	8.40631e-07	-8.74709	6.04399	-2.08186	COLEC12	collectin subfamily member 12
Bt.351.1.S1_at	2.24333e-06	1.76249e-08	12.1895	9.98928	2.30996	CORO1A	coronin 1A
Bt.1500.1.S1_at	4.69247e-05	1.63336e-06	8.24021	5.35919	1.01976	CORO1B	coronin 1B
Bt.4915.1.S1_at	1.21e-05	2.07617e-07	9.88933	7.48069	1.85097	COTL1	coactosin-like F-actin binding protein 1
Bt.12610.1.A1_at	4.02906e-05	1.29248e-06	8.41637	5.60066	3.43413	CP	ceruloplasmin (ferroxidase)
Bt.20407.2.A1_at	3.41675e-05	1.01807e-06	-8.59871	5.84668	-1.41938	CPEB4	cytoplasmic polyadenylation element binding protein 4
Bt.20407.1.S1_at	5.22632e-05	1.91048e-06	-8.12374	5.19746	-1.05726	CPEB4	cytoplasmic polyadenylation element binding protein 4
Bt.8180.3.A1_a_at	6.54487e-05	2.66645e-06	7.87976	4.85321	1.41281	CPNE2	copine II
Bt.22472.1.S1_at	1.78758e-05	3.77106e-07	9.38881	6.86851	1.50565	CREM	cAMP responsive element modulator
Bt.7031.1.A1_at	3.66666e-05	1.13519e-06	8.51516	5.73444	1.34024	CRLF3	cytokine receptor like factor 3
Bt.366.2.S2_a_at	2.00633e-05	4.51546e-07	9.24162	6.68342	1.70231	CSF1	colony stimulating factor 1
Bt.5381.2.A1_at	9.19867e-06	1.40679e-07	-10.2268	7.879	-1.05039	CSN2	casein beta
Bt.21410.1.S1_at	8.35446e-06	1.1971e-07	10.3694	8.04395	1.59413	CTSA	cathepsin A
Bt.393.1.S1_at	1.23862e-05	2.13043e-07	9.86728	7.45426	1.29697	CTSB	cathepsin B
Bt.17926.1.A1_at	2.17737e-05	5.23406e-07	9.12226	6.5316	1.61504	CTSB	cathepsin B
Bt.393.1.S2_at	3.51599e-05	1.06092e-06	8.56701	5.80419	1.35425	CTSB	cathepsin B
Bt.8022.1.S1_at	3.59332e-07	1.0276e-09	15.3905	12.8176	2.81515	CTSC	cathepsin C
Bt.1031.1.S1_at	2.09789e-06	1.59143e-08	12.2936	10.0922	2.06423	CTSH	cathepsin H
Bt.7938.1.S1_at	8.78168e-06	1.29571e-07	10.2993	7.96308	1.50664	CTSS	cathepsin S
Bt.4902.1.S1_at	9.07302e-06	1.38006e-07	10.2437	7.89862	1.60376	CTSZ	cathepsin Z
Bt.22009.2.S1_a_at	3.60299e-07	1.0453e-09	15.3693	12.8008	2.13735	CXCL16	chemokine (C-X-C motif) ligand 16
Bt.22009.1.S1_at	6.0949e-06	7.65399e-08	10.7729	8.50025	1.42425	CXCL16	chemokine (C-X-C motif) ligand 16
Bt.610.1.A1_at	5.91256e-07	2.10743e-09	14.5185	12.1109	6.63329	CXCL2	chemokine (C-X-C motif) ligand 2
Bt.7165.1.S1_at	5.20035e-07	1.68115e-09	14.7879	12.3339	5.16099	CXCL5	chemokine (C-X-C motif) ligand 5
Bt.155.1.S1_at	2.18963e-07	5.62655e-10	16.158	13.4052	6.59602	CXCL8	chemokine (C-X-C motif) ligand 8
Bt.4558.1.S1_at	9.84306e-06	1.51758e-07	10.1604	7.80148	1.79491	CYBB	cytochrome b-245, beta polypeptide
Bt.22430.1.A1_at	5.18594e-05	1.88885e-06	8.13216	5.20921	1.55621	CYBB	cytochrome b-245, beta polypeptide
Bt.13772.1.A1_at	1.14802e-05	1.87943e-07	-9.97481	7.58265	-2.21151	CYP1A1	cytochrome P450, subfamily I (aromatic compound-inducible), polypeptide 1
Bt.13081.1.S1_at	3.21878e-05	9.27161e-07	-8.67095	5.94306	-1.30679	CYP1A1	cytochrome P450, subfamily I (aromatic compound-inducible), polypeptide 1
Bt.27036.1.S1_at	1.99958e-05	4.46901e-07	9.25002	6.69405	3.11251	CYP4F2	cytochrome P450, family 4, subfamily F, polypeptide 2
Bt.22000.1.A1_at	8.26472e-06	1.16805e-07	10.3912	8.06904	1.59951	CYR61	cysteine rich angiogenic inducer 61
Bt.22532.1.S1_at	1.83202e-05	3.91035e-07	9.35903	6.83125	1.28962	DARS	aspartyl-tRNA synthetase
Bt.22532.2.S1_at	3.90398e-05	1.23456e-06	8.45118	5.64793	1.1666	DARS	aspartyl-tRNA synthetase
Bt.4474.2.S1_a_at	3.25909e-06	3.0527e-08	11.6425	9.4341	1.81454	DBNDD2	dysbindin domain containing 2
Bt.4474.1.S1_at	8.8187e-06	1.3231e-07	10.2808	7.9417	1.32578	DBNDD2	dysbindin domain containing 2
Bt.4523.1.S1_at	2.82641e-06	2.42484e-08	11.8692	9.6671	1.33531	DCTN5	dynactin subunit 5
Bt.20336.2.S1_at	4.90596e-06	5.38826e-08	11.0984	8.85751	1.40582	DDX19B	DEAD (Asp-Glu-Ala-As) box polypeptide 19B
Bt.5200.1.S1_at	4.11145e-05	1.32572e-06	8.39713	5.57446	1.14823	DDX39A	DEAD-box helicase 39A
Bt.5258.1.S1_at	5.57151e-05	2.11056e-06	8.05032	5.09464	0.852444	DDX41	DEAD-box helicase 41
Bt.13125.1.S1_s_at	6.12494e-07	2.2339e-09	14.4497	12.0533	5.52562	DEFB4A	defensin, beta 4A
Bt.146.1.S1_at	7.49105e-07	2.98052e-09	14.1136	11.7677	5.59871	DEFB4A	defensin, beta 4A
Bt.23550.1.S1_at	1.94865e-05	4.30467e-07	9.28051	6.73255	1.63895	DGAT2	diacylglycerol O-acyltransferase 2
Bt.1825.1.S1_at	1.85597e-06	1.33844e-08	-12.4717	10.2665	-1.30627	DHRS11	dehydrogenase/reductase 11
Bt.27564.1.A1_at	5.64684e-06	6.57643e-08	10.9126	8.65479	1.42881	DHX58	DEXH-box helicase 58
Bt.23455.1.S1_at	4.51824e-05	1.5449e-06	-8.28187	5.41664	-0.963233	DMKN	dermokine
Bt.4680.1.S1_at	3.39911e-06	3.21203e-08	-11.5929	9.38256	-2.07561	DNAJC12	DnaJ heat shock protein family (Hsp40) member C12
Bt.28559.1.S1_a_at	4.29692e-05	1.4158e-06	8.34747	5.50666	1.1538	DNASE1L1	deoxyribonuclease 1 like 1
Bt.20307.1.S1_at	4.2658e-06	4.45533e-08	11.278	9.05069	1.24896	DNPEP	aspartyl aminopeptidase
Bt.25948.1.A1_at	1.31369e-05	2.3387e-07	-9.78786	7.35869	-1.86734	DTX1	deltex E3 ubiquitin ligase 1
Bt.28523.1.S1_at	3.98186e-06	4.01024e-08	11.3785	9.15752	1.60872	DTX3L	deltex E3 ubiquitin ligase 3L
Bt.20026.1.A1_at	4.41931e-05	1.49459e-06	-8.30672	5.45079	-0.936904	DUS1L	dihydrouridine synthase 1 like
Bt.27211.1.S1_at	3.9319e-05	1.24905e-06	-8.44231	5.6359	-1.11521	DUSP13	dual specificity phosphatase 13
Bt.11352.1.S1_at	5.13608e-05	1.85621e-06	8.14507	5.2272	1.23018	EBNA1BP2	EBNA1 binding protein 2
Bt.10014.1.S1_at	1.68096e-05	3.40838e-07	9.47221	6.97234	1.28402	EED	embryonic ectoderm development
Bt.12872.1.S1_at	6.54564e-05	2.66948e-06	-7.87894	4.85203	-1.79396	EED	embryonic ectoderm development
Bt.4111.1.A1_at	9.31882e-07	4.94367e-09	-13.5406	11.2644	-1.95579	EFHC1	EF-hand domain containing 1
Bt.3215.1.S1_at	8.79766e-06	1.30171e-07	10.2952	7.95835	1.38722	EFNA1	ephrin-A1
Bt.9221.1.A1_at	1.46838e-05	2.6751e-07	9.67431	7.2209	1.50178	EHBP1L1	EH domain binding protein 1 like 1
Bt.7963.1.S1_at	4.31865e-05	1.4337e-06	8.338	5.4937	1.20755	EHD1	EH-domain containing 1
Bt.23244.1.S1_at	4.7782e-05	1.67736e-06	8.22037	5.33176	1.08501	EIF3D	eukaryotic translation initiation factor 3 subunit D
Bt.15545.1.S1_at	5.69471e-06	6.67939e-08	10.8982	8.63897	1.09862	EIF4A1	eukaryotic translation initiation factor 4A1
AFFX-Bt_eIF-4E_5_at	5.67506e-05	2.16704e-06	8.03093	5.06737	0.832132	EIF4E	eukaryotic translation initiation factor 4E
Bt.7281.1.S1_at	7.06541e-06	9.37057e-08	10.5888	8.29396	1.22809	ELOVL5	ELOVL fatty acid elongase 5
Bt.22783.1.S1_at	1.01007e-05	1.57322e-07	10.1289	7.76466	1.35589	ENO1	enolase 1
Bt.22206.1.S1_at	4.79408e-05	1.68642e-06	-8.21636	5.32621	-1.72329	ENO4	enolase family member 4
Bt.22734.1.A1_at	1.86484e-05	4.01132e-07	-9.33815	6.80507	-1.22868	ENPP4	ectonucleotide pyrophosphatase/phosphodiesterase 4 (putative)
Bt.28034.1.S1_at	9.9917e-07	5.41379e-09	-13.4399	11.1738	-1.82882	ERCC5	ERCC excision repair 5, endonuclease
Bt.28034.2.S1_at	4.94809e-05	1.76161e-06	-8.18389	5.28119	-1.6267	ERCC5	ERCC excision repair 5, endonuclease
Bt.22450.2.A1_a_at	6.06779e-05	2.41173e-06	7.9527	4.95691	0.938963	ERI1	exoribonuclease 1
Bt.23905.1.A1_at	2.66416e-05	7.12785e-07	8.8764	6.21386	1.86757	ERRFI1	ERBB receptor feedback inhibitor 1
Bt.5774.1.S1_at	1.60873e-05	3.12039e-07	9.54548	7.06295	2.28952	ETS2	v-ets avian erythroblastosis virus E26 oncogene homolog 2
Bt.3923.1.S1_at	1.31365e-05	2.33025e-07	9.79094	7.3624	2.45839	EVA1C	eva-1 homolog C
Bt.4130.1.S1_at	8.07921e-07	3.71681e-09	13.861	11.5484	2.89359	F5	coagulation factor V
Bt.22002.1.S1_at	4.33806e-05	1.45264e-06	-8.32812	5.48017	-1.97865	FABP4	fatty acid binding protein 4, adipocyte
Bt.16412.1.S1_a_at	5.72889e-05	2.20579e-06	-8.01793	5.04907	-1.34326	FAH	fumarylacetoacetate hydrolase
Bt.28344.1.S1_at	5.8617e-05	2.28608e-06	-7.99176	5.01215	-0.835019	FAM101A	family with sequence similarity 101, member A
Bt.21539.1.S1_at	8.80199e-07	4.36805e-09	13.6788	11.3878	1.9612	FAM49B	family with sequence similarity 49 member B
Bt.7469.1.S1_at	1.75744e-05	3.67956e-07	9.40902	6.89374	2.91838	FCAR	Fc fragment of IgA receptor
Bt.8140.1.S1_at	3.88629e-05	1.22735e-06	8.45563	5.65397	2.74223	FCER1G	Fc fragment of IgE receptor Ig
Bt.3046.2.S1_at	1.01529e-06	5.55449e-09	13.4116	11.1482	3.45547	FCN1	ficolin 1
Bt.17148.2.S1_at	2.02737e-05	4.62142e-07	9.22279	6.65959	1.76458	FEM1C	fem-1 homolog c (C. elegans)
Bt.2657.1.S1_a_at	2.6887e-06	2.26213e-08	11.9383	9.73731	1.76475	FERMT3	fermitin family member 3
Bt.23853.3.S1_a_at	3.41675e-05	1.01817e-06	8.59864	5.84658	1.1699	FES	FES proto-oncogene, tyrosine kinase
Bt.23853.1.S1_at	3.62673e-05	1.11682e-06	8.52764	5.75127	1.36018	FES	FES proto-oncogene, tyrosine kinase
Bt.5038.5.S1_at	1.82703e-06	1.29485e-08	12.5061	10.2999	1.57194	FGF1	fibroblast growth factor 1
Bt.21008.1.S1_at	4.23072e-05	1.38698e-06	-8.36298	5.52788	-1.23832	FGFRL1	fibroblast growth factor receptor-like 1
Bt.9202.1.S1_at	2.39732e-05	6.11053e-07	8.99838	6.37235	1.95582	FGL2	fibrinogen-like 2
Bt.2899.1.S1_at	1.11836e-05	1.82159e-07	10.0018	7.61465	1.96455	FOS	FBJ murine osteosarcoma viral oncogene homolog
Bt.2899.1.S2_at	2.05291e-05	4.72217e-07	9.20532	6.63742	2.91012	FOS	FBJ murine osteosarcoma viral oncogene homolog
Bt.9223.1.A1_at	2.11029e-05	4.95036e-07	9.16716	6.5889	1.25406	FRMD8	FERM domain containing 8
Bt.24918.1.A1_at	7.21476e-06	9.59855e-08	10.5671	8.26944	2.88383	FRRS1	ferric-chelate reductase 1
Bt.5321.1.S1_at	8.42003e-06	1.21443e-07	10.3566	8.02927	1.06576	FTH1	ferritin, heavy polypeptide 1
Bt.1729.1.A1_at	2.90803e-05	7.95467e-07	8.79022	6.10086	1.16309	FTL	ferritin, light polypeptide
Bt.182.1.S1_at	1.93646e-05	4.24471e-07	-9.29194	6.74697	-1.08324	FXYD2	FXYD domain containing ion transport regulator 2
Bt.5197.1.S1_at	3.13963e-05	8.96441e-07	8.69708	5.97778	1.1026	G3BP1	GTPase activating protein (SH3 domain) binding protein 1
Bt.2580.1.S1_at	7.79831e-06	1.07951e-07	-10.4616	8.14954	-2.67957	GALM	galactose mutarotase (aldose 1-epimerase)
AFFX-Bt-gapd-5_at	1.54239e-07	3.52018e-10	16.7795	13.8594	1.78205	GAPDH	glyceraldehyde-3-phosphate dehydrogenase
AFFX-Bt-gapd-3_at	1.06387e-06	5.95251e-09	13.3354	11.079	1.34634	GAPDH	glyceraldehyde-3-phosphate dehydrogenase
Bt.6091.1.S1_at	1.10085e-06	6.20504e-09	13.2899	11.0375	1.5796	GAPDH	glyceraldehyde-3-phosphate dehydrogenase
Bt.5413.3.A1_a_at	5.67506e-05	2.1686e-06	8.0304	5.06663	1.11364	GBA	glucosidase, beta, acid
Bt.5413.1.S1_at	6.20917e-05	2.48079e-06	7.93215	4.92775	0.888086	GBA	glucosidase, beta, acid
Bt.22984.1.S1_a_at	2.39317e-05	6.08967e-07	-9.0011	6.37587	-1.06594	GCNT3	glucosaminyl (N-acetyl) transferase 3, mucin type
Bt.18740.2.S1_at	5.50807e-05	2.06142e-06	8.06764	5.11896	1.96112	GDAP2	ganglioside induced differentiation associated protein 2
Bt.21354.1.A1_at	3.5547e-05	1.07894e-06	-8.55408	5.78683	-1.28546	GFRA2	GDNF family receptor alpha 2
Bt.15972.1.S1_at	2.08797e-05	4.85474e-07	9.18292	6.60895	1.49357	GJA1	gap junction protein alpha 1
Bt.3543.1.S1_at	4.19622e-05	1.36175e-06	8.37685	5.54681	1.00001	GLRX3	glutaredoxin 3
Bt.7606.1.S1_at	1.8554e-06	1.32265e-08	12.484	10.2785	1.72131	GMIP	GEM interacting protein
Bt.4311.1.S1_at	6.03024e-05	2.3918e-06	7.95875	4.96547	1.06465	GNAI2	guanine nucleotide binding protein (G protein), alpha inhibiting activity polypeptide 2
Bt.20172.1.S1_at	6.58573e-05	2.71562e-06	7.86654	4.83433	1.09997	GNAI3	guanine nucleotide binding protein (G protein), alpha inhibiting activity polypeptide 3
Bt.21134.1.S1_at	1.71127e-06	1.15607e-08	12.6242	10.4139	1.67038	GNPDA1	glucosamine-6-phosphate deaminase 1
Bt.13809.1.S1_at	5.99496e-05	2.37533e-06	-7.96379	4.97261	-0.859156	GOLGA1	golgin A1
Bt.29570.1.S1_at	2.17091e-05	5.20955e-07	-9.12604	6.53643	-2.42658	GPAM	glycerol-3-phosphate acyltransferase, mitochondrial
Bt.11230.1.S1_at	3.05841e-06	2.75064e-08	11.7446	9.53958	1.97648	GPAT3	glycerol-3-phosphate acyltransferase 3
Bt.3372.3.S1_a_at	3.17836e-06	2.95073e-08	-11.6757	9.4685	-1.44608	GPAT4	glycerol-3-phosphate acyltransferase 4
Bt.3372.2.S1_a_at	7.2792e-06	9.83513e-08	-10.5452	8.24459	-1.31098	GPAT4	glycerol-3-phosphate acyltransferase 4
Bt.5002.1.S1_at	5.07254e-05	1.82694e-06	-8.15685	5.24361	-1.9779	GPD1	glycerol-3-phosphate dehydrogenase 1
Bt.22676.1.A1_at	6.57722e-05	2.70689e-06	7.86887	4.83766	0.934315	GPN3	GPN-loop GTPase 3
Bt.25609.1.A1_at	4.29768e-05	1.41914e-06	-8.34569	5.50423	-0.993664	GPR61	G protein-coupled receptor 61
Bt.4317.1.S1_at	2.54454e-06	2.11975e-08	12.0033	9.80299	1.70304	GPX1	glutathione peroxidase 1
Bt.12916.1.S1_at	1.74053e-06	1.19748e-08	12.5874	10.3785	2.26133	GPX3	glutathione peroxidase 3
Bt.611.1.S1_at	5.95294e-06	7.25367e-08	10.8222	8.55498	5.59319	GRO1	chemokine (C-X-C motif) ligand 1 (melanoma growth stimulating activity, alpha)
Bt.611.1.S1_x_at	7.06541e-06	9.33424e-08	10.5923	8.29792	5.11599	GRO1	chemokine (C-X-C motif) ligand 1 (melanoma growth stimulating activity, alpha)
Bt.611.1.S2_at	1.94563e-05	4.28992e-07	9.2833	6.73608	4.32686	GRO1	chemokine (C-X-C motif) ligand 1 (melanoma growth stimulating activity, alpha)
Bt.16521.2.A1_at	6.67188e-06	8.71038e-08	10.655	8.36847	2.19121	GSAP	gamma-secretase activating protein
Bt.16521.1.S1_at	1.27234e-05	2.21478e-07	9.83416	7.41448	1.97841	GSAP	gamma-secretase activating protein
Bt.612.1.S1_at	3.72238e-05	1.15553e-06	8.50159	5.71614	1.82999	GSR	glutathione reductase
Bt.12927.2.S1_at	3.49217e-05	1.04788e-06	8.57651	5.81694	1.62184	HAS2	hyaluronan synthase 2
Bt.8820.1.S1_a_at	1.15709e-05	1.92785e-07	9.95291	7.5566	1.94578	HCLS1	hematopoietic cell-specific Lyn substrate 1
Bt.5092.2.A1_at	1.65613e-05	3.26082e-07	9.50889	7.01777	1.00659	HDAC6	histone deacetylase 6
Bt.2183.1.A1_at	3.34232e-05	9.84909e-07	8.62424	5.88081	1.60403	HEXB	hexosaminidase subunit beta
Bt.6171.1.A1_at	8.48499e-06	1.22731e-07	-10.3473	8.01849	-1.32664	HIBADH	3-hydroxyisobutyrate dehydrogenase
Bt.4234.1.S1_at	3.08142e-05	8.70992e-07	8.71946	6.00745	1.21232	HK1	hexokinase 1
Bt.20955.1.A1_at	1.27892e-05	2.23153e-07	-9.82774	7.40676	-1.5908	HLF	HLF, PAR bZIP transcription factor
Bt.20955.2.S1_at	1.69613e-05	3.47971e-07	-9.45508	6.95108	-1.63721	HLF	HLF, PAR bZIP transcription factor
Bt.4001.1.S1_at	8.07921e-07	3.65219e-09	13.8809	11.5659	2.74078	HMOX1	heme oxygenase 1
Bt.23277.1.A1_at	1.66138e-05	3.28448e-07	9.50289	7.01035	1.06123	HNRNPDL	heterogeneous nuclear ribonucleoprotein D like
Bt.23277.3.S1_a_at	3.51599e-05	1.05994e-06	8.56772	5.80514	1.27724	HNRNPDL	heterogeneous nuclear ribonucleoprotein D like
Bt.18908.1.S1_at	8.84061e-06	1.33738e-07	-10.2713	7.93073	-2.03217	HNRNPLL	heterogeneous nuclear ribonucleoprotein L like
Bt.13239.1.A1_at	2.9087e-05	7.96855e-07	-8.78886	6.09907	-1.23955	HNRNPLL	heterogeneous nuclear ribonucleoprotein L like
Bt.983.1.S1_at	1.18888e-06	6.89831e-09	13.1745	10.9316	1.45106	HPRT1	hypoxanthine phosphoribosyltransferase 1
Bt.11993.1.S1_at	2.5245e-05	6.54979e-07	8.94324	6.30092	1.2563	HSD17B11	hydroxysteroid (17-beta) dehydrogenase 11
Bt.23263.1.S1_s_at	6.56661e-06	8.48385e-08	10.6789	8.39534	1.84233	HSP90AB1	heat shock protein 90 alpha family class B member 1
Bt.2000.2.S1_at	2.39317e-05	6.08787e-07	-9.00133	6.37617	-1.21049	HYPK	huntingtin interacting protein K
Bt.13324.1.S1_a_at	1.92937e-05	4.19811e-07	-9.30094	6.75831	-1.50663	IDH1	isocitrate dehydrogenase 1 (NADP+)
Bt.13324.4.S1_at	5.15759e-05	1.87253e-06	-8.13859	5.21817	-1.14083	IDH1	isocitrate dehydrogenase 1 (NADP+)
Bt.3898.1.S1_at	2.63198e-05	6.92683e-07	8.89897	6.24331	1.3298	IDH3A	isocitrate dehydrogenase 3 (NAD+) alpha
Bt.22021.1.S1_at	3.59434e-05	1.0994e-06	8.53968	5.76747	1.78964	IFI16	interferon, gamma-inducible protein 16
Bt.4557.1.S1_at	5.4318e-05	2.01261e-06	8.08529	5.1437	2.17447	IFNAR1	interferon (alpha, beta and omega) receptor 1
Bt.5508.1.S1_at	1.52706e-05	2.8797e-07	9.61248	7.14531	1.545	IFNAR2	interferon (alpha, beta and omega) receptor 2
Bt.29786.1.A1_at	3.71528e-06	3.60318e-08	-11.4815	9.26609	-1.66193	IGLL1	immunoglobulin lambda-like polypeptide 1
Bt.24247.1.S1_at	4.45842e-05	1.51706e-06	8.29551	5.4354	1.58478	IL10RA	interleukin 10 receptor subunit alpha
Bt.26552.1.S1_at	3.81228e-07	1.13762e-09	15.2642	12.7179	1.86425	IL10RB	interleukin 10 receptor subunit beta
Bt.13851.1.S1_at	1.71127e-06	1.14987e-08	12.6298	10.4193	1.88517	IL13RA1	interleukin 13 receptor, alpha 1
Bt.28750.1.S1_at	4.20575e-06	4.34031e-08	11.3029	9.07724	2.29389	IL13RA1	interleukin 13 receptor, alpha 1
Bt.24073.1.S1_at	6.56661e-06	8.51328e-08	10.6758	8.39181	4.608	IL1R2	interleukin 1 receptor, type II
Bt.22079.1.A1_at	8.08408e-06	1.12912e-07	10.4214	8.10366	3.65518	IL1RAP	interleukin 1 receptor accessory protein
Bt.4199.1.S1_at	1.7531e-06	1.21339e-08	12.5736	10.3652	4.71899	IL1RN	interleukin 1 receptor antagonist
Bt.22692.1.A1_at	1.71921e-05	3.53418e-07	9.44225	6.93513	1.67907	IL6R	interleukin 6 receptor
Bt.22692.2.S1_at	5.68419e-05	2.17445e-06	8.02842	5.06385	1.68516	IL6R	interleukin 6 receptor
Bt.12649.1.S1_at	1.67357e-05	3.34325e-07	9.48818	6.99215	1.38216	IMPAD1	inositol monophosphatase domain containing 1
Bt.2255.1.S1_at	3.75175e-06	3.6541e-08	11.4679	9.25186	1.09849	IMPDH2	inosine monophosphate dehydrogenase 2
Bt.14380.1.S1_at	3.15847e-06	2.91211e-08	11.6886	9.48184	1.2533	INIP	INTS3 and NABP interacting protein
Bt.20054.1.S1_at	4.35521e-06	4.60286e-08	11.2471	9.0176	1.49314	IRF9	interferon regulatory factor 9
Bt.16738.1.A1_at	2.84936e-05	7.77056e-07	-8.80856	6.12498	-1.49188	IRX3	iroquois homeobox 3
Bt.1899.1.A1_at	1.31369e-05	2.3412e-07	-9.78696	7.35759	-2.20311	ISLR	immunoglobulin superfamily containing leucine-rich repeat
Bt.1899.2.S1_at	5.02503e-05	1.80165e-06	-8.16719	5.25799	-1.27022	ISLR	immunoglobulin superfamily containing leucine-rich repeat
Bt.27645.1.A1_at	5.01747e-05	1.79671e-06	8.16924	5.26083	1.97971	ISM1	isthmin 1, angiogenesis inhibitor
Bt.13022.1.S2_at	3.7722e-05	1.17256e-06	8.49043	5.70106	1.88038	ITGAL	integrin subunit alpha L
Bt.4615.1.S1_at	5.26484e-07	1.76746e-09	14.7279	12.2845	2.32326	ITGB2	integrin subunit beta 2
Bt.9594.1.S1_at	6.25648e-06	7.96062e-08	10.7369	8.46023	1.74741	ITGB3	integrin subunit beta 3
Bt.6372.1.A1_at	3.46098e-05	1.03565e-06	8.58553	5.82903	2.75788	ITPR1	inositol 1,4,5-trisphosphate receptor, type 1
Bt.20542.1.S1_at	8.76632e-06	1.28552e-07	10.3062	7.97114	2.31995	JUNB	jun B proto-oncogene
Bt.15691.1.S1_at	4.24353e-06	4.39689e-08	-11.2906	9.06409	-2.27995	KCNK5	potassium channel, two pore domain subfamily K, member 5
Bt.546.2.S1_at	8.24024e-06	1.15434e-07	-10.4017	8.0811	-1.43282	KCNMA1	potassium channel, calcium activated large conductance subfamily M alpha, member 1
Bt.28319.1.A1_at	3.79602e-05	1.18468e-06	-8.48258	5.69045	-0.943923	KCNQ1	potassium channel, voltage gated KQT-like subfamily Q, member 1
Bt.3218.1.S1_at	1.75744e-05	3.66554e-07	9.41216	6.89766	1.24765	KHNYN	KH and NYN domain containing
Bt.29907.1.S1_at	1.69019e-05	3.44651e-07	-9.463	6.96092	-1.41545	KLHDC8B	kelch domain containing 8B
Bt.24568.1.A1_at	2.76838e-05	7.46938e-07	8.83957	6.16568	1.70421	KLK10	kallikrein related peptidase 10
Bt.571.1.S1_at	1.59253e-05	3.07575e-07	9.55748	7.07774	4.186	LAP	lingual antimicrobial peptide
Bt.7240.1.S1_at	1.93757e-05	4.25609e-07	9.28976	6.74421	1.20547	LAP3	leucine aminopeptidase 3
Bt.16049.1.S1_at	1.98208e-05	4.40341e-07	9.26204	6.70925	1.51078	LAPTM5	lysosomal protein transmembrane 5
Bt.20280.1.S1_at	6.17124e-05	2.45796e-06	-7.93887	4.9373	-1.17703	LARGE2	LARGE xylosyl- and glucuronyltransferase 2
Bt.18889.1.S1_at	1.16476e-05	1.95028e-07	9.94297	7.54476	2.02379	LAT2	linker for activation of T-cells family member 2
Bt.24181.1.S1_at	8.07921e-07	3.59678e-09	13.8983	11.5811	4.20164	LBP	lipopolysaccharide binding protein
Bt.12500.2.S1_a_at	2.14043e-07	5.41141e-10	16.2089	13.4431	2.86861	LCP1	lymphocyte cytosolic protein 1 (L-plastin)
Bt.26249.1.A1_at	6.44406e-05	2.61203e-06	7.89471	4.87451	1.40466	LDLRAD4	low density lipoprotein receptor class A domain containing 4
Bt.8345.1.S1_at	4.53254e-05	1.55355e-06	8.27769	5.41088	1.26423	LEPROT	leptin receptor overlapping transcript
Bt.8947.1.S1_at	6.25648e-06	7.91832e-08	10.7418	8.46566	1.57523	LGMN	legumain
Bt.3120.1.A1_at	1.00321e-05	1.55504e-07	10.1391	7.77654	1.868	LIPA	lipase A, lysosomal acid, cholesterol esterase
Bt.17939.1.S1_at	5.50119e-06	6.3307e-08	10.9479	8.69355	1.65854	LMNB1	lamin B1
Bt.28042.1.S1_at	3.24436e-05	9.36715e-07	-8.66301	5.9325	-1.13756	LNP1	leukemia NUP98 fusion partner 1
Bt.15788.1.S1_a_at	1.80433e-05	3.83045e-07	9.37597	6.85246	2.17211	LOC100298356	bone marrow stromal antigen 2
Bt.15788.3.S1_at	2.10607e-05	4.92505e-07	9.1713	6.59417	2.00461	LOC100298356	bone marrow stromal antigen 2
Bt.12206.1.S1_x_at	1.51714e-06	9.36896e-09	12.8458	10.6249	5.23792	LOC404063	uncharacterized LOC404063
Bt.28015.1.S1_at	1.86113e-07	4.55101e-10	16.4365	13.6111	4.15687	LOC407171	Fc gamma 2 receptor
Bt.25736.1.A1_at	5.94344e-05	2.3352e-06	-7.97622	4.9902	-1.13667	LOC511175	uncharacterized LOC511175
Bt.18469.1.S1_at	1.95221e-07	4.85465e-10	16.3512	13.5485	3.39897	LOC784517	cationic amino acid transporter 3
Bt.709.1.S1_at	4.33806e-05	1.44972e-06	-8.32964	5.48224	-1.07965	LPCAT4	lysophosphatidylcholine acyltransferase 4
Bt.5387.1.S1_at	2.02075e-05	4.58096e-07	-9.22993	6.66862	-4.1064	LPL	lipoprotein lipase
Bt.22167.2.A1_at	2.15604e-05	5.09343e-07	9.14419	6.55961	1.89372	LRRC2	leucine rich repeat containing 2
Bt.11218.1.S1_at	3.8166e-05	1.19585e-06	8.47543	5.68078	1.39322	LRRC25	leucine rich repeat containing 25
Bt.7780.1.S1_at	1.93757e-05	4.26413e-07	9.28822	6.74228	2.84676	LTF	lactotransferrin
Bt.10831.1.S1_at	2.93761e-05	8.1208e-07	8.77406	6.07958	1.19967	LYN	LYN proto-oncogene, Src family tyrosine kinase
Bt.13850.3.S1_a_at	2.4479e-05	6.2902e-07	8.97533	6.34253	1.2839	LYPLA1	lysophospholipase I
Bt.209.3.S1_at	1.26468e-05	2.19621e-07	9.84133	7.42311	3.12762	LYZ2	lysozyme C-2
Bt.9053.1.S1_a_at	5.69966e-05	2.18699e-06	-8.0242	5.05791	-1.54061	MACROD1	MACRO domain containing 1
Bt.14049.1.A1_at	4.24137e-05	1.39223e-06	8.36013	5.52398	1.34733	MANEA	mannosidase endo-alpha
Bt.3485.1.S1_at	3.78243e-05	1.17887e-06	8.48633	5.69552	1.04208	MANSC1	MANSC domain containing 1
Bt.9379.1.S1_at	9.28461e-07	4.84856e-09	13.5622	11.2838	2.17059	MAOA	monoamine oxidase A
Bt.22071.1.S1_at	5.97791e-05	2.3537e-06	7.97046	4.98205	1.32011	MAP2K3	mitogen-activated protein kinase kinase 3
Bt.9698.1.S1_at	2.38057e-05	5.95933e-07	9.01834	6.39813	1.29285	MAPK14	mitogen-activated protein kinase 14
Bt.5605.2.S1_at	5.54705e-05	2.0894e-06	8.05772	5.10504	1.63936	MARCKS	myristoylated alanine-rich protein kinase C substrate
Bt.20513.3.S1_a_at	2.21804e-05	5.36282e-07	-9.10273	6.50661	-0.994715	MARK2	MAP/microtubule affinity-regulating kinase 2
Bt.11216.1.S1_at	5.97766e-05	2.35113e-06	-7.97126	4.98319	-0.869054	MB	myoglobin
Bt.29486.1.A1_at	1.66405e-05	3.30355e-07	9.49809	7.00441	1.22914	MB21D2	Mab-21 domain containing 2
Bt.21433.1.S1_at	3.32646e-06	3.12958e-08	11.6182	9.4089	1.66101	MCM6	minichromosome maintenance complex component 6
Bt.21433.2.S1_at	4.45842e-05	1.5164e-06	8.29584	5.43585	1.40524	MCM6	minichromosome maintenance complex component 6
Bt.12374.1.S1_at	4.17982e-05	1.35183e-06	8.38237	5.55435	0.889198	MCRS1	microspherule protein 1
Bt.6984.2.S1_a_at	5.99547e-06	7.35518e-08	10.8094	8.54082	2.19357	ME2	malic enzyme 2, NAD(+)-dependent, mitochondrial
Bt.22080.1.S1_at	5.59404e-05	2.12837e-06	8.04414	5.08596	2.44394	MEDAG	mesenteric estrogen-dependent adipogenesis
Bt.25834.1.A1_at	5.73571e-05	2.21093e-06	8.01622	5.04667	1.62257	MELK	maternal embryonic leucine zipper kinase
Bt.5155.1.S1_at	5.54705e-05	2.0898e-06	-8.05758	5.10485	-1.66632	MFAP4	microfibrillar associated protein 4
Bt.5250.1.S1_at	3.87518e-06	3.80644e-08	-11.4286	9.21044	-1.37524	MFGE8	milk fat globule-EGF factor 8 protein
Bt.27274.1.A1_at	6.27681e-05	2.51822e-06	-7.92126	4.91228	-1.78498	MFSD2A	major facilitator superfamily domain containing 2A
Bt.21055.1.S1_at	3.02163e-05	8.45342e-07	8.74273	6.03823	2.10781	MKNK1	MAP kinase interacting serine/threonine kinase 1
Bt.3681.1.S1_at	1.26468e-05	2.19112e-07	9.84331	7.42548	3.05753	MMP19	matrix metallopeptidase 19
Bt.4714.1.S1_at	7.70527e-07	3.20368e-09	14.0306	11.696	2.40599	MMP9	matrix metallopeptidase 9
Bt.20596.1.S1_at	6.02779e-06	7.46979e-08	10.7952	8.52507	2.9824	MPZL2	myelin protein zero like 2
Bt.7111.1.S1_at	5.88505e-05	2.30494e-06	7.98575	5.00367	1.19037	MPZL3	myelin protein zero like 3
Bt.20058.1.S1_at	6.45352e-05	2.61853e-06	-7.8929	4.87194	-1.05195	MRPL14	mitochondrial ribosomal protein L14
Bt.9605.1.S1_at	1.02404e-05	1.61068e-07	10.1084	7.74058	2.32443	MS4A8	membrane spanning 4-domains A8
Bt.9207.1.S1_at	2.4853e-05	6.40691e-07	8.96073	6.32361	1.14179	MSN	moesin
Bt.14200.1.A1_at	2.97609e-06	2.6026e-08	11.7992	9.59556	3.63773	MT1E	metallothionein 1E
Bt.7490.1.A1_at	9.61226e-06	1.47403e-07	10.1858	7.83126	1.50775	MTHFD1L	methylenetetrahydrofolate dehydrogenase (NADP+ dependent) 1-like
Bt.11217.2.S1_a_at	5.95188e-07	2.14611e-09	-14.497	12.0929	-2.42163	MUC15	mucin 15, cell surface associated
Bt.11217.1.S1_at	8.96649e-07	4.62159e-09	-13.6157	11.3315	-1.98043	MUC15	mucin 15, cell surface associated
Bt.11217.2.A1_at	3.24593e-05	9.3924e-07	-8.66093	5.92973	-1.19004	MUC15	mucin 15, cell surface associated
Bt.5390.1.S1_at	3.98186e-06	4.00867e-08	11.3789	9.15792	1.58392	MVP	major vault protein
Bt.4675.1.S1_a_at	2.39317e-05	6.09005e-07	9.00105	6.3758	2.22397	MX1	MX dynamin-like GTPase 1
Bt.26890.1.S1_at	3.31301e-05	9.69753e-07	-8.63621	5.89679	-0.978521	MYBL2	v-myb avian myeloblastosis viral oncogene homolog-like 2
Bt.23229.1.S1_at	3.52782e-06	3.37751e-08	-11.5441	9.33166	-3.96479	MYBPC1	myosin binding protein C, slow type
Bt.23229.2.S1_at	5.90448e-06	7.06289e-08	-10.8467	8.58213	-1.6533	MYBPC1	myosin binding protein C, slow type
Bt.21164.1.S1_at	5.49471e-05	2.04624e-06	8.07308	5.12659	1.45479	MYC	v-myc avian myelocytomatosis viral oncogene homolog
Bt.12300.2.S1_at	6.97972e-06	9.17014e-08	-10.6083	8.31601	-2.11796	MYH1	myosin, heavy chain 1, skeletal muscle, adult
Bt.24804.1.S1_at	1.75744e-05	3.65203e-07	-9.4152	6.90145	-1.0198	MYLK2	myosin light chain kinase 2
Bt.27877.1.S1_at	1.29912e-05	2.29617e-07	9.80345	7.3775	1.82523	MYO1F	myosin IF
Bt.23551.3.S1_at	1.92991e-05	4.20728e-07	9.29917	6.75607	1.29557	NAA50	N(alpha)-acetyltransferase 50, NatE catalytic subunit
Bt.3999.1.S1_at	4.69347e-06	5.05762e-08	11.158	8.92188	1.34416	NAGA	N-acetylgalactosaminidase, alpha-
Bt.16733.1.A1_s_at	1.59718e-05	3.09136e-07	9.55326	7.07254	1.23768	NARF	nuclear prelamin A recognition factor
Bt.9272.2.S1_at	1.99445e-05	4.44717e-07	9.254	6.69909	1.11645	NAT10	N-acetyltransferase 10 (GCN5-related)
Bt.9272.1.A1_at	5.8617e-05	2.28027e-06	7.99362	5.01478	1.29411	NAT10	N-acetyltransferase 10 (GCN5-related)
Bt.142.1.S1_at	1.71127e-06	1.15108e-08	12.6287	10.4182	3.51282	NCF1	neutrophil cytosolic factor 1
Bt.143.1.S1_at	6.36798e-07	2.34893e-09	14.3906	12.0036	1.70386	NCF2	neutrophil cytosolic factor 2
Bt.12283.1.A1_at	8.81987e-06	1.32693e-07	-10.2782	7.93874	-2.8389	NDFIP1///DIRAS3	Nedd4 family interacting protein 1///DIRAS family, GTP-binding RAS-like 3
Bt.14153.1.S1_at	1.15282e-05	1.91117e-07	-9.96039	7.5655	-2.881	NEB	nebulin
Bt.20288.1.S1_at	1.65613e-05	3.26722e-07	9.50726	7.01576	2.31691	NFKB2	nuclear factor kappa B subunit 2
Bt.10867.1.S1_at	2.31063e-05	5.70763e-07	9.0528	6.44252	0.99954	NFKBID	nuclear factor of kappa light polypeptide gene enhancer in B-cells inhibitor, delta
Bt.26155.1.A1_at	4.64189e-05	1.60642e-06	8.25264	5.37635	1.97874	NPL	N-acetylneuraminate pyruvate lyase (dihydrodipicolinate synthase)
Bt.24641.1.S1_at	5.7577e-06	6.82253e-08	10.8786	8.61738	1.5646	NSMCE2	NSE2/MMS21 homolog, SMC5-SMC6 complex SUMO ligase
Bt.5382.1.S1_at	2.22332e-06	1.71393e-08	12.2179	10.0174	2.12451	NT5C2	5'-nucleotidase, cytosolic II
Bt.21803.1.A1_at	3.56766e-05	1.08828e-06	8.54748	5.77795	1.26021	NT5C3A	5'-nucleotidase, cytosolic IIIA
Bt.15873.1.A1_at	3.86637e-05	1.21625e-06	8.46255	5.66334	0.83585	NUP93	nucleoporin 93
Bt.20891.1.S1_at	5.49471e-05	2.05036e-06	8.0716	5.12452	2.01323	OAS1Y///OAS2	2',5'-oligoadenylate synthetase 1, 40/46kDa///2'-5'-oligoadenylate synthetase 2
Bt.6202.1.S1_at	2.1682e-05	5.19405e-07	-9.12843	6.53949	-1.01715	OIT3	oncoprotein induced transcript 3
Bt.14100.1.S1_at	2.42514e-05	6.2116e-07	8.98532	6.35547	3.68423	OLFM4	olfactomedin 4
Bt.367.1.S1_at	4.60304e-06	4.94109e-08	11.18	8.94557	3.40346	OLR1	oxidized low density lipoprotein (lectin-like) receptor 1
Bt.17777.1.S1_at	2.04777e-05	4.69336e-07	9.21027	6.64371	1.67313	OPTN	optineurin
Bt.27563.1.A1_at	4.03502e-05	1.29606e-06	8.41427	5.5978	1.35595	OSBPL11	oxysterol binding protein like 11
Bt.24859.2.S1_at	3.65448e-07	1.07538e-09	15.334	12.773	2.05573	OSMR	oncostatin M receptor
Bt.22083.2.S1_at	2.9087e-05	7.99266e-07	8.78649	6.09596	1.69275	OSMR	oncostatin M receptor
Bt.4158.1.A1_at	4.31004e-05	1.42727e-06	-8.34139	5.49834	-0.811918	OVGP1	oviductal glycoprotein 1
Bt.140.1.S1_at	3.56344e-05	1.08404e-06	-8.55047	5.78198	-2.07157	OXTR	oxytocin receptor
Bt.19405.1.A1_at	2.09393e-05	4.87727e-07	9.17918	6.6042	2.79877	P2RY13	purinergic receptor P2Y, G-protein coupled, 13
Bt.4896.3.S1_a_at	1.5293e-05	2.89026e-07	9.60942	7.14156	1.07164	PA2G4	proliferation-associated 2G4
Bt.7014.1.S1_at	1.02404e-05	1.61173e-07	10.1079	7.73991	1.12457	PAICS	phosphoribosylaminoimidazole carboxylase, phosphoribosylaminoimidazole succinocarboxamide synthetase
Bt.18116.3.A1_s_at	2.16063e-05	5.16521e-07	9.13292	6.54522	1.65528	PARP12	poly(ADP-ribose) polymerase family member 12
Bt.16376.1.S1_at	2.39058e-05	6.0141e-07	9.01105	6.38872	1.52312	PARP12	poly(ADP-ribose) polymerase family member 12
Bt.14676.1.S1_at	2.38659e-06	1.89914e-08	12.1139	9.91394	1.62314	PARP14	poly(ADP-ribose) polymerase family member 14
Bt.20409.1.S1_at	5.34816e-07	1.83976e-09	14.6799	12.245	2.06862	PARP9	poly(ADP-ribose) polymerase family member 9
Bt.12339.1.S1_at	5.69471e-06	6.66611e-08	-10.9001	8.641	-1.44941	PC	pyruvate carboxylase
Bt.9423.1.S1_at	4.01703e-06	4.09562e-08	11.3584	9.13614	1.95501	PDGFRA	platelet derived growth factor receptor alpha
Bt.12295.1.S1_at	1.99958e-05	4.47774e-07	9.24843	6.69204	2.46109	PDPN	podoplanin
Bt.11262.1.S1_at	1.77204e-05	3.72358e-07	-9.39923	6.88152	-1.08702	PEG3	paternally expressed 3
Bt.20969.1.S1_at	3.41675e-05	1.01433e-06	-8.60155	5.85048	-1.61878	PEMT	phosphatidylethanolamine N-methyltransferase
Bt.5252.1.S1_at	3.27555e-05	9.54234e-07	8.64868	5.91341	0.931431	PGAM1	phosphoglycerate mutase 1
Bt.8077.1.S1_at	2.90728e-06	2.53038e-08	11.827	9.62402	1.39361	PGK1	phosphoglycerate kinase 1
Bt.13710.3.S1_a_at	3.61006e-06	3.47121e-08	11.5175	9.30392	1.90356	PGS1	phosphatidylglycerophosphate synthase 1
Bt.13710.1.S1_a_at	3.14291e-05	8.98794e-07	8.69505	5.97508	1.27789	PGS1	phosphatidylglycerophosphate synthase 1
Bt.9479.2.S1_at	5.22868e-05	1.91665e-06	8.12135	5.19413	1.04254	PHF11	PHD finger protein 11
Bt.25087.1.A1_at	3.64828e-06	3.52308e-08	11.5032	9.28888	1.47622	PIGF	phosphatidylinositol glycan anchor biosynthesis class F
Bt.19958.1.A1_at	2.35282e-05	5.83133e-07	-9.03566	6.42046	-2.79578	PIK3C2G	phosphatidylinositol-4-phosphate 3-kinase catalytic subunit type 2 gamma
Bt.1457.1.A1_at	5.99547e-06	7.34174e-08	10.8111	8.54269	2.41744	PILRA	paired immunoglobin-like type 2 receptor alpha
Bt.27151.2.S1_at	3.43676e-05	1.02698e-06	8.592	5.8377	1.96936	PILRA	paired immunoglobin-like type 2 receptor alpha
Bt.2519.1.S1_at	3.36352e-05	9.92552e-07	8.61827	5.87284	1.68097	PLAU	plasminogen activator, urokinase
Bt.15713.2.S1_at	2.44672e-06	1.98756e-08	12.068	9.86801	2.5386	PLEK	pleckstrin
Bt.28534.1.A1_at	2.16063e-05	5.15094e-07	9.13514	6.54807	1.60431	PLEK2	pleckstrin 2
Bt.20245.1.S1_at	2.07405e-06	1.56448e-08	12.3111	10.1094	1.51718	PLEKHO1	pleckstrin homology domain containing O1
Bt.4588.1.S1_at	5.26484e-07	1.73202e-09	14.7521	12.3045	2.02985	PLEKHO2	pleckstrin homology domain containing O2
Bt.10030.2.S1_a_at	5.54705e-05	2.08909e-06	-8.05783	5.1052	-1.45892	PMEPA1	prostate transmembrane protein, androgen induced 1
Bt.25452.1.A1_at	6.68108e-05	2.76906e-06	-7.85245	4.8142	-1.1651	PNLIPRP2	pancreatic lipase-related protein 2
Bt.5814.1.A1_at	1.29912e-05	2.286e-07	-9.80722	7.38204	-1.29226	PPARGC1A	peroxisome proliferator-activated receptor gamma, coactivator 1 alpha
Bt.7221.1.S1_at	1.19612e-05	2.04244e-07	9.90336	7.49747	1.21622	PPID	peptidylprolyl isomerase D
Bt.21503.1.S1_at	8.82364e-06	1.33115e-07	10.2754	7.93549	0.986019	PPP1CA	protein phosphatase 1, catalytic subunit, alpha isozyme
Bt.9578.1.S1_at	6.58573e-05	2.71585e-06	7.86648	4.83424	1.26084	PPP1CC	protein phosphatase 1, catalytic subunit, gamma isozyme
Bt.27784.3.S1_at	3.01247e-05	8.39016e-07	-8.74859	6.04597	-0.979365	PPP1R10	protein phosphatase 1 regulatory subunit 10
Bt.12250.1.S1_at	1.68096e-05	3.40697e-07	9.47255	6.97276	1.50532	PPP2R3C	protein phosphatase 2 regulatory subunit B''gamma
Bt.5092.1.S1_at	5.25233e-06	5.94283e-08	11.0067	8.75788	1.68652	PRDX3	peroxiredoxin 3
Bt.27380.1.A1_at	5.55775e-05	2.09844e-06	8.05455	5.10059	1.30704	PRMT3	protein arginine methyltransferase 3
Bt.10266.1.S1_at	3.85342e-05	1.20898e-06	8.46711	5.66952	1.19646	PSMA1	proteasome subunit alpha 1
Bt.3624.1.S1_at	2.15745e-05	5.1057e-07	9.14225	6.55714	2.02028	PSMB10	proteasome subunit beta 10
Bt.21819.3.S1_a_at	7.22388e-06	9.66467e-08	10.5609	8.26243	2.06084	PSTPIP1	proline-serine-threonine phosphatase interacting protein 1
Bt.21819.1.S1_at	1.57465e-05	3.02165e-07	9.57227	7.09594	1.59852	PSTPIP1	proline-serine-threonine phosphatase interacting protein 1
Bt.28073.1.S1_at	8.96649e-07	4.60811e-09	13.6189	11.3345	3.44407	PSTPIP2	proline-serine-threonine phosphatase interacting protein 2
Bt.12848.1.S1_at	1.7025e-06	1.12192e-08	-12.6556	10.444	-3.15957	PTHLH	parathyroid hormone like hormone
Bt.5590.2.S1_at	6.08553e-06	7.61701e-08	10.7773	8.50519	2.035	PTPN2	protein tyrosine phosphatase, non-receptor type 2
Bt.4149.1.S1_at	2.02075e-05	4.58606e-07	9.22902	6.66748	1.22484	PTPN6	protein tyrosine phosphatase, non-receptor type 6
Bt.12196.1.S1_at	1.75744e-05	3.68263e-07	9.40833	6.89288	1.65604	PTPRC	protein tyrosine phosphatase, receptor type C
Bt.12196.2.A1_at	2.43476e-05	6.24633e-07	8.98089	6.34973	1.29098	PTPRC	protein tyrosine phosphatase, receptor type C
Bt.7081.1.S1_at	2.66076e-05	7.0908e-07	8.88051	6.21923	1.43359	PTPRE	protein tyrosine phosphatase, receptor type E
Bt.7081.2.S1_at	4.23072e-05	1.3844e-06	8.36439	5.52979	2.01299	PTPRE	protein tyrosine phosphatase, receptor type E
Bt.25668.1.S1_at	5.94344e-05	2.33032e-06	-7.97775	4.99236	-1.37425	PYROXD2	pyridine nucleotide-disulphide oxidoreductase domain 2
Bt.18115.1.A1_at	8.80199e-07	4.37765e-09	13.6764	11.3856	1.51194	QKI	QKI, KH domain containing, RNA binding
Bt.11413.1.S1_at	5.0812e-06	5.70709e-08	11.0445	8.79905	2.27753	RAB7B	RAB7B, member RAS oncogene family
Bt.7500.1.S1_at	1.29912e-05	2.29908e-07	9.80238	7.3762	1.33767	RAB8B	RAB8B, member RAS oncogene family
Bt.22865.1.S1_at	1.78389e-06	1.25689e-08	12.537	10.3298	1.32568	RAC1	ras-related C3 botulinum toxin substrate 1 (rho family, small GTP binding protein Rac1)
Bt.4946.1.S1_at	1.14869e-05	1.89957e-07	9.96563	7.57173	1.79418	RAC2	ras-related C3 botulinum toxin substrate 2 (rho family, small GTP binding protein Rac2)
Bt.5052.1.S1_at	3.41675e-05	1.01776e-06	8.59894	5.84699	0.894918	RAN	RAN, member RAS oncogene family
Bt.19719.3.A1_a_at	1.96324e-05	4.34941e-07	-9.27208	6.72193	-1.01503	RAPGEF1	Rap guanine nucleotide exchange factor 1
Bt.22038.1.S1_a_at	4.69247e-05	1.63365e-06	8.24008	5.35901	1.02323	RARS	arginyl-tRNA synthetase
Bt.6800.1.A1_at	9.05912e-06	1.37419e-07	-10.2474	7.90297	-2.40259	RASGEF1B	RasGEF domain family member 1B
Bt.1974.1.S1_at	3.9328e-05	1.25182e-06	8.44063	5.63361	2.57763	RASL11B	RAS-like family 11 member B
Bt.4509.2.S1_at	2.03518e-05	4.65608e-07	-9.21674	6.6519	-1.74683	RASSF4	Ras association (RalGDS/AF-6) domain family member 4
Bt.20161.1.S1_at	6.52065e-05	2.65118e-06	-7.88392	4.85914	-1.67673	RASSF4	Ras association (RalGDS/AF-6) domain family member 4
Bt.28600.1.S1_at	5.49471e-05	2.04827e-06	8.07235	5.12557	0.904161	RBM22	RNA binding motif protein 22
Bt.13646.1.A1_at	1.75744e-05	3.68348e-07	9.40814	6.89264	1.32653	RBM34	RNA binding motif protein 34
Bt.20578.3.A1_a_at	2.18665e-05	5.2745e-07	9.11607	6.52369	1.16856	RBM45	RNA binding motif protein 45
Bt.20578.1.S1_s_at	2.47846e-05	6.37899e-07	8.9642	6.32811	1.03928	RBM45	RNA binding motif protein 45
Bt.22438.1.S1_at	4.90815e-05	1.74129e-06	-8.19252	5.29317	-0.824066	RBM47	RNA binding motif protein 47
Bt.3541.1.S1_at	5.14179e-05	1.8604e-06	8.1434	5.22487	1.05977	RBMS1	RNA binding motif, single stranded interacting protein 1
Bt.17810.1.S1_a_at	8.56742e-07	4.1105e-09	13.7472	11.4483	3.75208	RBP1	retinol binding protein 1
Bt.16273.1.A1_at	1.63759e-06	1.052e-08	12.7232	10.5086	1.56777	RCAN3	RCAN family member 3
Bt.27964.1.A1_at	2.06246e-06	1.53009e-08	12.3338	10.1318	1.95608	RCL1	RNA terminal phosphate cyclase-like 1
Bt.27003.2.S1_at	4.54948e-06	4.86475e-08	-11.1947	8.96139	-1.23535	RETSAT	retinol saturase (all-trans-retinol 13,14-reductase)
Bt.27003.1.S1_at	6.62012e-05	2.73552e-06	-7.86126	4.82679	-2.42928	RETSAT	retinol saturase (all-trans-retinol 13,14-reductase)
Bt.19517.1.S1_at	3.08142e-05	8.70058e-07	8.7203	6.00855	1.86909	RGN	regucalcin
Bt.20549.1.S1_at	5.74106e-06	6.75754e-08	10.8875	8.62713	1.84954	RGS19	regulator of G-protein signaling 19
Bt.4307.1.S1_at	4.09732e-05	1.31947e-06	8.40071	5.57934	1.37556	RHOG	ras homolog family member G
Bt.25087.3.S1_at	3.17299e-05	9.11341e-07	8.68429	5.9608	1.37247	RHOQ	ras homolog family member Q
Bt.23380.2.S1_at	4.21242e-05	1.37225e-06	8.37105	5.53889	1.06337	RHOT2	ras homolog family member T2
Bt.1556.1.S1_at	1.85301e-05	3.96285e-07	9.3481	6.81756	1.57281	RIDA	reactive intermediate imine deaminase A homolog
Bt.21732.1.S1_at	7.06541e-06	9.36822e-08	10.589	8.29422	1.26205	RNASET2	ribonuclease T2
Bt.21603.2.S1_at	1.02075e-05	1.59492e-07	10.117	7.75064	2.37115	RNF121	ring finger protein 121
Bt.27925.1.A1_at	2.02075e-05	4.56769e-07	9.23228	6.6716	2.75509	RNF183	ring finger protein 183
Bt.24153.1.A1_at	8.11751e-07	3.76808e-09	-13.8455	11.5348	-1.39918	RNF43	ring finger protein 43
Bt.24444.2.S1_a_at	1.39456e-06	8.26518e-09	-12.9795	10.7506	-1.75829	RORA	RAR related orphan receptor A
Bt.17311.2.S1_at	4.54354e-05	1.55921e-06	8.27497	5.40713	1.04545	RP2	retinitis pigmentosa 2 (X-linked recessive)
Bt.27200.1.S1_at	3.00594e-05	8.35952e-07	8.75144	6.04974	1.10302	RPS6KA1	ribosomal protein S6 kinase, 90kDa, polypeptide 1
Bt.4815.1.S1_at	5.35555e-05	1.97326e-06	8.09985	5.16408	0.98087	RSL1D1	ribosomal L1 domain containing 1
Bt.22507.1.S1_at	1.65613e-05	3.26257e-07	-9.50844	7.01722	-1.31815	RUSC2	RUN and SH3 domain containing 2
Bt.24670.1.S1_a_at	4.61942e-05	1.59589e-06	8.25756	5.38314	0.898501	RUVBL2	RuvB-like AAA ATPase 2
Bt.28624.1.S1_at	2.84913e-06	2.45614e-08	11.8565	9.65413	2.41016	SAMD9	sterile alpha motif domain containing 9
Bt.28225.1.A1_at	2.98118e-06	2.63176e-08	11.7882	9.58428	3.48823	SAMSN1	SAM domain, SH3 domain and nuclear localization signals 1
Bt.28225.2.S1_at	4.81662e-05	1.70083e-06	8.21002	5.31742	2.15625	SAMSN1	SAM domain, SH3 domain and nuclear localization signals 1
Bt.3294.1.A1_at	6.18351e-05	2.46541e-06	-7.93667	4.93417	-0.888501	SARDH	sarcosine dehydrogenase
Bt.1552.1.S1_at	2.36757e-05	5.89733e-07	9.02668	6.40889	0.95268	SARS	seryl-tRNA synthetase
Bt.19687.2.S1_at	6.57391e-05	2.6919e-06	7.87289	4.84339	1.11248	SDAD1	SDA1 domain containing 1
Bt.11462.1.S1_at	1.15721e-05	1.93285e-07	-9.95069	7.55395	-1.89834	SDC2	syndecan 2
Bt.2494.2.S1_a_at	6.57722e-05	2.70372e-06	-7.86972	4.83887	-1.55811	SDC2	syndecan 2
Bt.5397.1.S1_at	6.42172e-05	2.60031e-06	7.89797	4.87915	1.11392	SEC11A	SEC11 homolog A, signal peptidase complex subunit
Bt.1347.1.S1_at	4.70694e-05	1.64259e-06	-8.236	5.35338	-1.92602	SEC16B	SEC16 homolog B, endoplasmic reticulum export factor
Bt.2314.1.S1_at	8.64765e-07	4.2292e-09	13.7151	11.4199	3.0134	SELL	selectin L
Bt.5362.1.S1_at	4.83168e-05	1.70815e-06	8.20682	5.31299	1.48634	SERPINA3-1	serpin peptidase inhibitor, clade A (alpha-1 antiproteinase, antitrypsin), member 3
Bt.5229.1.S1_at	2.30475e-05	5.67399e-07	9.05753	6.4486	2.54648	SERPINE1	serpin peptidase inhibitor, clade E (nexin, plasminogen activator inhibitor type 1), member 1
Bt.29921.1.S1_at	2.54591e-05	6.62644e-07	-8.93402	6.28894	-1.57824	SERTAD4	SERTA domain containing 4
Bt.11184.1.S1_at	8.56742e-07	4.11368e-09	13.7463	11.4475	1.40113	SFXN4	sideroflexin 4
Bt.16123.2.S1_a_at	8.34071e-06	1.18225e-07	10.3805	8.0567	2.3183	SGK1	serum/glucocorticoid regulated kinase 1
Bt.16123.1.S1_at	2.29703e-05	5.62761e-07	9.06409	6.45704	1.85922	SGK1	serum/glucocorticoid regulated kinase 1
Bt.14347.1.S1_at	5.05619e-05	1.81895e-06	8.1601	5.24813	1.20321	SGPL1	sphingosine-1-phosphate lyase 1
Bt.12396.1.S1_at	2.65815e-05	7.07283e-07	8.88251	6.22184	1.0886	SGSH	N-sulfoglucosamine sulfohydrolase
Bt.27719.1.A1_at	6.02779e-06	7.46835e-08	-10.7954	8.52527	-1.42482	SH3BP4	SH3-domain binding protein 4
Bt.9863.1.S1_at	2.44672e-06	1.97931e-08	-12.0722	9.87221	-2.1559	SHCBP1	SHC binding and spindle associated 1
Bt.20253.2.S1_at	3.27555e-05	9.50376e-07	8.65181	5.91759	1.04401	SIKE1	suppressor of IKBKE 1
Bt.23169.1.S1_at	6.41787e-06	8.21917e-08	10.7078	8.42765	1.34983	SIRPA	signal regulatory protein alpha
Bt.19807.1.S1_at	8.80834e-06	1.31789e-07	10.2843	7.94573	1.41369	SKAP2	src kinase associated phosphoprotein 2
Bt.15616.1.S1_at	2.74491e-07	7.28092e-10	15.8254	13.1543	3.25687	SLC16A3	solute carrier family 16 (monocarboxylate transporter), member 3
Bt.24802.1.S1_at	3.9319e-05	1.2499e-06	8.44179	5.63519	1.27236	SLC16A3	solute carrier family 16 (monocarboxylate transporter), member 3
Bt.557.1.S1_at	1.0961e-05	1.76661e-07	10.0282	7.64602	2.35253	SLC1A1	solute carrier family 1 (neuronal/epithelial high affinity glutamate transporter, system Xag), member 1
Bt.22773.2.S1_at	5.91833e-06	7.11338e-08	10.8402	8.57487	1.3391	SLC25A19	solute carrier family 25 (mitochondrial thiamine pyrophosphate carrier), member 19
Bt.22773.1.S1_at	3.63806e-05	1.12332e-06	8.5232	5.74528	1.28222	SLC25A19	solute carrier family 25 (mitochondrial thiamine pyrophosphate carrier), member 19
Bt.17665.1.A1_at	1.02513e-05	1.61876e-07	-10.1041	7.73546	-3.24375	SLC25A21	solute carrier family 25 (mitochondrial oxoadipate carrier), member 21
Bt.3964.1.S1_at	3.15634e-05	9.0394e-07	8.69062	5.9692	2.37188	SLC2A3	solute carrier family 2 (facilitated glucose transporter), member 3
Bt.12565.1.S1_at	6.56556e-05	2.6847e-06	-7.87483	4.84616	-1.26028	SLC31A2	solute carrier family 31 (copper transporter), member 2
Bt.84.1.S1_at	2.55498e-07	6.67124e-10	-15.9375	13.2396	-2.91935	SLC34A2	solute carrier family 34 (type II sodium/phosphate cotransporter), member 2
Bt.28942.1.S1_at	5.89399e-06	7.01084e-08	-10.8535	8.58966	-1.43469	SLC35C1	solute carrier family 35 (GDP-fucose transporter), member C1
Bt.20165.2.S1_at	5.60189e-06	6.47765e-08	10.9266	8.67019	1.85142	SLC35F6	solute carrier family 35 member F6
Bt.12984.1.S1_at	8.07921e-07	3.67442e-09	-13.874	11.5598	-2.46868	SLC38A3	solute carrier family 38 member 3
Bt.24729.1.A1_at	8.56742e-07	4.11895e-09	-13.7448	11.4462	-1.73437	SLC38A3	solute carrier family 38 member 3
Bt.1369.1.S1_at	5.69966e-05	2.18745e-06	8.02405	5.05769	2.80529	SLC39A2	solute carrier family 39 (zinc transporter), member 2
Bt.16453.1.A1_at	1.54595e-05	2.94095e-07	9.59488	7.12372	5.56292	SLC6A14	solute carrier family 6 (amino acid transporter), member 14
Bt.4627.1.S2_at	8.6283e-06	1.25162e-07	-10.3299	7.99845	-1.61917	SLC6A8	solute carrier family 6 (neurotransmitter transporter), member 8
Bt.4855.1.S1_a_at	4.80044e-05	1.69313e-06	8.2134	5.32211	1.33106	SLC6A9	solute carrier family 6 (neurotransmitter transporter, glycine), member 9
Bt.5528.1.S1_at	3.59008e-05	1.09661e-06	-8.54163	5.77009	-2.12305	SLC7A5	solute carrier family 7 (amino acid transporter light chain, L system), member 5
Bt.6009.1.S1_at	6.62489e-06	8.62158e-08	10.6643	8.37892	1.89811	SLC7A7	solute carrier family 7 (amino acid transporter light chain, y+L system), member 7
Bt.20835.1.A1_at	4.38983e-05	1.47735e-06	-8.31544	5.46277	-0.84996	SMG1	SMG1, nonsense mediated mRNA decay associated PI3K related kinase
Bt.18817.2.A1_at	6.2833e-05	2.53124e-06	7.91751	4.90696	1.03113	SMG7	SMG7, nonsense mediated mRNA decay factor
Bt.3994.2.S1_a_at	2.38991e-06	1.91169e-08	12.1073	9.90729	1.68119	SMN2	survival of motor neuron 2, centromeric
Bt.3994.2.S1_s_at	5.73571e-05	2.21555e-06	8.01469	5.04451	1.14399	SMN2	survival of motor neuron 2, centromeric
Bt.27822.2.S1_at	7.30806e-06	9.90441e-08	10.5388	8.23743	2.96501	SNX10	sorting nexin 10
Bt.27822.1.A1_at	1.67822e-05	3.38416e-07	9.47811	6.97966	2.32833	SNX10	sorting nexin 10
Bt.26946.1.S1_at	2.66443e-05	7.14476e-07	8.87453	6.21142	1.07528	SNX2	sorting nexin 2
Bt.19263.1.S1_at	1.75744e-05	3.64908e-07	9.41587	6.90228	2.64778	SNX24	sorting nexin 24
Bt.19243.2.S1_at	1.24668e-05	2.14946e-07	9.85969	7.44515	1.45999	SNX6	sorting nexin 6
Bt.8137.1.S2_at	8.26472e-06	1.16529e-07	10.3933	8.07146	3.8367	SOCS3	suppressor of cytokine signaling 3
Bt.7912.1.A1_at	7.63116e-06	1.04372e-07	10.4918	8.18396	2.24805	SORL1	sortilin related receptor 1
Bt.17849.1.A1_at	8.80834e-06	1.31298e-07	10.2876	7.94955	2.16401	SORL1	sortilin related receptor 1
Bt.17849.2.S1_at	1.14869e-05	1.89883e-07	9.96596	7.57213	2.45421	SORL1	sortilin related receptor 1
Bt.1606.1.S1_at	1.80433e-05	3.8363e-07	9.37472	6.85089	1.30128	SPG21	spastic paraplegia 21 (autosomal recessive, Mast syndrome)
Bt.5296.1.S1_at	5.9905e-05	2.37107e-06	7.9651	4.97446	1.39758	SQRDL	sulfide quinone reductase-like (yeast)
Bt.15882.3.S1_at	8.69519e-06	1.26853e-07	10.318	7.98474	1.3588	SRI	sorcin
Bt.15882.2.S1_a_at	8.80617e-06	1.30662e-07	10.2919	7.95451	1.60408	SRI	sorcin
Bt.13906.1.S1_at	7.24919e-06	9.74261e-08	10.5537	8.25424	1.80654	SRXN1	sulfiredoxin 1
Bt.7728.2.S1_at	4.21001e-05	1.36824e-06	8.37326	5.54191	1.10534	ST3GAL6	ST3 beta-galactoside alpha-2,3-sialyltransferase 6
Bt.24492.1.S1_at	7.73849e-06	1.06802e-07	10.4711	8.16046	1.26521	STAT2	signal transducer and activator of transcription 2
Bt.13278.1.S1_at	1.18956e-05	2.02632e-07	9.91015	7.50559	1.60215	STEAP3	STEAP3 metalloreductase
Bt.10214.1.S1_at	2.26224e-05	5.50371e-07	-9.08193	6.47994	-1.03408	STK17A	serine/threonine kinase 17a
Bt.3887.1.S1_at	2.79848e-05	7.597e-07	8.82627	6.14824	1.51452	STX2	syntaxin 2
Bt.13331.2.S1_a_at	2.31063e-05	5.69861e-07	9.05406	6.44415	1.24749	TANK	TRAF family member associated NFKB activator
Bt.20416.1.S1_at	2.54591e-05	6.62354e-07	8.93437	6.28939	1.44896	TAP1	transporter 1, ATP binding cassette subfamily B member
Bt.6126.1.S1_at	6.39443e-05	2.58661e-06	7.9018	4.88461	1.16847	TAP2	transporter 2, ATP binding cassette subfamily B member
Bt.21678.1.S1_at	2.68909e-05	7.23318e-07	8.86485	6.19876	0.991181	TAPBP	TAP binding protein (tapasin)
Bt.7171.1.S1_at	3.77634e-05	1.17541e-06	8.48857	5.69855	1.18627	TAPBPL	TAP binding protein-like
Bt.28003.1.A1_at	6.75631e-06	8.84862e-08	-10.6407	8.35241	-1.52078	TARP	TCR gamma alternate reading frame protein
Bt.13298.1.S1_at	4.23072e-05	1.38675e-06	8.36311	5.52805	0.934332	TARS2	threonyl-tRNA synthetase 2, mitochondrial (putative)
Bt.28500.1.S1_at	2.34863e-05	5.81122e-07	9.03842	6.42402	1.84782	TBC1D14	TBC1 domain family member 14
Bt.21415.1.S1_at	5.30683e-05	1.94871e-06	8.1091	5.177	1.41288	TBC1D14	TBC1 domain family member 14
Bt.3308.1.S1_at	1.99958e-05	4.48348e-07	-9.24739	6.69073	-1.82221	TBC1D24	TBC1 domain family member 24
Bt.13516.2.S1_at	1.74053e-06	1.19266e-08	12.5916	10.3825	1.86345	TBXAS1	thromboxane A synthase 1
Bt.13516.3.A1_at	1.62771e-05	3.17069e-07	9.53217	7.04654	1.91227	TBXAS1	thromboxane A synthase 1
Bt.25544.1.A1_at	1.10906e-06	6.29733e-09	-13.2738	11.0228	-4.41225	TECTB	tectorin beta
Bt.16291.1.A1_at	2.03019e-05	4.63626e-07	9.22019	6.65629	1.58685	TEX12	testis expressed 12
Bt.20221.1.S1_at	3.01643e-05	8.42621e-07	8.74525	6.04156	1.06883	TFE3	transcription factor binding to IGHM enhancer 3
Bt.4670.1.S1_at	1.1459e-05	1.87121e-07	9.97858	7.58713	2.30619	TGFBI	transforming growth factor beta induced
Bt.16329.1.A1_at	1.63759e-06	1.05068e-08	12.7245	10.5099	2.06265	TGIF1	TGFB-induced factor homeobox 1
Bt.20778.1.S1_at	8.35446e-06	1.19477e-07	10.3711	8.04594	1.56954	TGIF1	TGFB-induced factor homeobox 1
Bt.8563.1.S2_at	5.7577e-06	6.82486e-08	-10.8783	8.61704	-1.26705	THBS1	thrombospondin 1
Bt.10185.1.S1_at	5.00349e-06	5.55652e-08	11.0696	8.82624	1.6666	THEM4	thioesterase superfamily member 4
Bt.632.1.S1_at	1.91556e-05	4.1492e-07	9.31051	6.77035	3.0698	TIMP1	TIMP metallopeptidase inhibitor 1
Bt.632.1.S1_s_at	2.60411e-05	6.8246e-07	8.91071	6.25862	2.94108	TIMP1	TIMP metallopeptidase inhibitor 1
Bt.4750.1.S1_at	2.29703e-05	5.62778e-07	9.06407	6.45701	1.0662	TKT	transketolase
Bt.24387.1.S1_at	3.24436e-05	9.37218e-07	-8.6626	5.93195	-0.972937	TLN2	talin 2
Bt.8945.1.S1_at	5.78605e-05	2.24219e-06	8.00594	5.03217	2.27748	TLR2	toll like receptor 2
Bt.6989.1.S1_at	2.9087e-05	7.98865e-07	8.78689	6.09647	1.41513	TMBIM1	transmembrane BAX inhibitor motif containing 1
Bt.21614.2.S1_at	3.8781e-05	1.22175e-06	-8.45911	5.65869	-1.15869	TMEM120B	transmembrane protein 120B
Bt.27087.1.A1_at	8.07921e-07	3.68467e-09	13.8709	11.5571	3.05678	TMEM156	transmembrane protein 156
Bt.13349.1.S1_at	8.77303e-06	1.29079e-07	-10.3026	7.96696	-1.45274	TMEM70	transmembrane protein 70
Bt.21761.1.S1_a_at	8.06168e-06	1.12265e-07	-10.4266	8.10953	-3.0583	TMOD4	tropomodulin 4
Bt.1322.1.S1_at	5.57387e-05	2.11376e-06	8.0492	5.09307	1.49079	TMX1	thioredoxin-related transmembrane protein 1
Bt.11061.1.S1_at	2.72744e-06	2.31733e-08	11.9143	9.71295	3.55977	TNC	tenascin C
Bt.3890.1.S1_at	8.42003e-06	1.21122e-07	10.359	8.03197	1.18265	TNFRSF1A	tumor necrosis factor receptor superfamily member 1A
Bt.27361.1.A1_at	5.90448e-06	7.07226e-08	10.8455	8.58078	3.98857	TNFRSF6B	TNF receptor superfamily member 6b
Bt.26691.1.S1_a_at	6.27343e-05	2.51426e-06	7.9224	4.9139	1.09829	TNFSF13	tumor necrosis factor superfamily member 13
Bt.5432.1.S1_at	1.02404e-05	1.6128e-07	10.1073	7.73923	2.02252	TNIP1	TNFAIP3 interacting protein 1
Bt.5432.3.S1_at	4.90815e-05	1.74121e-06	8.19255	5.29321	1.68203	TNIP1	TNFAIP3 interacting protein 1
Bt.27061.1.S1_at	1.45582e-06	8.77466e-09	-12.9156	10.6907	-1.75998	TOB1	transducer of ERBB2, 1
Bt.21202.1.S1_at	1.11836e-05	1.82125e-07	-10.0019	7.61484	-1.21015	TOB1	transducer of ERBB2, 1
Bt.15740.1.A1_at	5.51715e-05	2.0671e-06	-8.06562	5.11612	-1.32436	TPD52L1	tumor protein D52-like 1
Bt.9448.1.S1_at	4.90596e-06	5.38523e-08	11.0989	8.85808	1.17848	TPM3	tropomyosin 3
Bt.9448.1.S2_at	3.94064e-05	1.25921e-06	8.43615	5.62754	0.963389	TPM3	tropomyosin 3
Bt.9589.1.S1_at	5.66184e-05	2.15886e-06	8.0337	5.07128	1.126	TPM4	tropomyosin 4
Bt.1409.1.S1_at	2.60411e-05	6.81425e-07	8.91191	6.26018	2.18867	TPPP3	tubulin polymerization-promoting protein family member 3
Bt.15828.2.S1_at	1.06335e-05	1.68792e-07	10.0677	7.69265	2.1766	TRIB1	tribbles pseudokinase 1
Bt.15828.1.S1_at	1.54805e-05	2.95511e-07	9.59086	7.11879	2.36517	TRIB1	tribbles pseudokinase 1
Bt.22980.1.S1_at	5.8617e-05	2.2846e-06	7.99223	5.01282	0.786904	TRIM21	tripartite motif containing 21
Bt.27071.1.S1_at	3.15847e-06	2.90132e-08	11.6922	9.4856	1.32267	TRIM38	tripartite motif containing 38
Bt.2317.1.S1_at	2.14789e-05	5.06528e-07	9.14865	6.56531	1.39886	TRNT1	tRNA nucleotidyl transferase, CCA-adding, 1
Bt.9235.1.A1_at	1.20499e-05	2.06259e-07	9.89495	7.48741	1.31314	TSEN15	tRNA splicing endonuclease subunit 15
Bt.26646.1.S1_at	4.56227e-05	1.5709e-06	8.26937	5.39942	1.37418	TSPAN17	tetraspanin 17
Bt.24341.1.S1_at	2.06514e-05	4.78454e-07	9.1947	6.62393	1.7211	TSPAN2	tetraspanin 2
Bt.26280.1.S1_at	2.64967e-05	7.01733e-07	8.88872	6.22995	1.46839	TSPAN32	tetraspanin 32
Bt.12551.1.S1_at	6.04934e-05	2.40188e-06	7.95568	4.96113	0.950227	TSR1	TSR1, ribosome maturation factor
Bt.17611.1.A1_at	4.71927e-05	1.64885e-06	8.23317	5.34945	1.07145	TTC33	tetratricopeptide repeat domain 33
Bt.20848.1.A1_at	2.50408e-05	6.48644e-07	-8.95094	6.31092	-2.13547	TTC36	tetratricopeptide repeat domain 36
Bt.15534.1.S1_a_at	5.50119e-06	6.3384e-08	10.9468	8.69231	1.20291	TUBA1A	tubulin, alpha 1a
Bt.22803.1.S1_at	1.68809e-06	1.09843e-08	12.6778	10.4653	1.84797	TUBB	tubulin beta class I
Bt.4261.1.S1_at	1.67822e-05	3.37025e-07	9.48152	6.98389	1.35148	TWF2	twinfilin actin binding protein 2
Bt.2174.2.A1_at	2.81757e-05	7.66051e-07	8.81974	6.13966	1.25224	UBA6	ubiquitin-like modifier activating enzyme 6
Bt.2294.1.S1_a_at	2.97849e-05	8.27085e-07	8.75976	6.06072	1.07706	UBA7	ubiquitin-like modifier activating enzyme 7
Bt.1193.1.S1_at	5.54705e-05	2.08736e-06	8.05844	5.10605	0.883764	UBE2D3	ubiquitin conjugating enzyme E2D 3
Bt.16725.2.A1_at	2.07405e-06	1.56417e-08	12.3113	10.1096	1.82153	UBE2L6	ubiquitin conjugating enzyme E2L 6
Bt.5538.1.S1_at	2.30938e-06	1.82813e-08	12.1525	9.95239	2.36064	UGDH	UDP-glucose 6-dehydrogenase
Bt.20327.1.S1_a_at	6.19596e-05	2.47294e-06	7.93445	4.93102	2.47438	UPP1	uridine phosphorylase 1
Bt.28717.1.S1_at	1.15639e-05	1.92188e-07	9.95558	7.55977	1.08834	USF1	upstream transcription factor 1
Bt.24386.1.A1_at	4.36243e-05	1.46632e-06	8.32107	5.4705	1.32924	UTP18	UTP18 small subunit processome component
Bt.2129.2.S1_at	8.64765e-07	4.21373e-09	13.7192	11.4236	2.8765	VCAN	versican
Bt.5395.1.S1_a_at	1.02244e-06	5.63597e-09	13.3955	11.1336	3.08203	VCAN	versican
Bt.2129.1.S1_at	5.00349e-06	5.57832e-08	11.0659	8.82226	3.01434	VCAN	versican
Bt.3525.1.S1_at	1.54239e-07	3.64374e-10	16.7331	13.8261	2.15812	VMP1	vacuole membrane protein 1
Bt.19160.1.A1_at	9.30159e-07	4.89598e-09	13.5513	11.2741	4.02773	VNN2	vanin 2
Bt.21128.1.S1_at	2.97849e-05	8.26885e-07	8.75995	6.06097	0.95496	VTA1	vesicle trafficking 1
Bt.2841.2.S1_a_at	1.48646e-05	2.7292e-07	9.65749	7.20037	1.76383	WARS	tryptophanyl-tRNA synthetase
Bt.2841.1.S1_at	2.60411e-05	6.83599e-07	8.9094	6.2569	1.60637	WARS	tryptophanyl-tRNA synthetase
Bt.17036.1.A1_s_at	4.41931e-05	1.49336e-06	8.30734	5.45165	2.28879	WARS	tryptophanyl-tRNA synthetase
Bt.18222.1.S1_at	3.07002e-05	8.6268e-07	8.72692	6.01732	1.05559	WASH1	WAS protein family homolog 1
Bt.26722.1.A1_a_at	1.73138e-06	1.17683e-08	12.6056	10.396	2.08887	WDFY4	WDFY family member 4
Bt.4534.2.S1_at	1.46838e-05	2.67774e-07	9.67349	7.21989	1.21312	WDR46	WD repeat domain 46
Bt.28680.1.S1_at	4.29768e-05	1.4214e-06	8.3445	5.50259	1.11801	WDR75	WD repeat domain 75
Bt.9147.1.A1_at	5.4618e-05	2.02825e-06	8.07958	5.13571	1.18329	WDR77	WD repeat domain 77
Bt.2432.1.S1_at	1.78842e-05	3.78056e-07	9.38674	6.86592	1.81236	WTAP	Wilms tumor 1 associated protein
Bt.5259.1.S1_at	8.06486e-07	3.53969e-09	13.9165	11.597	2.31453	XAF1	XIAP associated factor 1
Bt.23911.1.A1_at	4.45842e-05	1.51227e-06	-8.29789	5.43867	-1.00724	XIST	X (inactive)-specific transcript
Bt.8587.1.S1_at	3.27555e-05	9.52956e-07	8.64971	5.91479	1.23602	XRN2	5'-3' exoribonuclease 2
Bt.24763.1.A1_at	4.41931e-05	1.49181e-06	8.30812	5.45272	1.48876	ZFAND2A	zinc finger, AN1-type domain 2A
Bt.3863.1.S1_at	1.51497e-05	2.8255e-07	9.62839	7.1648	1.90119	ZFP36	ZFP36 ring finger protein
Bt.19706.1.S1_at	1.96324e-05	4.35317e-07	9.27138	6.72104	1.39403	ZFP36L2	ZFP36 ring finger protein like 2
Bt.2531.1.S1_at	3.05841e-06	2.74024e-08	11.7483	9.54341	2.09972	ZPR1	ZPR1 zinc finger
Bt.24417.1.A1_at	1.54239e-07	3.54145e-10	16.7714	13.8536	3.79707
Bt.16425.1.A1_at	1.54239e-07	3.6426e-10	16.7335	13.8264	4.72338
Bt.25459.1.A1_at	1.81206e-07	4.3559e-10	-16.4946	13.6535	-3.30571
Bt.24799.1.S1_at	2.74587e-07	7.45279e-10	15.7956	13.1316	2.02203
Bt.24121.1.A1_at	2.74587e-07	7.5111e-10	-15.7857	13.124	-1.69698
Bt.19663.3.A1_at	2.93535e-07	8.15105e-10	-15.6817	13.0442	-2.36306
Bt.16100.1.S1_at	3.27868e-07	9.24031e-10	-15.5234	12.9216	-2.91847
Bt.21868.2.S1_at	5.16095e-07	1.62563e-09	14.8284	12.367	3.36758
Bt.17571.1.A1_at	5.20035e-07	1.66842e-09	14.7971	12.3414	2.94276
Bt.13628.1.S1_at	5.26484e-07	1.75855e-09	14.7339	12.2895	3.82416
Bt.22179.1.S1_at	5.82572e-07	2.02818e-09	14.5638	12.1487	2.85083
Bt.16337.1.A1_at	7.04283e-07	2.65624e-09	14.247	11.8819	2.20041
Bt.28555.1.A1_at	7.25626e-07	2.76681e-09	-14.1997	11.8414	-4.90318
Bt.784.1.A1_at	7.39317e-07	2.8548e-09	14.1634	11.8104	2.67008
Bt.9088.1.S1_at	7.60281e-07	3.0565e-09	14.0846	11.7427	1.75416
Bt.6817.1.S1_at	7.70527e-07	3.1871e-09	14.0365	11.7012	2.21987
Bt.17332.1.S1_at	7.70527e-07	3.22226e-09	-14.0239	11.6903	-1.75863
Bt.6817.2.S1_at	7.70859e-07	3.25877e-09	14.011	11.6791	2.42067
Bt.9841.1.S1_at	7.72057e-07	3.29583e-09	13.9981	11.6679	2.18753
Bt.18234.1.S1_at	8.06486e-07	3.51352e-09	13.925	11.6043	3.86719
Bt.17332.3.A1_at	8.47458e-07	3.96895e-09	-13.7867	11.4831	-1.74611
Bt.2479.1.A1_at	8.84289e-07	4.43464e-09	-13.6619	11.3727	-2.37851
Bt.22360.1.S1_at	8.96649e-07	4.64527e-09	13.6099	11.3265	2.10255
Bt.6963.1.A1_at	9.41934e-07	5.03604e-09	13.52	11.2459	2.67808
Bt.3071.1.S1_at	9.9917e-07	5.42487e-09	13.4376	11.1717	1.41785
Bt.12561.2.S1_at	1.02385e-06	5.68618e-09	-13.3857	11.1248	-2.38722
Bt.21071.1.S1_at	1.14522e-06	6.55008e-09	13.2308	10.9834	2.10673
Bt.10310.1.S1_at	1.169e-06	6.73452e-09	-13.2006	10.9557	-3.33814
Bt.15569.1.A1_at	1.29738e-06	7.58167e-09	-13.0723	10.8371	-2.49906
Bt.17582.1.S1_at	1.35337e-06	7.96496e-09	-13.0192	10.7877	-3.03074
Bt.19352.1.A1_at	1.4464e-06	8.63236e-09	12.933	10.7071	3.07913
Bt.2600.1.A1_at	1.45582e-06	8.80926e-09	12.9114	10.6867	2.95364
Bt.27709.1.A1_at	1.51487e-06	9.22935e-09	-12.8617	10.64	-1.83766
Bt.942.1.S1_at	1.56411e-06	9.7238e-09	12.8064	10.5876	1.73624
Bt.24600.1.S1_at	1.57524e-06	9.9236e-09	12.7848	10.5672	3.92585
Bt.8804.1.S1_at	1.6917e-06	1.1078e-08	-12.6689	10.4567	-2.34622
Bt.22637.1.S1_at	1.75698e-06	1.22336e-08	12.5651	10.357	2.85632
Bt.16100.2.S1_at	1.78389e-06	1.25471e-08	-12.5388	10.3315	-2.66025
Bt.16861.2.S1_at	1.95636e-06	1.42705e-08	-12.4055	10.202	-2.3244
Bt.23227.1.S1_at	1.99906e-06	1.46648e-08	12.3774	10.1746	2.30282
Bt.29271.1.A1_at	2.03917e-06	1.50436e-08	12.3512	10.1489	1.43926
Bt.21071.2.A1_at	2.07405e-06	1.55917e-08	12.3145	10.1128	2.1081
Bt.10865.1.S1_at	2.09789e-06	1.59985e-08	12.2882	10.0869	3.04302
Bt.28561.1.S1_at	2.24333e-06	1.76655e-08	12.1872	9.98696	2.75753
Bt.20286.1.S1_at	2.46289e-06	2.0109e-08	12.0563	9.85622	2.26882
Bt.16861.1.A1_at	2.47073e-06	2.03778e-08	-12.0429	9.84282	-2.18343
Bt.1847.1.S1_at	2.72471e-06	2.30371e-08	11.9202	9.7189	3.07021
Bt.28566.1.S1_at	2.98118e-06	2.62923e-08	-11.7891	9.58526	-1.74283
Bt.29372.1.A1_at	3.02661e-06	2.69035e-08	-11.7664	9.56201	-1.26257
Bt.19072.1.A1_at	3.10358e-06	2.81699e-08	11.7212	9.51546	2.85434
Bt.17562.1.A1_at	3.15847e-06	2.91917e-08	-11.6862	9.47939	-1.85406
Bt.24760.1.S1_at	3.25909e-06	3.03986e-08	11.6466	9.43837	2.82782
Bt.19784.1.A1_at	3.41965e-06	3.2456e-08	11.5828	9.37203	2.39875
Bt.27735.1.A1_at	3.46375e-06	3.30182e-08	-11.5661	9.35463	-2.47125
Bt.23635.1.S1_at	3.89656e-06	3.84359e-08	-11.4193	9.20058	-1.54225
Bt.29135.1.A1_at	3.90329e-06	3.8664e-08	11.4136	9.19458	1.23614
Bt.19356.1.A1_at	3.90747e-06	3.88674e-08	-11.4085	9.18926	-1.92893
Bt.29351.1.A1_at	3.99504e-06	4.05657e-08	11.3675	9.14586	4.26914
Bt.21736.1.A1_at	3.99504e-06	4.05663e-08	11.3675	9.14585	2.28761
Bt.26422.1.A1_at	4.0626e-06	4.15891e-08	-11.3437	9.12058	-1.82729
Bt.21475.1.S1_at	4.07632e-06	4.18985e-08	11.3366	9.11306	1.32773
Bt.23659.1.S1_at	4.2658e-06	4.45185e-08	11.2788	9.05148	2.23617
Bt.26930.1.S1_at	4.35521e-06	4.56984e-08	-11.2539	9.02491	-1.92602
Bt.1694.1.S1_at	4.35521e-06	4.59639e-08	11.2484	9.01903	3.32947
AFFX-r2-Ec-bioB-5_at	4.35833e-06	4.62423e-08	-11.2427	9.0129	-1.45279
Bt.5604.1.A1_at	4.36369e-06	4.64799e-08	11.2378	9.00769	1.7353
Bt.17332.2.S1_at	4.7415e-06	5.13162e-08	-11.1443	8.90712	-1.83491
Bt.28743.1.S1_at	4.7415e-06	5.14868e-08	11.1411	8.90374	1.09075
Bt.28271.1.A1_at	4.75604e-06	5.18418e-08	11.1347	8.89676	2.32079
Bt.20428.2.S1_a_at	4.99435e-06	5.50604e-08	-11.0781	8.83552	-1.20566
Bt.21197.1.A1_at	5.00349e-06	5.57392e-08	11.0666	8.82306	2.62046
Bt.7588.1.A1_at	5.29294e-06	6.01072e-08	10.9962	8.74632	2.22814
Bt.668.1.S1_at	5.34158e-06	6.08809e-08	-10.9842	8.73331	-1.60256
Bt.29345.1.A1_at	5.64684e-06	6.57291e-08	10.9131	8.65533	1.47323
Bt.12706.1.A1_at	5.94543e-06	7.17058e-08	-10.8328	8.56671	-1.76689
Bt.28411.1.S1_at	5.94871e-06	7.21947e-08	10.8265	8.55979	2.30004
Bt.24613.1.S1_at	5.94871e-06	7.22386e-08	-10.826	8.55917	-1.33231
Bt.26403.1.A1_at	6.04593e-06	7.51732e-08	10.7894	8.51861	1.55484
Bt.24228.1.S1_at	6.15314e-06	7.75262e-08	10.7612	8.48721	1.85588
Bt.19917.1.A1_at	6.25648e-06	7.94577e-08	-10.7386	8.46213	-1.31183
Bt.20340.1.A1_at	6.37423e-06	8.13686e-08	-10.717	8.43791	-1.1857
Bt.1785.1.A1_at	6.56661e-06	8.5093e-08	10.6762	8.39228	1.70511
Bt.16896.1.A1_at	6.56661e-06	8.51852e-08	10.6752	8.39118	2.49186
Bt.16925.1.A1_at	7.22388e-06	9.67056e-08	10.5604	8.26181	2.50066
Bt.22303.2.S1_at	7.24919e-06	9.76454e-08	-10.5516	8.25194	-1.18319
Bt.9062.1.S1_at	7.38798e-06	1.00433e-07	-10.5263	8.22322	-1.59809
Bt.24675.1.S1_at	7.39295e-06	1.00807e-07	10.523	8.21942	1.3569
Bt.8015.3.A1_at	7.83252e-06	1.08749e-07	10.455	8.14202	2.07051
Bt.29831.1.A1_at	8.26472e-06	1.16183e-07	-10.396	8.0745	-2.13586
Bt.15358.1.S1_at	8.34988e-06	1.18701e-07	-10.3769	8.0526	-1.69957
Bt.20619.1.S1_at	8.35446e-06	1.19805e-07	-10.3687	8.04314	-1.47674
Bt.26808.1.S1_at	8.67715e-06	1.2623e-07	10.3224	7.98977	1.59106
Bt.19243.1.A1_at	8.76632e-06	1.28617e-07	10.3058	7.97062	1.24229
Bt.16857.1.A1_at	8.80834e-06	1.3157e-07	10.2857	7.94743	1.67198
Bt.18483.1.A1_at	9.0924e-06	1.38677e-07	-10.2394	7.89365	-1.59246
Bt.24884.1.A1_a_at	9.66082e-06	1.48548e-07	10.1791	7.82335	1.73218
Bt.18265.1.A1_at	9.88127e-06	1.52757e-07	-10.1546	7.79478	-1.79908
Bt.22233.1.A1_at	1.01007e-05	1.57404e-07	10.1285	7.76412	1.69751
Bt.17467.1.S1_at	1.0774e-05	1.71469e-07	10.0541	7.67655	2.53927
Bt.23969.1.A1_at	1.07822e-05	1.72047e-07	10.0512	7.6731	1.53617
Bt.2475.1.S1_at	1.08706e-05	1.73907e-07	-10.0418	7.6621	-1.67957
Bt.21959.2.S1_at	1.11836e-05	1.81364e-07	-10.0055	7.61913	-1.54475
Bt.10004.1.A1_at	1.14869e-05	1.89705e-07	-9.96677	7.57309	-1.31237
Bt.7988.2.S1_at	1.14869e-05	1.89912e-07	9.96583	7.57197	1.21575
AFFX-r2-Ec-bioB-3_at	1.16904e-05	1.96229e-07	-9.93769	7.53847	-1.11859
Bt.29800.1.A1_x_at	1.17778e-05	1.9873e-07	-9.92682	7.5255	-1.43443
Bt.18389.1.A1_at	1.17778e-05	1.9916e-07	-9.92497	7.52328	-1.72153
Bt.7130.1.S1_at	1.18714e-05	2.01624e-07	9.91442	7.51069	2.36979
Bt.23654.1.S1_at	1.18714e-05	2.01728e-07	9.91398	7.51016	1.74331
Bt.22665.1.S1_at	1.26031e-05	2.17817e-07	9.84837	7.43156	1.8516
Bt.8260.1.A1_at	1.28524e-05	2.24788e-07	-9.82153	7.39928	-1.86341
Bt.6315.1.A1_at	1.29339e-05	2.26751e-07	-9.81413	7.39037	-1.19395
Bt.25275.1.A1_at	1.31582e-05	2.35047e-07	-9.78361	7.35354	-1.10894
Bt.28130.1.S1_at	1.34988e-05	2.42248e-07	9.75803	7.32261	2.0324
Bt.26086.1.S1_at	1.39242e-05	2.51255e-07	-9.72715	7.28519	-1.32512
Bt.29461.1.A1_at	1.39242e-05	2.51614e-07	-9.72595	7.28372	-1.58645
Bt.9351.1.S1_at	1.4578e-05	2.64637e-07	9.6834	7.23198	2.41737
Bt.9170.1.A1_at	1.48946e-05	2.74706e-07	9.65201	7.19368	1.49049
Bt.4509.1.S1_at	1.51908e-05	2.83946e-07	-9.62426	7.15975	-1.81748
Bt.13702.1.S1_at	1.52706e-05	2.87605e-07	9.61354	7.14662	1.77962
Bt.16564.1.A1_at	1.52706e-05	2.87876e-07	9.61275	7.14565	1.68195
Bt.17044.2.A1_at	1.54268e-05	2.92252e-07	-9.60013	7.13017	-2.19849
Bt.6057.1.S1_at	1.54805e-05	2.95778e-07	9.59011	7.11787	1.55153
Bt.29185.1.S1_at	1.57465e-05	3.02125e-07	-9.57239	7.09608	-1.28732
Bt.7338.1.S1_at	1.59187e-05	3.06789e-07	-9.55961	7.08036	-1.3723
Bt.21238.1.S1_at	1.61958e-05	3.14814e-07	9.53811	7.05386	1.9052
Bt.19623.1.S1_at	1.6494e-05	3.21978e-07	9.5194	7.03077	1.74461
Bt.28716.1.S1_at	1.65613e-05	3.24655e-07	9.51253	7.02227	1.04356
Bt.12644.1.A1_at	1.65613e-05	3.24892e-07	-9.51192	7.02152	-1.50502
Bt.20220.1.S1_at	1.66343e-05	3.29543e-07	9.50013	7.00693	2.03089
AFFX-PheX-3_at	1.66886e-05	3.32425e-07	-9.49291	6.998	-1.15609
Bt.24086.1.A1_at	1.66886e-05	3.32694e-07	-9.49224	6.99717	-1.2344
Bt.26592.2.A1_at	1.67822e-05	3.3799e-07	-9.47915	6.98095	-1.00738
Bt.29377.1.S1_at	1.69434e-05	3.46199e-07	9.4593	6.95632	1.19664
Bt.28177.1.A1_at	1.69613e-05	3.47428e-07	9.45637	6.95268	2.31395
Bt.26895.2.S1_at	1.73408e-05	3.57194e-07	-9.43348	6.92422	-1.49256
Bt.27828.1.S1_at	1.75744e-05	3.65264e-07	-9.41506	6.90127	-1.3607
Bt.12199.2.S1_at	1.77546e-05	3.73813e-07	-9.39602	6.87752	-1.30165
Bt.2236.1.S1_at	1.78842e-05	3.78764e-07	-9.38521	6.864	-1.5023
Bt.27332.1.A1_at	1.83202e-05	3.90969e-07	-9.35917	6.83143	-1.13571
Bt.21959.3.S1_at	1.86387e-05	3.99876e-07	-9.34071	6.80829	-1.36952
AFFX-r2-Ec-bioC-5_at	1.86387e-05	4.00152e-07	-9.34015	6.80758	-1.07698
Bt.14624.2.S1_at	1.91137e-05	4.12724e-07	9.31485	6.7758	1.23529
Bt.11092.1.S1_at	1.91556e-05	4.15218e-07	-9.30993	6.76961	-1.28041
Bt.4067.1.S1_at	1.91741e-05	4.16413e-07	9.30758	6.76666	1.59712
Bt.6303.1.S1_at	1.93172e-05	4.21924e-07	9.29685	6.75315	1.09205
Bt.25812.1.A1_at	1.93646e-05	4.24565e-07	9.29176	6.74674	1.80678
Bt.12199.1.A1_at	1.98208e-05	4.41138e-07	-9.26057	6.70739	-1.07054
Bt.3759.1.A1_at	2.00633e-05	4.51804e-07	-9.24115	6.68284	-1.08524
Bt.23779.1.A1_at	2.00633e-05	4.52357e-07	-9.24016	6.68158	-1.47856
Bt.18111.1.A1_at	2.02075e-05	4.58956e-07	9.2284	6.66669	2.09421
Bt.6786.1.S1_at	2.02494e-05	4.60747e-07	9.22525	6.66269	1.13592
Bt.29009.1.A1_at	2.06514e-05	4.77327e-07	-9.19661	6.62635	-2.62627
Bt.903.1.S1_at	2.06514e-05	4.78401e-07	9.19479	6.62404	1.27737
Bt.16467.1.S1_at	2.10607e-05	4.93174e-07	9.17021	6.59278	1.75416
Bt.18251.2.A1_at	2.13097e-05	5.0077e-07	9.15787	6.57706	1.10809
Bt.28708.1.S1_at	2.13708e-05	5.03091e-07	9.15414	6.57231	3.68457
Bt.4067.1.S1_a_at	2.16063e-05	5.12237e-07	9.13962	6.55378	1.42329
Bt.16759.1.A1_at	2.16063e-05	5.15468e-07	-9.13456	6.54732	-1.29843
Bt.13637.1.A1_at	2.16063e-05	5.15494e-07	-9.13452	6.54727	-1.00855
Bt.2501.2.A1_at	2.16063e-05	5.16695e-07	9.13265	6.54487	4.00301
Bt.29097.1.A1_at	2.18565e-05	5.26303e-07	-9.11782	6.52593	-1.02609
Bt.29148.1.A1_at	2.21804e-05	5.36859e-07	9.10187	6.50551	2.13675
Bt.23655.1.S1_at	2.23039e-05	5.40773e-07	9.09604	6.49803	1.77773
Bt.25616.1.S1_at	2.2419e-05	5.44492e-07	9.09054	6.49099	1.5054
Bt.1785.2.A1_at	2.26295e-05	5.5148e-07	9.08031	6.47787	1.71669
AFFX-r2-Bs-phe-3_at	2.30342e-05	5.66118e-07	-9.05934	6.45093	-1.14341
Bt.28467.1.S1_at	2.35548e-05	5.84769e-07	9.03343	6.41758	1.17848
Bt.6292.1.S1_at	2.35621e-05	5.85928e-07	-9.03185	6.41555	-1.25358
Bt.16058.2.S1_at	2.37198e-05	5.91815e-07	9.02387	6.40526	1.60953
Bt.22303.3.S1_at	2.38057e-05	5.95344e-07	-9.01913	6.39914	-1.1723
Bt.719.1.A1_at	2.38263e-05	5.97434e-07	9.01633	6.39554	2.54189
Bt.20778.3.A1_at	2.39317e-05	6.03572e-07	9.00819	6.38502	1.64679
AFFX-BioB-5_at	2.39317e-05	6.0415e-07	-9.00742	6.38404	-1.17807
Bt.9792.1.S1_at	2.39317e-05	6.05412e-07	9.00576	6.38189	1.87281
Bt.11548.1.A1_at	2.39317e-05	6.0836e-07	-9.00189	6.37689	-0.887715
Bt.2516.2.S1_at	2.39837e-05	6.12315e-07	-8.99673	6.37023	-1.20155
AFFX-BioB-M_at	2.40413e-05	6.14783e-07	-8.99353	6.36609	-1.11888
Bt.26305.1.A1_at	2.55862e-05	6.68074e-07	-8.92756	6.28054	-1.11749
Bt.27082.1.S1_at	2.60411e-05	6.8427e-07	8.90862	6.25589	1.84737
Bt.19917.2.S1_at	2.63382e-05	6.9426e-07	-8.89717	6.24097	-1.11474
Bt.1435.1.S1_at	2.63443e-05	6.96605e-07	-8.89451	6.2375	-1.26611
Bt.9277.1.S1_at	2.657e-05	7.05876e-07	8.88408	6.22389	1.61329
Bt.22409.1.S1_at	2.66416e-05	7.13298e-07	-8.87583	6.21312	-1.11703
Bt.19272.1.A1_at	2.67713e-05	7.18992e-07	8.86957	6.20494	2.75912
Bt.9947.1.S1_at	2.74881e-05	7.4052e-07	8.84636	6.17457	1.62668
Bt.15957.1.S1_at	2.77032e-05	7.48611e-07	8.83782	6.16338	1.82287
Bt.28064.2.S1_at	2.77264e-05	7.50387e-07	8.83596	6.16094	1.22069
Bt.2199.1.A1_at	2.78599e-05	7.55154e-07	-8.83098	6.15442	-0.930132
Bt.16770.1.A1_at	2.88641e-05	7.88354e-07	-8.79725	6.11011	-2.09075
Bt.1969.1.S1_at	2.91502e-05	8.02211e-07	-8.78362	6.09217	-0.886052
Bt.835.1.A1_at	2.93143e-05	8.07941e-07	-8.77805	6.08484	-1.34888
Bt.9693.1.S1_at	2.93413e-05	8.099e-07	8.77616	6.08235	4.23562
Bt.20553.1.A1_at	3.02163e-05	8.46578e-07	8.7416	6.03673	0.939199
Bt.27687.1.A1_at	3.06993e-05	8.61383e-07	-8.72809	6.01887	-1.14373
Bt.23306.1.S1_at	3.08142e-05	8.68689e-07	-8.72152	6.01017	-1.11516
Bt.24884.2.S1_at	3.08415e-05	8.73042e-07	8.71763	6.00502	1.61429
Bt.8624.1.S1_at	3.11237e-05	8.84899e-07	8.70715	5.99113	3.11692
Bt.14156.2.A1_at	3.13841e-05	8.93603e-07	-8.69954	5.98104	-1.09429
Bt.3566.1.A1_at	3.13963e-05	8.96554e-07	8.69698	5.97765	1.25583
Bt.18855.1.A1_at	3.17255e-05	9.099e-07	8.68552	5.96243	2.85107
Bt.20942.1.S1_at	3.24593e-05	9.40363e-07	8.66	5.9285	1.65256
Bt.785.1.S1_at	3.27555e-05	9.54372e-07	-8.64856	5.91326	-0.935835
Bt.19227.2.A1_at	3.30664e-05	9.65239e-07	8.63981	5.9016	1.23
Bt.11444.1.S1_at	3.30664e-05	9.66174e-07	-8.63907	5.9006	-1.17316
Bt.6785.1.A1_at	3.31857e-05	9.73785e-07	8.633	5.89251	1.74848
Bt.5466.3.S1_at	3.32318e-05	9.76516e-07	8.63084	5.88963	1.17468
Bt.13719.1.S1_at	3.34232e-05	9.84106e-07	8.62487	5.88165	1.32715
Bt.25403.1.A1_at	3.37228e-05	9.97931e-07	-8.61411	5.86727	-0.873397
Bt.4018.1.S2_at	3.41675e-05	1.0178e-06	8.59891	5.84695	1.07623
Bt.6360.1.S1_at	3.43292e-05	1.02441e-06	8.59393	5.84028	1.45687
Bt.19995.1.S1_at	3.50076e-05	1.05191e-06	-8.57356	5.81298	-1.02983
Bt.22595.1.S1_at	3.5209e-05	1.06526e-06	-8.56388	5.79999	-2.40759
Bt.25258.1.A1_at	3.56766e-05	1.0869e-06	-8.54844	5.77925	-1.61588
Bt.5416.1.A1_at	3.61186e-05	1.10625e-06	-8.53492	5.76107	-1.10123
Bt.25471.2.A1_at	3.62457e-05	1.1123e-06	8.53075	5.75544	1.78618
AFFX-r2-Ec-bioC-3_at	3.62457e-05	1.11318e-06	-8.53014	5.75463	-0.929583
Bt.16263.1.A1_s_at	3.63783e-05	1.12174e-06	8.52428	5.74673	1.22779
Bt.22803.1.S2_at	3.70056e-05	1.14722e-06	8.5071	5.72358	1.21824
Bt.2263.2.S1_at	3.79824e-05	1.18695e-06	8.48112	5.68848	1.17491
Bt.7640.1.S1_at	3.80911e-05	1.19192e-06	8.47793	5.68417	1.28846
Bt.13003.11.S1_at	3.85579e-05	1.21133e-06	-8.46563	5.66752	-1.05254
Bt.19511.1.A1_at	3.8781e-05	1.22316e-06	-8.45824	5.6575	-1.00703
Bt.28761.1.A1_s_at	3.93866e-05	1.25695e-06	8.43752	5.6294	1.66119
Bt.22362.1.S1_at	4.01675e-05	1.28687e-06	8.41967	5.60514	1.22199
AFFX-BioB-3_at	4.09693e-05	1.31765e-06	-8.40175	5.58077	-1.11071
Bt.21929.1.S1_at	4.16122e-05	1.3435e-06	8.38705	5.56073	1.44636
Bt.18237.1.A1_at	4.17982e-05	1.35297e-06	-8.38174	5.55349	-1.05959
Bt.12224.2.S1_a_at	4.18272e-05	1.35564e-06	-8.38025	5.55145	-1.33935
Bt.9485.1.S1_at	4.21001e-05	1.36972e-06	8.37244	5.54079	2.28032
Bt.6168.1.A1_at	4.22263e-05	1.37732e-06	-8.36826	5.53508	-0.833046
AFFX-BioC-3_at	4.22588e-05	1.38014e-06	-8.36672	5.53298	-0.978437
Bt.6434.1.S1_at	4.24269e-05	1.39442e-06	8.35895	5.52236	1.02903
Bt.26285.1.A1_at	4.29768e-05	1.4208e-06	-8.34481	5.50303	-1.01286
Bt.28200.1.A1_at	4.3261e-05	1.43797e-06	8.33576	5.49064	1.30616
Bt.29632.1.A1_at	4.33806e-05	1.44525e-06	-8.33196	5.48542	-1.06201
Bt.13873.2.S1_at	4.33806e-05	1.448e-06	8.33053	5.48346	1.618
Bt.7948.1.S1_at	4.33806e-05	1.44888e-06	-8.33007	5.48284	-1.19365
Bt.25110.1.A1_at	4.33806e-05	1.45273e-06	8.32808	5.4801	3.51487
Bt.20875.1.A1_at	4.34213e-05	1.45599e-06	-8.32639	5.47779	-1.19576
Bt.16063.2.S1_at	4.34213e-05	1.45769e-06	-8.32551	5.47658	-1.30621
Bt.24045.1.A1_at	4.41931e-05	1.49409e-06	-8.30697	5.45114	-1.06112
Bt.18791.1.A1_at	4.43428e-05	1.50149e-06	-8.30326	5.44604	-1.05272
Bt.9595.1.S1_at	4.45842e-05	1.51544e-06	-8.29632	5.4365	-1.04645
Bt.12885.1.S1_at	4.47386e-05	1.52527e-06	8.29146	5.42983	1.52153
Bt.29517.1.A1_at	4.47386e-05	1.52648e-06	-8.29087	5.42901	-1.06675
Bt.9444.1.S1_at	4.47386e-05	1.52788e-06	-8.29018	5.42807	-1.05118
Bt.24139.1.A1_at	4.53254e-05	1.55267e-06	-8.27812	5.41147	-1.01377
Bt.27574.1.A1_at	4.54392e-05	1.56122e-06	-8.274	5.4058	-0.990107
Bt.11826.1.S1_at	4.56227e-05	1.5713e-06	8.26918	5.39916	1.67473
Bt.26663.2.S1_at	4.59972e-05	1.58611e-06	-8.26216	5.38948	-0.962094
Bt.6586.3.A1_at	4.65811e-05	1.6159e-06	-8.24824	5.37028	-0.950719
Bt.14022.1.S1_at	4.69247e-05	1.63009e-06	8.24171	5.36126	1.92607
Bt.21614.1.A1_at	4.69441e-05	1.63627e-06	-8.23888	5.35735	-1.18576
Bt.3267.1.A1_at	4.74789e-05	1.66225e-06	-8.22712	5.3411	-1.81125
Bt.12455.1.S1_at	4.74789e-05	1.66278e-06	-8.22689	5.34077	-1.49562
Bt.21107.1.S1_at	4.79408e-05	1.68691e-06	8.21614	5.3259	1.17363
Bt.24476.1.A1_at	4.80044e-05	1.69229e-06	-8.21377	5.32262	-1.03532
Bt.9781.1.S1_at	4.89123e-05	1.73123e-06	8.19683	5.29914	1.18536
Bt.28471.1.S1_at	4.92443e-05	1.7491e-06	8.18919	5.28854	1.36815
Bt.25785.1.A1_at	4.93195e-05	1.75382e-06	-8.18719	5.28576	-1.02538
Bt.25298.1.A1_at	4.97312e-05	1.77464e-06	-8.17841	5.27358	-1.10065
AFFX-BioC-5_at	4.99534e-05	1.78464e-06	-8.17424	5.26778	-0.997043
Bt.26875.1.A1_at	5.01335e-05	1.79315e-06	-8.1707	5.26287	-1.38089
Bt.27749.1.A1_at	5.02503e-05	1.80358e-06	-8.1664	5.25689	-1.32859
Bt.21130.2.S1_at	5.05317e-05	1.81577e-06	-8.1614	5.24993	-0.824805
Bt.11298.1.A1_at	5.09452e-05	1.83696e-06	-8.15279	5.23796	-1.1844
Bt.2177.1.S1_at	5.1193e-05	1.84802e-06	-8.14835	5.23177	-1.26463
Bt.8618.1.S1_at	5.15017e-05	1.86557e-06	-8.14135	5.22201	-1.4286
Bt.16932.1.A1_at	5.15396e-05	1.86908e-06	-8.13995	5.22007	-0.979616
Bt.26982.2.S1_at	5.17092e-05	1.87952e-06	-8.13583	5.21432	-1.1123
Bt.2518.1.S1_at	5.18594e-05	1.88927e-06	8.132	5.20898	1.82767
Bt.29516.1.S1_at	5.18607e-05	1.89147e-06	8.13114	5.20778	1.155
Bt.17044.1.S1_at	5.21361e-05	1.90368e-06	-8.12638	5.20114	-1.78357
AFFX-PheX-5_at	5.2267e-05	1.91279e-06	-8.12285	5.19621	-0.971353
Bt.27953.1.S1_at	5.34644e-05	1.96696e-06	8.10221	5.16738	1.07104
Bt.942.2.S1_at	5.35947e-05	1.97887e-06	8.09776	5.16115	1.77638
Bt.26289.1.A1_at	5.35947e-05	1.97915e-06	-8.09766	5.16101	-0.842058
Bt.28094.1.S1_at	5.36982e-05	1.98519e-06	8.0954	5.15786	1.16173
Bt.12209.1.S1_at	5.45552e-05	2.02366e-06	-8.08126	5.13805	-1.07288
Bt.19374.1.A1_at	5.49471e-05	2.05316e-06	-8.0706	5.12311	-0.995645
Bt.21959.1.S1_at	5.54086e-05	2.07828e-06	-8.06165	5.11055	-1.78172
Bt.25523.1.A1_at	5.5509e-05	2.09355e-06	-8.05626	5.10299	-1.19895
Bt.24040.1.A1_at	5.57151e-05	2.10978e-06	8.05059	5.09502	1.20132
Bt.13894.1.S1_at	5.57934e-05	2.11815e-06	-8.04768	5.09093	-1.06828
Bt.21002.1.S1_at	5.64221e-05	2.14904e-06	8.03705	5.07599	1.26972
Bt.5123.2.S1_at	5.69966e-05	2.18336e-06	8.02542	5.05962	1.17642
Bt.20162.1.S1_at	5.73571e-05	2.21342e-06	-8.0154	5.04551	-1.80031
Bt.18373.1.A1_at	5.74032e-05	2.21971e-06	-8.01332	5.04258	-0.957858
Bt.21430.3.S1_at	5.8617e-05	2.28508e-06	-7.99208	5.01261	-0.816137
AFFX-PheX-M_at	5.86225e-05	2.28873e-06	-7.99091	5.01096	-0.985654
Bt.22849.1.S1_at	5.87568e-05	2.2964e-06	7.98846	5.0075	1.78628
Bt.25717.1.A1_at	5.94344e-05	2.33335e-06	-7.9768	4.99102	-1.05356
Bt.3705.1.S1_at	5.98129e-05	2.35805e-06	-7.96912	4.98015	-0.976909
Bt.8707.1.S1_at	5.98129e-05	2.36322e-06	7.96752	4.97789	0.966594
Bt.21399.3.S1_a_at	5.98129e-05	2.36354e-06	7.96742	4.97775	1.12971
Bt.27263.1.A1_at	6.14242e-05	2.44393e-06	7.94304	4.9432	1.26307
Bt.20240.1.S1_at	6.22235e-05	2.48863e-06	7.92985	4.92449	1.41249
AFFX-r2-Ec-bioB-M_at	6.27064e-05	2.51054e-06	-7.92348	4.91543	-0.945152
Bt.24479.1.S1_at	6.278e-05	2.52199e-06	7.92017	4.91073	1.02375
Bt.20633.1.S1_at	6.278e-05	2.5265e-06	-7.91887	4.90889	-0.91823
Bt.18262.1.A1_at	6.39443e-05	2.5854e-06	-7.90214	4.88509	-1.07459
Bt.27710.1.A1_at	6.47683e-05	2.63068e-06	-7.88955	4.86716	-1.52704
Bt.26099.1.A1_at	6.56269e-05	2.67915e-06	-7.87632	4.8483	-1.53172
Bt.16739.1.A1_at	6.57722e-05	2.70093e-06	-7.87046	4.83993	-1.14424
Bt.10298.1.A1_at	6.57722e-05	2.70343e-06	-7.86979	4.83898	-0.937944
Bt.19378.1.A1_at	6.62012e-05	2.7337e-06	-7.86174	4.82748	-1.21264
Bt.19857.1.A1_at	6.65897e-05	2.75433e-06	-7.85631	4.81971	-0.866929

## Sheet:  After the threshold (GSE15020)
ID	P_value adj	P_value	t	B	logFC	genes symbol	gene title
Bt.25544.1.A1_at	1.10906e-06	6.29733e-09	-13.2738	11.0228	-4.41225	TECTB	tectorin beta
Bt.5387.1.S1_at	2.02075e-05	4.58096e-07	-9.22993	6.66862	-4.1064	LPL	lipoprotein lipase
Bt.23229.1.S1_at	3.52782e-06	3.37751e-08	-11.5441	9.33166	-3.96479	MYBPC1	myosin binding protein C, slow type
Bt.17665.1.A1_at	1.02513e-05	1.61876e-07	-10.1041	7.73546	-3.24375	SLC25A21	solute carrier family 25 (mitochondrial oxoadipate carrier), member 21
Bt.26363.1.A1_at	1.67822e-05	3.38732e-07	-9.47734	6.9787	-3.17904	CCDC184	coiled-coil domain containing 184
Bt.12848.1.S1_at	1.7025e-06	1.12192e-08	-12.6556	10.444	-3.15957	PTHLH	parathyroid hormone like hormone
Bt.21761.1.S1_a_at	8.06168e-06	1.12265e-07	-10.4266	8.10953	-3.0583	TMOD4	tropomodulin 4
Bt.84.1.S1_at	2.55498e-07	6.67124e-10	-15.9375	13.2396	-2.91935	SLC34A2	solute carrier family 34 (type II sodium/phosphate cotransporter), member 2
Bt.14153.1.S1_at	1.15282e-05	1.91117e-07	-9.96039	7.5655	-2.881	NEB	nebulin
Bt.12283.1.A1_at	8.81987e-06	1.32693e-07	-10.2782	7.93874	-2.8389	NDFIP1///DIRAS3	Nedd4 family interacting protein 1///DIRAS family, GTP-binding RAS-like 3
Bt.19958.1.A1_at	2.35282e-05	5.83133e-07	-9.03566	6.42046	-2.79578	PIK3C2G	phosphatidylinositol-4-phosphate 3-kinase catalytic subunit type 2 gamma
Bt.20167.1.S1_at	3.51599e-05	1.06018e-06	-8.56754	5.80491	-2.78872	CIDEA	cell death-inducing DFFA-like effector a
Bt.2580.1.S1_at	7.79831e-06	1.07951e-07	-10.4616	8.14954	-2.67957	GALM	galactose mutarotase (aldose 1-epimerase)
Bt.4604.1.S1_a_at	1.68096e-05	3.41375e-07	-9.4709	6.97072	-2.52214	ACSM1	acyl-CoA synthetase medium-chain family member 1
Bt.12984.1.S1_at	8.07921e-07	3.67442e-09	-13.874	11.5598	-2.46868	SLC38A3	solute carrier family 38 member 3
Bt.47.1.S1_at	6.67111e-05	2.76212e-06	-7.85427	4.81679	-2.46154	CA6	carbonic anhydrase VI
Bt.27003.1.S1_at	6.62012e-05	2.73552e-06	-7.86126	4.82679	-2.42928	RETSAT	retinol saturase (all-trans-retinol 13,14-reductase)
Bt.29570.1.S1_at	2.17091e-05	5.20955e-07	-9.12604	6.53643	-2.42658	GPAM	glycerol-3-phosphate acyltransferase, mitochondrial
Bt.11217.2.S1_a_at	5.95188e-07	2.14611e-09	-14.497	12.0929	-2.42163	MUC15	mucin 15, cell surface associated
Bt.6800.1.A1_at	9.05912e-06	1.37419e-07	-10.2474	7.90297	-2.40259	RASGEF1B	RasGEF domain family member 1B
Bt.15691.1.S1_at	4.24353e-06	4.39689e-08	-11.2906	9.06409	-2.27995	KCNK5	potassium channel, two pore domain subfamily K, member 5
Bt.13772.1.A1_at	1.14802e-05	1.87943e-07	-9.97481	7.58265	-2.21151	CYP1A1	cytochrome P450, subfamily I (aromatic compound-inducible), polypeptide 1
Bt.1899.1.A1_at	1.31369e-05	2.3412e-07	-9.78696	7.35759	-2.20311	ISLR	immunoglobulin superfamily containing leucine-rich repeat
Bt.9863.1.S1_at	2.44672e-06	1.97931e-08	-12.0722	9.87221	-2.1559	SHCBP1	SHC binding and spindle associated 1
Bt.20848.1.A1_at	2.50408e-05	6.48644e-07	-8.95094	6.31092	-2.13547	TTC36	tetratricopeptide repeat domain 36
Bt.5528.1.S1_at	3.59008e-05	1.09661e-06	-8.54163	5.77009	-2.12305	SLC7A5	solute carrier family 7 (amino acid transporter light chain, L system), member 5
Bt.12300.2.S1_at	6.97972e-06	9.17014e-08	-10.6083	8.31601	-2.11796	MYH1	myosin, heavy chain 1, skeletal muscle, adult
Bt.25312.1.A1_at	3.01378e-05	8.40631e-07	-8.74709	6.04399	-2.08186	COLEC12	collectin subfamily member 12
Bt.27938.1.A1_at	2.72894e-06	2.32992e-08	-11.9089	9.70747	-2.07948	ABCG2	ATP binding cassette subfamily G member 2 (Junior blood group)
Bt.4680.1.S1_at	3.39911e-06	3.21203e-08	-11.5929	9.38256	-2.07561	DNAJC12	DnaJ heat shock protein family (Hsp40) member C12
Bt.140.1.S1_at	3.56344e-05	1.08404e-06	-8.55047	5.78198	-2.07157	OXTR	oxytocin receptor
Bt.9777.1.S1_at	5.22868e-05	1.91785e-06	-8.12089	5.19349	-2.05364	BDH1	3-hydroxybutyrate dehydrogenase, type 1
Bt.18908.1.S1_at	8.84061e-06	1.33738e-07	-10.2713	7.93073	-2.03217	HNRNPLL	heterogeneous nuclear ribonucleoprotein L like
Bt.12555.1.S1_at	3.93866e-05	1.25574e-06	-8.43825	5.63039	-2.01853	BTNL9	butyrophilin like 9
Bt.15788.3.S1_at	2.10607e-05	4.92505e-07	9.1713	6.59417	2.00461	LOC100298356	bone marrow stromal antigen 2
Bt.7081.2.S1_at	4.23072e-05	1.3844e-06	8.36439	5.52979	2.01299	PTPRE	protein tyrosine phosphatase, receptor type E
Bt.20891.1.S1_at	5.49471e-05	2.05036e-06	8.0716	5.12452	2.01323	OAS1Y///OAS2	2',5'-oligoadenylate synthetase 1, 40/46kDa///2'-5'-oligoadenylate synthetase 2
Bt.3624.1.S1_at	2.15745e-05	5.1057e-07	9.14225	6.55714	2.02028	PSMB10	proteasome subunit beta 10
Bt.5432.1.S1_at	1.02404e-05	1.6128e-07	10.1073	7.73923	2.02252	TNIP1	TNFAIP3 interacting protein 1
Bt.18889.1.S1_at	1.16476e-05	1.95028e-07	9.94297	7.54476	2.02379	LAT2	linker for activation of T-cells family member 2
Bt.4588.1.S1_at	5.26484e-07	1.73202e-09	14.7521	12.3045	2.02985	PLEKHO2	pleckstrin homology domain containing O2
Bt.5590.2.S1_at	6.08553e-06	7.61701e-08	10.7773	8.50519	2.035	PTPN2	protein tyrosine phosphatase, non-receptor type 2
Bt.24859.2.S1_at	3.65448e-07	1.07538e-09	15.334	12.773	2.05573	OSMR	oncostatin M receptor
Bt.21819.3.S1_a_at	7.22388e-06	9.66467e-08	10.5609	8.26243	2.06084	PSTPIP1	proline-serine-threonine phosphatase interacting protein 1
Bt.16329.1.A1_at	1.63759e-06	1.05068e-08	12.7245	10.5099	2.06265	TGIF1	TGFB-induced factor homeobox 1
Bt.1031.1.S1_at	2.09789e-06	1.59143e-08	12.2936	10.0922	2.06423	CTSH	cathepsin H
Bt.20409.1.S1_at	5.34816e-07	1.83976e-09	14.6799	12.245	2.06862	PARP9	poly(ADP-ribose) polymerase family member 9
Bt.26722.1.A1_a_at	1.73138e-06	1.17683e-08	12.6056	10.396	2.08887	WDFY4	WDFY family member 4
Bt.9391.1.A1_at	3.92059e-05	1.24306e-06	8.44596	5.64086	2.09258	BIRC3	baculoviral IAP repeat containing 3
Bt.2531.1.S1_at	3.05841e-06	2.74024e-08	11.7483	9.54341	2.09972	ZPR1	ZPR1 zinc finger
Bt.23174.2.S1_at	8.96649e-07	4.53817e-09	13.636	11.3497	2.10291	CLIC1	chloride intracellular channel 1
Bt.25471.1.S1_at	1.0961e-05	1.76717e-07	10.028	7.64569	2.10653	ATXN3	ataxin 3
Bt.9239.1.S1_at	2.38279e-05	5.98463e-07	9.01496	6.39377	2.1076	ADORA2B	adenosine A2b receptor
Bt.21055.1.S1_at	3.02163e-05	8.45342e-07	8.74273	6.03823	2.10781	MKNK1	MAP kinase interacting serine/threonine kinase 1
Bt.4898.1.S1_at	1.70361e-06	1.12972e-08	12.6483	10.437	2.1132	BASP1	brain abundant membrane attached signal protein 1
Bt.5382.1.S1_at	2.22332e-06	1.71393e-08	12.2179	10.0174	2.12451	NT5C2	5'-nucleotidase, cytosolic II
Bt.22009.2.S1_a_at	3.60299e-07	1.0453e-09	15.3693	12.8008	2.13735	CXCL16	chemokine (C-X-C motif) ligand 16
Bt.28225.2.S1_at	4.81662e-05	1.70083e-06	8.21002	5.31742	2.15625	SAMSN1	SAM domain, SH3 domain and nuclear localization signals 1
Bt.3525.1.S1_at	1.54239e-07	3.64374e-10	16.7331	13.8261	2.15812	VMP1	vacuole membrane protein 1
Bt.17849.1.A1_at	8.80834e-06	1.31298e-07	10.2876	7.94955	2.16401	SORL1	sortilin related receptor 1
Bt.9379.1.S1_at	9.28461e-07	4.84856e-09	13.5622	11.2838	2.17059	MAOA	monoamine oxidase A
Bt.15788.1.S1_a_at	1.80433e-05	3.83045e-07	9.37597	6.85246	2.17211	LOC100298356	bone marrow stromal antigen 2
Bt.4557.1.S1_at	5.4318e-05	2.01261e-06	8.08529	5.1437	2.17447	IFNAR1	interferon (alpha, beta and omega) receptor 1
Bt.15828.2.S1_at	1.06335e-05	1.68792e-07	10.0677	7.69265	2.1766	TRIB1	tribbles pseudokinase 1
Bt.1409.1.S1_at	2.60411e-05	6.81425e-07	8.91191	6.26018	2.18867	TPPP3	tubulin polymerization-promoting protein family member 3
Bt.16521.2.A1_at	6.67188e-06	8.71038e-08	10.655	8.36847	2.19121	GSAP	gamma-secretase activating protein
Bt.6984.2.S1_a_at	5.99547e-06	7.35518e-08	10.8094	8.54082	2.19357	ME2	malic enzyme 2, NAD(+)-dependent, mitochondrial
Bt.4675.1.S1_a_at	2.39317e-05	6.09005e-07	9.00105	6.3758	2.22397	MX1	MX dynamin-like GTPase 1
Bt.7912.1.A1_at	7.63116e-06	1.04372e-07	10.4918	8.18396	2.24805	SORL1	sortilin related receptor 1
Bt.15886.1.S1_at	6.63917e-07	2.47648e-09	14.3287	11.9513	2.2485	ACSL5	acyl-CoA synthetase long-chain family member 5
Bt.12916.1.S1_at	1.74053e-06	1.19748e-08	12.5874	10.3785	2.26133	GPX3	glutathione peroxidase 3
Bt.8945.1.S1_at	5.78605e-05	2.24219e-06	8.00594	5.03217	2.27748	TLR2	toll like receptor 2
Bt.11413.1.S1_at	5.0812e-06	5.70709e-08	11.0445	8.79905	2.27753	RAB7B	RAB7B, member RAS oncogene family
Bt.17036.1.A1_s_at	4.41931e-05	1.49336e-06	8.30734	5.45165	2.28879	WARS	tryptophanyl-tRNA synthetase
Bt.5774.1.S1_at	1.60873e-05	3.12039e-07	9.54548	7.06295	2.28952	ETS2	v-ets avian erythroblastosis virus E26 oncogene homolog 2
Bt.28750.1.S1_at	4.20575e-06	4.34031e-08	11.3029	9.07724	2.29389	IL13RA1	interleukin 13 receptor, alpha 1
Bt.16018.1.S2_at	3.75964e-06	3.67737e-08	11.4618	9.24542	2.30188	CASP4	caspase 4, apoptosis-related cysteine peptidase
Bt.4670.1.S1_at	1.1459e-05	1.87121e-07	9.97858	7.58713	2.30619	TGFBI	transforming growth factor beta induced
Bt.351.1.S1_at	2.24333e-06	1.76249e-08	12.1895	9.98928	2.30996	CORO1A	coronin 1A
Bt.5259.1.S1_at	8.06486e-07	3.53969e-09	13.9165	11.597	2.31453	XAF1	XIAP associated factor 1
Bt.20288.1.S1_at	1.65613e-05	3.26722e-07	9.50726	7.01576	2.31691	NFKB2	nuclear factor kappa B subunit 2
Bt.16123.2.S1_a_at	8.34071e-06	1.18225e-07	10.3805	8.0567	2.3183	SGK1	serum/glucocorticoid regulated kinase 1
Bt.20542.1.S1_at	8.76632e-06	1.28552e-07	10.3062	7.97114	2.31995	JUNB	jun B proto-oncogene
Bt.4615.1.S1_at	5.26484e-07	1.76746e-09	14.7279	12.2845	2.32326	ITGB2	integrin subunit beta 2
Bt.9605.1.S1_at	1.02404e-05	1.61068e-07	10.1084	7.74058	2.32443	MS4A8	membrane spanning 4-domains A8
Bt.27822.1.A1_at	1.67822e-05	3.38416e-07	9.47811	6.97966	2.32833	SNX10	sorting nexin 10
Bt.557.1.S1_at	1.0961e-05	1.76661e-07	10.0282	7.64602	2.35253	SLC1A1	solute carrier family 1 (neuronal/epithelial high affinity glutamate transporter, system Xag), member 1
Bt.5538.1.S1_at	2.30938e-06	1.82813e-08	12.1525	9.95239	2.36064	UGDH	UDP-glucose 6-dehydrogenase
Bt.15828.1.S1_at	1.54805e-05	2.95511e-07	9.59086	7.11879	2.36517	TRIB1	tribbles pseudokinase 1
Bt.21603.2.S1_at	1.02075e-05	1.59492e-07	10.117	7.75064	2.37115	RNF121	ring finger protein 121
Bt.3964.1.S1_at	3.15634e-05	9.0394e-07	8.69062	5.9692	2.37188	SLC2A3	solute carrier family 2 (facilitated glucose transporter), member 3
Bt.4714.1.S1_at	7.70527e-07	3.20368e-09	14.0306	11.696	2.40599	MMP9	matrix metallopeptidase 9
Bt.26157.1.A1_at	1.51517e-06	9.29398e-09	12.8543	10.633	2.40636	C5AR2	complement component 5a receptor 2
Bt.28624.1.S1_at	2.84913e-06	2.45614e-08	11.8565	9.65413	2.41016	SAMD9	sterile alpha motif domain containing 9
Bt.1457.1.A1_at	5.99547e-06	7.34174e-08	10.8111	8.54269	2.41744	PILRA	paired immunoglobin-like type 2 receptor alpha
Bt.6406.1.S3_at	3.66096e-05	1.13191e-06	8.51737	5.73743	2.43925	CEBPD	CCAAT/enhancer binding protein delta
Bt.22080.1.S1_at	5.59404e-05	2.12837e-06	8.04414	5.08596	2.44394	MEDAG	mesenteric estrogen-dependent adipogenesis
Bt.17849.2.S1_at	1.14869e-05	1.89883e-07	9.96596	7.57213	2.45421	SORL1	sortilin related receptor 1
Bt.3923.1.S1_at	1.31365e-05	2.33025e-07	9.79094	7.3624	2.45839	EVA1C	eva-1 homolog C
Bt.12295.1.S1_at	1.99958e-05	4.47774e-07	9.24843	6.69204	2.46109	PDPN	podoplanin
Bt.20327.1.S1_a_at	6.19596e-05	2.47294e-06	7.93445	4.93102	2.47438	UPP1	uridine phosphorylase 1
Bt.16018.1.S1_a_at	5.34816e-07	1.82811e-09	14.6875	12.2512	2.48915	CASP4	caspase 4, apoptosis-related cysteine peptidase
Bt.15713.2.S1_at	2.44672e-06	1.98756e-08	12.068	9.86801	2.5386	PLEK	pleckstrin
Bt.5229.1.S1_at	2.30475e-05	5.67399e-07	9.05753	6.4486	2.54648	SERPINE1	serpin peptidase inhibitor, clade E (nexin, plasminogen activator inhibitor type 1), member 1
Bt.1974.1.S1_at	3.9328e-05	1.25182e-06	8.44063	5.63361	2.57763	RASL11B	RAS-like family 11 member B
Bt.19263.1.S1_at	1.75744e-05	3.64908e-07	9.41587	6.90228	2.64778	SNX24	sorting nexin 24
Bt.15751.1.S1_at	4.88421e-07	1.51822e-09	14.911	12.4343	2.6525	AMPD2	adenosine monophosphate deaminase 2
Bt.5494.1.S1_at	4.61021e-07	1.41394e-09	14.9974	12.5043	2.72835	CD44	CD44 molecule (Indian blood group)
Bt.4001.1.S1_at	8.07921e-07	3.65219e-09	13.8809	11.5659	2.74078	HMOX1	heme oxygenase 1
Bt.8140.1.S1_at	3.88629e-05	1.22735e-06	8.45563	5.65397	2.74223	FCER1G	Fc fragment of IgE receptor Ig
Bt.27925.1.A1_at	2.02075e-05	4.56769e-07	9.23228	6.6716	2.75509	RNF183	ring finger protein 183
Bt.6372.1.A1_at	3.46098e-05	1.03565e-06	8.58553	5.82903	2.75788	ITPR1	inositol 1,4,5-trisphosphate receptor, type 1
Bt.13293.1.S1_at	1.485e-05	2.72037e-07	9.66021	7.20369	2.78834	CD48	CD48 molecule
Bt.14005.1.S1_at	7.49105e-07	2.94968e-09	14.1256	11.778	2.7987	CD53	CD53 molecule
Bt.19405.1.A1_at	2.09393e-05	4.87727e-07	9.17918	6.6042	2.79877	P2RY13	purinergic receptor P2Y, G-protein coupled, 13
Bt.1369.1.S1_at	5.69966e-05	2.18745e-06	8.02405	5.05769	2.80529	SLC39A2	solute carrier family 39 (zinc transporter), member 2
Bt.8022.1.S1_at	3.59332e-07	1.0276e-09	15.3905	12.8176	2.81515	CTSC	cathepsin C
Bt.7780.1.S1_at	1.93757e-05	4.26413e-07	9.28822	6.74228	2.84676	LTF	lactotransferrin
Bt.12500.2.S1_a_at	2.14043e-07	5.41141e-10	16.2089	13.4431	2.86861	LCP1	lymphocyte cytosolic protein 1 (L-plastin)
Bt.2129.2.S1_at	8.64765e-07	4.21373e-09	13.7192	11.4236	2.8765	VCAN	versican
Bt.24918.1.A1_at	7.21476e-06	9.59855e-08	10.5671	8.26944	2.88383	FRRS1	ferric-chelate reductase 1
Bt.4130.1.S1_at	8.07921e-07	3.71681e-09	13.861	11.5484	2.89359	F5	coagulation factor V
Bt.2899.1.S2_at	2.05291e-05	4.72217e-07	9.20532	6.63742	2.91012	FOS	FBJ murine osteosarcoma viral oncogene homolog
Bt.7469.1.S1_at	1.75744e-05	3.67956e-07	9.40902	6.89374	2.91838	FCAR	Fc fragment of IgA receptor
Bt.632.1.S1_s_at	2.60411e-05	6.8246e-07	8.91071	6.25862	2.94108	TIMP1	TIMP metallopeptidase inhibitor 1
Bt.27822.2.S1_at	7.30806e-06	9.90441e-08	10.5388	8.23743	2.96501	SNX10	sorting nexin 10
Bt.29814.1.S1_at	3.31301e-05	9.7078e-07	8.63539	5.8957	2.97988	BOLA-A///BoLA///BOLA	major histocompatibility complex, class I, A///major histocompatibility complex, class I, A///MHC class I heavy chain
Bt.20596.1.S1_at	6.02779e-06	7.46979e-08	10.7952	8.52507	2.9824	MPZL2	myelin protein zero like 2
Bt.14198.1.S1_at	5.45768e-06	6.24304e-08	10.9609	8.70774	2.98996	C5H12orf75	chromosome 5 open reading frame, human C12orf75
Bt.7066.1.S1_at	2.06514e-05	4.78402e-07	9.19479	6.62404	2.99597	ALOX5AP	arachidonate 5-lipoxygenase-activating protein
Bt.2314.1.S1_at	8.64765e-07	4.2292e-09	13.7151	11.4199	3.0134	SELL	selectin L
Bt.2129.1.S1_at	5.00349e-06	5.57832e-08	11.0659	8.82226	3.01434	VCAN	versican
Bt.27087.1.A1_at	8.07921e-07	3.68467e-09	13.8709	11.5571	3.05678	TMEM156	transmembrane protein 156
Bt.3681.1.S1_at	1.26468e-05	2.19112e-07	9.84331	7.42548	3.05753	MMP19	matrix metallopeptidase 19
Bt.632.1.S1_at	1.91556e-05	4.1492e-07	9.31051	6.77035	3.0698	TIMP1	TIMP metallopeptidase inhibitor 1
Bt.5395.1.S1_a_at	1.02244e-06	5.63597e-09	13.3955	11.1336	3.08203	VCAN	versican
Bt.27036.1.S1_at	1.99958e-05	4.46901e-07	9.25002	6.69405	3.11251	CYP4F2	cytochrome P450, family 4, subfamily F, polypeptide 2
Bt.209.3.S1_at	1.26468e-05	2.19621e-07	9.84133	7.42311	3.12762	LYZ2	lysozyme C-2
Bt.2408.1.S1_s_at	2.10607e-05	4.93088e-07	9.17035	6.59296	3.17498	CCL2	chemokine (C-C motif) ligand 2
Bt.7542.1.S1_at	1.9526e-06	1.41621e-08	12.4134	10.2097	3.24345	BCL2A1	BCL2 related protein A1
Bt.15616.1.S1_at	2.74491e-07	7.28092e-10	15.8254	13.1543	3.25687	SLC16A3	solute carrier family 16 (monocarboxylate transporter), member 3
Bt.9391.2.S1_at	2.08312e-05	4.83483e-07	9.18624	6.61318	3.31579	BIRC3	baculoviral IAP repeat containing 3
Bt.18469.1.S1_at	1.95221e-07	4.85465e-10	16.3512	13.5485	3.39897	LOC784517	cationic amino acid transporter 3
Bt.367.1.S1_at	4.60304e-06	4.94109e-08	11.18	8.94557	3.40346	OLR1	oxidized low density lipoprotein (lectin-like) receptor 1
Bt.12610.1.A1_at	4.02906e-05	1.29248e-06	8.41637	5.60066	3.43413	CP	ceruloplasmin (ferroxidase)
Bt.28073.1.S1_at	8.96649e-07	4.60811e-09	13.6189	11.3345	3.44407	PSTPIP2	proline-serine-threonine phosphatase interacting protein 2
Bt.3046.2.S1_at	1.01529e-06	5.55449e-09	13.4116	11.1482	3.45547	FCN1	ficolin 1
Bt.2334.1.S1_at	5.87555e-07	2.06988e-09	14.5397	12.1286	3.47067	CD68	CD68 molecule
Bt.28225.1.A1_at	2.98118e-06	2.63176e-08	11.7882	9.58428	3.48823	SAMSN1	SAM domain, SH3 domain and nuclear localization signals 1
Bt.142.1.S1_at	1.71127e-06	1.15108e-08	12.6287	10.4182	3.51282	NCF1	neutrophil cytosolic factor 1
Bt.2408.1.S1_at	2.97849e-05	8.26162e-07	8.76063	6.06187	3.54791	CCL2	chemokine (C-C motif) ligand 2
Bt.11061.1.S1_at	2.72744e-06	2.31733e-08	11.9143	9.71295	3.55977	TNC	tenascin C
Bt.14200.1.A1_at	2.97609e-06	2.6026e-08	11.7992	9.59556	3.63773	MT1E	metallothionein 1E
Bt.22079.1.A1_at	8.08408e-06	1.12912e-07	10.4214	8.10366	3.65518	IL1RAP	interleukin 1 receptor accessory protein
Bt.14100.1.S1_at	2.42514e-05	6.2116e-07	8.98532	6.35547	3.68423	OLFM4	olfactomedin 4
Bt.17810.1.S1_a_at	8.56742e-07	4.1105e-09	13.7472	11.4483	3.75208	RBP1	retinol binding protein 1
Bt.26655.1.S1_at	2.24333e-06	1.74713e-08	12.1984	9.9981	3.79023	CCL19	chemokine (C-C motif) ligand 19
Bt.8137.1.S2_at	8.26472e-06	1.16529e-07	10.3933	8.07146	3.8367	SOCS3	suppressor of cytokine signaling 3
Bt.27361.1.A1_at	5.90448e-06	7.07226e-08	10.8455	8.58078	3.98857	TNFRSF6B	TNF receptor superfamily member 6b
Bt.4707.1.A1_at	2.63443e-05	6.9606e-07	8.89513	6.2383	3.99078	C4BPA	complement component 4 binding protein, alpha
Bt.19160.1.A1_at	9.30159e-07	4.89598e-09	13.5513	11.2741	4.02773	VNN2	vanin 2
Bt.28015.1.S1_at	1.86113e-07	4.55101e-10	16.4365	13.6111	4.15687	LOC407171	Fc gamma 2 receptor
Bt.571.1.S1_at	1.59253e-05	3.07575e-07	9.55748	7.07774	4.186	LAP	lingual antimicrobial peptide
Bt.9974.1.S1_at	2.44672e-06	1.96862e-08	12.0777	9.87768	4.19708	CCL3	chemokine (C-C motif) ligand 3
Bt.24181.1.S1_at	8.07921e-07	3.59678e-09	13.8983	11.5811	4.20164	LBP	lipopolysaccharide binding protein
Bt.611.1.S2_at	1.94563e-05	4.28992e-07	9.2833	6.73608	4.32686	GRO1	chemokine (C-X-C motif) ligand 1 (melanoma growth stimulating activity, alpha)
Bt.24073.1.S1_at	6.56661e-06	8.51328e-08	10.6758	8.39181	4.608	IL1R2	interleukin 1 receptor, type II
Bt.4199.1.S1_at	1.7531e-06	1.21339e-08	12.5736	10.3652	4.71899	IL1RN	interleukin 1 receptor antagonist
Bt.611.1.S1_x_at	7.06541e-06	9.33424e-08	10.5923	8.29792	5.11599	GRO1	chemokine (C-X-C motif) ligand 1 (melanoma growth stimulating activity, alpha)
Bt.7165.1.S1_at	5.20035e-07	1.68115e-09	14.7879	12.3339	5.16099	CXCL5	chemokine (C-X-C motif) ligand 5
Bt.12206.1.S1_x_at	1.51714e-06	9.36896e-09	12.8458	10.6249	5.23792	LOC404063	uncharacterized LOC404063
Bt.13125.1.S1_s_at	6.12494e-07	2.2339e-09	14.4497	12.0533	5.52562	DEFB4A	defensin, beta 4A
Bt.16453.1.A1_at	1.54595e-05	2.94095e-07	9.59488	7.12372	5.56292	SLC6A14	solute carrier family 6 (amino acid transporter), member 14
Bt.611.1.S1_at	5.95294e-06	7.25367e-08	10.8222	8.55498	5.59319	GRO1	chemokine (C-X-C motif) ligand 1 (melanoma growth stimulating activity, alpha)
Bt.146.1.S1_at	7.49105e-07	2.98052e-09	14.1136	11.7677	5.59871	DEFB4A	defensin, beta 4A
Bt.155.1.S1_at	2.18963e-07	5.62655e-10	16.158	13.4052	6.59602	CXCL8	chemokine (C-X-C motif) ligand 8
Bt.610.1.A1_at	5.91256e-07	2.10743e-09	14.5185	12.1109	6.63329	CXCL2	chemokine (C-X-C motif) ligand 2

## Sheet: GSE15022
ID	P_value adj	P_value	t	B	logFC	genes symbol	gene title
Bt.9614.1.S1_at	0.0294215	0.000564578	-4.59499	0.00486733	-0.81048	2021-09-15	15 kDa selenoprotein
Bt.12364.1.S1_at	0.0324433	0.000888803	4.34044	-0.425732	0.81448	AARS	alanyl-tRNA synthetase
Bt.9593.1.S1_at	0.0381033	0.00151284	-4.04732	-0.931121	-0.41748	ABCC3	ATP binding cassette subfamily C member 3
Bt.27938.1.A1_at	0.0322709	0.000869366	-4.35274	-0.404733	-1.05444	ABCG2	ATP binding cassette subfamily G member 2 (Junior blood group)
Bt.12421.1.S1_at	0.0242899	0.000247041	-5.07114	0.786266	-0.46316	ABHD14B	abhydrolase domain containing 14B
Bt.28090.1.S1_at	0.0319396	0.000808408	4.39326	-0.335706	0.58068	ABHD4	abhydrolase domain containing 4
Bt.2050.1.A1_at	0.0336701	0.00097084	4.29141	-0.509586	0.67596	ACAA1	acetyl-CoA acyltransferase 1
Bt.23226.1.S1_at	0.0356641	0.00119284	-4.17765	-0.705251	-0.5822	ACADSB	acyl-CoA dehydrogenase, short/branched chain
Bt.24821.2.S1_a_at	0.0340609	0.00103582	-4.25554	-0.571131	-0.3823	ACBD4	acyl-CoA binding domain containing 4
Bt.28719.1.S1_at	0.0324047	0.000885645	4.34242	-0.422351	0.55354	ACOT2	acyl-CoA thioesterase 2
Bt.1417.1.S1_at	0.0350168	0.00111365	4.21551	-0.639969	0.37286	ACP1	acid phosphatase 1, soluble
Bt.4604.1.S1_a_at	0.0373459	0.0014102	-4.08575	-0.864344	-1.34304	ACSM1	acyl-CoA synthetase medium-chain family member 1
Bt.17231.1.A1_at	0.0277229	0.000453852	4.71909	0.211679	0.54102	ACSM2B	acyl-CoA synthetase medium-chain family member 2B
Bt.23326.2.A1_at	0.0363442	0.00126979	-4.14327	-0.764662	-0.50652	ACTG1	actin gamma 1
Bt.805.1.S1_at	0.0380726	0.001483	4.05821	-0.912189	0.8925	ADIPOR2	adiponectin receptor 2
Bt.17456.1.S1_at	0.0205343	8.98151e-05	-5.68007	1.73492	-0.54822	ADK	adenosine kinase
Bt.9239.1.S1_at	0.0303608	0.000662745	4.50455	-0.147154	1.29644	ADORA2B	adenosine A2b receptor
Bt.24907.1.A1_at	0.0338217	0.0010105	4.26923	-0.547621	0.6751	ADSS	adenylosuccinate synthase
Bt.16782.2.S1_at	0.0321415	0.000821733	-4.38413	-0.351228	-0.50014	ADSSL1	adenylosuccinate synthase like 1
Bt.16782.3.A1_at	0.038166	0.00153795	-4.03833	-0.946769	-0.4579	ADSSL1	adenylosuccinate synthase like 1
Bt.20847.2.S1_s_at	0.0338217	0.0010114	-4.26874	-0.548471	-0.43704	AGER	advanced glycosylation end product-specific receptor
Bt.29129.1.S1_at	0.0336701	0.000963679	-4.29552	-0.502553	-1.67404	AGR2	anterior gradient 2, protein disulphide isomerase family member
Bt.14715.1.S1_at	0.0294868	0.000576614	4.58306	-0.0151303	0.84402	AGT	angiotensinogen
Bt.20733.1.S1_at	0.0235833	0.000173877	-5.27901	1.11671	-0.98092	AHCYL2	adenosylhomocysteinase like 2
Bt.15900.2.S1_at	0.0241295	0.000194012	-5.21378	1.01373	-1.1352	AHCYL2	adenosylhomocysteinase like 2
Bt.15900.1.A1_at	0.0289513	0.000526501	-4.63456	0.0710437	-0.9528	AHCYL2	adenosylhomocysteinase like 2
Bt.1932.1.S1_at	0.0381033	0.00151416	4.04684	-0.931948	0.9855	AHSA1	AHA1, activator of heat shock 90kDa protein ATPase homolog 1 (yeast)
Bt.9072.1.S1_at	0.033866	0.00102463	4.26155	-0.56081	0.65902	AIMP1	aminoacyl tRNA synthetase complex interacting multifunctional protein 1
Bt.3277.1.S1_at	0.038166	0.00154387	-4.03623	-0.950421	-1.0752	ALDH18A1	aldehyde dehydrogenase 18 family member A1
Bt.23714.1.A1_at	0.0263965	0.000315078	4.92918	0.556769	0.5611	ALDH1L2	aldehyde dehydrogenase 1 family member L2
Bt.4837.1.A1_at	0.0338217	0.00101753	-4.26539	-0.554207	-0.69058	ALDOC	aldolase, fructose-bisphosphate C
Bt.2598.1.S1_at	0.0242899	0.000214162	-5.15525	0.920777	-2.47888	ALOX15	arachidonate 15-lipoxygenase
Bt.2233.1.A1_at	0.0205343	0.000108591	-5.56341	1.55776	-0.60346	AMPH	amphiphysin
Bt.7177.1.S1_at	0.0321415	0.000861886	-4.35755	-0.396527	-0.51434	AMT	aminomethyltransferase
Bt.12722.1.A1_at	0.0370302	0.00132991	-4.11788	-0.808625	-0.78414	ANG2///ANG///RNASE4	angiogenin 2///angiogenin, ribonuclease, RNase A family, 5///ribonuclease A family member 4
Bt.20883.1.S1_at	0.0379948	0.0014718	-4.06235	-0.904984	-0.83152	ANG2///ANG///RNASE4	angiogenin 2///angiogenin, ribonuclease, RNase A family, 5///ribonuclease A family member 4
Bt.21589.1.S1_at	0.0205343	0.000107836	-5.56768	1.56428	-0.8746	ANGPTL2	angiopoietin like 2
Bt.7418.1.S1_at	0.0267138	0.000335924	-4.89205	0.496255	-0.9198	ANKH	ANKH inorganic pyrophosphate transport regulator
Bt.22626.2.S1_at	0.0321415	0.000852418	4.3637	-0.386038	0.8107	ANKRD12	ankyrin repeat domain 12
Bt.19083.1.S1_at	0.0294215	0.000564361	-4.59521	0.00523194	-0.60218	ANKRD22	ankyrin repeat domain 22
Bt.28798.1.A1_at	0.0294868	0.000578782	-4.58093	-0.0186881	-0.83784	ANKRD22	ankyrin repeat domain 22
Bt.12745.1.A1_at	0.0312352	0.000727662	-4.4521	-0.235821	-0.44214	ANTXR2	anthrax toxin receptor 2
Bt.5150.1.S2_at	0.0335376	0.00095214	-4.3022	-0.491111	-0.40952	ANXA11	annexin A11
Bt.18962.1.A1_at	0.0373707	0.0014141	-4.08423	-0.86697	-0.46618	AOAH	acyloxyacyl hydrolase
Bt.3175.1.S1_at	0.0338217	0.0010117	4.26857	-0.548751	0.7094	AP2B1	adaptor-related protein complex 2, beta 1 subunit
Bt.13847.1.S1_at	0.0303608	0.000659627	4.5072	-0.142681	0.92526	APOPT1	apoptogenic 1, mitochondrial
Bt.23516.1.S1_at	0.0337696	0.000990183	-4.28048	-0.528327	-0.90626	AQP3	aquaporin 3 (Gill blood group)
Bt.17429.1.S1_at	0.0279435	0.000465436	-4.70471	0.187816	-0.64522	ARAF	A-Raf proto-oncogene, serine/threonine kinase
Bt.6333.1.S1_at	0.0294868	0.000581758	-4.57803	-0.0235501	-0.8006	ARFIP2	ADP ribosylation factor interacting protein 2
Bt.6659.2.S1_at	0.0270364	0.000417962	4.76623	0.289652	0.71716	ARHGAP10	Rho GTPase activating protein 10
Bt.27352.1.S1_at	0.0270364	0.000392939	-4.80165	0.348058	-0.77672	ARHGEF16	Rho guanine nucleotide exchange factor 16
Bt.27352.2.S1_a_at	0.0289513	0.000536809	-4.62356	0.0526699	-0.52826	ARHGEF16	Rho guanine nucleotide exchange factor 16
Bt.20275.1.S1_at	0.0246051	0.000270164	5.01874	0.701907	0.96458	ARPC5L	actin related protein 2/3 complex subunit 5 like
Bt.29697.1.S1_at	0.0308545	0.000693744	-4.47887	-0.190524	-1.06212	ART3	ADP-ribosyltransferase 3
Bt.26878.1.S1_at	0.0321415	0.000834766	-4.37536	-0.366169	-0.54644	ASB12	ankyrin repeat and SOCS box containing 12
Bt.15790.1.S1_at	0.038166	0.00154151	-4.03707	-0.948964	-0.87034	ASB8	ankyrin repeat and SOCS box containing 8
Bt.28099.1.S1_at	0.0289368	0.000519298	4.64238	0.0840964	0.63708	ASF1A	anti-silencing function 1A histone chaperone
Bt.1966.1.S1_at	0.0242899	0.000231923	5.10826	0.845762	0.63478	ASNSD1	asparagine synthetase domain containing 1
Bt.24211.2.S1_at	0.0363442	0.00126819	-4.14396	-0.763461	-0.92852	ASPN	asporin
Bt.19161.1.S1_at	0.0321415	0.000824346	4.38236	-0.354242	0.75282	ATF4	activating transcription factor 4
Bt.20136.2.S1_at	0.0267982	0.00035083	4.86695	0.45523	0.60378	ATG2A	ATG2 autophagy related 2 homolog A (S. cerevisiae)
Bt.23393.1.S1_at	0.0264792	0.000327249	-4.9072	0.520972	-0.39808	ATP1A2	ATPase, Na+/K+ transporting, alpha 2 polypeptide
Bt.23296.1.S1_at	0.0363442	0.00126259	-4.1464	-0.759252	-0.58098	ATP2B1	ATPase, Ca++ transporting, plasma membrane 1
BtAffx.1.2.S1_at	0.0363015	0.00124305	4.15497	-0.744433	0.69804	ATP8A1	ATPase, aminophospholipid transporter (APLT), class I, type 8A, member 1
Bt.25471.1.S1_at	0.0205343	9.21893e-05	5.66397	1.7106	1.0143	ATXN3	ataxin 3
Bt.13147.1.S1_at	0.0294868	0.000611288	4.55007	-0.0704971	0.45596	B4GALT5	UDP-Gal:betaGlcNAc beta 1,4- galactosyltransferase, polypeptide 5
Bt.24552.1.S1_at	0.0264792	0.000326736	4.90811	0.522455	0.71772	B4GAT1	beta-1,4-glucuronyltransferase 1
Bt.23172.1.S1_at	0.0203178	7.69212e-05	5.77619	1.87923	1.36762	BAX	BCL2-associated X protein
Bt.9777.1.S1_at	0.038194	0.00156485	-4.02886	-0.96325	-1.10424	BDH1	3-hydroxybutyrate dehydrogenase, type 1
Bt.9581.1.S1_at	0.0294868	0.000608743	4.55243	-0.0665406	0.91024	BFAR	bifunctional apoptosis regulator
Bt.3024.1.S1_at	0.0322557	0.000867621	4.35386	-0.402825	1.31266	BLOC1S2	biogenesis of lysosomal organelles complex 1 subunit 2
Bt.5775.1.S1_at	0.0170628	4.53683e-05	6.10988	2.36853	0.73706	BLVRA	biliverdin reductase A
Bt.23950.1.A1_at	0.0246051	0.000261664	-5.03744	0.732056	-0.62994	BNIP1	BCL2/adenovirus E1B 19kDa interacting protein 1
Bt.26692.1.S1_a_at	0.0242899	0.00021866	5.14297	0.901211	0.61394	BNIP3	BCL2/adenovirus E1B 19kDa interacting protein 3
Bt.6958.3.A1_at	0.0270364	0.000416493	4.76824	0.292984	0.75538	BNIP3	BCL2/adenovirus E1B 19kDa interacting protein 3
Bt.27760.1.S1_at	0.0336701	0.000969459	4.2922	-0.508234	1.37784	BoLA	major histocompatibility complex, class I, A
Bt.29814.1.S1_at	0.0372056	0.00138543	4.09545	-0.847496	1.30518	BOLA-A///BoLA///BOLA	major histocompatibility complex, class I, A///major histocompatibility complex, class I, A///MHC class I heavy chain
Bt.28022.1.A1_s_at	0.0254608	0.000299163	4.95929	0.605704	2.47528	BOLA-N///LOC100125916///JSP.1	MHC class I antigen///uncharacterized protein 100125016///MHC Class I JSP.1
Bt.3791.1.S1_at	0.0359666	0.00120615	-4.17154	-0.715796	-0.44418	BSG	basigin (Ok blood group)
Bt.4725.1.S1_at	0.0370329	0.0013353	4.11566	-0.812471	0.91476	BTG1	BTG anti-proliferation factor 1
Bt.26848.1.S1_at	0.0280512	0.000474853	4.69329	0.168849	0.7328	BUD13	BUD13 homolog
Bt.26513.1.S1_at	0.0235833	0.000169923	-5.29275	1.13831	-0.86644	C11H2orf40	chromosome 11 open reading frame, human C2orf40
Bt.22633.1.S1_at	0.0170628	4.65409e-05	6.09352	2.34497	0.57862	C11H2orf68	chromosome 11 open reading frame, human C2orf68
Bt.8841.1.A1_at	0.0372955	0.00139773	4.09061	-0.855897	0.46916	C15H11orf58	chromosome 15 open reading frame, human C11orf58
Bt.23501.1.S1_at	0.0363442	0.00125626	4.14916	-0.754481	0.39736	C16H1orf174	chromosome 16 open reading frame, human C1orf174
Bt.12216.1.S1_at	0.0321415	0.000855453	4.36172	-0.389413	0.86812	C1QTNF5	C1q and tumor necrosis factor related protein 5
Bt.24345.2.S1_at	0.0370329	0.0013413	4.1132	-0.81673	0.39482	C2	complement component 2
Bt.23722.1.A1_at	0.0180746	5.88478e-05	5.94424	2.12791	2.43498	C6	complement component 6
Bt.22384.2.S1_at	0.0191013	6.72916e-05	-5.8598	2.00353	-0.57118	CADM3	cell adhesion molecule 3
Bt.3721.1.S1_at	0.0294868	0.000572	4.5876	-0.0075135	1.12106	CARHSP1	calcium regulated heat stable protein 1
Bt.18835.2.S1_at	0.0270364	0.000414702	4.77071	0.297061	0.68552	CARS	cysteinyl-tRNA synthetase
Bt.16018.1.S1_a_at	0.0270364	0.000413295	4.77266	0.300277	0.58058	CASP4	caspase 4, apoptosis-related cysteine peptidase
Bt.28792.1.S1_at	0.0281725	0.000483398	4.68313	0.151959	0.3924	CASP9	caspase 9
Bt.15688.1.S1_at	0.0205343	0.000111079	5.54956	1.53659	1.08542	CBS	cystathionine-beta-synthase
Bt.26363.1.A1_at	0.0214424	0.000137993	-5.4178	1.33356	-1.72732	CCDC184	coiled-coil domain containing 184
Bt.13645.1.S1_at	0.0294868	0.000590696	4.56942	-0.0380056	0.58878	CCDC43	coiled-coil domain containing 43
Bt.727.1.S1_at	0.0267982	0.000373599	4.83069	0.395788	1.25066	CCDC53	coiled-coil domain containing 53
Bt.5092.3.S1_at	0.0267138	0.000337994	-4.8885	0.490452	-0.6074	CCDC80	coiled-coil domain containing 80
Bt.7717.1.S1_at	0.0322557	0.000866584	4.35452	-0.40169	0.64984	CCND3	cyclin D3
Bt.7770.1.S1_at	0.0323122	0.000872723	4.35059	-0.408393	0.57016	CCNG1	cyclin G1
Bt.6427.1.S1_at	0.0254608	0.000299634	4.95838	0.604221	0.943	CCT4	chaperonin containing TCP1 subunit 4
Bt.10947.1.S1_at	0.0180746	5.918e-05	5.94068	2.12269	0.84646	CCZ1	CCZ1 homolog, vacuolar protein trafficking and biogenesis associated
Bt.13789.1.A1_at	0.038194	0.00154988	-4.03411	-0.954112	-0.99902	CD14	CD14 molecule
Bt.6173.1.A1_at	0.0381033	0.00152071	-4.04448	-0.936052	-0.46162	CD300LG	CD300 molecule like family member g
Bt.5494.1.S1_at	0.0336875	0.00098071	4.28581	-0.519195	0.63854	CD44	CD44 molecule (Indian blood group)
Bt.3256.1.S1_at	0.0270364	0.000406801	4.78175	0.315261	0.56402	CDC123	cell division cycle 123
Bt.21485.1.S1_at	0.036911	0.00132046	-4.12179	-0.801848	-0.56944	CDC42SE1	CDC42 small effector 1
Bt.2696.2.S1_at	0.0221178	0.000147587	-5.37728	1.27056	-0.9447	CDH11	cadherin 11
Bt.21022.1.S1_at	0.0337696	0.000992743	4.27905	-0.530779	0.42774	CDK5RAP3	CDK5 regulatory subunit associated protein 3
Bt.7028.1.S1_at	0.0328249	0.000916716	4.32325	-0.455099	0.63544	CDK7	cyclin dependent kinase 7
Bt.2749.1.S1_at	0.0338217	0.00101667	4.26586	-0.553408	1.4513	CDKN1A	cyclin dependent kinase inhibitor 1A
Bt.2723.1.A1_at	0.0321415	0.000846033	4.36789	-0.378899	1.39896	CDO1	cysteine dioxygenase type 1
Bt.17994.1.S1_at	0.0350267	0.00112196	4.21141	-0.647032	0.70798	CENPO	centromere protein O
Bt.26522.2.S1_at	0.0370329	0.00134234	4.11277	-0.817466	0.42834	CEP19	centrosomal protein 19kDa
Bt.21081.1.A1_a_at	0.0323122	0.000873158	4.35032	-0.408866	0.65424	CEP44	centrosomal protein 44
Bt.2882.1.A1_at	0.0270364	0.000392603	4.80214	0.348865	0.69278	CETN4	centrin 4
Bt.2889.1.S1_at	0.0238545	0.000183892	5.24563	1.0641	0.59844	CFAP20	cilia and flagella associated protein 20
Bt.24155.1.A1_at	0.0353589	0.00114141	4.20193	-0.663365	0.56718	CFAP97	cilia and flagella associated protein 97
Bt.989.2.A1_at	0.0321415	0.000859589	4.35903	-0.393993	0.57004	CFDP2	craniofacial development protein 2
Bt.11656.1.S1_at	0.0370427	0.00134796	-4.11048	-0.821437	-0.76134	CGN	cingulin
Bt.22311.1.S1_at	0.0380726	0.00148482	4.05754	-0.913352	0.59704	CHAMP1	chromosome alignment maintaining phosphoprotein 1
Bt.13377.1.S1_at	0.0294868	0.000603638	4.55718	-0.0585561	0.40662	CHMP1A	charged multivesicular body protein 1A
Bt.21492.1.S1_at	0.038166	0.00154525	4.03574	-0.951268	0.49834	CHMP4A	charged multivesicular body protein 4A
Bt.8949.1.S1_at	0.0373353	0.00140657	4.08716	-0.861894	0.54766	CHUK	conserved helix-loop-helix ubiquitous kinase
Bt.9804.1.S1_at	0.0242899	0.000212665	5.1594	0.92738	0.61346	CHURC1	churchill domain containing 1
Bt.677.1.S1_at	0.0359806	0.00121387	4.16803	-0.721855	0.57096	CIB1	calcium and integrin binding 1
Bt.23273.1.S1_at	0.0262827	0.000311124	4.93651	0.568695	0.84378	CIRBP	cold inducible RNA binding protein
Bt.3885.1.S1_at	0.0246051	0.000263972	-5.0323	0.723776	-0.4312	CLCA3	chloride channel regulator 3
Bt.24343.1.A1_at	0.0242899	0.000235631	-5.09893	0.830819	-0.7263	CLDN1	claudin 1
Bt.28231.1.S1_at	0.0242899	0.000220932	5.13687	0.891479	0.6387	CLDN7	claudin 7
Bt.1117.1.S1_at	0.0347452	0.00108703	4.22886	-0.616983	0.54516	CLIP2	CAP-Gly domain containing linker protein 2
Bt.12504.1.S1_at	0.0270364	0.000394631	4.79918	0.343992	1.76674	CLU	clusterin
Bt.53.1.S1_at	0.0379948	0.00147236	-4.06214	-0.905342	-1.10018	CNGA1	cyclic nucleotide gated channel alpha 1
Bt.6630.1.S1_at	0.0224558	0.000155426	-5.34617	1.22202	-1.20966	CNN1	calponin 1
Bt.4477.2.S1_at	0.0319396	0.000794038	4.40327	-0.318678	0.67618	CNPPD1	cyclin Pas1/PHO80 domain containing 1
Bt.24962.1.A1_at	0.0291983	0.000555	-4.60468	0.0210865	-0.60598	COL18A1	collagen type XVIII alpha 1
Bt.8549.1.S1_at	0.0338217	0.00101603	-4.26621	-0.552811	-0.65398	COL1A1	collagen type I alpha 1
Bt.8124.1.S2_at	0.0236834	0.000180609	-5.25636	1.08102	-1.22434	COL1A2	collagen type I alpha 2
Bt.23318.1.S2_at	0.0338539	0.00102286	-4.2625	-0.55917	-1.02388	COL3A1	collagen type III alpha 1 chain
Bt.11570.1.A1_at	0.0353589	0.00115518	-4.19532	-0.674761	-0.42352	COL5A3	collagen type V alpha 3 chain
Bt.1701.1.S1_at	0.0267138	0.000345346	-4.87606	0.470119	-0.63588	COPZ2	coatomer protein complex subunit zeta 2
Bt.26836.2.A1_at	0.0338217	0.00101884	-4.26468	-0.555426	-0.76096	COQ2	coenzyme Q2 4-hydroxybenzoate polyprenyltransferase
Bt.1332.1.S1_a_at	0.0349743	0.0011067	4.21896	-0.634026	0.7898	COX10	COX10 homolog, cytochrome c oxidase assembly protein, heme A: farnesyltransferase (yeast)
Bt.5045.1.S1_at	0.0363442	0.00125486	4.14977	-0.753416	0.67724	CPSF3	cleavage and polyadenylation specific factor 3
Bt.4573.1.S1_at	0.0330938	0.000931312	4.31447	-0.470103	0.80384	CRBN	cereblon
Bt.1927.1.S1_at	0.0242899	0.000212842	-5.1589	0.926596	-0.7379	CRISPLD2	cysteine-rich secretory protein LCCL domain containing 2
Bt.1408.1.S1_at	0.0205343	0.000111488	5.54732	1.53315	1.0712	CSNK2A2	casein kinase 2 alpha 2
Bt.4150.1.S1_at	0.0355145	0.00117754	4.18476	-0.692977	0.4305	CTNNBL1	catenin beta like 1
Bt.28873.1.S1_at	0.0321415	0.000843011	4.36988	-0.375501	0.44364	CUL2	cullin 2
Bt.1000.1.S1_at	0.02859	0.000498859	-4.6652	0.122137	-0.57136	CUL7	cullin 7
Bt.20397.1.S1_at	0.0270364	0.000388228	4.80859	0.359464	1.04364	CXCL14	chemokine (C-X-C motif) ligand 14
Bt.4873.1.S1_at	0.0270364	0.000403555	-4.78634	0.322841	-0.64482	CYB5R3	cytochrome b5 reductase 3
Bt.22055.2.S1_at	0.0205343	8.48504e-05	5.71525	1.7879	1.64102	CYBRD1	cytochrome b reductase 1
Bt.22055.1.S1_at	0.0214424	0.000126831	5.46885	1.41255	1.49336	CYBRD1	cytochrome b reductase 1
Bt.13081.1.S1_at	0.0319396	0.000808432	-4.39324	-0.335735	-0.5538	CYP1A1	cytochrome P450, subfamily I (aromatic compound-inducible), polypeptide 1
Bt.27036.1.S1_at	0.0324047	0.000883648	4.34367	-0.420207	1.82112	CYP4F2	cytochrome P450, family 4, subfamily F, polypeptide 2
Bt.16514.2.A1_s_at	0.0364177	0.00127691	4.1402	-0.769976	0.35418	CYP4V2	cytochrome P450, family 4, subfamily V, polypeptide 2
Bt.1489.1.S1_at	0.02859	0.000509105	4.65364	0.102877	0.8074	DAGLB	diacylglycerol lipase, beta
Bt.22532.1.S1_at	0.0205343	8.50988e-05	5.71344	1.78518	0.72594	DARS	aspartyl-tRNA synthetase
Bt.3866.1.S1_at	0.038389	0.00158617	4.02147	-0.976114	0.47992	DAZAP2	DAZ associated protein 2
Bt.426.1.S1_at	0.0371801	0.00137281	4.10047	-0.838799	0.88318	DBT	dihydrolipoamide branched chain transacylase E2
Bt.1825.1.S1_at	0.0205343	9.75144e-05	-5.62938	1.65821	-0.74948	DHRS11	dehydrogenase/reductase 11
Bt.24240.1.S1_at	0.0336248	0.000959723	-4.2978	-0.498646	-0.56342	DHTKD1	dehydrogenase E1 and transketolase domain containing 1
Bt.16528.1.A1_at	0.038166	0.00154476	4.03591	-0.950968	0.42638	DHX29	DEAH-box helicase 29
Bt.10557.1.S1_at	0.0356043	0.00118724	4.18024	-0.700779	0.49544	DMTF1	cyclin D binding myb-like transcription factor 1
Bt.4680.1.S1_at	0.0294868	0.000604925	-4.55598	-0.0605748	-0.89636	DNAJC12	DnaJ heat shock protein family (Hsp40) member C12
Bt.24976.1.S1_at	0.0342557	0.00104896	4.24857	-0.583106	0.52436	DNAJC7	DnaJ heat shock protein family (Hsp40) member C7
Bt.20307.1.S1_at	0.0203178	7.99981e-05	5.75179	1.84273	0.58714	DNPEP	aspartyl aminopeptidase
Bt.24916.1.A1_at	0.030931	0.000706658	4.46852	-0.208025	0.84842	DOCK7	dedicator of cytokinesis 7
Bt.6145.1.S1_at	0.0290826	0.000548434	4.61142	0.0323665	0.58774	DPH3	diphthamide biosynthesis 3
Bt.2424.1.S1_at	0.0170628	5.40328e-05	-5.99832	2.20697	-0.9088	DPYD	dihydropyrimidine dehydrogenase
Bt.15856.1.S1_at	0.0170628	5.37058e-05	6.00218	2.21259	0.94926	DSN1	DSN1 homolog, MIS12 kinetochore complex component
Bt.13512.1.S1_at	0.0207353	0.000114298	5.53213	1.50988	0.98088	DUS4L	dihydrouridine synthase 4-like
Bt.13512.2.S1_at	0.0276904	0.000449673	4.72438	0.220436	0.80576	DUS4L	dihydrouridine synthase 4-like
Bt.10238.1.S1_at	0.0365586	0.00129254	-4.13352	-0.781536	-0.6679	ECHDC1	ethylmalonyl-CoA decarboxylase 1
Bt.5525.1.S1_at	0.0242899	0.000236922	-5.09571	0.825674	-0.83244	ECM1	extracellular matrix protein 1
Bt.4719.1.S1_at	0.030931	0.000702947	-4.47147	-0.203029	-0.41334	EDNRA	endothelin receptor type A
Bt.7633.1.S1_at	0.0328249	0.000914325	4.3247	-0.452619	0.79498	EEF1E1	eukaryotic translation elongation factor 1 epsilon 1
Bt.12654.1.S1_at	0.0270364	0.000412186	-4.7742	0.30282	-0.71286	EGFLAM	EGF-like, fibronectin type III and laminin G domains
Bt.26480.1.A1_at	0.0170628	4.6693e-05	-6.09143	2.34195	-1.05814	EHF	ets homologous factor
Bt.7452.1.S1_at	0.02859	0.000500829	4.66296	0.118405	0.72046	EIF1	eukaryotic translation initiation factor 1
Bt.23244.1.S1_at	0.0273321	0.000423665	4.75846	0.276827	0.80158	EIF3D	eukaryotic translation initiation factor 3 subunit D
Bt.21059.1.S1_at	0.0365883	0.00129765	4.13135	-0.785288	0.66854	EIF4EBP3///ANKHD1	eukaryotic translation initiation factor 4E binding protein 3///ankyrin repeat and KH domain containing 1
Bt.20006.1.A1_at	0.0337696	0.000993523	-4.27861	-0.531526	-0.44924	EIF4G3	eukaryotic translation initiation factor 4 gamma, 3
Bt.9569.1.S1_at	0.0239558	0.000190229	5.22548	1.03225	0.60598	EPCAM	epithelial cell adhesion molecule
Bt.19954.1.A1_at	0.0300711	0.000650576	4.51498	-0.129576	0.57058	ERCC3	ERCC excision repair 3, TFIIH core complex helicase subunit
Bt.19954.2.S1_at	0.0312352	0.000739224	4.44327	-0.250781	0.45508	ERCC3	ERCC excision repair 3, TFIIH core complex helicase subunit
Bt.22450.2.A1_a_at	0.0312352	0.000726976	4.45263	-0.234925	0.82	ERI1	exoribonuclease 1
Bt.27030.1.S1_at	0.0242899	0.000231177	5.11016	0.848796	0.54966	ESRP1	epithelial splicing regulatory protein 1
Bt.16945.1.S1_at	0.0319396	0.000786317	4.40873	-0.309403	0.8836	ETHE1	ethylmalonic encephalopathy 1
Bt.3860.1.S1_at	0.0318995	0.000777563	-4.41498	-0.298775	-0.44124	EVL	Enah/Vasp-like
Bt.12180.1.S1_at	0.0276821	0.000439459	4.73751	0.242186	0.81172	EXOSC8	exosome component 8
Bt.22869.1.S2_at	0.0321415	0.000842107	-4.37048	-0.374482	-1.52204	FABP5	fatty acid binding protein 5
Bt.9019.1.S1_at	0.0289513	0.000538009	4.6223	0.050554	0.7207	FAM103A1	family with sequence similarity 103 member A1
Bt.26614.1.S1_at	0.0372955	0.00139975	4.08982	-0.857271	0.58424	FAM111B	family with sequence similarity 111 member B
Bt.12043.1.S1_at	0.0273388	0.000426036	4.75526	0.271545	0.77652	FAM114A2	family with sequence similarity 114 member A2
Bt.17371.1.A1_at	0.0280278	0.000471568	4.69724	0.175423	1.62274	FAM159B	family with sequence similarity 159 member B
Bt.27363.1.S1_at	0.0371462	0.00136611	4.10315	-0.834151	0.73116	FAM207A	family with sequence similarity 207 member A
Bt.6449.1.S1_at	0.0203178	7.99475e-05	-5.75218	1.84332	-1.0479	FBLN5	fibulin 5
Bt.5021.1.S1_at	0.0289513	0.000528003	-4.63295	0.068344	-0.83294	FBN1	fibrillin 1
Bt.21681.2.S1_at	0.0235833	0.00017339	5.28069	1.11934	0.8332	FBXL4	F-box and leucine-rich repeat protein 4
Bt.21681.1.A1_at	0.038194	0.00155653	4.03177	-0.958184	0.8067	FBXL4	F-box and leucine-rich repeat protein 4
Bt.28336.1.S1_at	0.0280755	0.000478099	4.6894	0.162396	0.5915	FBXO22	F-box protein 22
Bt.1035.1.S1_a_at	0.0207936	0.000117206	-5.51682	1.48639	-0.60806	FCGRT	Fc fragment of IgG receptor and transporter
Bt.21724.1.S1_at	0.0353589	0.00114955	4.19801	-0.670119	0.80138	FDFT1	farnesyl-diphosphate farnesyltransferase 1
Bt.14240.1.S1_at	0.0365586	0.00129144	-4.13399	-0.780725	-0.5655	FLNC	filamin C
Bt.3797.1.S1_at	0.030931	0.000711659	-4.46457	-0.214717	-1.0633	FMOD	fibromodulin
Bt.8504.1.A1_at	0.0279435	0.000465615	4.70449	0.187452	0.60516	FMR1	fragile X mental retardation 1
Bt.27586.1.A1_a_at	0.02859	0.000504706	4.65858	0.111099	0.87904	FOXP2	forkhead box P2
Bt.9223.1.A1_at	0.0347014	0.00107224	4.23643	-0.60397	0.66136	FRMD8	FERM domain containing 8
Bt.2474.1.S1_at	0.0250278	0.000283692	4.99022	0.655817	0.61582	FUS	FUS RNA binding protein
Bt.5369.1.S1_at	0.0170628	4.54197e-05	-6.10915	2.36748	-1.29054	FXYD6	FXYD domain containing ion transport regulator 6
Bt.3211.1.S1_at	0.0242899	0.000242326	5.08246	0.804426	1.30972	GABARAPL1	GABA(A) receptor-associated protein like 1
Bt.3211.1.S2_at	0.0254608	0.000299687	4.95827	0.604052	1.24614	GABARAPL1	GABA(A) receptor-associated protein like 1
Bt.20193.1.S1_at	0.0205343	0.000105025	5.58385	1.58895	1.64234	GARS	glycyl-tRNA synthetase
Bt.24282.2.A1_at	0.0380986	0.00149244	-4.05474	-0.91822	-0.4694	GATA5	GATA binding protein 5
Bt.20984.1.S1_at	0.0381033	0.0015062	-4.04972	-0.926943	-0.40124	GBAS	glioblastoma amplified sequence
Bt.28062.1.S1_at	0.0282088	0.000485649	-4.68048	0.147557	-1.30778	GEM	GTP binding protein overexpressed in skeletal muscle
Bt.29294.1.A1_at	0.0309696	0.000716223	4.46098	-0.220784	0.60044	GGPS1	geranylgeranyl diphosphate synthase 1
Bt.7007.1.S1_at	0.0250278	0.000283598	4.99041	0.65613	0.9553	GHITM	growth hormone inducible transmembrane protein
Bt.7007.1.S2_at	0.0267982	0.000377628	4.82451	0.385646	0.85136	GHITM	growth hormone inducible transmembrane protein
Bt.28342.2.A1_at	0.0312352	0.000747253	4.43722	-0.261035	0.80414	GID8	GID complex subunit 8 homolog
Bt.29954.1.S1_at	0.0205343	0.000108894	5.5617	1.55515	1.24912	GKAP1	G kinase anchoring protein 1
Bt.9731.1.S1_at	0.0355951	0.00118316	4.18214	-0.697504	1.17796	GLRX2	glutaredoxin 2
Bt.9140.1.S1_at	0.0303608	0.000661279	4.5058	-0.145054	0.65788	GMNN	geminin, DNA replication inhibitor
Bt.1963.1.S1_at	0.0378324	0.00146268	-4.06575	-0.899073	-0.75564	GMPPA	GDP-mannose pyrophosphorylase A
Bt.20172.1.S1_at	0.0371999	0.0013768	4.09888	-0.841562	0.49284	GNAI3	guanine nucleotide binding protein (G protein), alpha inhibiting activity polypeptide 3
Bt.28383.1.S1_at	0.0246051	0.000257943	5.04583	0.74556	1.0444	GNLY	granulysin
Bt.20919.3.S1_at	0.0321415	0.000859823	4.35888	-0.394252	0.57922	GNMT	glycine N-methyltransferase
Bt.28674.1.A1_at	0.0366923	0.00130837	-4.12684	-0.793105	-0.67946	GNPNAT1	glucosamine-phosphate N-acetyltransferase 1
Bt.11230.1.S1_at	0.0319396	0.000793264	4.40381	-0.317753	0.47482	GPAT3	glycerol-3-phosphate acyltransferase 3
Bt.26684.1.S1_at	0.02859	0.000500467	4.66337	0.119089	0.55816	GPBP1	GC-rich promoter binding protein 1
Bt.5002.1.S1_at	0.0317833	0.000771926	-4.41905	-0.291869	-0.7988	GPD1	glycerol-3-phosphate dehydrogenase 1
Bt.13501.1.A1_at	0.0294868	0.000619695	4.54237	-0.0834506	0.50562	GPN1	GPN-loop GTPase 1
Bt.13501.2.S1_at	0.038166	0.00154543	4.03568	-0.951383	0.53914	GPN1	GPN-loop GTPase 1
Bt.22676.2.S1_at	0.02859	0.00050521	4.65801	0.110153	0.65436	GPN3	GPN-loop GTPase 3
Bt.22676.1.A1_at	0.0337944	0.00099884	4.27566	-0.536596	0.59196	GPN3	GPN-loop GTPase 3
Bt.10349.1.S1_at	0.0205343	8.28508e-05	-5.73003	1.81011	-0.64718	GPR37	G protein-coupled receptor 37 (endothelin receptor type B-like)
Bt.11662.1.A1_at	0.0347014	0.00107562	-4.23469	-0.60696	-0.4872	GPX7	glutathione peroxidase 7
Bt.9056.1.S1_at	0.0267982	0.000361924	4.84899	0.425804	1.84806	GSS	glutathione synthetase
Bt.20425.1.A1_at	0.0371179	0.00136299	4.1044	-0.831976	0.49728	GTF2E2	general transcription factor IIE subunit 2
Bt.26996.1.S1_at	0.0276821	0.000437332	4.74029	0.246779	1.09342	GTPBP2	GTP binding protein 2
Bt.28757.1.S1_at	0.0242899	0.000210891	5.16435	0.935264	1.05404	H2B	histone H2B-like
Bt.20020.1.S1_at	0.0380956	0.00149048	4.05546	-0.916966	0.87294	HABP4	hyaluronan binding protein 4
Bt.3229.1.S1_at	0.0372955	0.00139768	-4.09063	-0.855868	-0.93112	HAPLN3	hyaluronan and proteoglycan link protein 3
Bt.4104.1.S1_at	0.038166	0.00153192	4.04047	-0.943035	0.49448	HAT1	histone acetyltransferase 1
Bt.10716.1.S1_at	0.0318995	0.000778713	4.41416	-0.300179	0.58216	HAUS5	HAUS augmin like complex subunit 5
Bt.3708.1.A1_at	0.0203178	7.91156e-05	5.75868	1.85306	0.61368	HAUS8	HAUS augmin like complex subunit 8
Bt.4007.1.S1_at	0.0242899	0.00020513	5.18074	0.961323	0.7791	HAX1	HCLS1 associated protein X-1
Bt.16348.2.S1_at	0.0326148	0.000899282	4.33392	-0.436863	0.6766	HERPUD2	HERPUD family member 2
Bt.6171.1.A1_at	0.0267982	0.000349287	-4.8695	0.459394	-0.81938	HIBADH	3-hydroxyisobutyrate dehydrogenase
Bt.3357.1.S1_at	0.0170628	5.09542e-05	6.03564	2.26124	1.22382	HMGCL	3-hydroxymethyl-3-methylglutaryl-CoA lyase
Bt.1518.1.S1_at	0.0363442	0.00126118	4.14701	-0.758191	0.70624	HMMR	hyaluronan mediated motility receptor
Bt.3226.1.S1_at	0.0381033	0.00152064	4.04451	-0.936007	0.77922	HMOX2	heme oxygenase 2
Bt.12553.1.S1_at	0.0349743	0.00110488	4.21987	-0.632459	0.81738	HP	haptoglobin
Bt.23263.1.S1_s_at	0.0264792	0.000328137	4.90563	0.518412	1.38996	HSP90AB1	heat shock protein 90 alpha family class B member 1
Bt.5154.1.S1_s_at	0.0205343	8.96874e-05	-5.68095	1.73625	-0.79968	HSPA1A	heat shock 70kDa protein 1A
Bt.5154.1.S1_at	0.0205343	9.7714e-05	-5.62813	1.65631	-0.82798	HSPA1A	heat shock 70kDa protein 1A
Bt.19759.1.S1_at	0.030931	0.000703941	-4.47068	-0.20437	-0.58502	HSPA2	heat shock protein family A (Hsp70) member 2
Bt.6063.1.S1_at	0.0328658	0.00092217	4.31995	-0.460733	0.91336	HSPA9	heat shock protein family A (Hsp70) member 9
Bt.7478.1.S1_at	0.0205343	0.000105348	-5.58196	1.58608	-0.92578	HSPB6	heat shock protein family B (small) member 6
Bt.24270.1.S1_at	0.0342684	0.00105242	4.24674	-0.586242	1.22128	HSPD1	heat shock protein family D (Hsp60) member 1
Bt.504.1.S1_at	0.036911	0.0013211	4.12152	-0.802311	1.15844	HSPE1	heat shock protein family E (Hsp10) member 1
Bt.5963.1.S1_at	0.0270364	0.00040958	4.77784	0.308819	0.93422	IAH1	isoamyl acetate-hydrolyzing esterase 1 homolog
Bt.13324.1.S1_a_at	0.0262827	0.00031263	-4.93371	0.564135	-1.61946	IDH1	isocitrate dehydrogenase 1 (NADP+)
Bt.13324.4.S1_at	0.0294868	0.000603037	-4.55774	-0.057611	-1.21964	IDH1	isocitrate dehydrogenase 1 (NADP+)
Bt.422.1.S2_at	0.0317738	0.000770377	4.42017	-0.289962	0.44018	IGFBP3	insulin like growth factor binding protein 3
Bt.422.1.S1_at	0.0353589	0.00115135	4.19715	-0.671607	0.55982	IGFBP3	insulin like growth factor binding protein 3
Bt.9958.1.S1_at	0.0242899	0.00021416	-5.15526	0.920788	-1.0886	IGFBP6	insulin like growth factor binding protein 6
Bt.22079.1.A1_at	0.0319396	0.00079919	4.39966	-0.324818	0.8378	IL1RAP	interleukin 1 receptor accessory protein
Bt.2255.1.S1_at	0.0372955	0.0013976	4.09066	-0.855811	0.59744	IMPDH2	inosine monophosphate dehydrogenase 2
Bt.14380.1.S1_at	0.0296192	0.000628524	4.5344	-0.0968675	0.75546	INIP	INTS3 and NABP interacting protein
Bt.13902.1.S1_at	0.0361567	0.00122271	-4.16404	-0.72875	-0.45224	IRF8	interferon regulatory factor 8
Bt.1899.1.A1_at	0.0170628	4.09768e-05	-6.17537	2.46244	-1.28662	ISLR	immunoglobulin superfamily containing leucine-rich repeat
Bt.1899.2.S1_at	0.0242899	0.000221556	-5.13521	0.888824	-0.76498	ISLR	immunoglobulin superfamily containing leucine-rich repeat
Bt.1899.3.S1_a_at	0.0250278	0.000285866	-4.98577	0.648615	-0.5459	ISLR	immunoglobulin superfamily containing leucine-rich repeat
Bt.26231.1.S1_at	0.030091	0.000652255	4.51353	-0.13202	0.57438	ITGAD	integrin, alpha D
Bt.18203.1.A1_at	0.0250278	0.000284038	-4.98951	0.654666	-0.70248	JAM2	junctional adhesion molecule 2
Bt.4780.1.S1_at	0.0312352	0.000743925	4.43972	-0.256798	0.81526	KAT5	K(lysine) acetyltransferase 5
Bt.22373.1.A1_at	0.0270364	0.000388686	-4.80791	0.35835	-0.6648	KCTD5	potassium channel tetramerization domain containing 5
Bt.16256.1.A1_at	0.0235833	0.00016987	5.29294	1.13861	0.83524	KCTD9	potassium channel tetramerization domain containing 9
Bt.19148.1.S1_at	0.0294868	0.000596015	-4.56436	-0.0465041	-0.41908	KHDRBS1	KH domain containing, RNA binding, signal transduction associated 1
Bt.18776.1.S1_at	0.0242899	0.000227951	-5.11844	0.862033	-1.25612	KIAA0101	KIAA0101 ortholog
Bt.14414.1.A1_at	0.0267982	0.000374921	4.82865	0.392447	0.59126	KIZ	kizuna centrosomal protein
Bt.11793.1.A1_at	0.0264792	0.0003235	4.91388	0.531854	0.66052	KLHDC10	kelch domain containing 10
Bt.29907.2.S1_a_at	0.0347405	0.00108276	-4.23104	-0.613244	-0.45978	KLHDC8B	kelch domain containing 8B
Bt.29949.1.S1_at	0.0270364	0.000415624	4.76944	0.294959	0.6017	KNSTRN	kinetochore localized astrin/SPAG5 binding protein
Bt.25044.2.A1_at	0.0205343	9.73417e-05	5.63047	1.65987	0.9099	KPNA4	karyopherin subunit alpha 4
Bt.25044.1.S1_at	0.0342557	0.00104866	4.24872	-0.58284	0.6885	KPNA4	karyopherin subunit alpha 4
Bt.7984.1.S1_at	0.0276904	0.000445071	-4.73026	0.230176	-0.6816	LAMA4	laminin subunit alpha 4
Bt.20280.1.S1_at	0.0242899	0.000245177	-5.07559	0.793403	-0.95656	LARGE2	LARGE xylosyl- and glucuronyltransferase 2
Bt.3809.1.S1_at	0.0380726	0.00148146	4.05877	-0.9112	0.53726	LDHA	lactate dehydrogenase A
Bt.3005.1.S1_at	0.0336701	0.000967157	4.29352	-0.505976	0.74936	LDHB	lactate dehydrogenase B
Bt.3029.1.S1_at	0.0356043	0.00118789	4.17994	-0.701299	0.54998	LEMD2	LEM domain containing 2
Bt.14202.2.S1_at	0.0276821	0.000435173	-4.74312	0.251462	-0.42976	LGI4	leucine rich repeat LGI family member 4
Bt.14202.1.A1_at	0.0280755	0.000480569	-4.68647	0.157517	-0.60966	LGI4	leucine rich repeat LGI family member 4
Bt.6469.1.S1_at	0.038194	0.00155777	4.03133	-0.958942	0.77446	LNX2	ligand of numb-protein X 2
Bt.16101.1.S1_at	0.0276821	0.000436749	4.74105	0.248041	1.37356	LOC104968634///GNLY	antimicrobial peptide NK-lysin-like///granulysin
Bt.22005.1.S1_at	0.0270364	0.000405482	4.78361	0.318334	0.55198	LOC104974441///LZIC	protein LZIC-like///leucine zipper and CTNNBIP1 domain containing
Bt.4389.1.S1_at	0.0352568	0.00113538	-4.20485	-0.658336	-0.60814	LOC404103	spleen trypsin inhibitor
Bt.2589.1.S1_at	0.0267982	0.000351988	4.86505	0.452115	0.86624	LOC505600	UTP14, U3 small nucleolar ribonucleoprotein, homolog A-like
Bt.3826.1.S1_at	0.0242899	0.00024667	5.07203	0.787681	0.92178	LONP2	lon peptidase 2, peroxisomal
Bt.12297.1.S1_at	0.0242899	0.000221555	5.13521	0.888828	1.79388	LOXL4	lysyl oxidase like 4
Bt.4886.1.A1_at	0.0242899	0.000246665	-5.07204	0.787702	-0.98248	LRRC17	leucine rich repeat containing 17
Bt.2346.1.S1_at	0.0189805	6.4506e-05	-5.88636	2.04277	-0.93592	LY6E	lymphocyte antigen 6 complex, locus E
Bt.9053.2.S1_a_at	0.0170628	4.29029e-05	-6.14578	2.42009	-0.72792	MACROD1	MACRO domain containing 1
Bt.21336.2.S1_a_at	0.0268992	0.000383325	4.8159	0.371484	0.49364	MAD2L2	MAD2 mitotic arrest deficient-like 2 (yeast)
Bt.5519.2.S1_at	0.0279435	0.000467886	-4.70171	0.182845	-0.70774	MAGED1	melanoma antigen family D, 1
Bt.9670.1.A1_at	0.02859	0.000502393	-4.66119	0.11545	-0.63644	MAGT1	magnesium transporter 1
Bt.9670.2.S1_at	0.0321415	0.000858628	-4.35966	-0.392931	-0.72542	MAGT1	magnesium transporter 1
Bt.14049.1.A1_at	0.0170628	5.24921e-05	6.01671	2.23374	0.92662	MANEA	mannosidase endo-alpha
Bt.9379.1.S1_at	0.0294868	0.000589002	4.57104	-0.0352818	0.43948	MAOA	monoamine oxidase A
Bt.6774.2.S1_at	0.0235833	0.000174896	5.27553	1.11122	0.97214	MAP1LC3B	microtubule associated protein 1 light chain 3 beta
Bt.6774.1.S1_at	0.0294868	0.000619492	4.54256	-0.0831395	1.0574	MAP1LC3B	microtubule associated protein 1 light chain 3 beta
Bt.7039.2.S1_at	0.0359806	0.00121321	-4.16833	-0.721343	-0.3471	MAP2K2	mitogen-activated protein kinase kinase 2
Bt.24378.1.S1_at	0.0372056	0.0013833	-4.09629	-0.84604	-0.49276	MAPK8IP3	mitogen-activated protein kinase 8 interacting protein 3
Bt.12661.2.S1_at	0.0372056	0.00138222	4.09673	-0.845291	0.52732	MCCC1	methylcrotonoyl-CoA carboxylase 1
Bt.21433.1.S1_at	0.038166	0.00153696	4.03868	-0.946156	0.76566	MCM6	minichromosome maintenance complex component 6
Bt.4791.1.S1_at	0.0321415	0.000834076	4.37582	-0.365383	0.6069	MCM7	minichromosome maintenance complex component 7
Bt.10299.1.S1_at	0.0336248	0.000957968	4.29881	-0.496908	1.26268	MED10	mediator complex subunit 10
Bt.6147.1.S1_a_at	0.0214424	0.000138309	5.41642	1.33141	1.1336	METTL12	methyltransferase like 12
Bt.28257.1.S1_at	0.0270364	0.000396147	4.79698	0.340367	0.70252	METTL6	methyltransferase like 6
Bt.5155.1.S1_at	0.0378324	0.00145706	-4.06786	-0.895413	-0.68346	MFAP4	microfibrillar associated protein 4
Bt.5250.1.S1_at	0.026686	0.000332911	-4.89727	0.504768	-0.60474	MFGE8	milk fat globule-EGF factor 8 protein
Bt.1111.1.S1_at	0.0276904	0.00044813	4.72634	0.22369	0.49166	MFSD1	major facilitator superfamily domain containing 1
Bt.20348.1.A1_at	0.0205343	0.00010478	-5.58528	1.59113	-0.70466	MGAT4A	mannosyl (alpha-1,3-)-glycoprotein beta-1,4-N-acetylglucosaminyltransferase, isozyme A
Bt.25102.1.S1_a_at	0.0270364	0.000398489	-4.7936	0.334792	-0.52624	MGC139164	uncharacterized LOC509649
Bt.11034.1.S1_at	0.0294868	0.00062	4.54209	-0.0839173	1.28392	MID1IP1	MID1 interacting protein 1
Bt.3735.1.A1_at	0.0170628	4.94051e-05	-6.05533	2.28979	-0.87754	MLLT11	myeloid/lymphoid or mixed-lineage leukemia; translocated to, 11
Bt.3735.2.S1_at	0.0336701	0.000975441	-4.28879	-0.514077	-0.49632	MLLT11	myeloid/lymphoid or mixed-lineage leukemia; translocated to, 11
Bt.5496.1.A1_at	0.0242899	0.000232412	5.10702	0.843775	0.7753	MMAA	methylmalonic aciduria (cobalamin deficiency) cblA type
Bt.7179.1.S1_a_at	0.0294868	0.000612052	-4.54937	-0.0716817	-1.01184	MMP23B	matrix metallopeptidase 23B
Bt.18504.2.S1_a_at	0.0375088	0.00142652	-4.07945	-0.87528	-0.45032	MMP3	matrix metallopeptidase 3
Bt.7111.1.S1_at	0.0170628	5.44529e-05	5.99341	2.1998	1.32984	MPZL3	myelin protein zero like 3
Bt.12843.1.S1_at	0.0264792	0.000317591	-4.92457	0.549266	-0.45588	MRC2	mannose receptor C type 2
Bt.28672.1.S1_at	0.0232741	0.000164948	5.31052	1.16621	0.5141	MRE11A	MRE11 homolog A, double strand break repair nuclease
Bt.4607.1.S1_at	0.0353589	0.0011525	-4.1966	-0.672556	-0.50366	MROH1	maestro heat like repeat family member 1
Bt.16957.1.A1_at	0.0378324	0.00146034	4.06663	-0.897548	0.41932	MRPL30	mitochondrial ribosomal protein L30
Bt.24433.2.A1_at	0.0273388	0.000425623	4.75582	0.272464	0.79106	MRPL39	mitochondrial ribosomal protein L39
Bt.24433.1.S1_at	0.0288001	0.000514458	4.6477	0.092968	0.83918	MRPL39	mitochondrial ribosomal protein L39
Bt.13908.1.S1_at	0.0347014	0.00107579	4.23461	-0.607105	0.61308	MRPS22	mitochondrial ribosomal protein S22
Bt.13205.1.A1_at	0.0207936	0.000115996	5.52314	1.49609	0.74982	MRPS35	mitochondrial ribosomal protein S35
Bt.4482.2.S1_at	0.0242899	0.000197667	-5.2027	0.996186	-1.59194	MSR1	macrophage scavenger receptor 1
Bt.2529.1.S1_at	0.0304364	0.000672506	4.49633	-0.161025	1.95084	MT2A	metallothionein 2A
Bt.4625.1.S1_at	0.0276904	0.000445651	4.72951	0.228941	0.4693	MTFMT	mitochondrial methionyl-tRNA formyltransferase
Bt.6685.1.S1_at	0.0205343	0.000110139	5.55475	1.54453	2.09152	MTHFD2	methylenetetrahydrofolate dehydrogenase (NADP+ dependent) 2, methenyltetrahydrofolate cyclohydrolase
Bt.20862.1.A1_at	0.0212842	0.000124073	5.48219	1.43313	1.99128	MTHFD2	methylenetetrahydrofolate dehydrogenase (NADP+ dependent) 2, methenyltetrahydrofolate cyclohydrolase
Bt.6685.2.A1_at	0.0214424	0.000129516	5.45615	1.39294	1.7233	MTHFD2	methylenetetrahydrofolate dehydrogenase (NADP+ dependent) 2, methenyltetrahydrofolate cyclohydrolase
Bt.20862.2.S1_at	0.0242899	0.000249009	5.06649	0.778788	0.98632	MTHFD2	methylenetetrahydrofolate dehydrogenase (NADP+ dependent) 2, methenyltetrahydrofolate cyclohydrolase
Bt.26343.1.S1_at	0.0374581	0.00141926	4.08224	-0.870431	1.12922	MTTP	microsomal triglyceride transfer protein
Bt.16436.3.A1_at	0.0290826	0.000546844	4.61306	0.0351181	0.49078	MTURN	maturin, neural progenitor differentiation regulator homolog
Bt.8319.3.S1_a_at	0.0383779	0.00157663	-4.02477	-0.970379	-0.58484	MTUS1	microtubule associated tumor suppressor 1
Bt.9561.1.S1_at	0.0316943	0.000765823	-4.42349	-0.284334	-0.61792	MUC1	mucin 1, cell surface associated
Bt.11217.1.S1_at	0.0350168	0.00111548	-4.2146	-0.641533	-0.47902	MUC15	mucin 15, cell surface associated
Bt.7169.1.S1_at	0.0342995	0.00105622	4.24475	-0.589666	0.56384	MUT	methylmalonyl-CoA mutase
Bt.4872.1.S1_at	0.0294868	0.000612645	-4.54882	-0.0726	-0.71882	MXRA8	matrix-remodelling associated 8
Bt.4703.1.S1_at	0.0372955	0.0013944	-4.09192	-0.853631	-0.88058	MYOC	myocilin, trabecular meshwork inducible glucocorticoid response
Bt.23551.3.S1_at	0.0308545	0.000694379	4.47836	-0.191393	0.56584	NAA50	N(alpha)-acetyltransferase 50, NatE catalytic subunit
Bt.3999.1.S1_at	0.0170628	5.35883e-05	6.00357	2.21462	0.71046	NAGA	N-acetylgalactosaminidase, alpha-
Bt.16733.1.A1_s_at	0.0370427	0.00134671	4.11099	-0.820559	0.62476	NARF	nuclear prelamin A recognition factor
Bt.7625.1.S1_a_at	0.0353589	0.00115136	4.19715	-0.671614	1.03118	NCF4	neutrophil cytosolic factor 4
Bt.7403.1.S1_at	0.0326148	0.000904554	4.33067	-0.442414	0.47906	NCL	nucleolin
Bt.4072.1.S1_at	0.0376842	0.00143938	-4.07453	-0.883812	-0.40578	NDUFV1	NADH:ubiquinone oxidoreductase core subunit V1
Bt.19567.2.S1_at	0.0170628	5.38098e-05	-6.00095	2.2108	-0.86596	NEBL	nebulette
Bt.19567.1.A1_at	0.0205343	8.85344e-05	-5.68895	1.74831	-0.90374	NEBL	nebulette
Bt.23789.1.A1_at	0.0378324	0.00145667	-4.068	-0.895162	-0.55932	NEBL	nebulette
Bt.17970.1.S1_at	0.0298276	0.000642836	4.52172	-0.118222	0.92592	NEK3	NIMA related kinase 3
Bt.17970.2.A1_at	0.0321415	0.000861788	4.35761	-0.396419	0.55074	NEK3	NIMA related kinase 3
Bt.22699.1.S1_at	0.0337944	0.00100145	-4.27421	-0.539076	-0.6246	NFIA	nuclear factor I/A
Bt.11482.1.S1_at	0.0239558	0.000188865	-5.22976	1.03902	-0.82074	NKIRAS1	NFKB inhibitor interacting Ras like 1
Bt.5129.1.S1_a_at	0.0347236	0.00107792	-4.23352	-0.608983	-0.44324	NNAT	neuronatin
Bt.7157.1.S1_at	0.030931	0.000711907	4.46437	-0.215047	1.15008	NPC1	Niemann-Pick disease, type C1
Bt.3780.1.S1_at	0.0202827	7.39755e-05	-5.80054	1.91554	-1.34984	NREP	neuronal regeneration related protein
Bt.5497.1.S1_a_at	0.0336701	0.000972678	-4.29036	-0.511383	-0.46556	NRXN1	neurexin 1
Bt.20677.1.S1_at	0.0242899	0.000218396	5.14369	0.902347	1.1085	NSL1	NSL1, MIS12 kinetochore complex component
Bt.24641.1.S1_at	0.0317738	0.000769646	4.4207	-0.289061	0.76106	NSMCE2	NSE2/MMS21 homolog, SMC5-SMC6 complex SUMO ligase
Bt.5382.1.S1_at	0.03764	0.00143521	4.07612	-0.881055	1.08524	NT5C2	5'-nucleotidase, cytosolic II
Bt.4850.3.S1_a_at	0.0337696	0.000993718	4.27851	-0.531712	0.451	NT5C3B	5'-nucleotidase, cytosolic IIIB
Bt.26919.1.S1_at	0.0267138	0.000345437	-4.8759	0.469869	-1.01994	NTN4	netrin 4
Bt.23653.1.S1_at	0.0381033	0.00150615	4.04974	-0.926911	0.5523	NUDT9	nudix hydrolase 9
Bt.727.2.S1_at	0.0246051	0.000263882	5.0325	0.724095	0.70934	NUP37	nucleoporin 37
Bt.727.3.S1_at	0.0383779	0.00158042	4.02346	-0.972662	0.63152	NUP37	nucleoporin 37
Bt.24223.1.S1_at	0.0378324	0.00144905	4.07087	-0.890172	0.54874	NUP43	nucleoporin 43kDa
Bt.25189.1.A1_at	0.0349575	0.00110257	4.22103	-0.630466	1.93898	NXPE3	neurexophilin and PC-esterase domain family member 3
Bt.9673.1.S1_at	0.0309696	0.000715512	4.46154	-0.21984	0.3986	OCIAD2	OCIA domain containing 2
Bt.28472.1.S1_at	0.0264792	0.000327121	-4.90743	0.521343	-0.96204	OLFML3	olfactomedin like 3
Bt.25179.1.A1_at	0.0300271	0.000648381	4.51688	-0.126369	0.45748	ORC2	origin recognition complex subunit 2
Bt.12578.1.A1_at	0.0242899	0.00019633	5.20673	1.00257	0.70528	ORC5	origin recognition complex subunit 5
Bt.4613.1.S1_at	0.0304364	0.000673617	-4.49541	-0.162591	-0.6505	ORMDL3	ORMDL sphingolipid biosynthesis regulator 3
Bt.24859.1.A1_at	0.0355145	0.00117498	4.18596	-0.69091	0.57536	OSMR	oncostatin M receptor
Bt.140.1.S1_at	0.0242899	0.000247199	-5.07077	0.785661	-0.9843	OXTR	oxytocin receptor
Bt.11192.1.S1_at	0.0319396	0.000812422	4.39049	-0.340409	1.02812	PABPC4	poly(A) binding protein cytoplasmic 4
Bt.15841.1.S1_at	0.0348774	0.0010957	4.22448	-0.624531	0.59316	PAIP1	poly(A) binding protein interacting protein 1
Bt.18229.1.A1_at	0.0312352	0.000741229	4.44175	-0.253353	0.62882	PALB2	partner and localizer of BRCA2
Bt.18116.3.A1_s_at	0.0319396	0.000810249	4.39199	-0.337865	0.70256	PARP12	poly(ADP-ribose) polymerase family member 12
Bt.20409.1.S1_at	0.0214424	0.000138237	5.41673	1.3319	0.92266	PARP9	poly(ADP-ribose) polymerase family member 9
Bt.12339.1.S1_at	0.0170628	4.56458e-05	-6.10597	2.3629	-0.8944	PC	pyruvate carboxylase
Bt.5108.1.S1_at	0.0268992	0.000383509	-4.81562	0.371031	-0.84242	PCCB	propionyl-CoA carboxylase beta subunit
Bt.22483.1.S1_at	0.0305064	0.00067745	4.49222	-0.167974	0.70938	PCGF6	polycomb group ring finger 6
Bt.12769.1.S1_at	0.0242899	0.000225	5.12611	0.874301	2.00482	PCK2	phosphoenolpyruvate carboxykinase 2 (mitochondrial)
Bt.725.1.S1_at	0.0235833	0.000171268	-5.28804	1.13091	-1.00944	PDGFRL	platelet derived growth factor receptor like
Bt.11516.1.S1_at	0.0338217	0.00101613	-4.26615	-0.552904	-0.51252	PDHA1	pyruvate dehydrogenase (lipoamide) alpha 1
Bt.20393.1.S1_at	0.030931	0.000702645	-4.47172	-0.202621	-0.63792	PDIA5	protein disulfide isomerase family A member 5
Bt.5027.1.A1_at	0.0279435	0.000466795	4.70305	0.185056	0.66808	PEG3	paternally expressed 3
Bt.6490.2.S1_at	0.0372955	0.00139556	-4.09146	-0.854424	-0.4127	PELI1	pellino E3 ubiquitin protein ligase 1
Bt.20965.1.S1_at	0.0294215	0.00056427	4.5953	0.00538414	1.00902	PHB	prohibitin
Bt.4733.1.S1_at	0.0224242	0.000154278	5.35062	1.22897	1.1481	PHGDH	phosphoglycerate dehydrogenase
Bt.4912.1.S1_at	0.0294868	0.00061145	-4.54992	-0.070749	-1.01224	PI16	peptidase inhibitor 16
Bt.18180.1.A1_at	0.0321415	0.000858525	-4.35972	-0.392817	-0.61898	PIK3C2G	phosphatidylinositol-4-phosphate 3-kinase catalytic subunit type 2 gamma
Bt.21680.1.S1_a_at	0.02859	0.000507523	4.65541	0.105826	2.18168	PIR	pirin
Bt.21680.1.S1_at	0.0312352	0.000736403	4.44541	-0.247153	1.8972	PIR	pirin
Bt.6150.1.S1_at	0.0328249	0.000919664	4.32146	-0.458148	0.80468	PITHD1	PITH domain containing 1
Bt.21835.1.S1_at	0.0250278	0.000280427	4.99697	0.666739	0.94924	PKIG	protein kinase (cAMP-dependent, catalytic) inhibitor gamma
Bt.19884.1.A1_at	0.0349254	0.00109871	4.22297	-0.627135	0.63428	PLA1A	phospholipase A1 member A
Bt.488.1.S2_at	0.0267982	0.000364121	-4.8455	0.420082	-0.58794	PLA2R1	phospholipase A2 receptor 1
Bt.28480.1.S1_at	0.0312352	0.000748629	4.43619	-0.26278	0.56296	PLAA	phospholipase A2-activating protein
Bt.7888.1.S1_at	0.0336701	0.000974455	-4.28935	-0.513117	-0.61572	PLD3	phospholipase D family member 3
Bt.13265.2.S1_at	0.0365586	0.00128751	4.13566	-0.777834	0.74418	PLLP	plasmolipin
Bt.28816.1.A1_at	0.0296379	0.000632575	-4.53078	-0.102961	-0.69738	PLPP5	phospholipid phosphatase 5
Bt.10152.1.A1_at	0.0381033	0.00150454	-4.05033	-0.925891	-0.48706	PLSCR1	phospholipid scramblase 1
Bt.3323.1.S1_at	0.038194	0.00154998	4.03407	-0.954178	0.45894	PLXNB2	plexin B2
Bt.10030.2.S1_a_at	0.0232741	0.000163621	-5.31536	1.1738	-1.49852	PMEPA1	prostate transmembrane protein, androgen induced 1
Bt.10352.1.S1_at	0.0347452	0.00108723	4.22876	-0.617155	0.93626	POP5	POP5 homolog, ribonuclease P/MRP subunit
Bt.29362.1.A1_at	0.0289513	0.00053788	4.62243	0.0507808	0.73278	POT1	protection of telomeres 1
Bt.3862.1.S1_a_at	0.0355129	0.00116679	-4.18981	-0.684268	-0.79316	PPARG	peroxisome proliferator-activated receptor gamma
Bt.5814.1.A1_at	0.0203178	7.95161e-05	-5.75554	1.84836	-0.62304	PPARGC1A	peroxisome proliferator-activated receptor gamma, coactivator 1 alpha
Bt.18634.1.A1_at	0.0280755	0.000479881	4.68728	0.158873	0.78808	PPM1K	protein phosphatase, Mg2+/Mn2+ dependent 1K
Bt.18634.2.S1_at	0.0336875	0.000980114	4.28614	-0.518617	0.66314	PPM1K	protein phosphatase, Mg2+/Mn2+ dependent 1K
Bt.21503.1.S1_at	0.0380335	0.00147544	4.061	-0.907328	0.39994	PPP1CA	protein phosphatase 1, catalytic subunit, alpha isozyme
Bt.27784.2.S1_a_at	0.0221178	0.000147028	-5.37956	1.27411	-0.97312	PPP1R10	protein phosphatase 1 regulatory subunit 10
Bt.16756.1.A1_at	0.0353589	0.0011526	4.19655	-0.672637	0.3748	PPP1R21	protein phosphatase 1 regulatory subunit 21
Bt.13484.1.A1_at	0.0370329	0.00133551	-4.11557	-0.812622	-0.60594	PPP1R3C	protein phosphatase 1 regulatory subunit 3C
Bt.12250.1.S1_at	0.0262827	0.000311725	4.93539	0.56687	0.55644	PPP2R3C	protein phosphatase 2 regulatory subunit B''gamma
Bt.3202.1.A1_at	0.0170628	5.2958e-05	-6.01109	2.22556	-1.32216	PRELP	proline and arginine rich end leucine rich repeat protein
Bt.4438.1.S1_at	0.0365883	0.00130109	-4.1299	-0.787806	-0.41092	PRKAR1B	protein kinase cAMP-dependent type I regulatory subunit beta
Bt.20926.1.S1_at	0.0326148	0.000905667	-4.32999	-0.443582	-0.36856	PRM1	protamine 1
Bt.12039.1.S1_at	0.0321415	0.00083158	4.37749	-0.362539	0.53678	PRMT2	protein arginine methyltransferase 2
Bt.4737.1.S2_s_at	0.0277334	0.000456442	4.71585	0.206292	0.80496	PRNP	prion protein
Bt.24542.2.S1_a_at	0.0214424	0.000138496	-5.4156	1.33015	-0.44482	PRSS12	protease, serine 12
Bt.20110.1.S1_at	0.0217688	0.000143453	5.39438	1.29719	0.51946	PSMF1	proteasome inhibitor subunit 1
Bt.25099.1.A1_at	0.0361567	0.0012243	4.16332	-0.729991	1.8735	PSPH	phosphoserine phosphatase
Bt.25099.2.S1_at	0.0363442	0.00124913	4.15229	-0.749068	1.48792	PSPH	phosphoserine phosphatase
Bt.12848.1.S1_at	0.0267982	0.000353414	-4.86272	0.448294	-1.72452	PTHLH	parathyroid hormone like hormone
Bt.7679.1.S1_at	0.038389	0.00159111	4.01978	-0.979066	0.34518	PYCR2	pyrroline-5-carboxylate reductase family member 2
Bt.13736.3.S1_at	0.0277229	0.000452192	4.72119	0.215148	0.4408	PYROXD1	pyridine nucleotide-disulphide oxidoreductase domain 1
Bt.13736.1.A1_at	0.0347338	0.00107967	4.23262	-0.61053	0.58276	PYROXD1	pyridine nucleotide-disulphide oxidoreductase domain 1
Bt.6058.1.S1_at	0.0336875	0.000981408	4.28541	-0.51987	0.38438	R3HDM4	R3H domain containing 4
Bt.3192.1.S1_at	0.0236834	0.000180126	5.25795	1.08354	0.67082	RABL2B	RAB, member of RAS oncogene family-like 2B
Bt.22865.1.S1_at	0.0246051	0.000266584	5.02654	0.71449	0.64754	RAC1	ras-related C3 botulinum toxin substrate 1 (rho family, small GTP binding protein Rac1)
Bt.14643.1.A1_at	0.0214424	0.000133367	5.43841	1.3655	0.5402	RAD17	RAD17 checkpoint clamp loader component
Bt.27405.1.S1_at	0.0321415	0.000860432	4.35849	-0.394924	0.49128	RAD50	RAD50 homolog, double strand break repair protein
Bt.25691.1.A1_at	0.0242899	0.000207564	5.17375	0.950223	0.7899	RAD9B	RAD9 checkpoint clamp component B
Bt.5052.1.S1_at	0.038166	0.00153704	4.03865	-0.946204	0.62458	RAN	RAN, member RAS oncogene family
Bt.21039.1.A1_at	0.0337696	0.000990331	-4.2804	-0.528469	-1.17246	RASD1	ras related dexamethasone induced 1
Bt.22108.1.S1_at	0.0319396	0.000810539	-4.39179	-0.338206	-0.67606	RASSF3	Ras association (RalGDS/AF-6) domain family member 3
Bt.28160.1.S1_at	0.0370302	0.00133062	4.11758	-0.809133	0.4953	RBM17	RNA binding motif protein 17
Bt.20578.3.A1_a_at	0.0363442	0.00127283	4.14196	-0.766932	0.44686	RBM45	RNA binding motif protein 45
Bt.22438.1.S1_at	0.0321415	0.000825706	-4.38144	-0.355807	-0.35958	RBM47	RNA binding motif protein 47
Bt.27003.1.S1_at	0.038194	0.00156553	-4.02862	-0.963661	-1.5808	RETSAT	retinol saturase (all-trans-retinol 13,14-reductase)
Bt.13925.1.S1_at	0.0290826	0.000548414	4.61144	0.032401	0.70336	RFC4	replication factor C subunit 4
Bt.19517.1.S1_at	0.0291983	0.000555127	4.60455	0.0208687	1.11858	RGN	regucalcin
Bt.10855.1.S1_at	0.0371462	0.00136712	4.10274	-0.834854	0.85956	RGS2	regulator of G-protein signaling 2, 24kDa
Bt.28182.1.A1_at	0.0205343	8.46926e-05	-5.7164	1.78964	-1.1888	RGS5	regulator of G-protein signaling 5
Bt.22359.3.S1_at	0.0376214	0.00143294	4.07699	-0.87955	0.78732	RIOK3	RIO kinase 3
Bt.21603.2.S1_at	0.0319396	0.000791476	4.40507	-0.315611	0.8358	RNF121	ring finger protein 121
Bt.10723.1.S1_at	0.0265919	0.000330635	4.90124	0.511249	0.5278	RNF13	ring finger protein 13
Bt.23672.1.A1_at	0.0242899	0.000238635	-5.09148	0.818885	-0.51022	ROBO1	roundabout guidance receptor 1
Bt.28914.1.A1_at	0.0289513	0.000539958	-4.62025	0.0471278	-0.51284	RP2	retinitis pigmentosa 2 (X-linked recessive)
Bt.4631.2.S1_at	0.0242899	0.000249576	5.06515	0.776643	0.52598	RPA2	replication protein A2
Bt.22556.2.S1_at	0.0371801	0.00137299	4.1004	-0.838924	0.3719	RPP14	ribonuclease P/MRP subunit p14
Bt.13898.2.S1_at	0.0242899	0.000248045	5.06876	0.782442	0.80488	RPS27L	ribosomal protein S27 like
Bt.13898.1.S1_at	0.0276904	0.000446096	4.72894	0.227997	1.36094	RPS27L	ribosomal protein S27 like
Bt.10648.1.S1_at	0.0216353	0.00014078	-5.40573	1.31482	-1.05316	RRM2	ribonucleotide reductase regulatory subunit M2
Bt.278.1.S1_at	0.0327614	0.000911094	4.32667	-0.449256	1.58906	SAA3	serum amyloid A 3
Bt.1552.1.S1_at	0.0239128	0.000185937	5.23905	1.0537	1.2731	SARS	seryl-tRNA synthetase
Bt.7594.1.S1_at	0.0294868	0.000598626	4.56189	-0.0506489	1.37386	SAT1	spermidine/spermine N1-acetyltransferase 1
Bt.16448.2.A1_at	0.035648	0.00119083	4.17858	-0.703645	0.55994	SCAF11	SR-related CTD-associated factor 11
Bt.1580.1.S1_at	0.0270364	0.000392455	-4.80236	0.349222	-0.72326	SCG5	secretogranin V
Bt.11188.1.S1_at	0.0337696	0.00099167	-4.27965	-0.529752	-0.80136	SCP2	sterol carrier protein 2
Bt.5878.1.A1_at	0.016157	3.61603e-05	6.25634	2.57757	3.25972	SDS	serine dehydratase
Bt.5878.2.S1_at	0.0190746	6.6407e-05	5.8681	2.01582	2.74284	SDS	serine dehydratase
Bt.5397.1.S1_at	0.0312352	0.000746632	4.43769	-0.260245	0.78148	SEC11A	SEC11 homolog A, signal peptidase complex subunit
Bt.18918.2.A1_at	0.0276904	0.000448219	4.72623	0.223503	1.17526	SEC22C	SEC22 homolog C, vesicle trafficking protein
Bt.18918.1.S1_at	0.0326148	0.000905539	4.33006	-0.443448	0.524	SEC22C	SEC22 homolog C, vesicle trafficking protein
Bt.10262.1.A1_at	0.0205343	8.74641e-05	5.69647	1.75964	0.73224	SEL1L	SEL1L ERAD E3 ligase adaptor subunit
Bt.27909.1.S1_at	0.0345374	0.00106498	4.24019	-0.597512	0.8872	SERPINB1	serpin peptidase inhibitor, clade B (ovalbumin), member 1
Bt.20104.1.S1_at	0.0321415	0.000832013	4.3772	-0.363033	1.58008	SESN1	sestrin 1
Bt.9519.1.S1_at	0.0304364	0.000672759	4.49612	-0.161381	1.19434	SESN2	sestrin 2
Bt.9957.2.S1_at	0.0205343	9.70243e-05	-5.63248	1.66292	-1.1588	SFN	stratifin
Bt.4939.1.S1_at	0.0294868	0.000581687	-4.5781	-0.0234334	-0.98168	SFRP2	secreted frizzled-related protein 2
Bt.29910.1.S1_at	0.0205343	9.34178e-05	-5.6558	1.69825	-0.71734	SGCE	sarcoglycan epsilon
Bt.3126.1.A1_at	0.0242899	0.000240465	-5.08699	0.811688	-0.60458	SGCE	sarcoglycan epsilon
Bt.12396.1.S1_at	0.0312352	0.000736323	4.44547	-0.247049	0.6626	SGSH	N-sulfoglucosamine sulfohydrolase
Bt.4279.1.S1_at	0.0328249	0.000917632	-4.32269	-0.456048	-0.58612	SHC1	SHC (Src homology 2 domain containing) transforming protein 1
Bt.13198.1.S1_at	0.027566	0.000431862	-4.74749	0.258693	-0.49344	SIRPA	signal regulatory protein alpha
Bt.9706.2.S1_at	0.0294868	0.000608354	4.55279	-0.0659346	0.56896	SLA2	Src-like-adaptor 2
Bt.5373.1.S1_at	0.0350168	0.00111835	4.21319	-0.643975	0.89034	SLC11A1	solute carrier family 11 (proton-coupled divalent metal ion transporter), member 1
Bt.5030.1.S1_at	0.0319396	0.000810744	4.39165	-0.338445	1.18934	SLC18A2	solute carrier family 18 (vesicular monoamine transporter), member 2
Bt.5055.1.S1_at	0.0242899	0.000213169	-5.158	0.925151	-0.5412	SLC22A17	solute carrier family 22 member 17
Bt.17665.1.A1_at	0.0296192	0.000627152	-4.53563	-0.0947948	-1.99634	SLC25A21	solute carrier family 25 (mitochondrial oxoadipate carrier), member 21
Bt.20517.1.S1_at	0.0372056	0.00138626	4.09512	-0.848072	0.4874	SLC25A28	solute carrier family 25 (mitochondrial iron transporter), member 28
Bt.6425.1.S1_at	0.0350267	0.00112217	4.21131	-0.64721	0.71994	SLC25A38	solute carrier family 25 member 38
Bt.9559.1.S1_at	0.0239303	0.000187451	5.23422	1.04608	0.6295	SLC25A5	solute carrier family 25 (mitochondrial carrier; adenine nucleotide translocator), member 5
Bt.28942.1.S1_at	0.0313642	0.000755247	-4.43127	-0.271134	-0.82676	SLC35C1	solute carrier family 35 (GDP-fucose transporter), member C1
Bt.24729.1.A1_at	0.0298276	0.000642124	-4.52234	-0.117171	-0.85568	SLC38A3	solute carrier family 38 member 3
Bt.12984.1.S1_at	0.0365883	0.0012996	-4.13052	-0.786717	-0.9161	SLC38A3	solute carrier family 38 member 3
Bt.21453.1.S1_at	0.0294808	0.00056816	4.59141	-0.00112835	1.43176	SLC3A2	solute carrier family 3 (amino acid transporter heavy chain), member 2
Bt.4795.1.S1_at	0.0296192	0.000627305	-4.53549	-0.0950263	-0.82092	SLC6A4	solute carrier family 6 (neurotransmitter transporter), member 4
Bt.12849.2.S1_at	0.0267138	0.000342324	-4.88114	0.478423	-0.60084	SLCO2B1	solute carrier organic anion transporter family member 2B1
Bt.22400.1.A1_at	0.0363442	0.00126223	-4.14655	-0.758987	-0.49728	SLIT3	slit guidance ligand 3
Bt.21840.1.S1_at	0.0383779	0.0015814	4.02312	-0.97325	0.5208	SMIM7	small integral membrane protein 7
Bt.6083.1.S1_at	0.0324047	0.000878628	-4.34684	-0.414796	-0.67712	SND1	staphylococcal nuclease and tudor domain containing 1
Bt.26946.1.S1_at	0.0282088	0.000486358	4.67965	0.146176	0.57134	SNX2	sorting nexin 2
Bt.19243.2.S1_at	0.0362526	0.00123419	4.1589	-0.737638	0.56014	SNX6	sorting nexin 6
Bt.4748.1.S1_at	0.0242899	0.000215825	5.15068	0.913496	1.381	SOD2	superoxide dismutase 2, mitochondrial
Bt.16122.1.S1_at	0.0342995	0.00105528	-4.24524	-0.588815	-0.5943	SORD	sorbitol dehydrogenase
Bt.6768.1.S1_at	0.0319086	0.000783537	-4.41071	-0.30604	-0.75532	SPARC	secreted protein, acidic, cysteine-rich (osteonectin)
Bt.13553.1.S1_at	0.0242899	0.000222397	-5.13298	0.885259	-0.79646	SPCS3	signal peptidase complex subunit 3
Bt.13747.1.A1_at	0.0214424	0.000129784	5.4549	1.391	0.52742	SPICE1	spindle and centriole associated protein 1
Bt.2520.1.S1_at	0.0170628	3.89086e-05	-6.20884	2.51015	-0.91448	SPOCK2	sparc/osteonectin, cwcv and kazal-like domains proteoglycan (testican) 2
Bt.28031.1.S1_s_at	0.0324047	0.000883758	4.3436	-0.420325	0.5478	SQSTM1	sequestosome 1
Bt.15882.2.S1_a_at	0.0290826	0.000545294	4.61467	0.0378071	0.97326	SRI	sorcin
Bt.11189.1.S1_at	0.0319396	0.000811876	-4.39087	-0.33977	-0.7218	SRP9	signal recognition particle 9
Bt.20637.1.S1_at	0.0294868	0.000593889	-4.56637	-0.0431173	-1.06878	SSR3	signal sequence receptor, gamma (translocon-associated protein gamma)
Bt.3137.1.S1_at	0.0210903	0.000120626	-5.49931	1.45949	-1.07402	STMN1	stathmin 1
Bt.2897.2.A1_at	0.0294868	0.000612615	-4.54885	-0.0725534	-0.56164	SUMF2	sulfatase modifying factor 2
Bt.8433.1.S1_at	0.0242899	0.000240414	-5.08711	0.811889	-0.89382	SURF4	surfeit 4
Bt.29086.1.S1_at	0.0289367	0.000518098	4.6437	0.0862879	1.35742	SVOPL	SVOP-like
Bt.21053.1.A1_at	0.0309253	0.000699818	-4.47398	-0.198796	-0.47244	SYNGR1	synaptogyrin 1
Bt.365.1.S2_at	0.0289513	0.000539473	4.62075	0.0479785	0.51614	SYNJ1	synaptojanin 1
Bt.22735.1.S1_at	0.0347014	0.00107418	-4.23543	-0.605683	-0.66792	SYTL2	synaptotagmin like 2
Bt.11306.1.S1_at	0.0363015	0.00124088	4.15593	-0.742774	0.47656	TAF11	TATA-box binding protein associated factor 11
Bt.11731.1.S1_at	0.0381033	0.00150827	4.04897	-0.928246	0.45474	TAF7	TATA-box binding protein associated factor 7
Bt.20320.1.S1_at	0.0267982	0.000376111	4.82683	0.389451	0.82902	TANGO2	transport and golgi organization 2 homolog (Drosophila)
Bt.20320.2.S1_a_at	0.0312352	0.000723961	4.45496	-0.230981	0.72574	TANGO2	transport and golgi organization 2 homolog (Drosophila)
Bt.28003.1.A1_at	0.0319396	0.000808027	-4.39352	-0.335259	-0.46362	TARP	TCR gamma alternate reading frame protein
Bt.21415.1.S1_at	0.0375088	0.0014271	4.07923	-0.875665	0.85516	TBC1D14	TBC1 domain family member 14
Bt.3308.1.S1_at	0.0366923	0.00130901	-4.12657	-0.793573	-0.7866	TBC1D24	TBC1 domain family member 24
Bt.6705.1.S1_at	0.0342557	0.00104935	4.24836	-0.583464	0.515	TBC1D8	TBC1 domain family member 8
Bt.13876.1.A1_at	0.0270364	0.000406155	4.78266	0.316763	0.75932	TCEA1	transcription elongation factor A (SII), 1
Bt.5219.1.S1_at	0.0294868	0.000619546	-4.54251	-0.0832233	-0.3855	TCF21	transcription factor 21
Bt.3704.2.S1_a_at	0.0350168	0.00111604	-4.21433	-0.642007	-0.57338	TCN2	transcobalamin 2
Bt.26165.1.A1_at	0.0338217	0.00101908	4.26455	-0.555654	0.4967	TDP1	tyrosyl-DNA phosphodiesterase 1
Bt.13626.1.S1_at	0.0321415	0.000835754	4.3747	-0.367292	0.71658	TDP2	tyrosyl-DNA phosphodiesterase 2
Bt.13745.1.A1_at	0.0363442	0.00125435	4.14999	-0.753031	0.57066	TDRD3	tudor domain containing 3
Bt.469.1.A1_at	0.0336701	0.000972799	-4.2903	-0.511501	-0.73352	TGFB1	transforming growth factor beta 1
Bt.6924.1.S1_at	0.0280278	0.000471621	4.69718	0.175316	0.73794	THOC5	THO complex 5
Bt.21827.1.A1_s_at	0.0277334	0.00045656	4.7157	0.206047	0.46134	THOP1	thimet oligopeptidase 1
Bt.15842.1.S1_at	0.0336875	0.000981527	4.28534	-0.519986	1.42068	THRSP	thyroid hormone responsive
Bt.3967.1.S1_a_at	0.0371179	0.00135461	4.10778	-0.826118	0.59972	THYN1	thymocyte nuclear protein 1
Bt.3589.2.A1_at	0.0214424	0.000138005	-5.41774	1.33347	-0.889	TLE1	transducin-like enhancer of split 1 (E(sp1) homolog, Drosophila)
Bt.6087.1.S1_at	0.038389	0.00158685	-4.02124	-0.976521	-0.4867	TM4SF1	transmembrane 4 L six family member 1
Bt.16821.2.S1_at	0.0331259	0.000936334	-4.31149	-0.47521	-1.04956	TM4SF18	transmembrane 4 L six family member 18
Bt.16821.1.S1_at	0.0350168	0.00111839	-4.21317	-0.644008	-0.93094	TM4SF18	transmembrane 4 L six family member 18
Bt.20234.1.S1_at	0.031262	0.00075149	-4.43406	-0.266401	-0.61002	TMEM119	transmembrane protein 119
Bt.4011.1.S1_at	0.0267982	0.000357711	4.85574	0.436871	0.40882	TMEM120A	transmembrane protein 120A
Bt.3387.1.S1_at	0.0253015	0.000293527	-4.97036	0.623656	-0.48034	TMEM132A	transmembrane protein 132A
Bt.20426.3.S1_a_at	0.0319396	0.000806366	4.39467	-0.333304	0.34028	TMEM167B	transmembrane protein 167B
Bt.8039.1.S1_at	0.0321415	0.000851733	4.36415	-0.385275	0.45836	TMEM170A	transmembrane protein 170A
Bt.19820.1.A1_at	0.0294868	0.00057731	4.58237	-0.016274	0.77572	TMEM242	transmembrane protein 242
Bt.19820.2.S1_at	0.0308545	0.000693327	4.47921	-0.189954	0.81256	TMEM242	transmembrane protein 242
Bt.28166.1.A1_at	0.0267982	0.000364736	4.84452	0.418487	0.73788	TMEM251	transmembrane protein 251
Bt.26837.1.S1_at	0.0378324	0.0014629	-4.06567	-0.899213	-0.81352	TMEM263	transmembrane protein 263
Bt.17361.1.A1_at	0.038166	0.00154511	-4.03579	-0.951182	-0.73578	TMEM263	transmembrane protein 263
Bt.26185.1.A1_at	0.0203178	7.98724e-05	5.75277	1.8442	0.87274	TMEM5	transmembrane protein 5
Bt.19480.1.S1_at	0.0356043	0.0011878	4.17998	-0.701226	0.65878	TMEM60	transmembrane protein 60
Bt.6657.1.S1_a_at	0.0267982	0.000353073	-4.86327	0.449206	-0.76954	TMEM63B	transmembrane protein 63B
Bt.6657.1.S1_at	0.02859	0.000509361	-4.65336	0.102402	-0.61168	TMEM63B	transmembrane protein 63B
Bt.21761.1.S1_a_at	0.0222436	0.00015027	-5.36644	1.25366	-2.2269	TMOD4	tropomodulin 4
Bt.1322.1.S1_at	0.0246051	0.000265267	5.02944	0.71916	0.61732	TMX1	thioredoxin-related transmembrane protein 1
Bt.17948.2.A1_at	0.0236834	0.000176756	5.26921	1.10129	0.74884	TOR1AIP1	torsin A interacting protein 1
Bt.9033.2.S1_at	0.0337325	0.000984237	-4.28382	-0.522605	-0.86714	TRAM1	translocation associated membrane protein 1
Bt.25343.1.S1_at	0.0289513	0.000539241	4.621	0.0483864	0.56008	TRIAP1	TP53 regulated inhibitor of apoptosis 1
Bt.8238.1.A1_at	0.0324047	0.000886403	4.34194	-0.423163	1.48054	TRIB3	tribbles pseudokinase 3
Bt.24470.1.S1_a_at	0.0362526	0.00123492	4.15857	-0.7382	0.56664	TRIM37	tripartite motif containing 37
Bt.27071.1.S1_at	0.0232741	0.000164139	5.31347	1.17083	0.75882	TRIM38	tripartite motif containing 38
Bt.14047.1.A1_at	0.0264792	0.000326613	4.90833	0.522809	0.79164	TRIM5	tripartite motif containing 5
Bt.2317.1.S1_at	0.0362526	0.00123288	4.15949	-0.736624	0.68728	TRNT1	tRNA nucleotidyl transferase, CCA-adding, 1
Bt.10098.1.S1_at	0.0321415	0.000849575	-4.36556	-0.382866	-0.82852	TSPAN13	tetraspanin 13
Bt.1801.2.S1_a_at	0.0363015	0.00124515	4.15404	-0.746038	0.44164	TSPAN31	tetraspanin 31
Bt.7078.1.S1_at	0.0276821	0.000441711	-4.73459	0.237348	-0.92482	TXNDC5	thioredoxin domain containing 5
Bt.9716.1.A1_at	0.0294868	0.000590255	4.56984	-0.0372975	0.84428	TXNL1	thioredoxin like 1
Bt.16963.1.S1_at	0.0246051	0.000258456	5.04466	0.743685	0.77752	TYW3	tRNA-yW synthesizing protein 3 homolog
Bt.2725.1.S1_at	0.0326148	0.000902172	-4.33213	-0.43991	-0.67144	UBE2C	ubiquitin conjugating enzyme E2C
Bt.26702.1.S1_a_at	0.0380726	0.00148642	-4.05695	-0.914377	-0.57706	UBE2D4	ubiquitin conjugating enzyme E2D 4 (putative)
Bt.23894.1.A1_at	0.0321415	0.000822169	-4.38384	-0.351732	-0.52	UBE2J1	ubiquitin conjugating enzyme E2, J1
Bt.16725.2.A1_at	0.0242899	0.000235565	5.09909	0.831085	1.06652	UBE2L6	ubiquitin conjugating enzyme E2L 6
Bt.11128.1.S1_at	0.0248098	0.000276602	5.00499	0.679696	0.81626	UNG	uracil DNA glycosylase
Bt.4138.1.S1_a_at	0.0190746	6.59665e-05	5.87228	2.02199	0.59236	VEGFA	vascular endothelial growth factor A
Bt.25342.1.A1_at	0.0198019	7.14011e-05	5.82267	1.94847	0.6039	VPS50	VPS50 EARP/GARPII complex subunit
Bt.21128.1.S1_at	0.0294868	0.00061359	4.54795	-0.0740611	0.64104	VTA1	vesicle trafficking 1
Bt.4393.1.S1_at	0.0337944	0.001001	4.27446	-0.538649	0.54844	WDR45	WD repeat domain 45
Bt.9415.1.S1_at	0.0289513	0.000521825	4.63963	0.079496	0.7012	XAB2	XPA binding protein 2
Bt.5259.1.S1_at	0.0214424	0.000138431	5.41588	1.33058	0.96668	XAF1	XIAP associated factor 1
Bt.5403.1.S1_at	0.0356813	0.0011949	-4.1767	-0.706888	-0.50576	XDH	xanthine dehydrogenase
Bt.6113.1.S1_at	0.0276821	0.000438962	4.73816	0.243256	0.56518	XPC	XPC complex subunit, DNA damage recognition and repair factor
Bt.28989.1.S1_at	0.0205343	0.00010568	5.58003	1.58314	0.8275	XPOT	exportin, tRNA
Bt.28989.2.S1_at	0.0268992	0.00038239	4.8173	0.373794	0.7217	XPOT	exportin, tRNA
Bt.27097.2.S1_at	0.0326148	0.000898108	4.33464	-0.435622	0.4342	XRCC4	X-ray repair cross complementing 4
Bt.8587.1.S1_at	0.0294868	0.00059396	4.56631	-0.0432298	0.49572	XRN2	5'-3' exoribonuclease 2
Bt.7655.1.S1_at	0.0214424	0.000129055	5.45831	1.39627	0.93592	YBX3	Y-box binding protein 3
Bt.19746.2.A1_at	0.0305608	0.00068017	-4.48997	-0.171776	-0.42824	ZBTB4	zinc finger and BTB domain containing 4
Bt.4674.1.S1_at	0.0353589	0.00115626	4.19481	-0.675647	0.53864	ZC3HC1	zinc finger, C3HC-type containing 1
Bt.12066.1.S1_at	0.0294868	0.000570171	4.58941	-0.00447661	0.7657	ZCCHC9	zinc finger, CCHC domain containing 9
Bt.6696.1.S1_at	0.0372056	0.0013822	4.09673	-0.84528	0.43346	ZDHHC6	zinc finger, DHHC-type containing 6
Bt.24846.1.A1_at	0.0370329	0.00133501	4.11577	-0.812265	0.57996	ZNF143	zinc finger protein 143
Bt.17792.2.A1_at	0.0372056	0.00138551	-4.09542	-0.847556	-0.43848	ZNF317	zinc finger protein 317
Bt.5602.1.A1_at	0.0319396	0.000789073	4.40677	-0.312724	0.5153	ZNF331	zinc finger protein 331
Bt.12333.1.A1_at	0.0267982	0.000371606	-4.83377	0.400844	-0.65584	ZRANB2	zinc finger, RAN-binding domain containing 2
Bt.21990.1.S1_at	0.0326148	0.00090424	-4.33086	-0.442085	-0.44342	ZRANB2	zinc finger, RAN-binding domain containing 2
Bt.29084.1.S1_at	0.0170628	4.16539e-05	-6.1648	2.44733	-0.86968
Bt.6786.1.S1_at	0.0170628	4.82814e-05	6.07003	2.31105	1.41272
Bt.27535.1.A1_at	0.0170628	5.08343e-05	6.03715	2.26342	0.62086
Bt.668.1.S1_at	0.0170628	5.15405e-05	-6.02836	2.25066	-1.4385
Bt.23807.1.A1_at	0.0170628	5.21778e-05	6.02053	2.2393	0.93954
Bt.17168.1.S1_at	0.0170628	5.22603e-05	-6.01953	2.23783	-0.6999
Bt.23575.1.A1_at	0.0188864	6.26207e-05	-5.90503	2.07029	-1.28688
Bt.10129.1.A1_at	0.0188995	6.34473e-05	5.89677	2.05813	0.95012
Bt.6038.1.S1_at	0.01934	6.89339e-05	-5.84468	1.98114	-0.60078
Bt.9062.1.S1_at	0.0203077	7.49083e-05	-5.79272	1.90389	-0.72426
Bt.28563.1.A1_at	0.0205343	8.79515e-05	5.69303	1.75446	0.62358
Bt.15506.1.A1_s_at	0.0205343	8.88598e-05	5.68668	1.74489	0.65498
Bt.23659.1.S1_at	0.0205343	9.72394e-05	5.63112	1.66085	0.88342
Bt.2566.1.S1_at	0.0205343	0.000102533	-5.59856	1.61137	-0.73954
Bt.24660.1.S1_at	0.0205343	0.000103471	-5.59297	1.60286	-1.18562
Bt.9702.1.S1_at	0.0205343	0.000104336	5.58788	1.59509	0.64656
Bt.23960.2.A1_at	0.0205343	0.000105754	5.5796	1.58248	0.57876
Bt.16208.1.A1_at	0.0205343	0.000107278	-5.57085	1.56912	-0.5229
Bt.16495.2.A1_at	0.0205343	0.000108313	-5.56497	1.56015	-0.81334
Bt.19441.1.A1_at	0.0205343	0.000109692	-5.55724	1.54833	-0.83158
Bt.21471.1.S1_at	0.0205343	0.000110646	-5.55195	1.54023	-0.86918
Bt.18015.1.A1_at	0.0205343	0.000111049	-5.54973	1.53684	-1.14344
Bt.9197.1.S1_at	0.0207353	0.000113965	5.53391	1.51261	1.1126
Bt.11793.2.S1_at	0.0207936	0.000116394	5.52105	1.49289	0.72414
Bt.17004.1.A1_at	0.0210252	0.000119382	-5.50562	1.46918	-0.48092
Bt.18780.2.A1_at	0.0212842	0.000123388	5.48556	1.43831	0.59262
Bt.18626.2.A1_at	0.0212842	0.000124381	5.48069	1.4308	0.68712
Bt.1526.2.S1_at	0.0214424	0.000133232	5.43902	1.36645	1.02794
Bt.23330.1.S1_at	0.0214424	0.000135401	-5.42925	1.35132	-0.5974
Bt.21518.1.S1_at	0.0214424	0.000137441	-5.42022	1.33731	-1.54924
Bt.15543.1.A1_s_at	0.0214424	0.000138636	5.41499	1.3292	0.99074
Bt.17173.1.A1_at	0.0217541	0.000142454	-5.3986	1.30374	-1.49844
Bt.14121.1.S1_at	0.0221513	0.000148728	-5.37264	1.26334	-0.76466
Bt.9699.1.S1_at	0.0223565	0.000151959	-5.35971	1.24318	-0.60636
Bt.5049.1.S1_at	0.0224242	0.000153599	5.35327	1.23311	0.6674
Bt.20405.1.S1_at	0.0232725	0.000162043	5.32116	1.18289	0.66222
Bt.11062.1.A1_at	0.0235833	0.00017218	5.28487	1.12592	0.51164
Bt.4247.1.S1_at	0.0235833	0.000174959	5.27531	1.11088	0.7229
Bt.13344.1.S1_a_at	0.0236834	0.000177932	5.26526	1.09506	1.58228
Bt.9470.2.S1_a_at	0.0236834	0.00017867	5.26279	1.09116	0.73642
Bt.17771.3.A1_at	0.0238545	0.000183219	-5.24781	1.06754	-1.22306
Bt.24759.1.S1_at	0.0239128	0.000186323	-5.23781	1.05175	-0.52592
Bt.9088.1.S1_at	0.0239558	0.000190984	5.22312	1.02853	0.75672
Bt.17523.1.A1_at	0.0239558	0.000191622	-5.22114	1.02539	-1.03148
Bt.19135.1.S1_at	0.0242899	0.000203254	5.18618	0.969968	0.67476
Bt.16464.1.A1_at	0.0242899	0.000207278	5.17457	0.951525	1.0802
Bt.26855.1.S1_at	0.0242899	0.000211077	5.16383	0.934434	0.62066
Bt.4332.1.S2_at	0.0242899	0.000215037	-5.15284	0.916937	-0.56826
Bt.13308.1.S1_at	0.0242899	0.000225956	-5.12361	0.870308	-0.47802
Bt.3399.2.S1_at	0.0242899	0.000225997	-5.12351	0.870138	-0.83
Bt.26808.1.S1_at	0.0242899	0.000227981	5.11836	0.861908	1.50758
Bt.20994.1.S1_at	0.0242899	0.000232216	5.10752	0.84457	1.11706
Bt.26789.1.A1_at	0.0242899	0.000233308	-5.10476	0.840152	-0.59058
Bt.15298.1.A1_at	0.0242899	0.000233942	-5.10316	0.837596	-1.15366
Bt.13344.2.S1_a_at	0.0242899	0.000235515	5.09922	0.831283	1.45814
Bt.27101.1.S1_at	0.0242899	0.000237518	-5.09424	0.823306	-0.78742
Bt.24016.1.A1_at	0.0242899	0.000239229	-5.09002	0.816545	-0.50804
Bt.23306.1.S1_at	0.0242899	0.000240779	-5.08622	0.810459	-0.76426
Bt.6733.1.S1_at	0.0242899	0.000241098	5.08544	0.809209	0.61542
Bt.21107.1.S1_at	0.0242899	0.000243301	5.0801	0.800641	0.78558
Bt.24665.1.S1_at	0.0242899	0.000249877	-5.06445	0.775506	-0.5667
Bt.18532.1.A1_at	0.0242899	0.00025067	-5.06259	0.772519	-0.68632
Bt.17003.1.S1_at	0.0245724	0.000254605	5.05346	0.757838	0.66322
Bt.7484.1.S1_at	0.0246051	0.000259903	-5.04139	0.738421	-0.63364
Bt.12199.1.A1_at	0.0246051	0.00026169	-5.03738	0.731962	-1.08338
Bt.8482.1.A1_at	0.0246051	0.000262059	5.03656	0.730634	0.54074
Bt.23706.1.A1_at	0.0246051	0.000265386	5.02918	0.718738	0.60506
Bt.24673.1.A1_at	0.0246051	0.000267832	-5.02381	0.710083	-0.87186
Bt.12315.1.S1_at	0.0246051	0.000268761	-5.02179	0.706821	-0.59738
Bt.12732.2.S1_at	0.0246051	0.000272283	5.01417	0.694538	0.77214
Bt.7948.1.S1_at	0.0246051	0.000272566	-5.01357	0.693561	-0.8105
Bt.26433.1.A1_at	0.0246051	0.000272801	-5.01307	0.692749	-0.98056
Bt.24694.1.A1_at	0.0246051	0.0002733	-5.012	0.691024	-0.57318
Bt.1938.2.S1_at	0.0250278	0.000285996	-4.9855	0.648184	-0.41418
Bt.11826.1.S1_at	0.0250278	0.000286293	4.9849	0.647207	0.74872
Bt.20074.1.S1_a_at	0.0250552	0.000288125	-4.98118	0.641185	-0.80524
Bt.2479.1.A1_at	0.0250552	0.000288683	-4.98005	0.63936	-1.03306
Bt.10853.1.S1_at	0.0253015	0.000294004	-4.96941	0.622122	-0.8017
Bt.2501.1.S1_at	0.0253015	0.000294667	4.9681	0.619997	1.7221
Bt.24211.1.A1_at	0.0264792	0.000318382	-4.92313	0.546918	-1.14524
Bt.20427.1.S1_at	0.0264792	0.000325691	4.90997	0.525479	0.90502
Bt.8831.1.S1_at	0.0264792	0.000326542	4.90845	0.523015	0.77018
Bt.11679.1.S1_at	0.0264792	0.00032719	-4.90731	0.521142	-0.61682
Bt.21456.1.S1_at	0.0267138	0.00033617	-4.89163	0.495563	-0.68242
Bt.24060.1.A1_at	0.0267138	0.000337299	4.88969	0.492397	0.5677
Bt.1969.1.S1_at	0.0267138	0.000340667	-4.88394	0.483008	-0.50164
Bt.18224.1.S1_at	0.0267138	0.000340682	-4.88392	0.482966	-0.48098
Bt.7389.3.S1_a_at	0.0267138	0.000342621	-4.88064	0.477604	-0.5265
Bt.21582.1.S1_at	0.0267138	0.000343513	4.87913	0.475148	1.45536
Bt.27747.1.A1_at	0.0267982	0.000350615	4.86731	0.455808	0.70314
Bt.20588.1.S1_at	0.0267982	0.000361499	4.84966	0.426915	1.15864
Bt.9733.1.S1_at	0.0267982	0.000363198	4.84696	0.42248	0.72922
Bt.23148.1.S1_at	0.0267982	0.000363424	-4.8466	0.421893	-0.62458
Bt.5760.1.S1_at	0.0267982	0.000366344	-4.84199	0.414329	-0.53176
Bt.18951.2.S1_at	0.0267982	0.000367052	4.84087	0.412502	0.96136
Bt.9957.1.S1_at	0.0267982	0.000367565	-4.84007	0.411183	-0.63576
Bt.18119.1.A1_at	0.0267982	0.000371432	4.83404	0.401288	0.64636
Bt.1150.1.S1_at	0.0267982	0.000371686	-4.83365	0.40064	-0.55798
Bt.18200.1.A1_at	0.0267982	0.000372577	-4.83227	0.398378	-1.42372
Bt.25091.2.A1_at	0.0267982	0.000375189	4.82824	0.391771	0.62384
Bt.25471.2.A1_at	0.0267982	0.000375982	4.82703	0.389776	0.85356
Bt.6361.1.S1_at	0.0267982	0.000376254	-4.82661	0.389091	-0.77064
Bt.29153.1.S1_at	0.0267982	0.000377149	-4.82524	0.386846	-0.6319
Bt.14565.1.A1_at	0.0268992	0.000382042	-4.81782	0.374655	-0.45768
Bt.19917.1.A1_at	0.0270364	0.000389703	-4.80641	0.355879	-1.03694
Bt.26099.1.A1_at	0.0270364	0.000396817	-4.79601	0.338768	-0.7652
Bt.1455.1.S1_at	0.0270364	0.000398697	4.7933	0.334296	0.58246
Bt.24675.1.S1_at	0.0270364	0.000407826	4.7803	0.312879	0.72948
Bt.22116.1.A1_at	0.0270364	0.000409935	4.77734	0.308	1.0439
Bt.28212.1.A1_at	0.0270364	0.00041042	4.77666	0.30688	0.5046
Bt.18071.1.A1_at	0.0270364	0.000411173	-4.77561	0.305147	-0.78496
Bt.21696.1.S1_at	0.0270364	0.000413746	-4.77204	0.299245	-0.80128
Bt.9424.1.S1_at	0.0270364	0.000415498	-4.76961	0.295246	-0.64308
Bt.4827.1.S1_at	0.0270364	0.000417061	-4.76746	0.291694	-0.77178
Bt.12732.1.S1_at	0.027566	0.000431806	4.74756	0.258815	0.86672
Bt.27347.1.A1_at	0.0276821	0.000440839	4.73572	0.239219	0.66258
Bt.12199.2.S1_at	0.0276904	0.000449877	-4.72412	0.220008	-1.3147
Bt.23635.1.S1_at	0.0277229	0.000452725	-4.72052	0.214034	-0.95422
Bt.13434.1.S1_at	0.0277334	0.000457737	4.71423	0.20361	0.90438
Bt.21944.1.S1_at	0.0277334	0.000458621	-4.71313	0.201783	-0.5182
Bt.18265.1.A1_at	0.0278495	0.000461697	-4.70931	0.195454	-0.9705
Bt.23654.1.S1_at	0.0280512	0.000474814	4.69333	0.168926	0.66416
Bt.22224.1.S1_at	0.0280512	0.000475503	4.69251	0.167553	1.64304
Bt.24783.1.A1_at	0.0280755	0.000479773	4.68741	0.159086	0.55918
Bt.21543.1.S1_at	0.0282454	0.000488161	4.67754	0.142672	1.04904
Bt.9693.1.S1_at	0.0285455	0.000494529	4.67016	0.130394	0.5965
Bt.28575.1.S1_at	0.02859	0.000499933	4.66398	0.1201	0.62236
Bt.20454.1.S1_at	0.02859	0.000504344	4.65899	0.111778	0.7488
Bt.22490.2.S1_at	0.02859	0.00050952	4.65318	0.102105	0.78588
Bt.3528.1.A1_at	0.0289513	0.000522765	4.6386	0.0777912	0.60418
Bt.21914.1.S1_at	0.0289513	0.000525211	4.63595	0.0733672	0.45066
Bt.26901.1.S1_at	0.0289513	0.000528367	-4.63255	0.0676905	-0.4165
Bt.28646.1.S1_at	0.0289513	0.000534403	4.62611	0.0569279	0.56062
Bt.25150.1.A1_at	0.0289513	0.000534632	-4.62587	0.0565214	-0.50562
Bt.15569.1.A1_at	0.0289513	0.000535784	-4.62465	0.0544814	-1.5607
Bt.1054.1.S1_at	0.0289513	0.000536244	4.62416	0.0536677	0.56794
Bt.27220.1.S1_at	0.0289513	0.000537628	4.6227	0.0512258	0.54776
Bt.28855.1.A1_at	0.0290826	0.000545783	-4.61416	0.0369586	-0.56628
Bt.17136.1.A1_at	0.0291358	0.000550644	-4.60914	0.0285543	-0.80692
Bt.25288.1.A1_at	0.0291983	0.000555918	4.60374	0.0195197	0.69086
Bt.29371.1.A1_at	0.0291983	0.000556665	-4.60298	0.0182467	-0.6771
Bt.9653.1.A1_at	0.0294808	0.000567922	-4.59165	-0.000731363	-0.42702
Bt.26813.1.S1_at	0.0294868	0.000576757	-4.58292	-0.015364	-0.88856
Bt.9957.1.S1_a_at	0.0294868	0.000577458	-4.58223	-0.0165161	-0.81754
Bt.25904.1.A1_at	0.0294868	0.000580894	-4.57888	-0.0221398	-0.45644
Bt.18721.1.A1_at	0.0294868	0.000585035	-4.57486	-0.0288751	-0.72708
Bt.6586.1.S1_at	0.0294868	0.000589932	-4.57015	-0.0367788	-0.5407
Bt.26695.2.A1_at	0.0294868	0.000591642	-4.56852	-0.0395218	-0.4867
Bt.21445.1.S1_at	0.0294868	0.000601838	4.55887	-0.055723	0.72882
Bt.28064.2.S1_at	0.0294868	0.000604779	4.55612	-0.0603454	0.5718
Bt.25459.1.A1_at	0.0294868	0.000605657	-4.5553	-0.0617218	-1.26464
Bt.1439.1.S1_at	0.0294868	0.000615309	-4.54638	-0.0767155	-0.55802
Bt.6642.1.S1_at	0.0294868	0.000616985	4.54484	-0.0792939	1.5415
Bt.11541.1.A1_at	0.0294868	0.000619965	4.54213	-0.0838633	1.01498
Bt.17582.1.S1_at	0.0294868	0.000620368	-4.54176	-0.0844799	-1.24924
Bt.1526.1.S1_at	0.0294868	0.000620826	4.54134	-0.0851799	0.8377
Bt.13257.2.A1_at	0.0296192	0.000627735	-4.5351	-0.0956761	-0.4793
Bt.21137.2.S1_at	0.0296379	0.000632217	-4.5311	-0.102424	-1.55912
Bt.29296.1.S1_at	0.0296379	0.000632606	-4.53075	-0.103007	-0.97542
Bt.13637.1.A1_at	0.0296448	0.000633982	-4.52953	-0.105068	-0.54738
Bt.22275.1.A1_at	0.0296815	0.000636618	4.52719	-0.109003	1.47754
Bt.27084.1.S1_at	0.0296815	0.000637228	-4.52665	-0.109912	-0.8112
Bt.6147.3.A1_at	0.0303608	0.000663136	4.50422	-0.147714	0.83966
Bt.28189.2.S1_at	0.030399	0.000665231	4.50245	-0.150707	0.51742
Bt.25520.1.S1_at	0.0304364	0.000669511	4.49884	-0.156791	0.57986
Bt.24411.1.A1_at	0.0304364	0.000670647	4.49789	-0.158399	1.28644
Bt.5630.1.S1_at	0.0304364	0.000673147	4.4958	-0.161929	0.60736
Bt.8990.1.S1_at	0.0305064	0.000677694	4.49202	-0.168316	0.63668
Bt.20854.1.S1_at	0.0306065	0.000682456	-4.48808	-0.174959	-0.56562
Bt.27708.1.A1_at	0.030691	0.00068683	-4.48449	-0.181021	-0.86224
Bt.28925.1.A1_at	0.030691	0.000686884	-4.48445	-0.181095	-0.43628
Bt.24095.1.A1_at	0.0308956	0.000696586	4.47658	-0.194404	0.6023
Bt.28876.1.S1_at	0.0309115	0.000698225	4.47526	-0.196634	0.4425
Bt.12498.1.A1_at	0.030931	0.000707508	-4.46785	-0.209166	-0.64564
Bt.15888.1.A1_at	0.030931	0.000708183	4.46731	-0.210071	0.61828
Bt.2508.1.S1_at	0.030931	0.000709312	-4.46642	-0.211583	-0.49142
Bt.24224.1.S1_at	0.030931	0.000712766	4.46369	-0.216192	0.63584
Bt.18881.1.A1_at	0.0312352	0.000726848	4.45273	-0.234758	0.94266
Bt.3766.1.A1_at	0.0312352	0.000737152	4.44484	-0.248118	0.62398
Bt.3599.1.S1_at	0.0312352	0.000737364	4.44468	-0.248391	0.5208
Bt.23174.1.S1_at	0.0312352	0.00074036	-4.44241	-0.252239	-0.73844
Bt.28318.1.A1_at	0.0312352	0.000741779	4.44134	-0.254056	0.47062
Bt.18073.1.A1_at	0.0312352	0.000743944	-4.43971	-0.256823	-0.64242
Bt.29254.1.A1_at	0.0312352	0.000745011	4.4389	-0.258183	0.45154
Bt.20551.1.S1_at	0.0312352	0.000746449	-4.43782	-0.260012	-0.6444
Bt.13584.1.A1_at	0.0312352	0.000748722	4.43612	-0.262898	0.4276
Bt.3213.1.A1_at	0.0312352	0.000749552	-4.4355	-0.26395	-0.4919
Bt.14156.2.A1_at	0.031675	0.000764045	-4.42479	-0.282128	-0.48784
Bt.1615.1.A1_at	0.0317998	0.000773644	-4.41781	-0.293979	-0.89232
Bt.2726.1.S1_at	0.0319086	0.000780854	-4.41262	-0.302785	-0.62342
Bt.12603.1.S1_at	0.0319086	0.000783647	-4.41063	-0.306174	-0.373
Bt.1938.1.S1_at	0.0319086	0.000784225	-4.41021	-0.306874	-0.63622
Bt.6522.1.A1_at	0.0319396	0.000787714	4.40774	-0.311087	0.68398
Bt.20258.2.S1_at	0.0319396	0.000796211	4.40174	-0.321274	0.66522
Bt.14031.1.S1_at	0.0319396	0.000799267	4.3996	-0.324909	0.82988
Bt.18174.1.A1_at	0.0319396	0.000802825	-4.39712	-0.329127	-0.56692
Bt.5420.1.A1_at	0.0319396	0.000805702	-4.39513	-0.332523	-0.4438
Bt.6849.1.S1_at	0.0319396	0.000812787	-4.39024	-0.340835	-0.64754
Bt.21137.1.S1_at	0.0321415	0.000825938	-4.38129	-0.356074	-1.31766
Bt.24725.1.S1_at	0.0321415	0.000832364	4.37697	-0.363432	0.51642
Bt.13765.1.S1_at	0.0321415	0.000835677	-4.37475	-0.367205	-0.80986
Bt.20930.1.A1_at	0.0321415	0.000839611	4.37213	-0.371664	0.70124
Bt.22497.2.S1_at	0.0321415	0.000841044	4.37118	-0.373283	0.59622
Bt.18483.1.A1_at	0.0321415	0.000843547	-4.36953	-0.376105	-1.22536
Bt.28063.1.S1_at	0.0321415	0.000851799	-4.3641	-0.385348	-0.69236
Bt.21451.2.A1_at	0.0321415	0.000855638	4.3616	-0.389618	0.63538
Bt.723.1.S1_at	0.0321415	0.000855837	-4.36147	-0.389839	-1.19142
Bt.29731.1.A1_at	0.0321415	0.000858196	-4.35994	-0.392453	-0.47702
Bt.24529.2.A1_at	0.0324047	0.000878123	4.34716	-0.41425	0.5584
Bt.26930.1.S1_at	0.0324047	0.000879957	-4.346	-0.416232	-1.27618
Bt.6642.2.S1_at	0.0324047	0.000885621	4.34243	-0.422325	1.76478
Bt.20592.1.S1_at	0.0326148	0.000904349	-4.3308	-0.442199	-0.73054
Bt.11303.1.A1_at	0.0326148	0.000904775	-4.33053	-0.442647	-0.4681
Bt.26422.1.A1_at	0.0328249	0.000919008	-4.32186	-0.45747	-0.57722
Bt.17416.1.S1_a_at	0.0329853	0.00092689	-4.31712	-0.465582	-0.80902
Bt.21731.1.S1_at	0.0331259	0.0009356	-4.31192	-0.474465	-0.42802
Bt.16000.1.S1_at	0.0331259	0.000936039	-4.31166	-0.474911	-0.69986
Bt.18742.1.S1_at	0.033136	0.000937992	-4.31051	-0.476891	-0.40364
Bt.18048.1.A1_at	0.0333177	0.000944516	-4.30666	-0.483475	-0.60202
Bt.27433.2.A1_at	0.0336248	0.000957165	-4.29928	-0.496111	-0.45764
Bt.24144.1.A1_at	0.0336248	0.000960191	-4.29753	-0.499109	-0.67984
Bt.11177.1.S1_at	0.0336701	0.000968971	4.29248	-0.507756	0.61724
Bt.27768.1.A1_at	0.0336701	0.000969011	-4.29246	-0.507795	-0.37914
Bt.28874.1.S1_at	0.0337944	0.000997505	4.2764	-0.535326	0.84226
Bt.20258.1.S1_at	0.0337944	0.000999209	4.27545	-0.536947	0.71336
Bt.20020.2.S1_at	0.0338217	0.00100812	4.27054	-0.545378	0.7137
Bt.1739.2.S1_at	0.0338217	0.0010092	-4.26994	-0.546402	-0.42574
Bt.24868.1.A1_at	0.0338217	0.00101227	-4.26826	-0.54928	-0.89012
Bt.20668.1.A1_at	0.0338539	0.00102264	4.26262	-0.55897	0.62078
Bt.3300.1.S1_at	0.0340609	0.00103408	-4.25647	-0.569533	-0.42894
Bt.18427.1.A1_at	0.0340609	0.00103613	-4.25537	-0.571418	-0.59364
Bt.11942.1.S1_at	0.0340609	0.00103721	-4.25479	-0.572411	-0.5882
Bt.28134.1.S1_at	0.0340609	0.00103777	-4.25449	-0.572925	-0.53346
Bt.9101.1.S1_at	0.0340609	0.00103899	4.25384	-0.57404	1.0952
Bt.6668.1.S1_at	0.0342557	0.00105061	4.24769	-0.584606	1.30198
Bt.18951.1.S1_at	0.0347405	0.00108147	4.2317	-0.612114	0.83932
Bt.13434.3.A1_at	0.0347452	0.00108633	4.22922	-0.616367	0.7845
Bt.1275.1.S1_at	0.0348209	0.00109171	-4.22649	-0.621066	-0.49336
Bt.22374.1.S1_at	0.0348209	0.00109248	-4.2261	-0.621737	-0.73096
Bt.24087.1.A1_at	0.0349254	0.0011001	-4.22226	-0.628342	-0.4397
Bt.20263.1.S1_at	0.0349743	0.00110744	4.21859	-0.63466	0.56808
Bt.24830.1.A1_at	0.0350108	0.00111005	-4.2173	-0.636894	-1.06188
Bt.1706.1.S1_at	0.0350168	0.00111895	-4.21289	-0.64448	-0.61508
Bt.12623.1.A1_at	0.035034	0.00112385	-4.21048	-0.648635	-0.36798
Bt.11096.1.S1_at	0.0352568	0.00113303	4.20599	-0.656364	0.82568
Bt.16111.1.S1_at	0.0352568	0.00113398	4.20553	-0.65716	0.37892
Bt.19932.2.S1_at	0.0353589	0.00114543	-4.19999	-0.666708	-0.50468
Bt.19356.1.A1_at	0.0353589	0.00114612	-4.19966	-0.667281	-0.8813
Bt.24848.1.A1_at	0.0353589	0.00115027	-4.19767	-0.670715	-0.48852
Bt.15511.1.A1_at	0.0353589	0.00115373	-4.19601	-0.67357	-0.94608
Bt.29951.1.S1_at	0.0353805	0.00115843	4.19377	-0.677431	0.49498
Bt.6642.1.S1_a_at	0.0354002	0.00116054	4.19277	-0.679163	1.15156
Bt.26724.1.A1_at	0.0355129	0.00116861	-4.18895	-0.685747	-0.42162
Bt.8362.1.A1_at	0.0355129	0.00116889	-4.18882	-0.685975	-0.6758
Bt.1169.1.S1_at	0.0355129	0.00117012	-4.18824	-0.686976	-0.50148
Bt.9441.1.S1_at	0.0355145	0.00117494	-4.18598	-0.690878	-0.45438
Bt.11322.1.A1_at	0.0355145	0.00117551	4.18571	-0.691344	0.54554
Bt.23732.1.A1_at	0.0355145	0.00117667	4.18516	-0.692279	0.69116
Bt.18471.1.A1_at	0.0355951	0.00118306	-4.18218	-0.697424	-0.41452
Bt.21182.1.S1_at	0.0359666	0.00120867	4.1704	-0.717774	0.72086
Bt.25479.1.S1_at	0.0359666	0.00120893	4.17028	-0.717978	0.54734
Bt.6123.1.S1_at	0.0359806	0.00121351	-4.16819	-0.721575	-0.57338
Bt.21372.3.A1_at	0.0361567	0.00122354	4.16367	-0.729396	0.57384
Bt.28973.1.A1_at	0.0362526	0.00123319	-4.15935	-0.736865	-0.47862
Bt.28853.1.A1_at	0.0362526	0.00123653	4.15786	-0.739434	0.762
Bt.3056.1.A1_at	0.0362526	0.00123657	4.15784	-0.739464	0.4875
Bt.7273.1.S1_at	0.0363015	0.00124484	-4.15417	-0.745803	-0.70712
Bt.22295.1.S1_at	0.0363015	0.00124576	4.15377	-0.7465	0.50924
Bt.20403.1.S1_at	0.0363442	0.00125356	4.15034	-0.752433	1.69076
Bt.22852.1.S1_at	0.0363442	0.00125593	-4.1493	-0.754232	-0.69082
Bt.14022.1.S1_at	0.0363442	0.00126706	4.14445	-0.762616	0.89746
Bt.4275.1.S1_at	0.0363442	0.00126744	-4.14429	-0.7629	-0.6253
Bt.8804.1.S1_at	0.0363442	0.00126989	-4.14322	-0.764738	-0.89832
Bt.17151.1.S1_at	0.0363442	0.00127108	4.14271	-0.765627	0.6097
Bt.22667.1.A1_at	0.0363442	0.00127171	-4.14244	-0.766094	-0.9685
Bt.17332.2.S1_at	0.0365586	0.00128548	-4.13653	-0.77633	-0.79736
Bt.5266.1.S1_at	0.0365586	0.00128732	4.13574	-0.777691	0.77048
Bt.14156.1.S1_at	0.0365586	0.00128794	-4.13548	-0.778148	-0.58528
Bt.20254.1.S1_at	0.0365586	0.00129188	-4.1338	-0.781053	-0.46214
Bt.29546.1.A1_s_at	0.0365586	0.00129397	-4.13291	-0.782592	-0.66254
Bt.13682.1.A1_at	0.0365883	0.00130081	4.13001	-0.787601	0.64156
Bt.21348.1.A1_a_at	0.0366923	0.00130935	4.12642	-0.793821	0.6668
Bt.2004.1.A1_at	0.036911	0.00132175	4.12125	-0.802773	0.48978
Bt.9714.1.S1_at	0.0369996	0.00132645	-4.1193	-0.806153	-1.64196
Bt.5732.2.A1_at	0.0370329	0.00133789	-4.11459	-0.81431	-0.47514
Bt.9367.1.S1_at	0.0370329	0.00134089	4.11336	-0.816442	0.4862
Bt.10183.1.S1_at	0.0370329	0.00134299	4.1125	-0.817931	0.5938
Bt.27345.2.S1_at	0.0370427	0.00134526	-4.11158	-0.819532	-0.4407
Bt.28561.1.S1_at	0.0370614	0.00135017	4.10958	-0.822997	0.7481
Bt.23566.2.S1_at	0.0371179	0.00135724	4.10672	-0.827958	0.60376
Bt.10524.3.S1_at	0.0371179	0.00135984	-4.10567	-0.82978	-0.37484
Bt.2148.1.S1_at	0.0371179	0.00136149	4.10501	-0.830928	0.39754
Bt.2670.1.S1_at	0.0371179	0.00136153	-4.10499	-0.830959	-0.35468
Bt.960.1.A1_at	0.0371179	0.001363	4.1044	-0.831985	0.33968
Bt.23849.1.A1_at	0.0371801	0.00137124	-4.1011	-0.837712	-0.47918
Bt.26579.1.S1_at	0.0371965	0.00137514	4.09954	-0.840411	0.62832
Bt.25616.1.S1_at	0.0372955	0.0014021	4.0889	-0.858865	1.03922
Bt.9008.1.A1_at	0.0372955	0.00140345	4.08837	-0.859782	0.46476
Bt.2077.1.S1_at	0.0372955	0.00140353	-4.08834	-0.859835	-0.35476
Bt.12236.1.S1_at	0.0373459	0.00141155	-4.08522	-0.865255	-0.39488
Bt.18472.1.S1_at	0.0373459	0.00141162	4.0852	-0.865297	0.72196
Bt.10666.1.A1_s_at	0.0374581	0.00142051	4.08176	-0.871268	0.9389
Bt.3735.3.S1_at	0.0375088	0.00142649	-4.07946	-0.875262	-0.34742
Bt.18890.1.A1_at	0.0376842	0.00144002	-4.07429	-0.884233	-0.5532
Bt.19917.2.S1_at	0.0377175	0.00144286	-4.07322	-0.886103	-0.70366
Bt.20296.1.S1_at	0.0378324	0.00145334	-4.06926	-0.892984	-0.88894
Bt.19825.1.S1_at	0.0378324	0.00146026	4.06666	-0.8975	1.65028
Bt.27320.1.A1_at	0.0378324	0.00146167	4.06613	-0.898413	0.35816
Bt.28238.1.A1_at	0.0378324	0.00146293	4.06566	-0.899236	0.63384
Bt.2106.1.S1_at	0.0380726	0.00148439	4.05769	-0.91308	0.8163
Bt.9966.1.S1_at	0.0380726	0.00148486	-4.05752	-0.91338	-0.66368
Bt.25249.1.A1_at	0.0380765	0.00148815	4.05631	-0.915484	0.4504
Bt.17598.1.A1_at	0.0380986	0.00149375	4.05426	-0.919053	0.50826
Bt.28327.1.A1_at	0.0381033	0.00149741	-4.05292	-0.921377	-0.52394
Bt.22299.1.S1_at	0.0381033	0.00149874	-4.05244	-0.92222	-0.4755
Bt.7672.1.A1_at	0.0381033	0.00150831	4.04896	-0.928271	0.5551
Bt.12574.1.A1_at	0.0381033	0.0015122	4.04755	-0.930723	0.56272
Bt.26895.2.S1_at	0.0381033	0.00151389	-4.04694	-0.931781	-0.83548
Bt.29942.1.S1_at	0.0381033	0.00151522	-4.04646	-0.932615	-0.46108
Bt.28692.1.S1_at	0.0381033	0.00151632	4.04606	-0.933304	0.92892
Bt.15682.1.A1_at	0.0381033	0.00151699	-4.04582	-0.933726	-0.98828
Bt.24738.1.S1_at	0.0381033	0.00152078	4.04446	-0.9361	0.43068
Bt.2524.1.S1_at	0.038166	0.00153219	-4.04037	-0.943205	-1.09854
Bt.12578.2.A1_at	0.038166	0.00153677	4.03874	-0.946042	0.65336
Bt.22284.1.S1_at	0.038166	0.00154218	4.03683	-0.949378	0.50634
Bt.27148.1.S1_at	0.038166	0.00154292	4.03657	-0.949833	0.48986
Bt.9418.2.S1_at	0.038194	0.00156007	4.03053	-0.960342	0.67222
Bt.21543.2.S1_at	0.038194	0.00156013	4.03051	-0.960382	0.9874
Bt.28264.1.S1_at	0.038194	0.00156027	4.03046	-0.960466	0.47242
Bt.20783.1.A1_at	0.038194	0.00156078	4.03028	-0.960778	0.80348
Bt.12393.1.S1_at	0.038194	0.00156225	-4.02977	-0.961669	-0.44536
Bt.28844.1.S1_at	0.038194	0.00156556	4.02861	-0.963683	0.97618
Bt.8284.1.S1_at	0.038308	0.00157182	-4.02643	-0.967475	-0.42778
Bt.17649.1.A1_at	0.0383779	0.00158252	-4.02273	-0.973926	-0.38666
Bt.20074.2.S1_at	0.0383779	0.00158264	-4.02269	-0.973996	-0.59672
Bt.785.1.S1_at	0.038389	0.00158883	-4.02056	-0.977705	-0.48266
Bt.26901.2.S1_a_at	0.038389	0.00159312	-4.01909	-0.980271	-0.33668

## Sheet:  After the threshold (GSE15022)
ID	P_value adj	P_value	t	B	logFC	genes symbol	gene title
Bt.2598.1.S1_at	0.0242899	0.000214162	-5.15525	0.920777	-2.47888	ALOX15	arachidonate 15-lipoxygenase
Bt.21761.1.S1_a_at	0.0222436	0.00015027	-5.36644	1.25366	-2.2269	TMOD4	tropomodulin 4
Bt.12769.1.S1_at	0.0242899	0.000225	5.12611	0.874301	2.00482	PCK2	phosphoenolpyruvate carboxykinase 2 (mitochondrial)
Bt.6685.1.S1_at	0.0205343	0.000110139	5.55475	1.54453	2.09152	MTHFD2	methylenetetrahydrofolate dehydrogenase (NADP+ dependent) 2, methenyltetrahydrofolate cyclohydrolase
Bt.21680.1.S1_a_at	0.02859	0.000507523	4.65541	0.105826	2.18168	PIR	pirin
Bt.23722.1.A1_at	0.0180746	5.88478e-05	5.94424	2.12791	2.43498	C6	complement component 6
Bt.28022.1.A1_s_at	0.0254608	0.000299163	4.95929	0.605704	2.47528	BOLA-N///LOC100125916///JSP.1	MHC class I antigen///uncharacterized protein 100125016///MHC Class I JSP.1
Bt.5878.2.S1_at	0.0190746	6.6407e-05	5.8681	2.01582	2.74284	SDS	serine dehydratase
Bt.5878.1.A1_at	0.016157	3.61603e-05	6.25634	2.57757	3.25972	SDS	serine dehydratase

## Sheet: GSE93082
ID	P_value adj	P_value	t	B	logFC	genes symbol	gene title
Bt.26589.1.S1_at	0.00377106	0.000142852	5.79753	1.2257	1.9051	2021-03-06	membrane associated ring-CH-type finger 6
Bt.9614.1.S1_at	0.00209558	4.52501e-05	-6.64451	2.39408	-2.68195	2021-09-15	15 kDa selenoprotein
Bt.23514.1.S1_at	0.000520634	2.33042e-06	9.21232	5.35614	3.0868	A2M	alpha-2-macroglobulin
Bt.29947.1.S1_at	0.00369204	0.000135813	-5.83332	1.27718	-1.41623	AACS	acetoacetyl-CoA synthetase
Bt.12371.1.S1_at	0.00321445	0.000103116	-6.0306	1.55763	-2.22067	AAMDC	adipogenesis associated, Mth938 domain containing
Bt.27938.1.A1_at	0.000520634	2.31146e-06	-9.22029	5.36415	-6.48918	ABCG2	ATP binding cassette subfamily G member 2 (Junior blood group)
Bt.24834.1.A1_at	0.00356161	0.000127243	-5.87966	1.34358	-0.794597	ABHD10	abhydrolase domain containing 10
Bt.12421.1.S1_at	0.00090965	8.70893e-06	-7.99487	4.05206	-2.78128	ABHD14B	abhydrolase domain containing 14B
Bt.5188.1.S1_at	0.0042551	0.000175297	5.65387	1.01709	2.92429	ABTB1	ankyrin repeat and BTB (POZ) domain containing 1
Bt.10036.1.S1_at	0.000788907	5.87627e-06	-8.3444	4.4437	-2.27124	ACAT1	acetyl-CoA acetyltransferase 1
Bt.12640.1.S1_at	0.000331391	7.67752e-07	-10.3481	6.43338	-5.73231	ACSS2	acyl-CoA synthetase short-chain family member 2
Bt.23326.2.A1_at	0.00154659	2.56602e-05	-7.08987	2.96759	-1.80159	ACTG1	actin gamma 1
Bt.24817.1.S1_at	0.000861579	7.78449e-06	-8.09342	4.16396	-2.05765	ACYP2	acylphosphatase 2, muscle type
Bt.13604.1.S1_at	0.000635291	3.76519e-06	8.75375	4.88437	3.22243	ADAM19	ADAM metallopeptidase domain 19
Bt.20897.2.S1_a_at	0.00147578	2.35484e-05	-7.15901	3.05419	-1.91577	ADD3	adducin 3
Bt.11088.1.S1_a_at	0.000788907	5.91811e-06	8.33799	4.43665	3.71028	ADGRE5	adhesion G protein-coupled receptor E5
Bt.9239.1.S1_at	0.00206463	4.41447e-05	6.66353	2.41914	2.54288	ADORA2B	adenosine A2b receptor
Bt.20733.1.S1_at	0.00271846	7.39104e-05	-6.27436	1.89625	-1.15225	AHCYL2	adenosylhomocysteinase like 2
Bt.22092.1.S1_at	0.000912109	8.99709e-06	-7.96644	4.01957	-1.53349	AK6///TAF9	adenylate kinase 6///TATA-box binding protein associated factor 9
Bt.11326.1.S1_at	0.00403879	0.000161866	5.70958	1.09835	2.03489	AKIRIN2	akirin 2
Bt.22086.2.A1_at	0.00339704	0.000117919	-5.93404	1.42107	-1.45714	ALDH7A1	aldehyde dehydrogenase 7 family member A1
Bt.22086.3.S1_at	0.00408815	0.000165539	-5.69387	1.07548	-1.63015	ALDH7A1	aldehyde dehydrogenase 7 family member A1
Bt.9180.1.S1_a_at	0.00401358	0.00015886	-5.72273	1.11746	-1.90525	ALG14	ALG14, UDP-N-acetylglucosaminyltransferase subunit
Bt.2598.1.S1_at	0.000394502	1.25898e-06	-9.82883	5.95625	-5.47158	ALOX15	arachidonate 15-lipoxygenase
Bt.7066.1.S1_at	0.00336648	0.00011433	5.95621	1.45255	4.04139	ALOX5AP	arachidonate 5-lipoxygenase-activating protein
Bt.22574.1.S1_at	0.00109687	1.37977e-05	-7.59995	3.59171	-1.36895	AMD1	adenosylmethionine decarboxylase 1
Bt.17077.2.S1_a_at	0.0025706	6.49435e-05	-6.37063	2.02762	-1.62745	ANAPC10	anaphase promoting complex subunit 10
Bt.20883.1.S1_at	0.00394747	0.000154771	-5.74105	1.14404	-3.85252	ANG2///ANG///RNASE4	angiogenin 2///angiogenin, ribonuclease, RNase A family, 5///ribonuclease A family member 4
Bt.27362.1.A1_at	0.00182909	3.48258e-05	6.84769	2.65912	1.71046	ANKHD1	ankyrin repeat and KH domain containing 1
Bt.22626.2.S1_at	0.000819334	6.7902e-06	8.21466	4.30002	2.7902	ANKRD12	ankyrin repeat domain 12
Bt.22626.1.A1_at	0.00114559	1.50511e-05	7.52696	3.50447	2.41344	ANKRD12	ankyrin repeat domain 12
Bt.19083.1.S1_at	0.00154762	2.59134e-05	7.08199	2.95768	3.29852	ANKRD22	ankyrin repeat domain 22
Bt.28798.1.A1_at	0.00269674	7.29077e-05	6.28448	1.91013	2.95169	ANKRD22	ankyrin repeat domain 22
Bt.12745.1.A1_at	0.000409635	1.57892e-06	9.59834	5.73631	3.5038	ANTXR2	anthrax toxin receptor 2
Bt.12745.3.S1_at	0.000720869	4.89981e-06	8.5097	4.62393	2.08061	ANTXR2	anthrax toxin receptor 2
Bt.23438.1.S1_at	0.00109187	1.36633e-05	7.6082	3.60152	3.70339	ANTXR2	anthrax toxin receptor 2
Bt.12745.2.A1_at	0.001669	2.97443e-05	6.97204	2.81851	1.92992	ANTXR2	anthrax toxin receptor 2
Bt.6775.1.S1_at	0.000594186	3.31541e-06	8.87356	5.00981	2.2392	ANXA3	annexin A3
Bt.23637.1.S1_s_at	0.00214628	4.69121e-05	-6.61683	2.35754	-1.92583	AP3M1	adaptor related protein complex 3 mu 1 subunit
Bt.27280.1.A1_at	0.00276395	7.68654e-05	-6.24535	1.85642	-1.5895	AP3M1	adaptor related protein complex 3 mu 1 subunit
Bt.2729.1.S1_at	0.00318193	0.000100401	-6.04992	1.58478	-1.33317	AP3S1	adaptor-related protein complex 3, sigma 1 subunit
Bt.20901.1.A1_at	0.000915924	9.213e-06	7.94579	3.99589	4.28291	APOBEC3A	apolipoprotein B mRNA editing enzyme, catalytic polypeptide-like 3A
Bt.24715.1.S1_at	0.00170536	3.08164e-05	6.94399	2.78274	1.38779	ARHGAP15	Rho GTPase activating protein 15
Bt.20463.1.S1_at	0.00374474	0.000140325	5.81016	1.24389	1.74481	ARID4B	AT-rich interaction domain 4B
Bt.26760.1.S1_at	0.00378682	0.000145066	5.78667	1.21003	1.85196	ARRDC2	arrestin domain containing 2
Bt.7651.1.S1_at	0.00302581	9.01565e-05	-6.12821	1.69427	-3.84367	ASB11	ankyrin repeat and SOCS box containing 11
Bt.28099.1.S1_at	0.00324584	0.000105794	-6.01207	1.53153	-1.21607	ASF1A	anti-silencing function 1A histone chaperone
Bt.8053.2.S1_at	0.002284	5.25712e-05	6.52994	2.24208	2.29072	ATAD1	ATPase family, AAA domain containing 1
Bt.8053.1.S1_at	0.00339704	0.000118406	5.93108	1.41688	1.98316	ATAD1	ATPase family, AAA domain containing 1
Bt.18533.1.S1_at	0.00206463	4.43661e-05	6.65968	2.41407	2.09346	ATF3	activating transcription factor 3
Bt.22999.1.S1_at	0.000484165	2.08692e-06	9.32046	5.46417	1.25461	ATF6B	activating transcription factor 6 beta
Bt.28631.1.S1_at	0.0036357	0.000131547	-5.85598	1.30969	-0.929611	ATG4C	autophagy related 4C, cysteine peptidase
Bt.21223.1.S1_at	0.0038611	0.000149944	5.76334	1.17633	1.0818	ATP1A1	ATPase, Na+/K+ transporting, alpha 1 polypeptide
Bt.4540.1.S1_at	0.00374474	0.000140459	-5.80949	1.24291	-1.51179	ATP5C1	ATP synthase, H+ transporting, mitochondrial F1 complex, gamma polypeptide 1
Bt.5029.1.S1_at	0.002284	5.26319e-05	-6.52906	2.24091	-2.24353	ATP5H	ATP synthase, H+ transporting, mitochondrial Fo complex subunit D
Bt.404.1.S1_at	0.00304422	9.14731e-05	-6.11763	1.67952	-1.76385	ATP5J	ATP synthase, H+ transporting, mitochondrial Fo complex subunit F6
Bt.2816.1.S2_at	0.00262638	6.72704e-05	-6.34434	1.99187	-2.03834	ATP5L	ATP synthase, H+ transporting, mitochondrial Fo complex subunit G
Bt.1399.1.S1_at	0.00373829	0.000139752	-5.81306	1.24805	-1.22435	ATP6V1F	ATPase, H+ transporting, lysosomal 14kDa, V1 subunit F
Bt.22487.1.S1_at	0.00324584	0.000105418	-6.01464	1.53515	-3.42141	AZGP1	alpha-2-glycoprotein 1, zinc-binding
Bt.5269.1.S1_at	0.00356536	0.000127524	5.87809	1.34133	0.904144	B2M	beta-2-microglobulin
Bt.5269.2.S1_a_at	0.0038591	0.000149706	5.76446	1.17794	1.2073	B2M	beta-2-microglobulin
Bt.5269.2.S1_at	0.00395842	0.000155663	5.73701	1.13818	1.01116	B2M	beta-2-microglobulin
Bt.4898.1.S1_at	0.000540522	2.46425e-06	9.15799	5.30142	3.40444	BASP1	brain abundant membrane attached signal protein 1
Bt.5287.1.S1_at	0.00265696	6.96708e-05	-6.31822	1.95627	-1.80094	BCKDHA	branched chain keto acid dehydrogenase E1, alpha polypeptide
Bt.5412.1.S1_at	0.00104503	1.23705e-05	-7.69235	3.70115	-2.77876	BCKDHB	branched chain keto acid dehydrogenase E1 subunit beta
Bt.20759.1.A1_at	0.00393504	0.000153957	5.74475	1.14941	1.86827	BCLAF1	BCL2-associated transcription factor 1
Bt.1792.1.S1_at	0.00122199	1.70343e-05	-7.42391	3.38014	-2.3596	BDH2	3-hydroxybutyrate dehydrogenase, type 2
Bt.4818.1.S1_at	0.00346427	0.000121181	-5.91451	1.39329	-3.1398	BEX2	brain expressed X-linked 2
Bt.23123.1.S1_at	0.00122199	1.69867e-05	7.42622	3.38295	2.68448	BHLHE40	basic helix-loop-helix family member e40
Bt.9391.2.S1_at	0.000409635	1.54773e-06	9.61847	5.75572	3.79803	BIRC3	baculoviral IAP repeat containing 3
Bt.17164.1.S1_at	0.00324584	0.000107137	-6.00297	1.51869	-0.980324	BIVM	basic, immunoglobulin-like variable motif containing
Bt.8885.1.S1_at	0.00232999	5.4078e-05	6.50849	2.21342	1.34034	BLZF1	basic leucine zipper nuclear factor 1
Bt.27760.1.S1_at	0.000909663	8.90328e-06	7.97559	4.03003	2.56731	BoLA	major histocompatibility complex, class I, A
Bt.4762.1.S1_at	0.00269266	7.2422e-05	6.28944	1.91692	2.09601	BOLA///BOLA///BOLA-NC1	MHC class I antigen clone 2///MHC class I heavy chain///non-classical MHC class I antigen
Bt.344.1.S1_at	0.00381766	0.000146991	5.77736	1.1966	1.99661	BOLA-DMA	major histocompatibility complex, class II, DM alpha
Bt.29504.1.A1_at	0.00269266	7.22127e-05	-6.29159	1.91986	-1.05637	BRCC3	BRCA1/BRCA2-containing complex subunit 3
Bt.4351.2.S1_at	0.00266871	7.04441e-05	6.31001	1.94505	0.517027	BRE	brain and reproductive organ-expressed (TNFRSF1A modulator)
Bt.4725.1.S1_at	0.00170505	3.07401e-05	6.94595	2.78524	1.9522	BTG1	BTG anti-proliferation factor 1
Bt.9774.1.S1_a_at	0.000909663	8.92327e-06	7.97363	4.02779	3.24941	C10H15orf48	chromosome 10 open reading frame, human C15orf48
Bt.6411.1.S1_at	0.00287267	8.25162e-05	6.19308	1.78431	1.84837	C1H3orf38	chromosome 1 open reading frame, human C3orf38
Bt.8803.1.A1_at	0.00131523	1.91393e-05	7.32782	3.26298	1.50959	C1R	complement component 1, r subcomponent
Bt.23496.1.S1_at	0.00318193	0.000100622	-6.04832	1.58254	-1.99391	C21H14orf2	chromosome 21 open reading frame, human C14orf2
Bt.16458.1.A1_s_at	0.0039272	0.000153278	-5.74786	1.15392	-1.91808	C25H16orf13	chromosome 25 open reading frame, human C16orf13
Bt.11151.1.S1_at	0.000915924	9.33841e-06	7.93403	3.98239	3.6604	C28H10orf54	chromosome 28 open reading frame, human C10orf54
Bt.15716.1.S1_at	0.00371722	0.000138121	-5.82137	1.26002	-2.5786	C4H7orf73	chromosome 4 open reading frame, human C7orf73
Bt.14198.1.S1_at	0.00272104	7.43658e-05	6.26981	1.89001	3.52583	C5H12orf75	chromosome 5 open reading frame, human C12orf75
Bt.23596.1.S1_at	0.00339704	0.000118225	-5.93218	1.41843	-2.26311	C7H19orf53	chromosome 7 open reading frame, human C19orf53
Bt.20363.1.S1_at	0.00196912	4.10506e-05	6.71962	2.49272	2.13283	C7H19orf66	repressor of yield of DENV protein homolog
Bt.26983.1.S1_at	0.00332341	0.000111983	5.97111	1.47366	2.2383	CASP1	caspase-1
Bt.16018.1.S2_at	0.000568708	2.92273e-06	8.99355	5.13387	3.27262	CASP4	caspase 4, apoptosis-related cysteine peptidase
Bt.29506.1.S1_at	0.00139069	2.1597e-05	7.22911	3.14135	1.48556	CCDC82	coiled-coil domain containing 82
Bt.24431.1.S1_at	0.00152956	2.49999e-05	7.11081	2.99388	2.45141	CCDC88B	coiled-coil domain containing 88B
Bt.2539.1.S1_s_at	0.00321445	0.000102571	-6.03443	1.56302	-1.84211	CCL25	chemokine (C-C motif) ligand 25
Bt.7770.1.S1_at	0.00316421	9.86193e-05	-6.0629	1.603	-2.07901	CCNG1	cyclin G1
Bt.17932.1.S1_at	0.00254769	6.30454e-05	6.39284	2.05774	2.28538	CCNL1	cyclin L1
Bt.12366.1.S1_at	0.00230139	5.3128e-05	6.52194	2.2314	2.43425	CCNL2	cyclin L2
Bt.21331.2.S1_at	0.00314084	9.75003e-05	6.07119	1.61461	2.82907	CCR5	chemokine (C-C motif) receptor 5
Bt.21844.1.S1_at	0.00203079	4.28934e-05	6.68569	2.44826	2.73883	CD164	CD164 molecule
Bt.13130.1.S1_at	0.00215649	4.75478e-05	6.60653	2.3439	2.24852	CD40	CD40 molecule
Bt.5494.1.S1_at	0.00324584	0.000107061	6.00348	1.51941	2.69481	CD44	CD44 molecule (Indian blood group)
Bt.2626.1.S1_at	0.000402436	1.31766e-06	9.7821	5.91207	2.42429	CD47	CD47 molecule
Bt.13293.1.S1_at	0.00216984	4.80229e-05	6.59892	2.33382	3.70391	CD48	CD48 molecule
Bt.14005.1.S1_at	0.00139069	2.16142e-05	7.22846	3.14055	3.16387	CD53	CD53 molecule
Bt.28393.1.S1_at	0.000999209	1.10158e-05	7.79137	3.81727	4.02306	CD55	CD55 molecule (Cromer blood group)
Bt.27986.1.S1_at	0.00179488	3.34755e-05	6.87873	2.6991	1.16399	CD80	CD80 molecule
Bt.9545.1.S1_at	0.00359157	0.000129173	5.86894	1.32824	1.47359	CDC5L	cell division cycle 5 like
Bt.28516.1.S1_a_at	0.00362732	0.000130987	5.85902	1.31404	0.637596	CDC73	cell division cycle 73
Bt.1465.1.S1_at	0.00216659	4.78611e-05	6.6015	2.33724	0.874808	CDK9	cyclin-dependent kinase 9
Bt.2342.1.S1_at	0.00266871	7.05667e-05	6.30871	1.94329	2.63369	CDS2	CDP-diacylglycerol synthase 2
Bt.22785.1.S1_at	0.00056882	3.01761e-06	8.96302	5.10246	4.04717	CEBPB	CCAAT/enhancer binding protein (C/EBP), beta
Bt.18643.2.S1_at	0.00104503	1.24306e-05	7.68823	3.6963	1.63884	CFLAR	CASP8 and FADD like apoptosis regulator
Bt.16843.1.A1_at	0.00132105	1.96051e-05	-7.30809	3.23878	-1.71713	CHCHD10	coiled-coil-helix-coiled-coil-helix domain containing 10
Bt.9833.1.S1_a_at	0.00148705	2.39131e-05	-7.1466	3.0387	-2.1549	CHCHD7	coiled-coil-helix-coiled-coil-helix domain containing 7
Bt.16314.1.S1_at	0.00318193	0.000100437	6.04966	1.58442	1.99306	CHD1	chromodomain helicase DNA binding protein 1
Bt.5238.1.S1_at	0.00155363	2.61614e-05	7.07436	2.94807	3.16753	CHI3L1	chitinase 3-like 1 (cartilage glycoprotein-39)
Bt.5107.1.S1_at	0.00318193	0.000100106	-6.05205	1.58777	-1.51841	CHRNB1	cholinergic receptor, nicotinic beta 1
Bt.1342.2.S1_a_at	0.00172186	3.14713e-05	6.92737	2.76149	1.55119	CHTOP	chromatin target of PRMT1
Bt.20167.1.S1_at	0.00195351	3.88592e-05	-6.76216	2.54826	-5.20116	CIDEA	cell death-inducing DFFA-like effector a
Bt.20910.2.S1_at	0.00324584	0.000106495	-6.0073	1.52481	-1.07778	CIR1	corepressor interacting with RBPJ, 1
Bt.20570.1.S1_at	0.000409635	1.53583e-06	-9.62627	5.76323	-1.92633	CKS1B	CDC28 protein kinase regulatory subunit 1B
Bt.28231.1.S1_at	0.000409635	1.40383e-06	-9.71742	5.85058	-2.90176	CLDN7	claudin 7
Bt.14218.1.S1_at	0.00163581	2.86104e-05	7.00292	2.85775	2.25464	CLK2	CDC like kinase 2
Bt.28263.1.S1_at	0.00371722	0.000138003	-5.82198	1.26089	-3.26971	CMPK1	cytidine/uridine monophosphate kinase 1
Bt.9541.1.S1_at	0.00369128	0.000135547	-5.83471	1.27918	-1.42501	CNBP	CCHC-type zinc finger, nucleic acid binding protein
Bt.4635.1.S1_at	0.00279176	7.91727e-05	6.22353	1.82636	1.47809	CNN2	calponin 2
Bt.5517.1.S2_at	0.00155363	2.6169e-05	7.07413	2.94778	1.63765	CNP	2',3'-cyclic nucleotide 3' phosphodiesterase
Bt.1152.1.S1_at	0.00331037	0.000110901	-5.97809	1.48354	-2.09429	COA5	cytochrome c oxidase assembly factor 5
Bt.26836.2.A1_at	0.00235141	5.48676e-05	-6.49751	2.19872	-2.56018	COQ2	coenzyme Q2 4-hydroxybenzoate polyprenyltransferase
Bt.9866.1.S1_at	0.00232999	5.39387e-05	-6.51045	2.21604	-1.28189	COX16	COX16 cytochrome c oxidase assembly homolog (S. cerevisiae)
Bt.77.1.S1_at	0.00368282	0.000134977	-5.8377	1.28348	-1.89118	COX7C	cytochrome c oxidase subunit VIIc
Bt.4637.1.A1_a_at	0.00429285	0.000178187	-5.64248	1.00042	-1.46455	COX8A	cytochrome c oxidase subunit VIIIA (ubiquitous)
Bt.4183.1.S1_at	0.00257285	6.52597e-05	6.367	2.02269	1.99004	CREB1	cAMP responsive element binding protein 1
Bt.27312.1.S1_at	0.00423691	0.000174372	5.65756	1.02249	1.31374	CRTC2	CREB regulated transcription coactivator 2
Bt.8995.1.A1_at	0.00387241	0.000150704	-5.75978	1.17117	-1.36912	CRY1	cryptochrome circadian clock 1
Bt.222.1.S1_at	0.00290331	8.39901e-05	-6.18008	1.76631	-2.52648	CRYAB	crystallin alpha B
Bt.22563.1.A1_s_at	0.0036596	0.000132867	-5.84889	1.29953	-1.3647	CSDE1	cold shock domain containing E1, RNA binding
Bt.366.2.S2_a_at	0.000568708	2.83146e-06	9.02394	5.16506	5.22684	CSF1	colony stimulating factor 1
Bt.14029.1.S1_at	0.00376996	0.000142498	5.79929	1.22823	2.08336	CSGALNACT2	chondroitin sulfate N-acetylgalactosaminyltransferase 2
Bt.3683.1.S1_at	0.00319398	0.000101268	-6.04369	1.57603	-3.42662	CSN1S1	casein alpha s1
Bt.5354.1.S1_at	0.00254769	6.30531e-05	-6.39275	2.05761	-5.51691	CSN1S2	casein alpha-S2
Bt.5381.1.S1_at	0.00193984	3.8189e-05	-6.77569	2.56586	-5.2471	CSN2	casein beta
Bt.583.1.S1_a_at	0.00101703	1.13387e-05	-7.76662	3.78836	-5.63889	CSN3	casein kappa
Bt.5468.1.S1_at	0.00328913	0.00011001	-5.9839	1.49175	-1.26673	CST6	cystatin E/M
Bt.17926.1.A1_at	0.00157243	2.6785e-05	7.05551	2.9243	4.51221	CTSB	cathepsin B
Bt.3987.1.S1_at	0.00255417	6.39391e-05	-6.38229	2.04345	-1.9663	CTSV	cathepsin V
Bt.1540.1.S1_at	0.00382445	0.000147411	-5.77535	1.19369	-1.35938	CWC15	CWC15 spliceosome-associated protein
Bt.155.1.S1_at	0.00324822	0.00010743	6.001	1.51591	1.80143	CXCL8	chemokine (C-X-C motif) ligand 8
Bt.4208.1.S1_at	0.000659939	3.98768e-06	8.7001	4.82769	5.50685	CXCR1	chemokine (C-X-C motif) receptor 1
Bt.27817.1.S1_at	0.000409635	1.55396e-06	9.61441	5.75181	2.47146	CYLD	cylindromatosis (turban tumor syndrome)
Bt.27052.1.S1_at	0.00104503	1.23738e-05	7.69212	3.70088	2.63574	CYTH4	cytohesin 4
Bt.1489.1.S1_at	0.00161487	2.78956e-05	7.02307	2.8833	4.04459	DAGLB	diacylglycerol lipase, beta
Bt.24335.1.S1_at	0.00111116	1.43223e-05	7.56856	3.55427	2.36212	DAPP1	dual adaptor of phosphotyrosine and 3-phosphoinositides 1
Bt.12291.1.S1_at	0.00261902	6.68815e-05	6.34866	1.99776	1.00648	DCPS	decapping enzyme, scavenger
Bt.3208.1.S1_at	0.00324584	0.000105484	-6.01419	1.53451	-1.57457	DDHD2	DDHD domain containing 2
Bt.9852.1.S1_at	0.00107782	1.33566e-05	7.62737	3.62429	2.90811	DDIT3	DNA damage inducible transcript 3
Bt.26419.1.S1_a_at	0.00395842	0.000155684	-5.73691	1.13804	-1.60022	DDX31	DEAD-box helicase 31
Bt.23550.1.S1_at	0.000697473	4.48879e-06	8.59029	4.71067	3.54107	DGAT2	diacylglycerol O-acyltransferase 2
Bt.5449.1.S1_at	0.00393553	0.000154139	-5.74392	1.14821	-1.717	DHCR7	7-dehydrocholesterol reductase
Bt.24240.1.S1_at	0.00321208	0.000102051	-6.03811	1.56819	-1.21354	DHTKD1	dehydrogenase E1 and transketolase domain containing 1
Bt.21458.1.S1_at	0.00144373	2.27977e-05	7.18521	3.08684	1.67044	DIP2B	disco interacting protein 2 homolog B
Bt.28288.1.S1_at	0.00196149	3.97099e-05	6.74535	2.52634	3.1739	DNAJB1	DnaJ heat shock protein family (Hsp40) member B1
Bt.17367.1.S1_at	0.00288278	8.3157e-05	6.1874	1.77645	3.41055	DNAJB1	DnaJ heat shock protein family (Hsp40) member B1
Bt.7218.1.S1_a_at	0.00335205	0.000113226	5.96317	1.46242	1.16592	DNAJC14	DnaJ heat shock protein family (Hsp40) member C14
Bt.26851.1.S1_at	0.00307098	9.36771e-05	6.10027	1.6553	3.02573	DRAM1	DNA damage regulated autophagy modulator 1
Bt.15705.1.S1_at	0.00166288	2.94285e-05	-6.98051	2.82929	-3.65668	DSTN	destrin, actin depolymerizing factor
Bt.28523.1.S1_at	0.00196149	3.97837e-05	6.74391	2.52446	3.1049	DTX3L	deltex E3 ubiquitin ligase 3L
Bt.1658.1.S1_at	0.00154659	2.5768e-05	7.08651	2.96336	2.90553	DUSP1	dual specificity phosphatase 1
Bt.20800.1.S1_at	0.00357868	0.000128446	-5.87296	1.334	-1.33798	DYNLT3	dynein, light chain, Tctex-type 3
Bt.4378.1.S1_at	0.00118415	1.60976e-05	7.47087	3.43697	2.29991	ECE1	endothelin converting enzyme 1
Bt.6080.1.S1_at	0.00275955	7.58731e-05	-6.25496	1.86962	-2.02351	ECH1	enoyl-CoA hydratase 1
Bt.10238.1.S1_at	0.000945652	9.84569e-06	-7.88814	3.92955	-4.67844	ECHDC1	ethylmalonyl-CoA decarboxylase 1
Bt.5885.1.S1_at	0.00227173	5.12233e-05	-6.54969	2.26842	-2.68395	ECHDC2	enoyl-CoA hydratase domain containing 2
Bt.12872.1.S1_at	0.00310725	9.55562e-05	-6.08582	1.6351	-3.64739	EED	embryonic ectoderm development
Bt.10014.1.S1_at	0.00351143	0.000124541	5.89497	1.36544	2.17402	EED	embryonic ectoderm development
Bt.3573.1.S2_at	0.00254505	6.21284e-05	-6.40383	2.07261	-2.60921	EEF1A1	eukaryotic translation elongation factor 1 alpha 1
AFFX-Bt-ef1a-3_at	0.0026706	7.07274e-05	-6.30702	1.94097	-2.63557	EEF1A1	eukaryotic translation elongation factor 1 alpha 1
Bt.19329.1.A1_at	0.00107782	1.33423e-05	-7.62827	3.62536	-5.946	EFHD1	EF-hand domain family member D1
Bt.9221.1.A1_at	0.00306518	9.31331e-05	6.10452	1.66123	1.60877	EHBP1L1	EH domain binding protein 1 like 1
Bt.21351.1.S1_a_at	0.00293236	8.60458e-05	-6.16235	1.74173	-1.11821	EIF2S3	eukaryotic translation initiation factor 2 subunit gamma
Bt.3469.1.S1_at	0.00169626	3.0441e-05	6.95369	2.79512	2.55765	ELL	elongation factor for RNA polymerase II
Bt.27192.1.S1_at	0.00227173	5.13737e-05	6.54746	2.26545	1.32952	ETF1	eukaryotic translation termination factor 1
Bt.5774.2.S1_at	0.000758351	5.42862e-06	8.41617	4.52234	3.85145	ETS2	v-ets avian erythroblastosis virus E26 oncogene homolog 2
Bt.5636.3.S1_at	0.00371711	0.000137633	5.82388	1.26362	0.614292	EXOC1	exocyst complex component 1
Bt.12557.1.S1_at	0.00347482	0.000122123	-5.90897	1.3854	-1.22639	EXOSC9	exosome component 9
Bt.16094.1.S1_at	0.00154659	2.57593e-05	7.08678	2.9637	2.82704	EZH2	enhancer of zeste 2 polycomb repressive complex 2 subunit
Bt.28745.1.S1_at	0.00196149	4.06824e-05	-6.72659	2.50185	-1.83331	F2RL1	F2R like trypsin receptor 1
Bt.4130.1.S1_at	0.00196149	4.02705e-05	6.73448	2.51215	2.61252	F5	coagulation factor V
Bt.4645.1.S1_at	0.00206463	4.40608e-05	6.66499	2.42106	2.7744	FAM129A	family with sequence similarity 129 member A
Bt.2911.1.A1_at	0.000475508	2.01019e-06	-9.35739	5.50079	-4.6506	FAM134B	family with sequence similarity 134 member B
Bt.3865.3.S1_a_at	0.00279176	7.92481e-05	-6.22283	1.82539	-1.75332	FAM195A	MAPK regulated corepressor interacting protein 2
Bt.12048.1.S1_at	0.00146401	2.31847e-05	-7.17159	3.06988	-3.11855	FAM213A	family with sequence similarity 213 member A
Bt.21539.1.S1_at	0.00196149	3.96336e-05	6.74684	2.52829	2.34519	FAM49B	family with sequence similarity 49 member B
Bt.27011.1.A1_at	0.000870515	8.02594e-06	8.0665	4.13351	1.22679	FAM76B	family with sequence similarity 76 member B
Bt.27149.1.S1_at	0.000659939	4.09573e-06	-8.67521	4.80128	-3.14142	FAM92A1	family with sequence similarity 92 member A1
Bt.15909.1.S1_at	0.00324584	0.000107097	-6.00324	1.51907	-2.37248	FAM98A	family with sequence similarity 98 member A
Bt.4345.1.S1_at	0.000409635	1.43368e-06	9.69602	5.83015	3.4529	FAS	Fas cell surface death receptor
Bt.17148.1.S1_at	0.00254678	6.23819e-05	6.40077	2.06848	2.31225	FEM1C	fem-1 homolog c (C. elegans)
Bt.17148.2.S1_at	0.0030791	9.41799e-05	6.09638	1.64986	2.5781	FEM1C	fem-1 homolog c (C. elegans)
Bt.6823.1.S1_at	0.000953539	1.01747e-05	7.85973	3.8967	2.20505	FGD3	FYVE, RhoGEF and PH domain containing 3
Bt.15822.1.S1_at	0.00339704	0.000118331	5.93154	1.41752	2.24545	FGR	FGR proto-oncogene, Src family tyrosine kinase
Bt.20168.1.A1_at	0.00368282	0.000134783	5.83872	1.28494	1.18123	FIP1L1	factor interacting with PAPOLA and CPSF1
Bt.1411.1.S1_at	0.00241528	5.70923e-05	6.46746	2.1584	3.32607	FMNL3	formin like 3
Bt.7033.2.S1_a_at	0.00337739	0.000115969	-5.94599	1.43805	-4.1371	FOLR3	folate receptor 3
Bt.2899.1.S1_at	0.00324584	0.000104737	6.01932	1.54175	4.01072	FOS	FBJ murine osteosarcoma viral oncogene homolog
Bt.4137.1.A1_at	0.000659939	4.03655e-06	8.68875	4.81566	4.59007	G0S2	G0/G1 switch 2
Bt.2580.1.S1_at	0.000870515	8.10455e-06	-8.05793	4.1238	-4.74208	GALM	galactose mutarotase (aldose 1-epimerase)
Bt.7007.1.S2_at	0.00266247	6.99605e-05	-6.31513	1.95205	-1.06146	GHITM	growth hormone inducible transmembrane protein
Bt.9731.1.S1_at	0.00306518	9.32462e-05	-6.10363	1.65999	-0.987201	GLRX2	glutaredoxin 2
AFFX-Bt_Lacphor_M_s_at	0.000359756	9.98456e-07	-10.0695	6.18048	-6.87308	GLYCAM1	glycosylation-dependent cell adhesion molecule 1
Bt.4665.1.S1_at	0.000409635	1.51898e-06	-9.63742	5.77396	-6.77271	GLYCAM1	glycosylation-dependent cell adhesion molecule 1
Bt.9118.1.S1_at	0.00263317	6.83419e-05	-6.33255	1.97583	-2.52098	GMDS	GDP-mannose 4,6-dehydratase
Bt.7606.1.S1_at	0.00396559	0.000156138	5.73486	1.13507	2.06419	GMIP	GEM interacting protein
Bt.5106.2.S1_at	0.00110189	1.40964e-05	-7.58193	3.57022	-1.6635	GNAS	GNAS complex locus
Bt.23468.1.A1_at	0.00277995	7.77982e-05	-6.23645	1.84416	-2.84006	GOLPH3L	golgi phosphoprotein 3 like
Bt.29570.1.S1_at	0.000592141	3.26404e-06	-8.88836	5.02519	-6.14716	GPAM	glycerol-3-phosphate acyltransferase, mitochondrial
Bt.11230.1.S1_at	0.000839887	7.27521e-06	8.15328	4.23135	4.02164	GPAT3	glycerol-3-phosphate acyltransferase 3
Bt.7575.1.A1_at	0.00402431	0.000159547	-5.7197	1.11306	-2.87394	GPT2	glutamic--pyruvic transaminase 2
Bt.8815.1.S1_at	0.00151264	2.45127e-05	7.12664	3.01373	1.60948	GRB2	growth factor receptor bound protein 2
Bt.21096.2.S1_at	0.000839887	7.24702e-06	8.15672	4.23522	1.90905	GRIPAP1	GRIP1 associated protein 1
Bt.16521.2.A1_at	0.00206463	4.44108e-05	6.6589	2.41305	2.75821	GSAP	gamma-secretase activating protein
Bt.16521.1.S1_at	0.00348644	0.000122918	5.90433	1.37879	1.88324	GSAP	gamma-secretase activating protein
Bt.5304.1.S1_at	0.0017158	3.1076e-05	-6.93736	2.77426	-4.79767	GSTM3	glutathione S-transferase mu 3
Bt.19585.1.S1_at	0.00288894	8.34545e-05	6.18478	1.77282	2.04952	GTF2H1	general transcription factor IIH subunit 1
Bt.10542.1.S1_at	0.00339433	0.000116856	-5.94053	1.4303	-1.35446	GTF2I	general transcription factor IIi
Bt.28824.1.A1_at	0.00268499	7.16948e-05	-6.29693	1.92717	-1.6907	H2AFV	H2A histone family, member V
Bt.5089.1.S1_at	0.000742332	5.13799e-06	8.46628	4.5769	2.05028	H3F3B	H3 histone, family 3B
Bt.12430.1.S1_at	0.00227241	5.17056e-05	-6.54256	2.25892	-0.938578	HAUS4	HAUS augmin like complex subunit 4
Bt.22050.1.S1_at	0.00102801	1.1802e-05	7.7324	3.74827	4.3705	HCK	HCK proto-oncogene, Src family tyrosine kinase
Bt.8820.1.S1_at	0.00347482	0.000122125	5.90896	1.38538	1.63324	HCLS1	hematopoietic cell-specific Lyn substrate 1
Bt.20010.1.S1_at	0.00410303	0.000166312	5.69061	1.07073	1.42673	HERPUD1	homocysteine inducible ER protein with ubiquitin like domain 1
Bt.6171.1.A1_at	0.00134764	2.04983e-05	-7.27165	3.19393	-4.01793	HIBADH	3-hydroxyisobutyrate dehydrogenase
Bt.11196.1.S1_at	0.00293236	8.57702e-05	-6.1647	1.74499	-2.73679	HINT2	histidine triad nucleotide binding protein 2
Bt.20955.1.A1_at	0.00187864	3.63613e-05	-6.81393	2.61548	-4.81137	HLF	HLF, PAR bZIP transcription factor
Bt.5039.1.S1_at	0.00248804	5.99117e-05	-6.43113	2.10949	-2.9949	HMGN3	high mobility group nucleosomal binding domain 3
Bt.12915.1.S1_at	0.00254769	6.31208e-05	6.39194	2.05652	1.32168	HNRNPH3	heterogeneous nuclear ribonucleoprotein H3
Bt.13239.1.A1_at	0.00410303	0.000166481	-5.6899	1.0697	-1.82514	HNRNPLL	heterogeneous nuclear ribonucleoprotein L like
Bt.13027.1.A1_at	0.000697473	4.50953e-06	8.58603	4.70611	0.535533	HSD11B1	hydroxysteroid (11-beta) dehydrogenase 1
Bt.9198.1.A1_at	0.00132907	1.99118e-05	-7.29538	3.22316	-1.00096	HTATSF1	HIV-1 Tat specific factor 1
Bt.5372.1.S1_at	0.00317667	9.9271e-05	6.05812	1.5963	3.68044	ICAM1	intercellular adhesion molecule 1
Bt.4293.1.S1_at	0.00098961	1.0828e-05	7.80614	3.83447	3.96421	ICAM3	intercellular adhesion molecule 3
Bt.17999.2.A1_at	0.00153079	2.51241e-05	7.10682	2.98888	1.70656	ICAMNP	intercellular adhesion molecule N-terminal domain protein
Bt.2415.2.S1_at	0.00201606	4.21963e-05	6.69833	2.46485	2.18097	ID2	inhibitor of DNA binding 2, dominant negative helix-loop-helix protein
Bt.13324.4.S1_at	0.000359756	9.74748e-07	-10.0947	6.20367	-4.92135	IDH1	isocitrate dehydrogenase 1 (NADP+)
Bt.13324.1.S1_a_at	0.000659939	4.10274e-06	-8.67362	4.79959	-4.7923	IDH1	isocitrate dehydrogenase 1 (NADP+)
Bt.2153.1.S1_at	0.00318193	9.98164e-05	6.05415	1.59072	3.41531	IER3	immediate early response 3
Bt.22978.1.S1_a_at	0.000358146	9.05458e-07	10.1725	6.27474	3.76192	IFITM1	interferon induced transmembrane protein 1 (9-27)
Bt.22978.2.S1_at	0.000409635	1.54423e-06	9.62076	5.75793	4.0021	IFITM3	interferon induced transmembrane protein 3 (1-8U)
Bt.5508.1.S1_at	0.000852133	7.52256e-06	8.12366	4.19806	3.45477	IFNAR2	interferon (alpha, beta and omega) receptor 2
Bt.4251.1.S1_at	0.00116799	1.54905e-05	7.50291	3.47557	1.89867	IFNGR2	interferon gamma receptor 2 (interferon gamma transducer 1)
Bt.5560.1.S1_at	0.00362732	0.000131094	-5.85844	1.31321	-0.246983	IGIP	IgA-inducing protein
Bt.400.1.S1_at	0.00302581	9.00446e-05	-6.12912	1.69553	-2.10069	IHQ	cytochrome c oxidase subunit IHQ (VIIb)
Bt.9023.1.S1_at	0.000563023	2.63684e-06	9.09247	5.235	2.92742	IKBKB	inhibitor of kappa light polypeptide gene enhancer in B-cells, kinase beta
Bt.24247.1.S1_at	0.000819334	6.79156e-06	8.21448	4.29982	3.10704	IL10RA	interleukin 10 receptor subunit alpha
Bt.26552.1.S1_at	0.00378682	0.000143989	5.79193	1.21762	3.1192	IL10RB	interleukin 10 receptor subunit beta
Bt.13851.1.S1_at	0.0020603	4.36345e-05	6.67248	2.43091	3.19536	IL13RA1	interleukin 13 receptor, alpha 1
Bt.22079.1.A1_at	0.00190705	3.72698e-05	6.79467	2.59051	4.18591	IL1RAP	interleukin 1 receptor accessory protein
Bt.4199.1.S1_at	0.00163581	2.85829e-05	7.00368	2.85873	3.52588	IL1RN	interleukin 1 receptor antagonist
Bt.24531.1.S1_at	0.0012877	1.84658e-05	7.35726	3.29901	2.24431	IL4R	interleukin 4 receptor
Bt.22692.1.A1_at	0.00084816	7.41718e-06	8.13615	4.21211	3.03169	IL6R	interleukin 6 receptor
Bt.1655.1.A1_at	0.00372532	0.000138804	-5.81788	1.25499	-1.67103	IMPA2	inositol monophosphatase 2
Bt.18476.2.S1_at	0.000594186	3.32456e-06	8.87095	5.0071	1.47037	IRF5	interferon regulatory factor 5
Bt.5768.1.S1_at	0.00302711	9.04904e-05	6.12551	1.69051	2.8287	IRF7	interferon regulatory factor 7
Bt.20054.1.S1_at	0.000331391	7.68185e-07	10.3475	6.43284	3.6365	IRF9	interferon regulatory factor 9
Bt.16738.1.A1_at	0.000870515	7.96586e-06	-8.07312	4.141	-4.85964	IRX3	iroquois homeobox 3
Bt.21219.1.S1_at	0.00376915	0.000142312	-5.80022	1.22956	-1.33866	ITGAE	integrin subunit alpha E
Bt.12633.1.S1_at	0.00196149	4.05483e-05	6.72915	2.50519	2.64883	ITGB7	integrin subunit beta 7
Bt.15765.1.S1_at	0.00214628	4.70081e-05	-6.61527	2.35546	-2.11456	IVD	isovaleryl-CoA dehydrogenase
Bt.1255.1.A1_at	0.00316251	9.83042e-05	-6.06522	1.60625	-2.32152	JTB	jumping translocation breakpoint
Bt.9153.1.S1_at	0.000951044	1.00907e-05	7.86689	3.90499	3.25746	JUN	Jun proto-oncogene, AP-1 transcription factor subunit
Bt.19504.1.S1_at	0.00109778	1.38983e-05	7.59384	3.58442	2.78668	JUN	Jun proto-oncogene, AP-1 transcription factor subunit
Bt.11159.1.S1_at	0.0014286	2.24404e-05	7.19801	3.10276	3.5861	JUN	Jun proto-oncogene, AP-1 transcription factor subunit
Bt.13134.1.S1_at	0.00152956	2.50392e-05	7.10954	2.9923	3.54329	JUN	Jun proto-oncogene, AP-1 transcription factor subunit
Bt.9168.1.A1_at	0.000947176	9.93184e-06	-7.8806	3.92085	-1.24168	KAT7	K(lysine) acetyltransferase 7
Bt.8363.1.A1_at	0.00182509	3.45563e-05	-6.85378	2.66697	-2.58029	KCNK1	potassium channel, two pore domain subfamily K, member 1
Bt.12249.2.S1_at	0.00117486	1.57695e-05	7.48802	3.45765	2.73105	KDM3A	lysine (K)-specific demethylase 3A
Bt.3218.1.S1_at	0.000359756	9.57191e-07	10.1138	6.2212	1.96264	KHNYN	KH and NYN domain containing
Bt.10113.1.S1_at	0.00147749	2.36982e-05	-7.15389	3.0478	-0.997158	KIAA1143	KIAA1143 ortholog
Bt.6404.1.S1_at	0.00376821	0.000142041	-5.80156	1.2315	-2.6074	KLF15	Kruppel-like factor 15
Bt.4489.1.S1_at	0.00164263	2.88658e-05	-6.99585	2.84878	-1.90354	KLHDC3	kelch domain containing 3
Bt.24380.1.A1_at	0.00312957	9.70207e-05	6.07477	1.61962	1.84373	KLHL28	kelch like family member 28
Bt.24691.1.A1_at	0.00402431	0.000160766	5.71436	1.10531	2.03648	KMT2E	lysine (K)-specific methyltransferase 2E
Bt.8105.1.S1_at	0.000915924	9.30178e-06	-7.93744	3.98632	-2.18371	KRT7	keratin 7, type II
Bt.5396.1.S1_at	0.00131566	1.92938e-05	-7.32122	3.25489	-6.15402	LALBA	lactalbumin alpha
Bt.1143.1.S1_at	0.00190705	3.73063e-05	-6.79391	2.58952	-1.68795	LAPTM4B	lysosomal protein transmembrane 4 beta
Bt.18889.1.S1_at	0.00263317	6.82019e-05	6.33408	1.97791	2.39903	LAT2	linker for activation of T-cells family member 2
Bt.6826.1.S1_at	0.00036371	1.04012e-06	10.0267	6.14102	2.37513	LCP2	lymphocyte cytosolic protein 2
Bt.25555.1.S1_at	0.00378682	0.00014476	-5.78816	1.21218	-2.16546	LDHA	lactate dehydrogenase A
Bt.3730.1.S1_at	0.00318193	0.000100075	-6.05227	1.58809	-1.84103	LMO4	LIM domain only 4
Bt.11909.1.A1_at	0.00064245	3.83425e-06	-8.73674	4.86644	-3.53721	LOC100301250	ras-related protein Rap-2c
Bt.23285.1.S1_at	0.00263718	6.86402e-05	-6.32931	1.9714	-1.63087	LOC100335806	uncharacterized LOC100335806
Bt.24441.2.S1_a_at	0.000592008	3.21423e-06	8.90294	5.04034	2.80936	LOC100336589	killer cell immunoglobulin-like receptor 2DL5A
Bt.24441.1.S1_at	0.00203079	4.29023e-05	6.68553	2.44805	3.71408	LOC100336589	killer cell immunoglobulin-like receptor 2DL5A
Bt.28015.1.S1_at	0.000409635	1.57765e-06	9.59915	5.73709	4.6578	LOC407171	Fc gamma 2 receptor
Bt.837.1.S1_at	0.00122199	1.70678e-05	-7.42228	3.37817	-2.46498	LOC493778	up-regulated during vascular calcification
Bt.9296.1.A1_at	0.00117486	1.57917e-05	7.48684	3.45623	4.90551	LOC512486	interferon-induced guanylate-binding protein 1
Bt.18469.2.A1_at	0.000814538	6.41422e-06	8.2656	4.35667	4.27926	LOC784517	cationic amino acid transporter 3
Bt.5387.1.S1_at	0.00146401	2.32887e-05	-7.16797	3.06537	-2.54335	LPL	lipoprotein lipase
Bt.4784.1.S1_at	0.00321445	0.000102854	-6.03244	1.56021	-3.1481	LPO	lactoperoxidase
Bt.15938.1.S1_at	0.00196149	4.05896e-05	6.72836	2.50416	1.55199	LRP10	LDL receptor related protein 10
Bt.648.3.S1_at	0.00234978	5.47321e-05	6.49938	2.20123	1.93874	LRRFIP1	leucine rich repeat (in FLII) interacting protein 1
Bt.3576.1.S1_at	0.00405434	0.00016333	-5.70328	1.08918	-1.95868	LSM3	LSM3 homolog, U6 small nuclear RNA and mRNA degradation associated
Bt.8646.1.S1_at	0.00139274	2.17038e-05	7.2251	3.13639	2.171	LTBR	lymphotoxin beta receptor
Bt.10831.2.S1_at	0.000860248	7.70116e-06	8.10292	4.17468	2.51567	LYN	LYN proto-oncogene, Src family tyrosine kinase
Bt.10831.1.S1_at	0.00202514	4.24702e-05	6.69334	2.4583	2.68143	LYN	LYN proto-oncogene, Src family tyrosine kinase
Bt.4767.1.S1_at	0.000409635	1.38944e-06	9.72792	5.86059	2.49421	LYST	lysosomal trafficking regulator
Bt.4767.1.S2_at	0.00111436	1.45021e-05	7.55809	3.54175	2.2874	LYST	lysosomal trafficking regulator
Bt.22150.1.A1_at	0.00311247	9.61037e-05	-6.08167	1.62929	-2.29924	LZTFL1	leucine zipper transcription factor like 1
Bt.5519.2.S1_at	0.00263317	6.81875e-05	-6.33424	1.97812	-1.49287	MAGED1	melanoma antigen family D, 1
Bt.5605.2.S1_at	0.00127057	1.81149e-05	7.37307	3.31831	2.43459	MARCKS	myristoylated alanine-rich protein kinase C substrate
Bt.3880.1.S1_at	0.00104431	1.22488e-05	7.70075	3.71106	2.82341	MARCKSL1	MARCKS-like 1
Bt.29486.1.A1_at	0.00280126	7.97607e-05	6.21808	1.81884	2.89145	MB21D2	Mab-21 domain containing 2
Bt.20276.1.S1_at	0.00136142	2.08207e-05	7.25892	3.17822	2.26794	MBOAT1	membrane bound O-acyltransferase domain containing 1
Bt.5173.1.A1_at	0.00133705	2.02818e-05	-7.28033	3.20462	-2.4221	MCFD2	multiple coagulation factor deficiency 2
Bt.951.1.S1_at	0.0025706	6.50959e-05	6.36888	2.02524	2.3419	MCL1	BCL2 family apoptosis regulator
Bt.25038.1.S1_at	0.00402431	0.000160665	5.7148	1.10595	1.76545	MED12	mediator complex subunit 12
Bt.24275.1.S1_at	0.00337032	0.000115238	5.95053	1.44449	1.85831	METRNL	meteorin like, glial cell differentiation regulator
Bt.8043.1.S1_at	0.00376821	0.00014212	-5.80117	1.23094	-1.76434	METTL5	methyltransferase like 5
Bt.1062.1.S1_at	0.00293236	8.59406e-05	-6.16324	1.74297	-1.04096	MEX3C	mex-3 RNA binding family member C
Bt.6899.1.S1_at	0.002284	5.2538e-05	-6.53042	2.24272	-1.19204	MFF	mitochondrial fission factor
Bt.5250.1.S1_at	0.000618585	3.538e-06	-8.81221	4.94577	-4.63254	MFGE8	milk fat globule-EGF factor 8 protein
Bt.29882.1.S1_at	0.00131326	1.90501e-05	7.33165	3.26767	1.18276	MITF	microphthalmia-associated transcription factor
Bt.5529.2.S1_a_at	0.00335614	0.000113643	-5.96054	1.45868	-2.24433	MKKS	McKusick-Kaufman syndrome
Bt.21055.1.S1_at	0.000624579	3.63703e-06	8.78624	4.91854	3.59518	MKNK1	MAP kinase interacting serine/threonine kinase 1
Bt.11808.1.S1_at	0.00337032	0.00011524	-5.95051	1.44447	-2.95734	MOSPD1	motile sperm domain containing 1
Bt.22519.1.S1_at	0.00117486	1.58252e-05	-7.48508	3.45411	-3.44885	MPC2	mitochondrial pyruvate carrier 2
Bt.11135.1.S1_at	0.00425574	0.000175853	-5.65166	1.01387	-2.19307	MPV17	MpV17 mitochondrial inner membrane protein
Bt.18006.1.S1_at	0.00255641	6.41618e-05	-6.37969	2.03992	-1.37776	MPZL1	myelin protein zero like 1
Bt.19431.1.S1_s_at	0.00295785	8.71616e-05	-6.15291	1.72862	-2.14255	MRPS14	mitochondrial ribosomal protein S14
Bt.23212.1.S1_at	0.00276101	7.6097e-05	-6.25278	1.86663	-1.34482	MSMO1	methylsterol monooxygenase 1
Bt.4482.2.S1_at	0.00266871	7.05106e-05	-6.3093	1.94409	-2.91497	MSR1	macrophage scavenger receptor 1
Bt.4655.1.S1_at	0.00316765	9.88579e-05	-6.06115	1.60054	-1.47055	MSRA	methionine sulfoxide reductase A
Bt.3418.1.S1_at	0.0021226	4.62735e-05	-6.62734	2.37142	-1.22859	MTCH1	mitochondrial carrier 1
Bt.13983.3.S1_at	0.00324584	0.000104891	6.01826	1.54026	1.62616	MTDH	metadherin
Bt.23630.1.A1_at	0.00369254	0.000136052	-5.83207	1.27539	-0.943473	MTFR1L	mitochondrial fission regulator 1-like
Bt.13798.1.S1_at	0.00307098	9.36756e-05	-6.10029	1.65532	-2.8933	MTURN	maturin, neural progenitor differentiation regulator homolog
Bt.11217.1.S1_at	0.000789182	5.98559e-06	-8.32777	4.42539	-4.6551	MUC15	mucin 15, cell surface associated
Bt.22243.1.S1_at	0.00196411	4.08646e-05	6.72313	2.49732	1.94048	MYADM	myeloid-associated differentiation marker
Bt.20297.1.S1_at	0.00276395	7.66669e-05	6.24727	1.85905	2.51069	MYD88	myeloid differentiation primary response 88
Bt.13437.1.S1_at	0.00407493	0.000164497	5.69829	1.08192	0.694521	MYNN	myoneurin
Bt.20672.1.S1_at	0.0039272	0.00015302	5.74905	1.15563	1.7196	MYSM1	Myb like, SWIRM and MPN domains 1
Bt.28576.1.S1_at	0.00308651	9.45851e-05	-6.09325	1.64549	-1.60193	MZT1	mitotic spindle organizing protein 1
Bt.23854.1.A1_at	0.00371154	0.00013706	-5.82684	1.26787	-1.9434	N4BP2L1	NEDD4 binding protein 2 like 1
Bt.23806.1.A1_at	0.00331736	0.000111504	-5.97419	1.47802	-1.41322	NADK2	NAD kinase 2, mitochondrial
Bt.18230.1.S1_a_at	0.00140149	2.18983e-05	-7.21785	3.1274	-1.38463	NASP	nuclear autoantigenic sperm protein (histone-binding)
Bt.5035.1.S1_at	0.00297952	8.79234e-05	-6.14654	1.71977	-1.35246	NAXE	apolipoprotein A-I binding protein
Bt.28137.1.S1_at	0.0018952	3.69175e-05	6.80208	2.60012	0.61899	NBR1	NBR1, autophagy cargo receptor
Bt.7625.1.S1_a_at	0.00117123	1.56307e-05	7.49539	3.46653	3.10308	NCF4	neutrophil cytosolic factor 4
Bt.20562.1.S1_at	0.00283401	8.09987e-05	-6.20674	1.80318	-1.60323	NCOA4	nuclear receptor coactivator 4
Bt.28087.1.S1_at	0.00415184	0.00016915	-5.67878	1.05348	-1.60033	NCOA7	nuclear receptor coactivator 7
Bt.25965.1.A1_at	0.000953539	1.02357e-05	7.85457	3.89073	1.76816	NCOR1	nuclear receptor corepressor 1
Bt.2881.1.S1_at	0.00316421	9.85907e-05	-6.06311	1.60329	-2.72151	NDRG4	NDRG family member 4
Bt.69.1.S1_at	0.00203079	4.29253e-05	-6.68511	2.44751	-1.50019	NDUFA1	NADH:ubiquinone oxidoreductase subunit A1
Bt.5723.1.S1_at	0.0013347	2.01909e-05	-7.284	3.20915	-1.76742	NDUFA11	NADH:ubiquinone oxidoreductase subunit A11
Bt.65.1.S1_at	0.00339433	0.000116998	-5.93965	1.42905	-1.73748	NDUFA2	NADH:ubiquinone oxidoreductase subunit A2
Bt.4704.1.S1_at	0.00402431	0.000160683	-5.71473	1.10583	-2.37546	NDUFA5	NADH:ubiquinone oxidoreductase subunit A5
Bt.63.1.S1_at	0.00270983	7.35634e-05	-6.27784	1.90103	-1.24134	NDUFA6	NADH:ubiquinone oxidoreductase subunit A6
Bt.20.1.S1_at	0.00365014	0.000132372	-5.85154	1.30333	-1.84513	NDUFA7	NADH:ubiquinone oxidoreductase subunit A7
Bt.5805.1.S1_at	0.00279176	7.92588e-05	-6.22273	1.82525	-1.89426	NDUFAF8	NADH:ubiquinone oxidoreductase complex assembly factor 8
Bt.61.1.S1_at	0.00105477	1.26338e-05	-7.67446	3.68005	-1.92685	NDUFB3	NADH:ubiquinone oxidoreductase subunit B3
Bt.99.1.S1_at	0.00181503	3.39264e-05	-6.86821	2.68557	-2.06522	NDUFB4	NADH:ubiquinone oxidoreductase subunit B4
Bt.893.1.S1_at	0.00370602	0.000136702	-5.82869	1.27053	-1.82884	NDUFB6	NADH:ubiquinone oxidoreductase subunit B6
Bt.64.1.S1_at	0.00336648	0.000114522	-5.955	1.45083	-2.12097	NDUFB7	NADH:ubiquinone oxidoreductase subunit B7
Bt.67.1.S1_at	0.0023718	5.54689e-05	-6.48926	2.18766	-1.7364	NDUFC1	NADH:ubiquinone oxidoreductase subunit C1
Bt.21.1.S1_at	0.00132784	1.9812e-05	-7.2995	3.22821	-2.41711	NDUFC2	NADH:ubiquinone oxidoreductase subunit C2
Bt.58.1.S1_at	0.0040825	0.000164972	-5.69627	1.07898	-1.83009	NDUFS4	NADH:ubiquinone oxidoreductase subunit S4
Bt.57.1.S1_at	0.00402431	0.000160716	-5.71458	1.10562	-2.036	NDUFS5	NADH:ubiquinone oxidoreductase subunit S5
Bt.56.1.S1_at	0.00324584	0.0001069	-6.00457	1.52094	-2.15966	NDUFS6	NADH:ubiquinone oxidoreductase subunit S6
Bt.848.1.S1_at	0.00382556	0.000147613	-5.77439	1.1923	-1.10748	NDUFV2	NADH:ubiquinone oxidoreductase core subunit V2
Bt.12399.1.S1_at	0.00184941	3.53355e-05	6.83631	2.64442	1.45038	NEU1	neuraminidase 1 (lysosomal sialidase)
Bt.24217.1.S1_at	0.00104311	1.2109e-05	7.71051	3.72255	4.43486	NFE2	nuclear factor, erythroid 2
Bt.21763.2.S1_at	0.000568708	2.75549e-06	-9.05007	5.19178	-5.58336	NFIB	nuclear factor I/B
Bt.27854.2.S1_at	0.000720869	4.88302e-06	8.51285	4.62733	3.00318	NFIL3	nuclear factor, interleukin 3 regulated
Bt.27854.1.S1_at	0.00325362	0.00010816	5.99612	1.50902	2.33787	NFIL3	nuclear factor, interleukin 3 regulated
Bt.9309.1.A1_at	0.00107052	1.3133e-05	7.64163	3.64121	3.10114	NFKB1	nuclear factor kappa B subunit 1
Bt.20178.1.S1_at	0.00403269	0.000161455	5.71137	1.10095	0.784773	NFKBIB	nuclear factor of kappa light polypeptide gene enhancer in B-cells inhibitor, beta
Bt.1536.1.A1_at	0.000742332	5.13039e-06	8.46764	4.57837	2.31729	NFKBIE	nuclear factor of kappa light polypeptide gene enhancer in B-cells inhibitor, epsilon
Bt.23207.1.A1_s_at	0.0012645	1.78712e-05	7.38425	3.33193	0.710838	NFKBIZ	nuclear factor of kappa light polypeptide gene enhancer in B-cells inhibitor, zeta
Bt.25072.1.S1_at	0.00196149	3.94796e-05	-6.74986	2.53223	-2.00252	NFU1	NFU1 iron-sulfur cluster scaffold
Bt.25799.1.A1_at	0.00348644	0.000122967	5.90405	1.37839	0.488416	NFYA	nuclear transcription factor Y subunit alpha
Bt.6219.1.S1_at	0.000961866	1.04447e-05	7.83714	3.87052	2.85437	NINJ1	ninjurin 1
Bt.19429.3.S1_at	0.00350795	0.000124091	5.89756	1.36913	0.916614	NIPBL	NIPBL, cohesin loading factor
Bt.19429.2.S1_a_at	0.00371711	0.000137728	5.82339	1.26292	1.81794	NIPBL	NIPBL, cohesin loading factor
Bt.12285.2.S1_a_at	0.00295265	8.67634e-05	6.15626	1.73328	2.30761	NMI	N-myc and STAT interactor
Bt.23126.1.S1_at	0.00107389	1.32189e-05	7.63612	3.63468	2.94481	NOS2	nitric oxide synthase 2
Bt.8479.1.A1_at	0.0017184	3.13369e-05	6.93075	2.76582	4.98662	NOS2	nitric oxide synthase 2
Bt.7157.1.S1_at	0.00403901	0.000162377	5.70737	1.09514	1.90667	NPC1	Niemann-Pick disease, type C1
Bt.20932.1.S1_at	0.0006971	4.42044e-06	-8.60446	4.72585	-1.44828	NSA2	NSA2 ribosome biogenesis homolog (S. cerevisiae)
Bt.24641.1.S1_at	0.000915924	9.09881e-06	7.95665	4.00835	2.40225	NSMCE2	NSE2/MMS21 homolog, SMC5-SMC6 complex SUMO ligase
Bt.22695.1.S1_at	0.00210604	4.56506e-05	6.63774	2.38516	1.62324	NUP50	nucleoporin 50kDa
Bt.29464.1.A1_at	0.00254764	6.25084e-05	-6.39925	2.06642	-2.36165	NUPR2	nuclear protein 2, transcriptional regulator
Bt.28119.1.S1_at	0.00266871	7.04868e-05	-6.30955	1.94444	-1.45621	ODF2	outer dense fiber of sperm tails 2
Bt.14100.1.S1_at	0.00287267	8.26314e-05	6.19206	1.78289	3.84271	OLFM4	olfactomedin 4
Bt.17777.1.S1_at	0.000624579	3.64994e-06	8.78292	4.91505	1.80621	OPTN	optineurin
Bt.4613.1.S1_at	0.00246474	5.884e-05	-6.44472	2.1278	-1.92727	ORMDL3	ORMDL sphingolipid biosynthesis regulator 3
Bt.3852.1.S1_at	0.00232999	5.4033e-05	6.50913	2.21427	1.45238	OSGEP	O-sialoglycoprotein endopeptidase
Bt.1372.2.S1_at	0.00347146	0.00012172	-5.91133	1.38877	-1.94904	OST4	oligosaccharyltransferase complex subunit 4 (non-catalytic)
Bt.19405.1.A1_at	0.00132105	1.96559e-05	7.30598	3.23618	3.91936	P2RY13	purinergic receptor P2Y, G-protein coupled, 13
Bt.385.1.S1_at	0.000956674	1.03461e-05	-7.84531	3.87999	-5.15885	PAEP	progestagen-associated endometrial protein
Bt.6833.1.S1_at	0.00215649	4.73724e-05	6.60936	2.34764	2.12894	PAPD4	poly(A) RNA polymerase D4, non-canonical
Bt.11219.1.A1_at	0.00411196	0.000167014	-5.68766	1.06644	-2.38723	PAPSS1	3'-phosphoadenosine 5'-phosphosulfate synthase 1
Bt.24157.1.A1_at	0.00108883	1.35382e-05	7.61596	3.61075	2.66985	PARM1	prostate androgen-regulated mucin-like protein 1
Bt.18116.3.A1_s_at	0.00227173	5.14077e-05	6.54696	2.26478	3.26672	PARP12	poly(ADP-ribose) polymerase family member 12
Bt.16376.1.S1_at	0.00324584	0.000107214	6.00245	1.51796	2.21725	PARP12	poly(ADP-ribose) polymerase family member 12
Bt.14676.1.S1_at	0.000909663	8.93493e-06	7.97249	4.02649	3.21105	PARP14	poly(ADP-ribose) polymerase family member 14
Bt.27957.1.A1_at	0.00324584	0.000106343	6.00833	1.52626	1.64279	PARP8	poly(ADP-ribose) polymerase family member 8
Bt.20409.1.S1_at	0.00101896	1.14076e-05	7.76144	3.78229	2.74574	PARP9	poly(ADP-ribose) polymerase family member 9
Bt.20847.1.S1_at	0.00162768	2.82658e-05	7.01256	2.86999	1.56722	PBX2	PBX homeobox 2
Bt.23171.2.S1_at	0.00279176	7.8957e-05	-6.22554	1.82913	-3.86673	PCBD1	pterin-4 alpha-carbinolamine dehydratase/dimerization cofactor of hepatocyte nuclear factor 1 alpha
Bt.4770.1.S1_at	0.00311247	9.60244e-05	-6.08227	1.63013	-2.5874	PDCD4	programmed cell death 4 (neoplastic transformation inhibitor)
Bt.11516.1.S1_at	0.00275955	7.59424e-05	-6.25428	1.86869	-1.69563	PDHA1	pyruvate dehydrogenase (lipoamide) alpha 1
Bt.6490.2.S1_at	0.00113799	1.48739e-05	7.53687	3.51635	2.16226	PELI1	pellino E3 ubiquitin protein ligase 1
Bt.16606.1.A1_at	0.00374792	0.000140889	5.80732	1.2398	2.28974	PELI1	pellino E3 ubiquitin protein ligase 1
Bt.13710.1.S1_a_at	0.00265696	6.96049e-05	6.31892	1.95723	2.6008	PGS1	phosphatidylglycerophosphate synthase 1
Bt.13710.3.S1_a_at	0.00349696	0.000123483	5.90106	1.37412	1.68476	PGS1	phosphatidylglycerophosphate synthase 1
Bt.17250.1.A1_at	0.00269266	7.24278e-05	-6.28938	1.91684	-2.42781	PHF6	PHD finger protein 6
Bt.12864.1.S1_at	0.00371722	0.000138194	-5.821	1.25948	-2.17711	PHPT1	phosphohistidine phosphatase 1
Bt.4119.1.S1_at	0.00292823	8.53176e-05	6.16858	1.75037	2.16189	PIAS1	protein inhibitor of activated STAT 1
Bt.4695.1.S1_at	0.00109187	1.36665e-05	-7.60801	3.60129	-4.57775	PIGR	polymeric immunoglobulin receptor
Bt.272.1.S1_at	0.00291944	8.48195e-05	6.17287	1.75632	1.98354	PIM1	Pim-1 proto-oncogene, serine/threonine kinase
Bt.24650.1.S1_a_at	0.00426455	0.00017657	-5.64883	1.00972	-1.44636	PIN4	peptidylprolyl cis/trans isomerase, NIMA-interacting 4
Bt.15912.1.S1_at	0.00339522	0.000117217	5.93831	1.42715	3.49855	PLAC8	placenta-specific 8
Bt.2519.1.S1_at	0.00331736	0.0001115	5.97422	1.47806	2.8535	PLAU	plasminogen activator, urokinase
Bt.15713.1.A1_at	0.000455666	1.83946e-06	9.44538	5.58747	3.69342	PLEK	pleckstrin
Bt.13226.1.A1_at	0.00336734	0.00011472	5.95376	1.44908	1.59607	PLEKHF2	pleckstrin homology and FYVE domain containing 2
Bt.13991.2.S1_at	0.00268297	7.12775e-05	6.30127	1.93311	2.13236	PNRC1	proline rich nuclear receptor coactivator 1
Bt.13991.3.S1_at	0.00336178	0.000113973	5.95845	1.45573	1.64501	PNRC1	proline rich nuclear receptor coactivator 1
Bt.28188.1.S1_at	0.00185346	3.54899e-05	-6.8329	2.64001	-1.36407	POGK	pogo transposable element with KRAB domain
Bt.17284.1.S1_at	0.00425574	0.000175728	5.65216	1.01459	1.39122	POLD4	DNA polymerase delta 4, accessory subunit
Bt.27905.1.S1_at	0.00283401	8.1113e-05	-6.2057	1.80175	-1.92061	POLE3	DNA polymerase epsilon 3, accessory subunit
Bt.748.1.S1_at	0.00325362	0.000108287	-5.99527	1.50782	-0.902779	POLR2J	RNA polymerase II subunit J
Bt.4696.1.S1_at	0.000758351	5.42246e-06	8.4172	4.52347	1.97368	POR	P450 (cytochrome) oxidoreductase
Bt.6239.1.S1_at	0.0030791	9.40627e-05	-6.09728	1.65112	-1.71892	PPA2	pyrophosphatase (inorganic) 2
Bt.13503.1.S1_at	0.00195351	3.87705e-05	-6.76394	2.55057	-1.02733	PPCS	phosphopantothenoylcysteine synthetase
Bt.26905.1.A1_at	0.000428141	1.66799e-06	9.54315	5.68287	2.76574	PPP1R3B	protein phosphatase 1 regulatory subunit 3B
Bt.21482.3.A1_at	0.00277995	7.78864e-05	6.23561	1.84301	2.25515	PRDM1	PR/SET domain 1
Bt.13214.1.S1_at	0.00340184	0.000118715	5.92922	1.41423	2.12333	PRDM1	PR/SET domain 1
Bt.13715.2.S1_a_at	0.00347721	0.000122354	5.90762	1.38348	0.918177	PRICKLE3	prickle planar cell polarity protein 3
Bt.5435.1.S1_at	0.00187864	3.62971e-05	6.81531	2.61727	2.31886	PRKCB	protein kinase C, beta
Bt.17154.1.S1_at	0.00122199	1.70281e-05	7.4242	3.3805	0.694395	PRPF18	pre-mRNA processing factor 18
Bt.14017.1.S1_at	0.00269521	7.2608e-05	6.28754	1.91432	1.9974	PRRC2C	proline rich coiled-coil 2C
Bt.5322.1.S1_at	0.00221328	4.94428e-05	-6.57666	2.30428	-2.24008	PSMB5	proteasome subunit beta 5
Bt.15865.1.S1_at	0.00324584	0.000106711	6.00585	1.52275	1.90159	PSMB8	proteasome subunit beta 8
Bt.20532.1.S1_at	0.000754617	5.31685e-06	8.43509	4.54297	2.64568	PSMB9	proteasome subunit beta 9
Bt.2575.1.S1_at	0.00362732	0.000130851	5.85976	1.3151	0.912273	PSME1	proteasome activator subunit 1
Bt.15729.1.S1_at	0.000828653	6.93749e-06	8.19553	4.27867	1.65249	PSME2	proteasome activator subunit 2
Bt.21819.1.S1_at	0.000882533	8.30301e-06	8.03668	4.09967	2.36911	PSTPIP1	proline-serine-threonine phosphatase interacting protein 1
Bt.21819.3.S1_a_at	0.00117845	1.59712e-05	7.47743	3.44489	1.66112	PSTPIP1	proline-serine-threonine phosphatase interacting protein 1
Bt.28073.1.S1_at	0.000376211	1.09146e-06	9.97649	6.09446	5.33057	PSTPIP2	proline-serine-threonine phosphatase interacting protein 2
Bt.27364.1.S1_at	0.000758351	5.46888e-06	8.40946	4.51501	4.28805	PTAFR	platelet-activating factor receptor
Bt.9031.1.S1_at	0.00268499	7.16124e-05	6.29778	1.92834	0.946008	PTBP1	polypyrimidine tract binding protein 1
Bt.16478.1.A1_at	0.00303203	9.09811e-05	6.12156	1.68501	3.24015	PTGS2	prostaglandin-endoperoxide synthase 2 (prostaglandin G/H synthase and cyclooxygenase)
Bt.12848.1.S1_at	0.00378682	0.000145215	-5.78595	1.20898	-3.99346	PTHLH	parathyroid hormone like hormone
Bt.5875.1.S1_at	0.00155363	2.62717e-05	-7.07099	2.94383	-2.127	PTPN18	protein tyrosine phosphatase, non-receptor type 18
Bt.20546.2.S1_a_at	0.00302711	9.0708e-05	6.12376	1.68806	0.862853	PTPN23	protein tyrosine phosphatase, non-receptor type 23
Bt.20546.1.S1_a_at	0.00321208	0.000102241	6.03677	1.5663	0.89965	PTPN23	protein tyrosine phosphatase, non-receptor type 23
Bt.15666.2.S1_at	0.00278228	7.83784e-05	-6.23097	1.83661	-3.18332	PXMP2	peroxisomal membrane protein 2
Bt.18115.1.A1_at	0.0024733	5.91578e-05	6.44066	2.12234	2.4385	QKI	QKI, KH domain containing, RNA binding
Bt.2641.2.S1_at	0.00120884	1.64833e-05	7.45118	3.41318	2.16868	RAB27A	RAB27A, member RAS oncogene family
Bt.6988.1.S1_at	0.000945652	9.87667e-06	7.88542	3.92641	1.71189	RAB3GAP1	RAB3 GTPase activating protein catalytic subunit 1
Bt.6276.3.S1_a_at	0.000806138	6.18102e-06	-8.29885	4.39348	-1.31206	RAB6A	RAB6A, member RAS oncogene family
Bt.16901.1.A1_at	0.00254769	6.34848e-05	6.38763	2.05069	2.24985	RAB8B	RAB8B, member RAS oncogene family
Bt.5491.1.S1_at	0.00146401	2.32999e-05	-7.16758	3.06488	-2.59997	RABAC1	Rab acceptor 1 (prenylated)
Bt.317.1.S1_at	0.00263047	6.75611e-05	6.34112	1.98749	3.443	RABGEF1	RAB guanine nucleotide exchange factor (GEF) 1
Bt.21966.1.S1_at	0.000830469	7.01927e-06	-8.1851	4.26701	-1.05382	RANBP9	RAN binding protein 9
Bt.10622.1.S1_at	0.00318193	0.000100125	6.05191	1.58758	1.69047	RAP1A	RAP1A, member of RAS oncogene family
Bt.22148.1.S1_at	0.00308651	9.47187e-05	6.09222	1.64405	1.26619	RAP2B	RAP2B, member of RAS oncogene family
Bt.8730.1.S1_at	0.00105693	1.27035e-05	-7.6698	3.67454	-1.6555	RAPGEF2	Rap guanine nucleotide exchange factor 2
Bt.6800.1.A1_at	0.000568708	2.92222e-06	8.99371	5.13405	4.13069	RASGEF1B	RasGEF domain family member 1B
Bt.13335.1.S1_at	0.00277995	7.77646e-05	6.23677	1.8446	2.56598	RBKS	ribokinase
Bt.9639.1.S1_at	0.00291787	8.45321e-05	6.17536	1.75977	1.865	RBM12///CPNE1	RNA binding motif protein 12///copine I
Bt.13646.1.A1_at	0.00318981	0.000101004	6.04558	1.57869	0.925635	RBM34	RNA binding motif protein 34
Bt.7297.1.S1_at	0.000904455	8.62171e-06	-8.00367	4.0621	-0.520053	RBM42	RNA binding motif protein 42
Bt.27964.1.A1_at	0.000934771	9.6468e-06	7.90582	3.94994	2.23471	RCL1	RNA terminal phosphate cyclase-like 1
Bt.12765.1.S1_at	0.00324584	0.000107217	-6.00243	1.51793	-0.670194	RDH10	retinol dehydrogenase 10 (all-trans)
Bt.4114.1.S1_at	0.00278228	7.85282e-05	-6.22956	1.83467	-0.640242	RFC2	replication factor C subunit 2
Bt.19517.1.S1_at	0.000582677	3.13942e-06	-8.92532	5.06352	-1.55189	RGN	regucalcin
Bt.9491.1.S1_at	0.000689235	4.342e-06	-8.62102	4.74356	-1.82277	RHEB	Ras homolog enriched in brain
Bt.4307.1.S1_at	0.00363743	0.00013176	5.85483	1.30804	1.50677	RHOG	ras homolog family member G
Bt.2846.1.A1_at	0.0015937	2.74115e-05	-7.03703	2.90097	-4.61314	RHOU	ras homolog family member U
Bt.12403.1.S1_at	0.000788907	5.90623e-06	-8.33981	4.43865	-3.2078	RHPN2	rhophilin Rho GTPase binding protein 2
Bt.22359.1.A1_at	0.000975446	1.06326e-05	7.82179	3.85269	2.05084	RIOK3	RIO kinase 3
Bt.22359.3.S1_at	0.00275686	7.564e-05	6.25723	1.87275	1.67815	RIOK3	RIO kinase 3
Bt.6302.1.S1_at	0.00417943	0.000170967	5.67132	1.04259	1.55784	RIPK1	receptor interacting serine/threonine kinase 1
Bt.17767.1.A1_at	0.000563023	2.63029e-06	9.09487	5.23744	2.9015	RLF	rearranged L-myc fusion
Bt.21833.1.S1_at	0.00143595	2.26153e-05	-7.19171	3.09494	-2.19537	RNASEH2C	ribonuclease H2 subunit C
Bt.27401.1.A1_at	0.00196149	4.00743e-05	-6.73826	2.51709	-1.24443	RNF128	ring finger protein 128, E3 ubiquitin protein ligase
Bt.10723.1.S1_at	0.00346735	0.000121432	5.91303	1.39118	2.47723	RNF13	ring finger protein 13
Bt.20098.1.S1_at	0.00351143	0.000124577	-5.89477	1.36515	-1.78694	RNF187	ring finger protein 187
Bt.28207.1.S1_at	0.000813348	6.3666e-06	8.27228	4.36408	2.52513	RNF19A	ring finger protein 19A, RBR E3 ubiquitin protein ligase
Bt.3494.1.A1_s_at	0.00179488	3.34124e-05	6.88021	2.70101	1.97317	RNF19A	ring finger protein 19A, RBR E3 ubiquitin protein ligase
Bt.15692.1.A1_at	0.000909663	8.93527e-06	7.97246	4.02645	2.27187	RNF19B	ring finger protein 19B
Bt.23191.1.S1_at	0.00378682	0.000144232	-5.79074	1.21591	-1.59078	RPL19	ribosomal protein L19
Bt.5054.3.S1_at	0.000813348	6.37113e-06	-8.27164	4.36337	-3.0984	RPL24	ribosomal protein L24
Bt.13898.1.S1_at	0.000754617	5.31479e-06	-8.43544	4.54336	-2.71149	RPS27L	ribosomal protein S27 like
Bt.15460.1.A1_at	0.0023718	5.55645e-05	-6.48796	2.18592	-1.46291	RPS3	ribosomal protein S3
Bt.9244.1.A1_at	0.0033218	0.000111791	5.97234	1.47541	2.66509	RSPRY1	ring finger and SPRY domain containing 1
Bt.29540.1.S1_at	0.00381423	0.000146701	-5.77876	1.19861	-1.2798	RSRC1	arginine/serine-rich coiled-coil 1
Bt.16079.1.S1_at	0.00104311	1.21915e-05	-7.70474	3.71575	-1.25553	RTN3	reticulon 3
Bt.357.1.S1_at	0.00357462	0.000128065	5.87507	1.33702	3.67782	S100A12	S100 calcium binding protein A12
Bt.9360.1.S1_at	0.000951044	1.00681e-05	7.86882	3.90723	4.5629	S100A8	S100 calcium binding protein A8
Bt.16201.2.A1_at	0.0005817	3.11005e-06	8.93426	5.07277	5.56791	S100A9	S100 calcium binding protein A9
Bt.16201.1.S1_at	0.000758351	5.46212e-06	8.41058	4.51624	5.48234	S100A9	S100 calcium binding protein A9
Bt.4775.1.S1_at	0.000870515	8.13127e-06	-8.05503	4.12051	-6.30198	S100B	S100 calcium binding protein B
Bt.20118.1.S1_at	0.00076876	5.60767e-06	8.38672	4.49014	1.56463	SAR1A	secretion associated, Ras related GTPase 1A
Bt.3079.1.S1_at	0.00241486	5.68485e-05	-6.47069	2.16274	-0.514159	SARNP	SAP domain containing ribonucleoprotein
Bt.7594.1.S1_at	0.00122199	1.70159e-05	7.4248	3.38122	1.92762	SAT1	spermidine/spermine N1-acetyltransferase 1
Bt.16448.2.A1_a_at	0.000568708	2.82701e-06	9.02545	5.16661	1.70642	SCAF11	SR-related CTD-associated factor 11
Bt.27130.1.S1_at	0.00411222	0.000167195	-5.68691	1.06533	-2.00457	SCCPDH	saccharopine dehydrogenase (putative)
Bt.2494.2.S1_a_at	0.00154659	2.56734e-05	-7.08945	2.96707	-4.45763	SDC2	syndecan 2
Bt.2391.1.S1_at	0.00362732	0.000130957	5.85918	1.31427	1.28001	SDE2	SDE2 telomere maintenance homolog (S. pombe)
Bt.24994.1.A1_at	0.00305135	9.22589e-05	-6.11139	1.67082	-3.43783	SDHAF4	succinate dehydrogenase complex assembly factor 4
Bt.5112.1.A1_a_at	0.00321445	0.00010282	-6.03268	1.56056	-1.07478	SEPHS2	selenophosphate synthetase 2
Bt.13073.1.S1_at	0.0010011	1.11196e-05	7.78333	3.80788	4.13082	SERPINB2	serpin peptidase inhibitor, clade B (ovalbumin), member 2
Bt.13529.1.S1_at	0.00101896	1.14447e-05	7.75866	3.77904	1.83054	SF3B1	splicing factor 3b subunit 1
Bt.8335.1.S1_at	0.00163168	2.8403e-05	-7.00871	2.8651	-2.69169	SFT2D2	SFT2 domain containing 2
Bt.16036.1.S1_at	0.00378682	0.000144358	-5.79013	1.21502	-4.1858	SH3BGRL2	SH3 domain binding glutamate-rich protein like 2
Bt.11005.1.S1_at	0.00241528	5.72588e-05	-6.46526	2.15544	-0.9373	SH3BP5L	SH3-binding domain protein 5-like
Bt.3279.1.S1_at	0.00337032	0.000115119	-5.95127	1.44554	-2.12409	SH3GLB2	SH3-domain GRB2-like endophilin B2
Bt.5323.1.S1_at	0.00215649	4.75485e-05	-6.60652	2.34388	-3.57963	SH3YL1	SH3 and SYLF domain containing 1
Bt.17299.1.A1_at	0.00165343	2.91927e-05	-6.9869	2.83741	-0.805003	SIAH2	siah E3 ubiquitin protein ligase 2
Bt.23169.1.S1_at	0.000830469	7.04109e-06	8.18234	4.26392	2.80471	SIRPA	signal regulatory protein alpha
Bt.13198.1.S1_at	0.00412496	0.000167884	5.68403	1.06114	2.67299	SIRPA	signal regulatory protein alpha
Bt.15616.1.S1_at	0.00133394	2.01241e-05	7.28671	3.21248	3.89352	SLC16A3	solute carrier family 16 (monocarboxylate transporter), member 3
Bt.26942.1.S1_at	0.00308651	9.47904e-05	-6.09167	1.64328	-2.14388	SLC17A5	solute carrier family 17 (acidic sugar transporter), member 5
Bt.22773.1.S1_at	0.000738205	5.04824e-06	8.48238	4.59437	3.57265	SLC25A19	solute carrier family 25 (mitochondrial thiamine pyrophosphate carrier), member 19
Bt.22577.1.S1_at	0.00221328	4.94172e-05	6.57705	2.30481	0.938346	SLC25A33	solute carrier family 25 (pyrimidine nucleotide carrier), member 33
Bt.2128.1.S1_at	0.00371186	0.000137226	-5.82598	1.26664	-0.711171	SLC25A6	solute carrier family 25 (mitochondrial carrier; adenine nucleotide translocator), member 6
Bt.25025.1.S1_at	0.00263047	6.77023e-05	6.33956	1.98538	2.25327	SLC2A6	solute carrier family 2 (facilitated glucose transporter), member 6
Bt.27129.1.S1_at	0.00106686	1.29555e-05	-7.65315	3.65485	-1.54547	SLC39A9	solute carrier family 39 member 9
Bt.26735.1.S1_at	0.00331037	0.000110995	5.97748	1.48268	1.76124	SLC46A2	solute carrier family 46 member 2
Bt.6537.1.S1_at	0.00196149	4.07025e-05	6.72621	2.50135	3.65453	SLC8B1	solute carrier family 8 (sodium/lithium/calcium exchanger), member B1
Bt.22441.1.S1_at	0.00321208	0.000102185	-6.03716	1.56685	-2.3985	SMARCA2	SWI/SNF related, matrix associated, actin dependent regulator of chromatin, subfamily a, member 2
Bt.22435.1.S1_at	0.00234042	5.44171e-05	-6.50376	2.20708	-2.59262	SMCO4	single pass membrane protein with coiled-coil domains 4
Bt.5888.1.S1_at	0.00135636	2.06871e-05	-7.26417	3.1847	-1.93991	SMIM4	small integral membrane protein 4
Bt.16401.1.A1_at	0.00182509	3.45683e-05	6.85351	2.66662	3.0519	SNAPC1	small nuclear RNA activating complex polypeptide 1
Bt.13867.1.S1_at	0.00173994	3.20902e-05	-6.912	2.74181	-1.86493	SNHG3	small nucleolar RNA host gene 3 (non-protein coding)
Bt.16815.1.S1_at	0.00392985	0.000153591	-5.74642	1.15184	-2.08568	SNRNP25	small nuclear ribonucleoprotein, U11/U12 25kDa subunit
Bt.3820.1.S1_at	0.00302581	8.99526e-05	6.12986	1.69657	1.26332	SNW1	SNW domain containing 1
Bt.27822.2.S1_at	0.00380855	0.000146325	5.78057	1.20123	3.32682	SNX10	sorting nexin 10
Bt.9637.1.S1_at	0.00373068	0.000139218	-5.81577	1.25195	-1.57359	SNX5	sorting nexin 5
Bt.8137.1.S2_at	0.00111362	1.44002e-05	7.56401	3.54883	2.33373	SOCS3	suppressor of cytokine signaling 3
Bt.15975.1.A1_at	0.00109687	1.38199e-05	-7.5986	3.59009	-3.25477	SOD1	superoxide dismutase 1, soluble
Bt.4748.1.S1_at	0.00155363	2.62574e-05	7.07143	2.94438	2.65886	SOD2	superoxide dismutase 2, mitochondrial
Bt.15799.1.S1_at	0.00377106	0.000142811	5.79774	1.22599	1.76802	SON	SON DNA binding protein
Bt.17849.2.S1_at	0.00127057	1.80375e-05	7.3766	3.32261	2.46493	SORL1	sortilin related receptor 1
Bt.8107.1.S1_at	0.00122429	1.71506e-05	7.41827	3.3733	1.47365	SP140	SP140 nuclear body protein
Bt.27830.1.A1_at	0.00171795	3.12361e-05	6.9333	2.76907	2.34962	SP140	SP140 nuclear body protein
Bt.19799.1.S1_at	0.00295676	8.70068e-05	6.15421	1.73043	1.1092	SPAG9	sperm associated antigen 9
Bt.9749.1.S1_at	0.00151264	2.451e-05	-7.12673	3.01384	-1.98414	SPCS1	signal peptidase complex subunit 1
Bt.5075.1.S1_at	0.00102481	1.16803e-05	-7.74125	3.75865	-4.02007	SPINT2	serine peptidase inhibitor, Kunitz type, 2
Bt.3075.1.S1_at	0.00365986	0.00013318	-5.84722	1.29713	-1.66134	SPR	sepiapterin reductase (7,8-dihydrobiopterin:NADP+ oxidoreductase)
Bt.5296.1.S1_at	0.0022568	5.07892e-05	6.55617	2.27705	2.03589	SQRDL	sulfide quinone reductase-like (yeast)
Bt.13444.1.A1_at	0.00293236	8.59443e-05	-6.16321	1.74293	-1.29635	SRBD1	S1 RNA binding domain 1
Bt.15882.2.S1_a_at	0.000915924	9.28246e-06	7.93925	3.9884	1.98259	SRI	sorcin
Bt.20637.1.S1_at	0.000860723	7.74109e-06	-8.09835	4.16953	-2.10662	SSR3	signal sequence receptor, gamma (translocon-associated protein gamma)
Bt.7288.1.S1_at	0.00355625	0.000126904	-5.88156	1.3463	-2.48506	SSR4	signal sequence receptor subunit 4
Bt.2392.1.S1_at	0.000659939	4.0719e-06	8.68064	4.80704	1.97801	ST6GALNAC4	ST6 (alpha-N-acetyl-neuraminyl-2,3-beta-galactosyl-1,3)-N-acetylgalactosaminide alpha-2,6-sialyltransferase 4
Bt.24492.1.S1_at	0.000470711	1.93317e-06	9.39604	5.53896	2.49592	STAT2	signal transducer and activator of transcription 2
Bt.15334.1.S1_at	0.00283401	8.11631e-05	6.20524	1.80112	2.23933	STAT3	signal transducer and activator of transcription 3 (acute-phase response factor)
Bt.27018.1.S1_at	0.00132907	1.99833e-05	-7.29245	3.21955	-1.83755	STK16	serine/threonine kinase 16
Bt.5513.1.A1_at	0.000835893	7.13668e-06	8.17035	4.25049	1.33106	STK19	serine/threonine kinase 19
Bt.15739.1.S1_at	0.00210604	4.55754e-05	-6.63901	2.38683	-1.31493	STRA13	stimulated by retinoic acid 13
Bt.3076.1.S1_at	0.000703111	4.60426e-06	8.56687	4.68554	2.48835	STX4	syntaxin 4
Bt.21402.1.S1_at	0.00272104	7.44315e-05	-6.26915	1.88911	-2.80933	STX8	syntaxin 8
Bt.2457.1.S1_at	0.00321445	0.000102689	-6.0336	1.56185	-1.86411	SUOX	sulfite oxidase
Bt.8439.1.S1_at	0.00195351	3.88461e-05	6.76243	2.5486	1.23096	SUPT6H	SPT6 homolog, histone chaperone
Bt.8054.2.S1_a_at	0.00158911	2.72009e-05	7.04319	2.90875	1.18706	SYAP1	synapse associated protein 1
Bt.20997.1.S1_at	0.000830469	7.05595e-06	8.18046	4.26182	0.962795	SZRD1	SUZ RNA binding domain containing 1
Bt.3378.1.S1_at	0.000870515	8.02128e-06	8.06701	4.13409	1.65312	TAB2	TGF-beta activated kinase 1/MAP3K7 binding protein 2
Bt.8743.1.S1_at	0.00337739	0.00011579	5.9471	1.43962	2.67381	TACC3	transforming, acidic coiled-coil containing protein 3
Bt.11731.1.S1_at	0.00327168	0.000109156	-5.98952	1.49969	-1.37913	TAF7	TATA-box binding protein associated factor 7
Bt.13331.2.S1_a_at	0.000855393	7.62225e-06	8.11202	4.18494	2.9026	TANK	TRAF family member associated NFKB activator
Bt.20416.1.S1_at	0.00105862	1.27677e-05	7.66552	3.66949	3.28936	TAP1	transporter 1, ATP binding cassette subfamily B member
Bt.6126.1.S1_at	0.00153447	2.52481e-05	7.10287	2.98392	3.37235	TAP2	transporter 2, ATP binding cassette subfamily B member
Bt.21678.1.S1_at	0.00129546	1.86309e-05	7.34994	3.29006	2.18346	TAPBP	TAP binding protein (tapasin)
Bt.7171.1.S1_at	0.000813348	6.35857e-06	8.27341	4.36533	2.8734	TAPBPL	TAP binding protein-like
Bt.20604.1.S1_at	0.000662099	4.14361e-06	8.6644	4.78979	2.5987	TARS	threonyl-tRNA synthetase
Bt.9696.1.S1_at	0.00194073	3.8287e-05	6.7737	2.56327	2.1509	TBC1D23	TBC1 domain family member 23
Bt.5543.1.S1_at	0.00403901	0.000162236	-5.70798	1.09603	-1.91357	TBCA	tubulin folding cofactor A
Bt.4822.1.A1_at	0.00352771	0.000125446	-5.8898	1.35806	-2.91063	TCEAL8	transcription elongation factor A (SII)-like 8
Bt.20576.1.S1_at	0.00254469	6.19088e-05	6.40648	2.0762	3.0331	TCIRG1	T-cell, immune regulator 1, ATPase, H+ transporting, lysosomal V0 subunit A3
Bt.13745.1.A1_a_at	0.0024733	5.92494e-05	-6.43949	2.12077	-1.14711	TDRD3	tudor domain containing 3
Bt.25103.1.S1_at	0.000870515	8.12297e-06	8.05593	4.12153	2.51366	TDRD7	tudor domain containing 7
Bt.9596.1.S1_at	0.00063402	3.73138e-06	-8.76221	4.89328	-5.86612	TFF3	trefoil factor 3
Bt.6648.1.A1_at	0.00400935	0.000158526	-5.7242	1.1196	-1.18911	THAP11	THAP domain containing 11
Bt.10051.1.A1_at	0.00117587	1.58876e-05	-7.4818	3.45016	-1.47834	THAP9	THAP domain containing 9
Bt.471.1.S1_at	0.000761164	5.52071e-06	8.40089	4.50565	5.48993	THBD	thrombomodulin
Bt.8563.1.S2_at	0.00415784	0.000169567	-5.67706	1.05097	-2.76596	THBS1	thrombospondin 1
Bt.29044.1.S1_at	0.00167952	3.00014e-05	6.96522	2.80981	1.64824	TIFA	TRAF-interacting protein with forkhead-associated domain
Bt.5136.1.S1_at	0.00425574	0.000175778	-5.65196	1.0143	-1.44078	TIMP3	TIMP metallopeptidase inhibitor 3
Bt.20601.2.S1_at	0.00287028	8.23207e-05	-6.19483	1.78672	-1.1397	TJP2	tight junction protein 2
Bt.3589.2.A1_at	0.00132105	1.96114e-05	-7.30783	3.23846	-1.20966	TLE1	transducin-like enhancer of split 1 (E(sp1) homolog, Drosophila)
Bt.7763.1.S1_at	0.000915924	9.16553e-06	7.95028	4.00105	1.86579	TLE3	transducin like enhancer of split 3
Bt.8945.1.S1_at	0.00182909	3.4835e-05	6.84748	2.65885	3.28768	TLR2	toll like receptor 2
Bt.9030.1.S1_at	0.00132105	1.96094e-05	7.30791	3.23856	4.41991	TLR4	toll like receptor 4
Bt.6989.1.S1_at	0.00278228	7.84319e-05	6.23046	1.83591	2.24718	TMBIM1	transmembrane BAX inhibitor motif containing 1
Bt.8870.3.S1_at	0.00056882	2.99543e-06	8.97006	5.10971	1.86055	TMBIM4	transmembrane BAX inhibitor motif containing 4
Bt.16326.1.S1_at	0.00121805	1.66594e-05	7.44236	3.4025	4.42677	TMEM140	transmembrane protein 140
Bt.27087.1.A1_at	0.00161487	2.79096e-05	7.02267	2.88279	3.9822	TMEM156	transmembrane protein 156
Bt.13762.1.S1_at	0.00324584	0.000104842	6.0186	1.54074	0.940564	TMEM50B	transmembrane protein 50B
Bt.958.1.A1_at	0.00301417	8.93207e-05	6.13501	1.70374	4.44451	TNFAIP6	TNF alpha induced protein 6
Bt.3890.1.S1_at	0.000945652	9.86887e-06	7.8861	3.9272	3.24069	TNFRSF1A	tumor necrosis factor receptor superfamily member 1A
Bt.24855.2.S1_at	0.00264135	6.88582e-05	6.32695	1.96818	1.82088	TNFSF13B	tumor necrosis factor (ligand) superfamily, member 13b
Bt.5432.1.S1_at	0.000788907	5.8185e-06	8.35332	4.45351	3.56625	TNIP1	TNFAIP3 interacting protein 1
Bt.9540.1.S1_at	0.00255641	6.4255e-05	-6.3786	2.03844	-3.46237	TOMM7	translocase of outer mitochondrial membrane 7 homolog (yeast)
Bt.21839.1.A1_at	0.00152956	2.48513e-05	7.1156	2.9999	1.08963	TOP1	topoisomerase (DNA) I
Bt.7465.2.A1_at	0.00222493	4.99798e-05	6.56842	2.29334	1.67245	TP53RK	TP53 regulating kinase
Bt.28560.1.S1_at	0.00302711	9.0599e-05	-6.12464	1.68929	-0.838186	TPGS2	tubulin polyglutamylase complex subunit 2
Bt.6442.1.S1_at	0.00113799	1.49041e-05	-7.53517	3.51432	-4.22843	TPM1	tropomyosin 1 (alpha)
Bt.9083.1.S1_at	0.00252449	6.11033e-05	6.41632	2.0895	2.00627	TRAF1	TNF receptor associated factor 1
Bt.9208.1.S1_at	0.0019543	3.89596e-05	6.76016	2.54564	4.06911	TREM1	triggering receptor expressed on myeloid cells 1
Bt.25343.1.S1_at	0.00324584	0.000106936	-6.00432	1.5206	-2.07364	TRIAP1	TP53 regulated inhibitor of apoptosis 1
Bt.15828.1.S1_at	0.000474931	1.98806e-06	9.36833	5.5116	3.36958	TRIB1	tribbles pseudokinase 1
Bt.15828.2.S1_at	0.000719025	4.79787e-06	8.52898	4.64476	4.23375	TRIB1	tribbles pseudokinase 1
Bt.13750.1.A1_at	0.00132907	1.99955e-05	-7.29195	3.21893	-5.43696	TRIM2	tripartite motif containing 2
Bt.13869.1.A1_at	0.00254469	6.18162e-05	6.40761	2.07772	2.62119	TRIM25	tripartite motif containing 25
Bt.27071.1.S1_at	0.000819334	6.6358e-06	8.2352	4.3229	1.94678	TRIM38	tripartite motif containing 38
Bt.3741.1.S1_at	0.00268499	7.17763e-05	6.29609	1.92602	1.44108	TSC1	tuberous sclerosis 1
Bt.24341.1.S1_at	0.00269674	7.28904e-05	6.28466	1.91037	1.61589	TSPAN2	tetraspanin 2
Bt.3988.1.S1_at	0.00357462	0.000128152	5.87459	1.33633	2.15241	TSPO	translocator protein
Bt.19032.1.S1_at	0.00158017	2.69824e-05	-7.04963	2.91689	-3.34768	TSPYL4	TSPY-like 4
Bt.5997.1.S1_at	0.00175054	3.25035e-05	-6.90191	2.72888	-2.5512	TSTA3	tissue specific transplantation antigen P35B
Bt.4989.1.S1_at	0.00377737	0.000143248	-5.79558	1.22288	-0.920941	TUFT1	tuftelin 1
Bt.6832.1.S1_at	0.00122157	1.67581e-05	7.43746	3.39657	1.18029	U2SURP	U2 snRNP associated SURP domain containing
Bt.2294.1.S1_a_at	0.0023718	5.56383e-05	6.48695	2.18457	3.43573	UBA7	ubiquitin-like modifier activating enzyme 7
Bt.13808.1.A1_at	0.00211947	4.61175e-05	6.62993	2.37485	2.04372	UBAP1	ubiquitin associated protein 1
Bt.16725.1.S1_at	0.00172907	3.17522e-05	6.92036	2.75252	2.75324	UBE2L6	ubiquitin conjugating enzyme E2L 6
Bt.16725.2.A1_at	0.00187864	3.62481e-05	6.81637	2.61863	3.09551	UBE2L6	ubiquitin conjugating enzyme E2L 6
Bt.2136.1.S1_at	0.00378682	0.000145209	-5.78598	1.20903	-2.18023	UBE2V1	ubiquitin conjugating enzyme E2 variant 1
Bt.8857.1.S1_at	0.000445674	1.75477e-06	9.49237	5.63344	1.5333	UBQLN1	ubiquilin 1
Bt.743.1.S1_at	0.00368282	0.000134373	5.84088	1.28804	1.15505	UBR4	ubiquitin protein ligase E3 component n-recognin 4
Bt.25887.1.A1_at	0.000700994	4.56134e-06	8.5755	4.6948	2.82022	UGCG	UDP-glucose ceramide glucosyltransferase
Bt.8117.1.S1_at	0.00339704	0.000117852	-5.93444	1.42165	-0.883178	ULK2	unc-51 like autophagy activating kinase 2
Bt.20327.1.S1_a_at	0.000568708	2.82221e-06	9.02708	5.16828	4.37499	UPP1	uridine phosphorylase 1
Bt.3318.1.S1_at	0.00117118	1.55815e-05	-7.49802	3.46969	-1.58564	UQCC3	ubiquinol-cytochrome c reductase complex assembly factor 3
Bt.23361.1.S1_at	0.00110189	1.41388e-05	-7.5794	3.56721	-2.04986	UQCRB	ubiquinol-cytochrome c reductase binding protein
Bt.28717.1.S1_at	0.00399475	0.000157783	5.7275	1.12439	1.38132	USF1	upstream transcription factor 1
Bt.23299.1.S1_at	0.000359756	9.66404e-07	10.1038	6.21196	2.65874	USP15	ubiquitin specific peptidase 15
Bt.8962.3.S1_s_at	0.00374356	0.000140104	5.81128	1.24549	2.3937	USP18	ubiquitin specific peptidase 18
Bt.21717.1.S1_at	0.000540522	2.44426e-06	9.1659	5.3094	2.86598	VAV1	vav guanine nucleotide exchange factor 1
Bt.21717.2.S1_at	0.000720869	4.88996e-06	8.51155	4.62593	2.43725	VAV1	vav guanine nucleotide exchange factor 1
Bt.4138.1.S1_a_at	0.00196149	3.99721e-05	6.74024	2.51968	3.85612	VEGFA	vascular endothelial growth factor A
Bt.4138.2.S1_at	0.00282257	8.04845e-05	6.21142	1.80965	3.12237	VEGFA	vascular endothelial growth factor A
Bt.19160.1.A1_at	0.000470711	1.95089e-06	9.387	5.53004	4.88125	VNN2	vanin 2
Bt.20911.1.S1_at	0.00280126	7.97133e-05	-6.21851	1.81944	-1.76732	VPS35	VPS35 retromer complex component
Bt.5747.2.S1_at	0.00325362	0.000108418	5.9944	1.50659	0.708251	VPS41	VPS41 HOPS complex subunit
Bt.22137.1.A1_at	0.000909663	8.78549e-06	-7.98722	4.04332	-1.51338	VPS45	vacuolar protein sorting 45 homolog
Bt.7407.1.S1_at	0.00337739	0.000115708	5.94761	1.44034	1.20799	VPS4B	vacuolar protein sorting 4 homolog B
Bt.20080.1.S1_at	0.0012877	1.84143e-05	7.35956	3.30182	3.29463	WSB1	WD repeat and SOCS box containing 1
Bt.6777.1.S1_at	0.00187358	3.59527e-05	6.82276	2.62691	1.96209	WTAP	Wilms tumor 1 associated protein
Bt.6777.2.S1_at	0.00418407	0.000171407	5.66952	1.03997	2.39098	WTAP	Wilms tumor 1 associated protein
Bt.5259.1.S1_at	0.00261902	6.69735e-05	6.34764	1.99637	3.18137	XAF1	XIAP associated factor 1
Bt.14201.1.S1_at	0.00276395	7.65489e-05	-6.2484	1.86061	-1.98131	YBEY	ybeY metallopeptidase (putative)
Bt.28167.1.S1_at	0.00355071	0.000126559	5.88351	1.34907	0.96054	ZC3H13	zinc finger CCCH-type containing 13
Bt.12141.2.S1_a_at	0.000852133	7.48992e-06	8.12751	4.20239	3.35581	ZCCHC6	zinc finger, CCHC domain containing 6
Bt.24763.1.A1_at	0.00220055	4.87937e-05	6.58675	2.31768	2.64857	ZFAND2A	zinc finger, AN1-type domain 2A
Bt.3863.1.S1_at	0.00272104	7.42521e-05	6.27094	1.89157	3.46788	ZFP36	ZFP36 ring finger protein
Bt.10934.1.A1_at	0.00302711	9.05941e-05	6.12468	1.68934	2.46328	ZFYVE26	zinc finger, FYVE domain containing 26
Bt.27394.1.A1_at	0.000819334	6.73111e-06	8.22246	4.30871	3.36524	ZNF292	zinc finger protein 292
Bt.17985.1.S1_at	0.00254769	6.36217e-05	-6.38602	2.0485	-0.49917	ZNF362	zinc finger protein 362
Bt.2186.1.S1_at	0.000409635	1.42806e-06	9.70001	5.83396	3.36756	ZNFX1	zinc finger NFX1-type containing 1
Bt.15946.1.S1_at	0.00250551	6.04362e-05	-6.42457	2.10064	-2.04102	ZNHIT1	zinc finger, HIT-type containing 1
Bt.15615.1.S1_at	0.000331391	7.69145e-07	10.3462	6.43164	3.44647
Bt.3052.1.S1_at	0.000333913	8.18263e-07	10.28	6.37218	2.79737
Bt.11042.2.S1_at	0.000333913	8.21987e-07	10.2752	6.36781	1.99147
Bt.24600.1.S1_at	0.000333913	8.27856e-07	10.2676	6.36097	4.53911
Bt.9325.1.A1_at	0.000333913	8.30355e-07	10.2644	6.35807	3.94357
Bt.16024.1.S1_at	0.000359756	9.49161e-07	10.1227	6.22932	3.71837
Bt.24884.2.S1_at	0.000359756	1.01363e-06	10.0537	6.16592	2.48935
Bt.20220.1.S1_at	0.000359756	1.0139e-06	10.0534	6.16567	4.03937
Bt.21331.1.A1_at	0.000394502	1.19249e-06	9.88473	6.00881	2.29348
Bt.17651.1.A1_at	0.000394502	1.20461e-06	9.87429	5.99902	2.26202
Bt.2599.1.S1_at	0.000394502	1.21891e-06	9.86212	5.98759	1.15272
Bt.28616.1.A1_at	0.000394502	1.22837e-06	9.85416	5.9801	1.91325
Bt.1983.1.S1_at	0.000394502	1.23943e-06	9.84493	5.97142	6.2348
Bt.12408.1.S1_at	0.000394502	1.24314e-06	-9.84185	5.96852	-1.17831
Bt.23487.1.S1_at	0.000402436	1.31146e-06	9.78693	5.91665	1.53494
Bt.24799.1.S1_at	0.000409635	1.43466e-06	9.69532	5.82948	1.57476
Bt.19227.2.A1_at	0.000409635	1.51059e-06	9.64302	5.77935	4.28345
Bt.20768.1.S1_at	0.000409635	1.5751e-06	9.60078	5.73867	3.51049
Bt.9129.1.S1_at	0.000455666	1.82483e-06	9.45332	5.59526	3.88956
Bt.20942.1.S1_at	0.000455666	1.85076e-06	9.43928	5.58149	3.44244
Bt.24675.1.S1_at	0.000484165	2.07985e-06	9.32379	5.46748	3.02353
Bt.18251.2.A1_at	0.000484593	2.10885e-06	9.31017	5.45394	1.53061
Bt.18234.1.S1_at	0.000520634	2.30337e-06	9.22371	5.36758	3.81344
Bt.22275.1.A1_at	0.000546375	2.51358e-06	9.13877	5.28198	3.38743
Bt.17713.2.A1_s_at	0.000568708	2.69124e-06	-9.07277	5.21495	-2.08225
Bt.24417.2.S1_at	0.000568708	2.82453e-06	9.02629	5.16747	4.78501
Bt.21868.1.A1_at	0.000568708	2.85243e-06	9.01687	5.15781	4.77271
Bt.26991.2.S1_a_at	0.000568708	2.88162e-06	9.00711	5.1478	4.8106
Bt.4767.1.S3_at	0.000568708	2.90828e-06	8.99829	5.13875	3.30089
Bt.1694.1.S1_at	0.00056882	2.95753e-06	-8.98223	5.12224	-2.7955
Bt.12443.1.S1_at	0.00056882	2.97657e-06	8.97609	5.11593	2.7981
Bt.10130.1.S1_at	0.000592141	3.24e-06	8.89537	5.03247	1.54322
Bt.21383.2.S1_a_at	0.000618585	3.50616e-06	8.82072	4.95468	1.48886
Bt.25437.1.A1_at	0.000618585	3.51922e-06	8.81722	4.95102	3.16468
Bt.15892.1.S1_at	0.000624579	3.62285e-06	8.78991	4.9224	2.5495
Bt.18362.1.A1_at	0.000659939	4.09509e-06	8.67535	4.80143	1.5228
Bt.28690.1.S1_at	0.000697473	4.46882e-06	-8.5944	4.71508	-4.50845
Bt.22444.1.A1_at	0.000705914	4.66203e-06	8.55539	4.6732	2.61885
Bt.22448.1.S1_at	0.000705914	4.68113e-06	-8.55162	4.66915	-1.41105
Bt.27358.2.S1_at	0.000754617	5.27632e-06	8.44206	4.55056	3.47768
Bt.29099.1.S1_at	0.000788907	5.89483e-06	8.34155	4.44057	2.31056
Bt.21851.1.A1_at	0.000789182	5.98089e-06	8.32848	4.42617	2.47858
Bt.4606.1.S1_at	0.000789649	6.02186e-06	8.32233	4.41939	3.04423
Bt.17903.1.A1_at	0.000807501	6.22493e-06	8.29248	4.38644	1.20525
Bt.13370.1.A1_at	0.000819334	6.4991e-06	8.25382	4.3436	2.3646
Bt.23227.1.S1_at	0.000819334	6.69269e-06	8.22757	4.31441	3.96516
Bt.25812.1.A1_at	0.000819334	6.69872e-06	8.22677	4.31351	4.90552
Bt.16142.2.S1_at	0.000819334	6.71281e-06	8.22489	4.31142	1.6926
Bt.9470.2.S1_a_at	0.000819334	6.77619e-06	8.2165	4.30207	2.11469
Bt.12554.1.S1_at	0.000819334	6.78456e-06	-8.2154	4.30085	-5.28531
Bt.25457.1.A1_at	0.000827642	6.89473e-06	8.20104	4.28482	1.84226
Bt.17932.2.S1_a_at	0.000839316	7.20069e-06	8.16242	4.2416	3.15219
Bt.6693.1.A1_at	0.00084425	7.348e-06	-8.14445	4.22144	-2.21971
Bt.6434.1.S1_at	0.000854175	7.57598e-06	8.1174	4.19101	3.331
Bt.24524.2.A1_at	0.000870515	7.96113e-06	-8.07364	4.1416	-1.31342
Bt.9947.1.S1_at	0.000870515	8.15386e-06	8.0526	4.11775	3.37059
Bt.9792.1.S1_at	0.000884824	8.36124e-06	8.03054	4.0927	3.87287
Bt.22552.1.S2_at	0.000904455	8.59242e-06	-8.00665	4.0655	-2.63373
Bt.24884.1.A1_at	0.000909663	8.76742e-06	7.98902	4.04538	2.92295
Bt.21614.1.A1_at	0.000915924	9.24807e-06	-7.94248	3.9921	-5.04554
Bt.17090.1.S1_at	0.000915924	9.32646e-06	7.93514	3.98367	2.85981
Bt.5732.2.A1_at	0.00092102	9.45249e-06	-7.92348	3.97027	-0.86711
Bt.3764.1.S1_at	0.00092102	9.46672e-06	-7.92217	3.96876	-2.32374
Bt.24156.1.A1_at	0.000951044	1.00127e-05	7.87359	3.91274	1.54028
Bt.26963.1.S1_at	0.000953539	1.02103e-05	7.85671	3.89321	2.50881
Bt.13546.1.A1_at	0.000956674	1.03486e-05	7.8451	3.87975	2.79174
Bt.23971.1.S1_at	0.00099778	1.09587e-05	7.79583	3.82247	2.2345
Bt.24417.1.A1_at	0.0010011	1.1118e-05	7.78345	3.80803	4.0189
Bt.21213.1.S1_at	0.00102481	1.16135e-05	7.74614	3.76439	2.17667
Bt.4771.1.S1_a_at	0.00102481	1.1654e-05	7.74318	3.7609	2.53143
Bt.24855.1.S1_at	0.00102481	1.16713e-05	7.74191	3.75942	1.6699
Bt.19423.1.S1_at	0.00102801	1.17979e-05	7.7327	3.74861	4.17591
Bt.6316.1.S1_at	0.00103269	1.18986e-05	-7.72545	3.74011	-1.25547
Bt.7444.1.S1_at	0.00104289	1.20593e-05	-7.71402	3.72667	-2.35059
Bt.10893.1.S1_at	0.00104311	1.21586e-05	7.70704	3.71846	2.50156
Bt.16471.1.S1_at	0.00104503	1.23967e-05	-7.69055	3.69903	-1.94294
Bt.10962.2.S1_at	0.00105477	1.26132e-05	7.67584	3.68168	2.74792
Bt.19945.2.A1_at	0.00106566	1.28967e-05	7.657	3.65941	1.93234
Bt.21763.1.A1_at	0.00106935	1.30549e-05	-7.64668	3.64719	-3.71575
Bt.19496.1.A1_at	0.00106935	1.30744e-05	7.64542	3.64569	2.00694
Bt.9722.1.S1_at	0.00109778	1.39225e-05	7.59237	3.58268	3.99852
Bt.9437.1.S1_at	0.00110014	1.3998e-05	7.58782	3.57725	3.44668
Bt.21950.1.S1_at	0.00110189	1.41572e-05	7.57831	3.56591	2.24712
Bt.10962.1.S1_at	0.00111436	1.44577e-05	7.56066	3.54483	2.76581
Bt.12393.1.S1_at	0.0011456	1.50986e-05	-7.52432	3.5013	-1.96734
Bt.19897.1.A1_at	0.00115329	1.52479e-05	7.5161	3.49143	4.46817
Bt.24321.1.S1_at	0.00122199	1.70116e-05	-7.42501	3.38148	-2.04569
Bt.13284.1.A1_at	0.00124117	1.74386e-05	7.40449	3.35656	2.59564
Bt.25110.1.A1_at	0.00125239	1.76481e-05	7.39462	3.34456	4.34979
Bt.28404.1.A1_at	0.00127057	1.80986e-05	7.37381	3.31921	2.83705
Bt.25105.1.S1_at	0.00130666	1.88461e-05	7.3405	3.27851	1.3358
Bt.11240.1.A1_at	0.00131326	1.90173e-05	7.33307	3.26941	2.98079
Bt.24741.1.S1_at	0.00131523	1.91877e-05	7.32574	3.26043	1.92401
Bt.4521.1.S1_at	0.00131566	1.9312e-05	-7.32044	3.25394	-2.5835
Bt.15742.1.S1_at	0.00131566	1.93576e-05	7.31851	3.25156	1.47203
Bt.24479.1.S1_at	0.00137829	2.11359e-05	7.24667	3.16309	2.74109
Bt.7273.1.S1_at	0.00138481	2.12933e-05	-7.24063	3.15562	-1.12099
Bt.20367.1.S1_at	0.00139069	2.15158e-05	7.23217	3.14515	2.59012
Bt.19423.2.S1_at	0.00139069	2.1573e-05	7.23001	3.14247	2.38639
Bt.24262.1.S1_at	0.00140407	2.19969e-05	7.2142	3.12288	0.725428
Bt.20428.2.S1_a_at	0.00147706	2.363e-05	-7.15621	3.0507	-1.24109
Bt.27953.1.S1_at	0.00151264	2.4497e-05	7.12716	3.01438	2.32201
Bt.4266.1.S1_at	0.00152956	2.50405e-05	-7.1095	2.99225	-3.55999
Bt.21040.2.A1_at	0.00154659	2.56921e-05	7.08887	2.96633	1.20321
Bt.5570.1.S1_at	0.00154762	2.591e-05	7.0821	2.95781	3.23845
Bt.21976.1.S1_at	0.0015627	2.64898e-05	7.06437	2.93549	1.15144
Bt.20064.1.S1_at	0.00157007	2.66797e-05	-7.05865	2.92828	-0.8116
Bt.9179.1.A1_at	0.00159062	2.72926e-05	7.0405	2.90536	3.46058
Bt.27710.1.A1_at	0.00162698	2.81863e-05	-7.01481	2.87284	-4.45497
Bt.7082.1.S1_at	0.00163773	2.87119e-05	7.0001	2.85418	2.16834
Bt.19071.1.S1_at	0.00165343	2.91921e-05	-6.98692	2.83743	-1.07308
Bt.6017.2.S1_at	0.00166791	2.96222e-05	6.97531	2.82266	1.49696
Bt.10111.1.S1_at	0.00166791	2.96558e-05	6.97441	2.82152	3.5275
Bt.21383.1.S1_at	0.00168517	3.01721e-05	6.96072	2.80408	2.00725
Bt.21002.1.S1_at	0.00170139	3.06036e-05	6.94948	2.78974	2.38456
Bt.20414.3.S1_at	0.00171795	3.12575e-05	6.93275	2.76838	1.75138
Bt.4434.1.A1_at	0.00172907	3.17732e-05	-6.91983	2.75185	-3.99736
Bt.9268.1.S1_at	0.00172907	3.18181e-05	-6.91872	2.75042	-5.39644
Bt.13682.1.A1_at	0.00174494	3.23266e-05	-6.90621	2.7344	-1.30183
Bt.8421.1.A1_at	0.00174494	3.23271e-05	-6.9062	2.73438	-2.68989
Bt.2590.1.A1_at	0.00181676	3.41087e-05	6.86401	2.68015	2.86648
Bt.17051.1.A1_at	0.00181676	3.41094e-05	6.86399	2.68013	1.4036
Bt.21107.1.S1_at	0.00182314	3.43048e-05	6.85951	2.67436	1.53933
Bt.25305.1.A1_at	0.00182417	3.43998e-05	6.85734	2.67156	2.0174
Bt.24175.1.A1_at	0.00182909	3.48716e-05	6.84666	2.65779	2.78002
Bt.27009.1.S1_at	0.00187848	3.61246e-05	6.81903	2.62208	0.561967
Bt.28094.1.S1_at	0.00188176	3.64996e-05	6.81097	2.61164	2.4958
Bt.20454.1.S1_at	0.0018952	3.68858e-05	6.80275	2.60099	0.902724
Bt.3080.1.S1_a_at	0.00191288	3.74997e-05	-6.78988	2.58429	-3.10892
Bt.19284.1.A1_at	0.00192795	3.78751e-05	6.78212	2.57421	2.66011
Bt.22573.1.A1_at	0.00195351	3.88629e-05	6.76209	2.54816	2.13486
Bt.11717.1.S1_s_at	0.00195879	3.91304e-05	-6.75676	2.54122	-1.93757
Bt.29377.1.S1_at	0.00196149	3.93497e-05	6.75242	2.53556	2.15789
Bt.18823.1.A1_at	0.00196149	3.99521e-05	6.74063	2.52018	2.37419
Bt.10360.1.S1_at	0.00196149	4.02423e-05	6.73502	2.51286	2.49105
Bt.27943.1.S1_at	0.00196149	4.03767e-05	6.73243	2.50948	1.5658
Bt.17416.1.S1_at	0.00196149	4.03875e-05	-6.73223	2.50921	-2.64897
Bt.24749.1.S1_at	0.00196149	4.0472e-05	-6.73061	2.5071	-2.48168
Bt.10154.1.S1_at	0.00196149	4.04873e-05	-6.73032	2.50671	-3.48496
Bt.7558.1.S1_at	0.00196149	4.07289e-05	6.72571	2.50069	2.84654
Bt.7126.1.S1_at	0.00197698	4.12963e-05	6.715	2.48668	2.14846
Bt.19406.1.A1_at	0.00203004	4.2657e-05	6.68995	2.45386	3.68444
Bt.10232.1.A1_at	0.00206034	4.37953e-05	-6.66965	2.42719	-2.05717
Bt.8261.1.A1_at	0.00206034	4.38061e-05	6.66946	2.42694	0.48006
Bt.22039.1.S1_at	0.00206463	4.42169e-05	6.66227	2.41748	1.09504
Bt.13886.3.S1_a_at	0.00206463	4.43665e-05	6.65967	2.41406	1.34696
Bt.8260.1.A1_at	0.00207357	4.4689e-05	-6.6541	2.40672	-3.774
Bt.10360.2.S1_a_at	0.00211947	4.60526e-05	6.63101	2.37627	2.43998
Bt.19605.2.S1_at	0.00214628	4.70566e-05	6.61448	2.35442	2.20282
Bt.21221.1.S1_at	0.00220219	4.89212e-05	6.58475	2.31504	3.27285
Bt.25105.2.A1_at	0.00221328	4.92761e-05	6.57924	2.30771	2.3892
Bt.17669.1.S1_a_at	0.00221539	4.95818e-05	6.57452	2.30144	2.11912
Bt.1314.1.A1_at	0.00221703	4.97104e-05	6.57254	2.29881	0.317929
Bt.20823.1.A1_at	0.00227241	5.15273e-05	-6.54519	2.26242	-1.72075
Bt.24538.1.S1_at	0.00227241	5.16795e-05	-6.54295	2.25943	-1.54672
Bt.10179.1.S1_at	0.00227629	5.19479e-05	-6.53901	2.25418	-1.09043
Bt.24884.1.A1_a_at	0.00227629	5.19826e-05	6.5385	2.2535	3.16018
Bt.28123.1.S1_at	0.002284	5.23441e-05	6.53323	2.24647	2.01436
Bt.9179.2.S1_at	0.002284	5.25575e-05	6.53014	2.24235	3.16251
Bt.27814.1.S1_at	0.00240319	5.64741e-05	-6.47568	2.16944	-2.54343
Bt.9193.1.S1_at	0.00241528	5.71376e-05	-6.46686	2.15759	-2.56551
Bt.20788.1.A1_at	0.00241528	5.72341e-05	6.46558	2.15588	2.34115
Bt.8718.1.S1_at	0.00242251	5.75606e-05	6.46129	2.15011	3.2582
Bt.10195.1.S1_at	0.00242251	5.7631e-05	6.46037	2.14887	1.84673
Bt.20798.1.S1_at	0.00246474	5.87492e-05	6.44588	2.12937	3.4739
Bt.6017.1.A1_at	0.00248067	5.95286e-05	6.43595	2.116	1.05882
Bt.20547.2.S1_at	0.00248804	5.98494e-05	-6.43191	2.11054	-1.60387
Bt.17416.1.S1_a_at	0.00252083	6.09103e-05	-6.4187	2.09271	-2.27764
Bt.9996.1.S1_at	0.00253038	6.13508e-05	-6.41328	2.0854	-2.04599
Bt.6613.1.S1_at	0.00254505	6.20988e-05	-6.40419	2.07309	-1.23568
Bt.6557.1.S1_at	0.00254678	6.23371e-05	6.40131	2.06921	1.90807
Bt.26037.1.A1_at	0.00254769	6.27135e-05	6.3968	2.06309	1.44911
Bt.9485.1.S1_at	0.00254769	6.32365e-05	6.39057	2.05466	3.51214
Bt.21980.1.S1_at	0.00254769	6.33142e-05	6.38965	2.05342	2.51258
Bt.9533.1.S1_at	0.00254769	6.34093e-05	6.38853	2.05189	2.7468
Bt.5406.1.S1_at	0.00254769	6.34223e-05	6.38837	2.05169	2.60385
Bt.23992.1.A1_at	0.00254769	6.36712e-05	6.38544	2.04771	1.3122
Bt.16467.1.S1_at	0.00255641	6.43128e-05	6.37793	2.03753	3.59066
Bt.5326.2.S1_at	0.0025706	6.48653e-05	6.37153	2.02884	2.78284
Bt.7670.1.A1_at	0.0025706	6.5046e-05	6.36945	2.02602	2.54842
Bt.4441.1.S1_at	0.00260925	6.6291e-05	6.35528	2.00677	3.44953
Bt.28936.1.S1_at	0.00261902	6.695e-05	6.3479	1.99672	2.69635
Bt.25225.1.A1_at	0.00261902	6.69638e-05	6.34774	1.99651	1.53275
Bt.4606.2.S1_at	0.00263047	6.76227e-05	6.34044	1.98657	2.29044
Bt.13465.1.S1_at	0.00263317	6.80301e-05	-6.33596	1.98047	-1.60318
Bt.6158.1.S1_a_at	0.00263317	6.82801e-05	6.33323	1.97674	2.22289
Bt.24069.1.A1_at	0.00263317	6.84267e-05	6.33163	1.97457	2.9118
Bt.23608.1.S1_s_at	0.00265696	6.96957e-05	-6.31795	1.9559	-1.93274
Bt.13411.1.S1_at	0.00265696	6.97054e-05	-6.31785	1.95576	-1.98961
Bt.9278.1.S1_at	0.00267555	7.09695e-05	6.30448	1.9375	1.01562
Bt.8673.1.S1_a_at	0.00268499	7.16497e-05	6.2974	1.92781	1.74396
Bt.13218.1.S1_at	0.00269266	7.23717e-05	-6.28995	1.91763	-2.85409
Bt.21096.1.S1_at	0.00269674	7.29845e-05	6.2837	1.90906	3.489
Bt.16857.1.A1_at	0.00270044	7.31966e-05	6.28155	1.90611	2.144
Bt.9229.1.A1_at	0.00272104	7.41937e-05	6.27152	1.89237	2.52201
Bt.28237.1.A1_at	0.00272423	7.46319e-05	-6.26716	1.88638	-3.40915
Bt.16861.1.A1_at	0.00276276	7.62605e-05	-6.25119	1.86445	-4.67223
Bt.19496.2.A1_at	0.00276276	7.63743e-05	6.25009	1.86293	1.22873
Bt.19784.1.A1_at	0.00276395	7.68531e-05	6.24547	1.85658	3.57694
Bt.25136.1.A1_at	0.00277995	7.75131e-05	6.23916	1.84789	2.69582
Bt.15660.1.A1_at	0.00277995	7.78175e-05	6.23626	1.84391	1.79233
Bt.3200.1.S1_at	0.00278223	7.80659e-05	-6.23391	1.84067	-2.5874
Bt.6817.2.S1_at	0.00278228	7.84229e-05	6.23055	1.83603	2.95166
Bt.27723.2.A1_a_at	0.00287267	8.27464e-05	6.19104	1.78148	1.17722
Bt.24204.1.A1_at	0.00291944	8.48091e-05	6.17296	1.75645	2.35778
Bt.17514.1.S1_at	0.00292271	8.50357e-05	6.171	1.75373	3.60433
Bt.17999.3.A1_a_at	0.00293236	8.58323e-05	6.16417	1.74425	2.42084
Bt.22233.1.A1_at	0.00300315	8.88213e-05	6.13911	1.70944	2.04772
Bt.5571.1.S1_at	0.00300315	8.88698e-05	-6.13871	1.70889	-1.35871
Bt.24098.1.A1_at	0.00302581	9.01674e-05	6.12812	1.69414	2.51292
Bt.3235.1.A1_at	0.00304578	9.16462e-05	6.11625	1.6776	0.807537
Bt.9277.1.S1_at	0.00304928	9.18778e-05	-6.11441	1.67503	-0.46723
Bt.22141.1.S1_at	0.00305051	9.20412e-05	6.11311	1.67322	1.65259
Bt.22224.1.S1_at	0.00305135	9.23194e-05	6.11091	1.67015	1.46176
Bt.24266.1.A1_at	0.00305808	9.26676e-05	-6.10817	1.66632	-1.05599
Bt.21103.1.S1_at	0.00305808	9.27768e-05	6.10731	1.66513	1.67397
Bt.20619.1.S1_at	0.00311247	9.5997e-05	-6.08247	1.63042	-3.65353
Bt.24033.1.A1_at	0.00311274	9.62409e-05	6.08063	1.62783	2.66635
Bt.5605.1.S1_at	0.00312121	9.66322e-05	6.07768	1.62371	1.74788
Bt.4054.1.S1_at	0.00318193	9.97105e-05	-6.05492	1.5918	-1.8848
Bt.10988.1.S1_at	0.00318193	0.000100569	6.0487	1.58307	2.04568
Bt.21866.1.S1_at	0.00321445	0.000103045	6.0311	1.55833	2.77191
Bt.10956.1.S1_at	0.0032234	0.000103537	6.02766	1.55348	1.57858
Bt.10121.1.A1_at	0.00324584	0.000105015	-6.01741	1.53906	-1.31606
Bt.23903.1.A1_at	0.00324584	0.00010567	6.01292	1.53273	2.33758
Bt.4509.1.S1_at	0.00324584	0.00010608	-6.01012	1.52878	-3.39474
Bt.13637.1.A1_at	0.00324584	0.000106264	-6.00888	1.52702	-1.13034
Bt.1169.1.S1_at	0.00324584	0.0001064	-6.00795	1.52572	-2.3824
Bt.12961.1.A1_at	0.00324584	0.000107036	-6.00365	1.51965	-2.94193
Bt.3622.1.A1_at	0.00325017	0.000107671	-5.99938	1.51363	-0.755539
Bt.17368.1.A1_at	0.00325017	0.000107874	5.99803	1.51171	2.65479
Bt.24522.3.S1_a_at	0.00325017	0.000107899	5.99786	1.51148	3.12258
Bt.6943.1.S1_at	0.00327324	0.000109343	5.98828	1.49795	2.41428
Bt.27396.1.S1_at	0.00334949	0.000113001	5.96461	1.46445	1.08498
Bt.2066.1.S1_at	0.00335614	0.000113561	-5.96105	1.45941	-1.44372
Bt.21230.1.S1_at	0.00336648	0.000114551	-5.95482	1.45058	-2.6919
Bt.25047.1.A1_at	0.00337739	0.000116042	5.94554	1.43741	3.65203
Bt.9351.1.S1_at	0.00339433	0.000117046	5.93936	1.42864	2.89392
Bt.27358.1.S1_at	0.00339704	0.000117944	5.93388	1.42086	2.55457
Bt.2914.1.S1_at	0.00339704	0.000117956	5.93381	1.42075	1.76994
Bt.23977.1.A1_at	0.00339704	0.000118268	5.93192	1.41807	1.9239
Bt.6434.2.S1_at	0.00345811	0.000120822	5.91663	1.39631	1.45644
Bt.11606.1.A1_at	0.00350795	0.000124162	5.89714	1.36854	2.97337
Bt.12732.2.S1_at	0.00352468	0.000125193	5.89124	1.36012	1.84927
Bt.3768.1.S1_at	0.00354288	0.000126133	-5.88591	1.3525	-0.179228
Bt.27898.1.A1_at	0.00359157	0.000129206	-5.86876	1.32798	-1.44434
Bt.6455.1.S2_at	0.00365986	0.00013316	5.84732	1.29728	1.16124
Bt.20400.1.S1_at	0.00366648	0.000133573	-5.84513	1.29413	-2.28473
Bt.21445.1.S1_at	0.00368282	0.000134741	-5.83894	1.28526	-1.49072
Bt.12613.1.S1_at	0.00368282	0.00013506	5.83727	1.28285	2.28227
Bt.16491.1.A1_at	0.00368282	0.000135084	5.83714	1.28267	0.806003
Bt.13218.2.S1_at	0.00369204	0.000135881	-5.83297	1.27668	-2.78596
Bt.28177.1.A1_at	0.00371912	0.000138419	5.81984	1.25782	2.65556
Bt.24228.1.S1_at	0.00373068	0.000139313	5.81529	1.25126	2.82593
Bt.3393.1.S1_at	0.00374736	0.000140712	-5.80821	1.24108	-1.90871
Bt.11409.1.A1_a_at	0.00376745	0.000141779	5.80287	1.23338	2.80065
Bt.29958.1.S1_at	0.00378682	0.000144511	-5.78938	1.21394	-3.00001
Bt.26232.1.S1_at	0.00378682	0.000144617	5.78886	1.21319	1.59372
Bt.25462.1.S1_at	0.00378682	0.00014517	5.78616	1.2093	1.51981
Bt.16739.1.A1_at	0.00378682	0.000145333	-5.78537	1.20816	-1.67035
Bt.28561.1.S1_at	0.00383102	0.000148255	5.77133	1.18787	2.87571
Bt.27178.1.S1_at	0.00383102	0.000148295	5.77113	1.18759	1.24973
Bt.6817.1.S1_at	0.00383102	0.0001483	5.77111	1.18757	2.68129
Bt.1174.2.A1_at	0.00383754	0.000148711	-5.76916	1.18474	-1.78088
Bt.784.1.A1_at	0.00386929	0.000150422	5.7611	1.17308	2.9762
Bt.23472.1.S1_at	0.0039272	0.000153325	-5.74765	1.15361	-1.66937
Bt.29415.1.A1_at	0.00395842	0.000155692	5.73687	1.13799	3.41961
Bt.23734.1.A1_at	0.00398615	0.000157134	-5.7304	1.12859	-2.61569
Bt.6069.1.S1_at	0.00398615	0.000157278	5.72975	1.12766	2.08978
Bt.12419.1.S1_at	0.00402431	0.000159696	-5.71905	1.11211	-0.746614
Bt.11109.1.S1_at	0.00402431	0.000160098	5.71728	1.10955	2.48459
Bt.12359.1.S1_at	0.00402431	0.000160673	-5.71477	1.10589	-2.19281
Bt.9098.1.A1_at	0.00402431	0.000160786	5.71428	1.10518	0.681798
Bt.28866.1.A1_at	0.00402936	0.000161154	-5.71267	1.10284	-1.04781
Bt.27904.1.A1_at	0.00403901	0.000162317	-5.70763	1.09552	-1.18677
Bt.9074.1.S1_at	0.00405313	0.000163113	5.70421	1.09053	2.03278
Bt.2542.1.S1_at	0.00405533	0.000163538	-5.70239	1.08788	-1.36174
Bt.24509.1.S1_at	0.00408581	0.000165275	-5.69499	1.07711	-2.43924
Bt.28761.1.A1_s_at	0.00416591	0.000170209	5.67442	1.04712	2.92944
Bt.25081.1.S1_at	0.00416591	0.000170241	5.67429	1.04693	2.45302
Bt.9948.1.S1_at	0.00418407	0.000171504	5.66913	1.0394	2.03789
Bt.20461.1.S1_at	0.00420143	0.000172389	5.66553	1.03415	2.26248
Bt.3689.1.A1_at	0.00420369	0.000172657	-5.66445	1.03257	-1.6909
Bt.4896.1.S1_at	0.00420387	0.000172838	-5.66372	1.03149	-1.18902
Bt.8431.1.S1_at	0.00426455	0.000176548	5.64892	1.00985	1.93844

## Sheet:  After the threshold (GSE93082)
ID	P_value adj	P_value	t	B	logFC	genes symbol	gene title
Bt_Lacphor_M_s_at	0.000359756	9.98456e-07	-10.0695	6.18048	-6.87308	GLYCAM1	glycosylation-dependent cell adhesion molecule 1
Bt.4665.1.S1_at	0.000409635	1.51898e-06	-9.63742	5.77396	-6.77271	GLYCAM1	glycosylation-dependent cell adhesion molecule 1
Bt.27938.1.A1_at	0.000520634	2.31146e-06	-9.22029	5.36415	-6.48918	ABCG2	ATP binding cassette subfamily G member 2 (Junior blood group)
Bt.4775.1.S1_at	0.000870515	8.13127e-06	-8.05503	4.12051	-6.30198	S100B	S100 calcium binding protein B
Bt.5396.1.S1_at	0.00131566	1.92938e-05	-7.32122	3.25489	-6.15402	LALBA	lactalbumin alpha
Bt.29570.1.S1_at	0.000592141	3.26404e-06	-8.88836	5.02519	-6.14716	GPAM	glycerol-3-phosphate acyltransferase, mitochondrial
Bt.19329.1.A1_at	0.00107782	1.33423e-05	-7.62827	3.62536	-5.946	EFHD1	EF-hand domain family member D1
Bt.9596.1.S1_at	0.00063402	3.73138e-06	-8.76221	4.89328	-5.86612	TFF3	trefoil factor 3
Bt.12640.1.S1_at	0.000331391	7.67752e-07	-10.3481	6.43338	-5.73231	ACSS2	acyl-CoA synthetase short-chain family member 2
Bt.583.1.S1_a_at	0.00101703	1.13387e-05	-7.76662	3.78836	-5.63889	CSN3	casein kappa
Bt.21763.2.S1_at	0.000568708	2.75549e-06	-9.05007	5.19178	-5.58336	NFIB	nuclear factor I/B
Bt.5354.1.S1_at	0.00254769	6.30531e-05	-6.39275	2.05761	-5.51691	CSN1S2	casein alpha-S2
Bt.2598.1.S1_at	0.000394502	1.25898e-06	-9.82883	5.95625	-5.47158	ALOX15	arachidonate 15-lipoxygenase
Bt.13750.1.A1_at	0.00132907	1.99955e-05	-7.29195	3.21893	-5.43696	TRIM2	tripartite motif containing 2
Bt.5381.1.S1_at	0.00193984	3.8189e-05	-6.77569	2.56586	-5.2471	CSN2	casein beta
Bt.20167.1.S1_at	0.00195351	3.88592e-05	-6.76216	2.54826	-5.20116	CIDEA	cell death-inducing DFFA-like effector a
Bt.385.1.S1_at	0.000956674	1.03461e-05	-7.84531	3.87999	-5.15885	PAEP	progestagen-associated endometrial protein
Bt.13324.4.S1_at	0.000359756	9.74748e-07	-10.0947	6.20367	-4.92135	IDH1	isocitrate dehydrogenase 1 (NADP+)
Bt.16738.1.A1_at	0.000870515	7.96586e-06	-8.07312	4.141	-4.85964	IRX3	iroquois homeobox 3
Bt.20955.1.A1_at	0.00187864	3.63613e-05	-6.81393	2.61548	-4.81137	HLF	HLF, PAR bZIP transcription factor
Bt.5304.1.S1_at	0.0017158	3.1076e-05	-6.93736	2.77426	-4.79767	GSTM3	glutathione S-transferase mu 3
Bt.13324.1.S1_a_at	0.000659939	4.10274e-06	-8.67362	4.79959	-4.7923	IDH1	isocitrate dehydrogenase 1 (NADP+)
Bt.2580.1.S1_at	0.000870515	8.10455e-06	-8.05793	4.1238	-4.74208	GALM	galactose mutarotase (aldose 1-epimerase)
Bt.10238.1.S1_at	0.000945652	9.84569e-06	-7.88814	3.92955	-4.67844	ECHDC1	ethylmalonyl-CoA decarboxylase 1
Bt.11217.1.S1_at	0.000789182	5.98559e-06	-8.32777	4.42539	-4.6551	MUC15	mucin 15, cell surface associated
Bt.2911.1.A1_at	0.000475508	2.01019e-06	-9.35739	5.50079	-4.6506	FAM134B	family with sequence similarity 134 member B
Bt.5250.1.S1_at	0.000618585	3.538e-06	-8.81221	4.94577	-4.63254	MFGE8	milk fat globule-EGF factor 8 protein
Bt.2846.1.A1_at	0.0015937	2.74115e-05	-7.03703	2.90097	-4.61314	RHOU	ras homolog family member U
Bt.4695.1.S1_at	0.00109187	1.36665e-05	-7.60801	3.60129	-4.57775	PIGR	polymeric immunoglobulin receptor
Bt.2494.2.S1_a_at	0.00154659	2.56734e-05	-7.08945	2.96707	-4.45763	SDC2	syndecan 2
Bt.6442.1.S1_at	0.00113799	1.49041e-05	-7.53517	3.51432	-4.22843	TPM1	tropomyosin 1 (alpha)
Bt.16036.1.S1_at	0.00378682	0.000144358	-5.79013	1.21502	-4.1858	SH3BGRL2	SH3 domain binding glutamate-rich protein like 2
Bt.7033.2.S1_a_at	0.00337739	0.000115969	-5.94599	1.43805	-4.1371	FOLR3	folate receptor 3
Bt.5075.1.S1_at	0.00102481	1.16803e-05	-7.74125	3.75865	-4.02007	SPINT2	serine peptidase inhibitor, Kunitz type, 2
Bt.6171.1.A1_at	0.00134764	2.04983e-05	-7.27165	3.19393	-4.01793	HIBADH	3-hydroxyisobutyrate dehydrogenase
Bt.12848.1.S1_at	0.00378682	0.000145215	-5.78595	1.20898	-3.99346	PTHLH	parathyroid hormone like hormone
Bt.23171.2.S1_at	0.00279176	7.8957e-05	-6.22554	1.82913	-3.86673	PCBD1	pterin-4 alpha-carbinolamine dehydratase/dimerization cofactor of hepatocyte nuclear factor 1 alpha
Bt.20883.1.S1_at	0.00394747	0.000154771	-5.74105	1.14404	-3.85252	ANG2///ANG///RNASE4	angiogenin 2///angiogenin, ribonuclease, RNase A family, 5///ribonuclease A family member 4
Bt.7651.1.S1_at	0.00302581	9.01565e-05	-6.12821	1.69427	-3.84367	ASB11	ankyrin repeat and SOCS box containing 11
Bt.15705.1.S1_at	0.00166288	2.94285e-05	-6.98051	2.82929	-3.65668	DSTN	destrin, actin depolymerizing factor
Bt.12872.1.S1_at	0.00310725	9.55562e-05	-6.08582	1.6351	-3.64739	EED	embryonic ectoderm development
Bt.5323.1.S1_at	0.00215649	4.75485e-05	-6.60652	2.34388	-3.57963	SH3YL1	SH3 and SYLF domain containing 1
Bt.11909.1.A1_at	0.00064245	3.83425e-06	-8.73674	4.86644	-3.53721	LOC100301250	ras-related protein Rap-2c
Bt.9540.1.S1_at	0.00255641	6.4255e-05	-6.3786	2.03844	-3.46237	TOMM7	translocase of outer mitochondrial membrane 7 homolog (yeast)
Bt.22519.1.S1_at	0.00117486	1.58252e-05	-7.48508	3.45411	-3.44885	MPC2	mitochondrial pyruvate carrier 2
Bt.24994.1.A1_at	0.00305135	9.22589e-05	-6.11139	1.67082	-3.43783	SDHAF4	succinate dehydrogenase complex assembly factor 4
Bt.3683.1.S1_at	0.00319398	0.000101268	-6.04369	1.57603	-3.42662	CSN1S1	casein alpha s1
Bt.22487.1.S1_at	0.00324584	0.000105418	-6.01464	1.53515	-3.42141	AZGP1	alpha-2-glycoprotein 1, zinc-binding
Bt.19032.1.S1_at	0.00158017	2.69824e-05	-7.04963	2.91689	-3.34768	TSPYL4	TSPY-like 4
Bt.28263.1.S1_at	0.00371722	0.000138003	-5.82198	1.26089	-3.26971	CMPK1	cytidine/uridine monophosphate kinase 1
Bt.15975.1.A1_at	0.00109687	1.38199e-05	-7.5986	3.59009	-3.25477	SOD1	superoxide dismutase 1, soluble
Bt.12403.1.S1_at	0.000788907	5.90623e-06	-8.33981	4.43865	-3.2078	RHPN2	rhophilin Rho GTPase binding protein 2
Bt.15666.2.S1_at	0.00278228	7.83784e-05	-6.23097	1.83661	-3.18332	PXMP2	peroxisomal membrane protein 2
Bt.4784.1.S1_at	0.00321445	0.000102854	-6.03244	1.56021	-3.1481	LPO	lactoperoxidase
Bt.27149.1.S1_at	0.000659939	4.09573e-06	-8.67521	4.80128	-3.14142	FAM92A1	family with sequence similarity 92 member A1
Bt.4818.1.S1_at	0.00346427	0.000121181	-5.91451	1.39329	-3.1398	BEX2	brain expressed X-linked 2
Bt.12048.1.S1_at	0.00146401	2.31847e-05	-7.17159	3.06988	-3.11855	FAM213A	family with sequence similarity 213 member A
Bt.5054.3.S1_at	0.000813348	6.37113e-06	-8.27164	4.36337	-3.0984	RPL24	ribosomal protein L24
Bt.5039.1.S1_at	0.00248804	5.99117e-05	-6.43113	2.10949	-2.9949	HMGN3	high mobility group nucleosomal binding domain 3
Bt.11808.1.S1_at	0.00337032	0.00011524	-5.95051	1.44447	-2.95734	MOSPD1	motile sperm domain containing 1
Bt.4482.2.S1_at	0.00266871	7.05106e-05	-6.3093	1.94409	-2.91497	MSR1	macrophage scavenger receptor 1
Bt.4822.1.A1_at	0.00352771	0.000125446	-5.8898	1.35806	-2.91063	TCEAL8	transcription elongation factor A (SII)-like 8
Bt.28231.1.S1_at	0.000409635	1.40383e-06	-9.71742	5.85058	-2.90176	CLDN7	claudin 7
Bt.13798.1.S1_at	0.00307098	9.36756e-05	-6.10029	1.65532	-2.8933	MTURN	maturin, neural progenitor differentiation regulator homolog
Bt.7575.1.A1_at	0.00402431	0.000159547	-5.7197	1.11306	-2.87394	GPT2	glutamic--pyruvic transaminase 2
Bt.23468.1.A1_at	0.00277995	7.77982e-05	-6.23645	1.84416	-2.84006	GOLPH3L	golgi phosphoprotein 3 like
Bt.21402.1.S1_at	0.00272104	7.44315e-05	-6.26915	1.88911	-2.80933	STX8	syntaxin 8
Bt.12421.1.S1_at	0.00090965	8.70893e-06	-7.99487	4.05206	-2.78128	ABHD14B	abhydrolase domain containing 14B
Bt.5412.1.S1_at	0.00104503	1.23705e-05	-7.69235	3.70115	-2.77876	BCKDHB	branched chain keto acid dehydrogenase E1 subunit beta
Bt.8563.1.S2_at	0.00415784	0.000169567	-5.67706	1.05097	-2.76596	THBS1	thrombospondin 1
Bt.11196.1.S1_at	0.00293236	8.57702e-05	-6.1647	1.74499	-2.73679	HINT2	histidine triad nucleotide binding protein 2
Bt.2881.1.S1_at	0.00316421	9.85907e-05	-6.06311	1.60329	-2.72151	NDRG4	NDRG family member 4
Bt.13898.1.S1_at	0.000754617	5.31479e-06	-8.43544	4.54336	-2.71149	RPS27L	ribosomal protein S27 like
Bt.8335.1.S1_at	0.00163168	2.8403e-05	-7.00871	2.8651	-2.69169	SFT2D2	SFT2 domain containing 2
Bt.5885.1.S1_at	0.00227173	5.12233e-05	-6.54969	2.26842	-2.68395	ECHDC2	enoyl-CoA hydratase domain containing 2
Bt.9614.1.S1_at	0.00209558	4.52501e-05	-6.64451	2.39408	-2.68195	2021-09-15	15 kDa selenoprotein
AFFX-Bt-ef1a-3_at	0.0026706	7.07274e-05	-6.30702	1.94097	-2.63557	EEF1A1	eukaryotic translation elongation factor 1 alpha 1
Bt.3573.1.S2_at	0.00254505	6.21284e-05	-6.40383	2.07261	-2.60921	EEF1A1	eukaryotic translation elongation factor 1 alpha 1
Bt.6404.1.S1_at	0.00376821	0.000142041	-5.80156	1.2315	-2.6074	KLF15	Kruppel-like factor 15
Bt.5491.1.S1_at	0.00146401	2.32999e-05	-7.16758	3.06488	-2.59997	RABAC1	Rab acceptor 1 (prenylated)
Bt.22435.1.S1_at	0.00234042	5.44171e-05	-6.50376	2.20708	-2.59262	SMCO4	single pass membrane protein with coiled-coil domains 4
Bt.4770.1.S1_at	0.00311247	9.60244e-05	-6.08227	1.63013	-2.5874	PDCD4	programmed cell death 4 (neoplastic transformation inhibitor)
Bt.8363.1.A1_at	0.00182509	3.45563e-05	-6.85378	2.66697	-2.58029	KCNK1	potassium channel, two pore domain subfamily K, member 1
Bt.15716.1.S1_at	0.00371722	0.000138121	-5.82137	1.26002	-2.5786	C4H7orf73	chromosome 4 open reading frame, human C7orf73
Bt.26836.2.A1_at	0.00235141	5.48676e-05	-6.49751	2.19872	-2.56018	COQ2	coenzyme Q2 4-hydroxybenzoate polyprenyltransferase
Bt.5997.1.S1_at	0.00175054	3.25035e-05	-6.90191	2.72888	-2.5512	TSTA3	tissue specific transplantation antigen P35B
Bt.5387.1.S1_at	0.00146401	2.32887e-05	-7.16797	3.06537	-2.54335	LPL	lipoprotein lipase
Bt.222.1.S1_at	0.00290331	8.39901e-05	-6.18008	1.76631	-2.52648	CRYAB	crystallin alpha B
Bt.9118.1.S1_at	0.00263317	6.83419e-05	-6.33255	1.97583	-2.52098	GMDS	GDP-mannose 4,6-dehydratase
Bt.7288.1.S1_at	0.00355625	0.000126904	-5.88156	1.3463	-2.48506	SSR4	signal sequence receptor subunit 4
Bt.837.1.S1_at	0.00122199	1.70678e-05	-7.42228	3.37817	-2.46498	LOC493778	up-regulated during vascular calcification
Bt.17250.1.A1_at	0.00269266	7.24278e-05	-6.28938	1.91684	-2.42781	PHF6	PHD finger protein 6
Bt.5173.1.A1_at	0.00133705	2.02818e-05	-7.28033	3.20462	-2.4221	MCFD2	multiple coagulation factor deficiency 2
Bt.21.1.S1_at	0.00132784	1.9812e-05	-7.2995	3.22821	-2.41711	NDUFC2	NADH:ubiquinone oxidoreductase subunit C2
Bt.22441.1.S1_at	0.00321208	0.000102185	-6.03716	1.56685	-2.3985	SMARCA2	SWI/SNF related, matrix associated, actin dependent regulator of chromatin, subfamily a, member 2
Bt.11219.1.A1_at	0.00411196	0.000167014	-5.68766	1.06644	-2.38723	PAPSS1	3'-phosphoadenosine 5'-phosphosulfate synthase 1
Bt.4704.1.S1_at	0.00402431	0.000160683	-5.71473	1.10583	-2.37546	NDUFA5	NADH:ubiquinone oxidoreductase subunit A5
Bt.15909.1.S1_at	0.00324584	0.000107097	-6.00324	1.51907	-2.37248	FAM98A	family with sequence similarity 98 member A
Bt.29464.1.A1_at	0.00254764	6.25084e-05	-6.39925	2.06642	-2.36165	NUPR2	nuclear protein 2, transcriptional regulator
Bt.1792.1.S1_at	0.00122199	1.70343e-05	-7.42391	3.38014	-2.3596	BDH2	3-hydroxybutyrate dehydrogenase, type 2
Bt.1255.1.A1_at	0.00316251	9.83042e-05	-6.06522	1.60625	-2.32152	JTB	jumping translocation breakpoint
Bt.22150.1.A1_at	0.00311247	9.61037e-05	-6.08167	1.62929	-2.29924	LZTFL1	leucine zipper transcription factor like 1
Bt.10036.1.S1_at	0.000788907	5.87627e-06	-8.3444	4.4437	-2.27124	ACAT1	acetyl-CoA acetyltransferase 1
Bt.23596.1.S1_at	0.00339704	0.000118225	-5.93218	1.41843	-2.26311	C7H19orf53	chromosome 7 open reading frame, human C19orf53
Bt.5529.2.S1_a_at	0.00335614	0.000113643	-5.96054	1.45868	-2.24433	MKKS	McKusick-Kaufman syndrome
Bt.5029.1.S1_at	0.002284	5.26319e-05	-6.52906	2.24091	-2.24353	ATP5H	ATP synthase, H+ transporting, mitochondrial Fo complex subunit D
Bt.5322.1.S1_at	0.00221328	4.94428e-05	-6.57666	2.30428	-2.24008	PSMB5	proteasome subunit beta 5
Bt.12371.1.S1_at	0.00321445	0.000103116	-6.0306	1.55763	-2.22067	AAMDC	adipogenesis associated, Mth938 domain containing
Bt.21833.1.S1_at	0.00143595	2.26153e-05	-7.19171	3.09494	-2.19537	RNASEH2C	ribonuclease H2 subunit C
Bt.11135.1.S1_at	0.00425574	0.000175853	-5.65166	1.01387	-2.19307	MPV17	MpV17 mitochondrial inner membrane protein
Bt.8105.1.S1_at	0.000915924	9.30178e-06	-7.93744	3.98632	-2.18371	KRT7	keratin 7, type II
Bt.2136.1.S1_at	0.00378682	0.000145209	-5.78598	1.20903	-2.18023	UBE2V1	ubiquitin conjugating enzyme E2 variant 1
Bt.12864.1.S1_at	0.00371722	0.000138194	-5.821	1.25948	-2.17711	PHPT1	phosphohistidine phosphatase 1
Bt.25555.1.S1_at	0.00378682	0.00014476	-5.78816	1.21218	-2.16546	LDHA	lactate dehydrogenase A
Bt.56.1.S1_at	0.00324584	0.0001069	-6.00457	1.52094	-2.15966	NDUFS6	NADH:ubiquinone oxidoreductase subunit S6
Bt.9833.1.S1_a_at	0.00148705	2.39131e-05	-7.1466	3.0387	-2.1549	CHCHD7	coiled-coil-helix-coiled-coil-helix domain containing 7
Bt.26942.1.S1_at	0.00308651	9.47904e-05	-6.09167	1.64328	-2.14388	SLC17A5	solute carrier family 17 (acidic sugar transporter), member 5
Bt.19431.1.S1_s_at	0.00295785	8.71616e-05	-6.15291	1.72862	-2.14255	MRPS14	mitochondrial ribosomal protein S14
Bt.5875.1.S1_at	0.00155363	2.62717e-05	-7.07099	2.94383	-2.127	PTPN18	protein tyrosine phosphatase, non-receptor type 18
Bt.3279.1.S1_at	0.00337032	0.000115119	-5.95127	1.44554	-2.12409	SH3GLB2	SH3-domain GRB2-like endophilin B2
Bt.64.1.S1_at	0.00336648	0.000114522	-5.955	1.45083	-2.12097	NDUFB7	NADH:ubiquinone oxidoreductase subunit B7
Bt.15765.1.S1_at	0.00214628	4.70081e-05	-6.61527	2.35546	-2.11456	IVD	isovaleryl-CoA dehydrogenase
Bt.20637.1.S1_at	0.000860723	7.74109e-06	-8.09835	4.16953	-2.10662	SSR3	signal sequence receptor, gamma (translocon-associated protein gamma)
Bt.400.1.S1_at	0.00302581	9.00446e-05	-6.12912	1.69553	-2.10069	IHQ	cytochrome c oxidase subunit IHQ (VIIb)
Bt.1152.1.S1_at	0.00331037	0.000110901	-5.97809	1.48354	-2.09429	COA5	cytochrome c oxidase assembly factor 5
Bt.16815.1.S1_at	0.00392985	0.000153591	-5.74642	1.15184	-2.08568	SNRNP25	small nuclear ribonucleoprotein, U11/U12 25kDa subunit
Bt.7770.1.S1_at	0.00316421	9.86193e-05	-6.0629	1.603	-2.07901	CCNG1	cyclin G1
Bt.25343.1.S1_at	0.00324584	0.000106936	-6.00432	1.5206	-2.07364	TRIAP1	TP53 regulated inhibitor of apoptosis 1
Bt.99.1.S1_at	0.00181503	3.39264e-05	-6.86821	2.68557	-2.06522	NDUFB4	NADH:ubiquinone oxidoreductase subunit B4
Bt.24817.1.S1_at	0.000861579	7.78449e-06	-8.09342	4.16396	-2.05765	ACYP2	acylphosphatase 2, muscle type
Bt.23361.1.S1_at	0.00110189	1.41388e-05	-7.5794	3.56721	-2.04986	UQCRB	ubiquinol-cytochrome c reductase binding protein
Bt.15946.1.S1_at	0.00250551	6.04362e-05	-6.42457	2.10064	-2.04102	ZNHIT1	zinc finger, HIT-type containing 1
Bt.2816.1.S2_at	0.00262638	6.72704e-05	-6.34434	1.99187	-2.03834	ATP5L	ATP synthase, H+ transporting, mitochondrial Fo complex subunit G
Bt.57.1.S1_at	0.00402431	0.000160716	-5.71458	1.10562	-2.036	NDUFS5	NADH:ubiquinone oxidoreductase subunit S5
Bt.6080.1.S1_at	0.00275955	7.58731e-05	-6.25496	1.86962	-2.02351	ECH1	enoyl-CoA hydratase 1
Bt.27130.1.S1_at	0.00411222	0.000167195	-5.68691	1.06533	-2.00457	SCCPDH	saccharopine dehydrogenase (putative)
Bt.25072.1.S1_at	0.00196149	3.94796e-05	-6.74986	2.53223	-2.00252	NFU1	NFU1 iron-sulfur cluster scaffold
Bt.9083.1.S1_at	0.00252449	6.11033e-05	6.41632	2.0895	2.00627	TRAF1	TNF receptor associated factor 1
Bt.11326.1.S1_at	0.00403879	0.000161866	5.70958	1.09835	2.03489	AKIRIN2	akirin 2
Bt.5296.1.S1_at	0.0022568	5.07892e-05	6.55617	2.27705	2.03589	SQRDL	sulfide quinone reductase-like (yeast)
Bt.24691.1.A1_at	0.00402431	0.000160766	5.71436	1.10531	2.03648	KMT2E	lysine (K)-specific methyltransferase 2E
Bt.13808.1.A1_at	0.00211947	4.61175e-05	6.62993	2.37485	2.04372	UBAP1	ubiquitin associated protein 1
Bt.19585.1.S1_at	0.00288894	8.34545e-05	6.18478	1.77282	2.04952	GTF2H1	general transcription factor IIH subunit 1
Bt.5089.1.S1_at	0.000742332	5.13799e-06	8.46628	4.5769	2.05028	H3F3B	H3 histone, family 3B
Bt.22359.1.A1_at	0.000975446	1.06326e-05	7.82179	3.85269	2.05084	RIOK3	RIO kinase 3
Bt.7606.1.S1_at	0.00396559	0.000156138	5.73486	1.13507	2.06419	GMIP	GEM interacting protein
Bt.12745.3.S1_at	0.000720869	4.89981e-06	8.5097	4.62393	2.08061	ANTXR2	anthrax toxin receptor 2
Bt.14029.1.S1_at	0.00376996	0.000142498	5.79929	1.22823	2.08336	CSGALNACT2	chondroitin sulfate N-acetylgalactosaminyltransferase 2
Bt.18533.1.S1_at	0.00206463	4.43661e-05	6.65968	2.41407	2.09346	ATF3	activating transcription factor 3
Bt.4762.1.S1_at	0.00269266	7.2422e-05	6.28944	1.91692	2.09601	BOLA///BOLA///BOLA-NC1	MHC class I antigen clone 2///MHC class I heavy chain///non-classical MHC class I antigen
Bt.13214.1.S1_at	0.00340184	0.000118715	5.92922	1.41423	2.12333	PRDM1	PR/SET domain 1
Bt.6833.1.S1_at	0.00215649	4.73724e-05	6.60936	2.34764	2.12894	PAPD4	poly(A) RNA polymerase D4, non-canonical
Bt.13991.2.S1_at	0.00268297	7.12775e-05	6.30127	1.93311	2.13236	PNRC1	proline rich nuclear receptor coactivator 1
Bt.20363.1.S1_at	0.00196912	4.10506e-05	6.71962	2.49272	2.13283	C7H19orf66	repressor of yield of DENV protein homolog
Bt.9696.1.S1_at	0.00194073	3.8287e-05	6.7737	2.56327	2.1509	TBC1D23	TBC1 domain family member 23
Bt.3988.1.S1_at	0.00357462	0.000128152	5.87459	1.33633	2.15241	TSPO	translocator protein
Bt.4119.1.S1_at	0.00292823	8.53176e-05	6.16858	1.75037	2.16189	PIAS1	protein inhibitor of activated STAT 1
Bt.6490.2.S1_at	0.00113799	1.48739e-05	7.53687	3.51635	2.16226	PELI1	pellino E3 ubiquitin protein ligase 1
Bt.2641.2.S1_at	0.00120884	1.64833e-05	7.45118	3.41318	2.16868	RAB27A	RAB27A, member RAS oncogene family
Bt.8646.1.S1_at	0.00139274	2.17038e-05	7.2251	3.13639	2.171	LTBR	lymphotoxin beta receptor
Bt.10014.1.S1_at	0.00351143	0.000124541	5.89497	1.36544	2.17402	EED	embryonic ectoderm development
Bt.2415.2.S1_at	0.00201606	4.21963e-05	6.69833	2.46485	2.18097	ID2	inhibitor of DNA binding 2, dominant negative helix-loop-helix protein
Bt.21678.1.S1_at	0.00129546	1.86309e-05	7.34994	3.29006	2.18346	TAPBP	TAP binding protein (tapasin)
Bt.6823.1.S1_at	0.000953539	1.01747e-05	7.85973	3.8967	2.20505	FGD3	FYVE, RhoGEF and PH domain containing 3
Bt.16376.1.S1_at	0.00324584	0.000107214	6.00245	1.51796	2.21725	PARP12	poly(ADP-ribose) polymerase family member 12
Bt.27964.1.A1_at	0.000934771	9.6468e-06	7.90582	3.94994	2.23471	RCL1	RNA terminal phosphate cyclase-like 1
Bt.26983.1.S1_at	0.00332341	0.000111983	5.97111	1.47366	2.2383	CASP1	caspase-1
Bt.6775.1.S1_at	0.000594186	3.31541e-06	8.87356	5.00981	2.2392	ANXA3	annexin A3
Bt.15334.1.S1_at	0.00283401	8.11631e-05	6.20524	1.80112	2.23933	STAT3	signal transducer and activator of transcription 3 (acute-phase response factor)
Bt.24531.1.S1_at	0.0012877	1.84658e-05	7.35726	3.29901	2.24431	IL4R	interleukin 4 receptor
Bt.15822.1.S1_at	0.00339704	0.000118331	5.93154	1.41752	2.24545	FGR	FGR proto-oncogene, Src family tyrosine kinase
Bt.6989.1.S1_at	0.00278228	7.84319e-05	6.23046	1.83591	2.24718	TMBIM1	transmembrane BAX inhibitor motif containing 1
Bt.13130.1.S1_at	0.00215649	4.75478e-05	6.60653	2.3439	2.24852	CD40	CD40 molecule
Bt.16901.1.A1_at	0.00254769	6.34848e-05	6.38763	2.05069	2.24985	RAB8B	RAB8B, member RAS oncogene family
Bt.25025.1.S1_at	0.00263047	6.77023e-05	6.33956	1.98538	2.25327	SLC2A6	solute carrier family 2 (facilitated glucose transporter), member 6
Bt.14218.1.S1_at	0.00163581	2.86104e-05	7.00292	2.85775	2.25464	CLK2	CDC like kinase 2
Bt.21482.3.A1_at	0.00277995	7.78864e-05	6.23561	1.84301	2.25515	PRDM1	PR/SET domain 1
Bt.20276.1.S1_at	0.00136142	2.08207e-05	7.25892	3.17822	2.26794	MBOAT1	membrane bound O-acyltransferase domain containing 1
Bt.15692.1.A1_at	0.000909663	8.93527e-06	7.97246	4.02645	2.27187	RNF19B	ring finger protein 19B
Bt.17932.1.S1_at	0.00254769	6.30454e-05	6.39284	2.05774	2.28538	CCNL1	cyclin L1
Bt.4767.1.S2_at	0.00111436	1.45021e-05	7.55809	3.54175	2.2874	LYST	lysosomal trafficking regulator
Bt.16606.1.A1_at	0.00374792	0.000140889	5.80732	1.2398	2.28974	PELI1	pellino E3 ubiquitin protein ligase 1
Bt.8053.2.S1_at	0.002284	5.25712e-05	6.52994	2.24208	2.29072	ATAD1	ATPase family, AAA domain containing 1
Bt.4378.1.S1_at	0.00118415	1.60976e-05	7.47087	3.43697	2.29991	ECE1	endothelin converting enzyme 1
Bt.12285.2.S1_a_at	0.00295265	8.67634e-05	6.15626	1.73328	2.30761	NMI	N-myc and STAT interactor
Bt.17148.1.S1_at	0.00254678	6.23819e-05	6.40077	2.06848	2.31225	FEM1C	fem-1 homolog c (C. elegans)
Bt.1536.1.A1_at	0.000742332	5.13039e-06	8.46764	4.57837	2.31729	NFKBIE	nuclear factor of kappa light polypeptide gene enhancer in B-cells inhibitor, epsilon
Bt.5435.1.S1_at	0.00187864	3.62971e-05	6.81531	2.61727	2.31886	PRKCB	protein kinase C, beta
Bt.8137.1.S2_at	0.00111362	1.44002e-05	7.56401	3.54883	2.33373	SOCS3	suppressor of cytokine signaling 3
Bt.27854.1.S1_at	0.00325362	0.00010816	5.99612	1.50902	2.33787	NFIL3	nuclear factor, interleukin 3 regulated
Bt.951.1.S1_at	0.0025706	6.50959e-05	6.36888	2.02524	2.3419	MCL1	BCL2 family apoptosis regulator
Bt.21539.1.S1_at	0.00196149	3.96336e-05	6.74684	2.52829	2.34519	FAM49B	family with sequence similarity 49 member B
Bt.27830.1.A1_at	0.00171795	3.12361e-05	6.9333	2.76907	2.34962	SP140	SP140 nuclear body protein
Bt.24335.1.S1_at	0.00111116	1.43223e-05	7.56856	3.55427	2.36212	DAPP1	dual adaptor of phosphotyrosine and 3-phosphoinositides 1
Bt.21819.1.S1_at	0.000882533	8.30301e-06	8.03668	4.09967	2.36911	PSTPIP1	proline-serine-threonine phosphatase interacting protein 1
Bt.6826.1.S1_at	0.00036371	1.04012e-06	10.0267	6.14102	2.37513	LCP2	lymphocyte cytosolic protein 2
Bt.6777.2.S1_at	0.00418407	0.000171407	5.66952	1.03997	2.39098	WTAP	Wilms tumor 1 associated protein
Bt.8962.3.S1_s_at	0.00374356	0.000140104	5.81128	1.24549	2.3937	USP18	ubiquitin specific peptidase 18
Bt.18889.1.S1_at	0.00263317	6.82019e-05	6.33408	1.97791	2.39903	LAT2	linker for activation of T-cells family member 2
Bt.24641.1.S1_at	0.000915924	9.09881e-06	7.95665	4.00835	2.40225	NSMCE2	NSE2/MMS21 homolog, SMC5-SMC6 complex SUMO ligase
Bt.22626.1.A1_at	0.00114559	1.50511e-05	7.52696	3.50447	2.41344	ANKRD12	ankyrin repeat domain 12
Bt.2626.1.S1_at	0.000402436	1.31766e-06	9.7821	5.91207	2.42429	CD47	CD47 molecule
Bt.12366.1.S1_at	0.00230139	5.3128e-05	6.52194	2.2314	2.43425	CCNL2	cyclin L2
Bt.5605.2.S1_at	0.00127057	1.81149e-05	7.37307	3.31831	2.43459	MARCKS	myristoylated alanine-rich protein kinase C substrate
Bt.21717.2.S1_at	0.000720869	4.88996e-06	8.51155	4.62593	2.43725	VAV1	vav guanine nucleotide exchange factor 1
Bt.18115.1.A1_at	0.0024733	5.91578e-05	6.44066	2.12234	2.4385	QKI	QKI, KH domain containing, RNA binding
Bt.24431.1.S1_at	0.00152956	2.49999e-05	7.11081	2.99388	2.45141	CCDC88B	coiled-coil domain containing 88B
Bt.10934.1.A1_at	0.00302711	9.05941e-05	6.12468	1.68934	2.46328	ZFYVE26	zinc finger, FYVE domain containing 26
Bt.17849.2.S1_at	0.00127057	1.80375e-05	7.3766	3.32261	2.46493	SORL1	sortilin related receptor 1
Bt.27817.1.S1_at	0.000409635	1.55396e-06	9.61441	5.75181	2.47146	CYLD	cylindromatosis (turban tumor syndrome)
Bt.10723.1.S1_at	0.00346735	0.000121432	5.91303	1.39118	2.47723	RNF13	ring finger protein 13
Bt.3076.1.S1_at	0.000703111	4.60426e-06	8.56687	4.68554	2.48835	STX4	syntaxin 4
Bt.4767.1.S1_at	0.000409635	1.38944e-06	9.72792	5.86059	2.49421	LYST	lysosomal trafficking regulator
Bt.24492.1.S1_at	0.000470711	1.93317e-06	9.39604	5.53896	2.49592	STAT2	signal transducer and activator of transcription 2
Bt.20297.1.S1_at	0.00276395	7.66669e-05	6.24727	1.85905	2.51069	MYD88	myeloid differentiation primary response 88
Bt.25103.1.S1_at	0.000870515	8.12297e-06	8.05593	4.12153	2.51366	TDRD7	tudor domain containing 7
Bt.10831.2.S1_at	0.000860248	7.70116e-06	8.10292	4.17468	2.51567	LYN	LYN proto-oncogene, Src family tyrosine kinase
Bt.28207.1.S1_at	0.000813348	6.3666e-06	8.27228	4.36408	2.52513	RNF19A	ring finger protein 19A, RBR E3 ubiquitin protein ligase
Bt.9239.1.S1_at	0.00206463	4.41447e-05	6.66353	2.41914	2.54288	ADORA2B	adenosine A2b receptor
Bt.3469.1.S1_at	0.00169626	3.0441e-05	6.95369	2.79512	2.55765	ELL	elongation factor for RNA polymerase II
Bt.13335.1.S1_at	0.00277995	7.77646e-05	6.23677	1.8446	2.56598	RBKS	ribokinase
Bt.27760.1.S1_at	0.000909663	8.90328e-06	7.97559	4.03003	2.56731	BoLA	major histocompatibility complex, class I, A
Bt.17148.2.S1_at	0.0030791	9.41799e-05	6.09638	1.64986	2.5781	FEM1C	fem-1 homolog c (C. elegans)
Bt.20604.1.S1_at	0.000662099	4.14361e-06	8.6644	4.78979	2.5987	TARS	threonyl-tRNA synthetase
Bt.13710.1.S1_a_at	0.00265696	6.96049e-05	6.31892	1.95723	2.6008	PGS1	phosphatidylglycerophosphate synthase 1
Bt.4130.1.S1_at	0.00196149	4.02705e-05	6.73448	2.51215	2.61252	F5	coagulation factor V
Bt.13869.1.A1_at	0.00254469	6.18162e-05	6.40761	2.07772	2.62119	TRIM25	tripartite motif containing 25
Bt.2342.1.S1_at	0.00266871	7.05667e-05	6.30871	1.94329	2.63369	CDS2	CDP-diacylglycerol synthase 2
Bt.27052.1.S1_at	0.00104503	1.23738e-05	7.69212	3.70088	2.63574	CYTH4	cytohesin 4
Bt.20532.1.S1_at	0.000754617	5.31685e-06	8.43509	4.54297	2.64568	PSMB9	proteasome subunit beta 9
Bt.24763.1.A1_at	0.00220055	4.87937e-05	6.58675	2.31768	2.64857	ZFAND2A	zinc finger, AN1-type domain 2A
Bt.12633.1.S1_at	0.00196149	4.05483e-05	6.72915	2.50519	2.64883	ITGB7	integrin subunit beta 7
Bt.23299.1.S1_at	0.000359756	9.66404e-07	10.1038	6.21196	2.65874	USP15	ubiquitin specific peptidase 15
Bt.4748.1.S1_at	0.00155363	2.62574e-05	7.07143	2.94438	2.65886	SOD2	superoxide dismutase 2, mitochondrial
Bt.9244.1.A1_at	0.0033218	0.000111791	5.97234	1.47541	2.66509	RSPRY1	ring finger and SPRY domain containing 1
Bt.24157.1.A1_at	0.00108883	1.35382e-05	7.61596	3.61075	2.66985	PARM1	prostate androgen-regulated mucin-like protein 1
Bt.13198.1.S1_at	0.00412496	0.000167884	5.68403	1.06114	2.67299	SIRPA	signal regulatory protein alpha
Bt.8743.1.S1_at	0.00337739	0.00011579	5.9471	1.43962	2.67381	TACC3	transforming, acidic coiled-coil containing protein 3
Bt.10831.1.S1_at	0.00202514	4.24702e-05	6.69334	2.4583	2.68143	LYN	LYN proto-oncogene, Src family tyrosine kinase
Bt.23123.1.S1_at	0.00122199	1.69867e-05	7.42622	3.38295	2.68448	BHLHE40	basic helix-loop-helix family member e40
Bt.5494.1.S1_at	0.00324584	0.000107061	6.00348	1.51941	2.69481	CD44	CD44 molecule (Indian blood group)
Bt.12249.2.S1_at	0.00117486	1.57695e-05	7.48802	3.45765	2.73105	KDM3A	lysine (K)-specific demethylase 3A
Bt.21844.1.S1_at	0.00203079	4.28934e-05	6.68569	2.44826	2.73883	CD164	CD164 molecule
Bt.20409.1.S1_at	0.00101896	1.14076e-05	7.76144	3.78229	2.74574	PARP9	poly(ADP-ribose) polymerase family member 9
Bt.16725.1.S1_at	0.00172907	3.17522e-05	6.92036	2.75252	2.75324	UBE2L6	ubiquitin conjugating enzyme E2L 6
Bt.16521.2.A1_at	0.00206463	4.44108e-05	6.6589	2.41305	2.75821	GSAP	gamma-secretase activating protein
Bt.26905.1.A1_at	0.000428141	1.66799e-06	9.54315	5.68287	2.76574	PPP1R3B	protein phosphatase 1 regulatory subunit 3B
Bt.4645.1.S1_at	0.00206463	4.40608e-05	6.66499	2.42106	2.7744	FAM129A	family with sequence similarity 129 member A
Bt.19504.1.S1_at	0.00109778	1.38983e-05	7.59384	3.58442	2.78668	JUN	Jun proto-oncogene, AP-1 transcription factor subunit
Bt.22626.2.S1_at	0.000819334	6.7902e-06	8.21466	4.30002	2.7902	ANKRD12	ankyrin repeat domain 12
Bt.23169.1.S1_at	0.000830469	7.04109e-06	8.18234	4.26392	2.80471	SIRPA	signal regulatory protein alpha
Bt.24441.2.S1_a_at	0.000592008	3.21423e-06	8.90294	5.04034	2.80936	LOC100336589	killer cell immunoglobulin-like receptor 2DL5A
Bt.25887.1.A1_at	0.000700994	4.56134e-06	8.5755	4.6948	2.82022	UGCG	UDP-glucose ceramide glucosyltransferase
Bt.3880.1.S1_at	0.00104431	1.22488e-05	7.70075	3.71106	2.82341	MARCKSL1	MARCKS-like 1
Bt.16094.1.S1_at	0.00154659	2.57593e-05	7.08678	2.9637	2.82704	EZH2	enhancer of zeste 2 polycomb repressive complex 2 subunit
Bt.5768.1.S1_at	0.00302711	9.04904e-05	6.12551	1.69051	2.8287	IRF7	interferon regulatory factor 7
Bt.21331.2.S1_at	0.00314084	9.75003e-05	6.07119	1.61461	2.82907	CCR5	chemokine (C-C motif) receptor 5
Bt.2519.1.S1_at	0.00331736	0.0001115	5.97422	1.47806	2.8535	PLAU	plasminogen activator, urokinase
Bt.6219.1.S1_at	0.000961866	1.04447e-05	7.83714	3.87052	2.85437	NINJ1	ninjurin 1
Bt.21717.1.S1_at	0.000540522	2.44426e-06	9.1659	5.3094	2.86598	VAV1	vav guanine nucleotide exchange factor 1
Bt.7171.1.S1_at	0.000813348	6.35857e-06	8.27341	4.36533	2.8734	TAPBPL	TAP binding protein-like
Bt.29486.1.A1_at	0.00280126	7.97607e-05	6.21808	1.81884	2.89145	MB21D2	Mab-21 domain containing 2
Bt.17767.1.A1_at	0.000563023	2.63029e-06	9.09487	5.23744	2.9015	RLF	rearranged L-myc fusion
Bt.13331.2.S1_a_at	0.000855393	7.62225e-06	8.11202	4.18494	2.9026	TANK	TRAF family member associated NFKB activator
Bt.1658.1.S1_at	0.00154659	2.5768e-05	7.08651	2.96336	2.90553	DUSP1	dual specificity phosphatase 1
Bt.9852.1.S1_at	0.00107782	1.33566e-05	7.62737	3.62429	2.90811	DDIT3	DNA damage inducible transcript 3
Bt.5188.1.S1_at	0.0042551	0.000175297	5.65387	1.01709	2.92429	ABTB1	ankyrin repeat and BTB (POZ) domain containing 1
Bt.9023.1.S1_at	0.000563023	2.63684e-06	9.09247	5.235	2.92742	IKBKB	inhibitor of kappa light polypeptide gene enhancer in B-cells, kinase beta
Bt.23126.1.S1_at	0.00107389	1.32189e-05	7.63612	3.63468	2.94481	NOS2	nitric oxide synthase 2
Bt.28798.1.A1_at	0.00269674	7.29077e-05	6.28448	1.91013	2.95169	ANKRD22	ankyrin repeat domain 22
Bt.27854.2.S1_at	0.000720869	4.88302e-06	8.51285	4.62733	3.00318	NFIL3	nuclear factor, interleukin 3 regulated
Bt.26851.1.S1_at	0.00307098	9.36771e-05	6.10027	1.6553	3.02573	DRAM1	DNA damage regulated autophagy modulator 1
Bt.22692.1.A1_at	0.00084816	7.41718e-06	8.13615	4.21211	3.03169	IL6R	interleukin 6 receptor
Bt.20576.1.S1_at	0.00254469	6.19088e-05	6.40648	2.0762	3.0331	TCIRG1	T-cell, immune regulator 1, ATPase, H+ transporting, lysosomal V0 subunit A3
Bt.16401.1.A1_at	0.00182509	3.45683e-05	6.85351	2.66662	3.0519	SNAPC1	small nuclear RNA activating complex polypeptide 1
Bt.23514.1.S1_at	0.000520634	2.33042e-06	9.21232	5.35614	3.0868	A2M	alpha-2-macroglobulin
Bt.16725.2.A1_at	0.00187864	3.62481e-05	6.81637	2.61863	3.09551	UBE2L6	ubiquitin conjugating enzyme E2L 6
Bt.9309.1.A1_at	0.00107052	1.3133e-05	7.64163	3.64121	3.10114	NFKB1	nuclear factor kappa B subunit 1
Bt.7625.1.S1_a_at	0.00117123	1.56307e-05	7.49539	3.46653	3.10308	NCF4	neutrophil cytosolic factor 4
Bt.28523.1.S1_at	0.00196149	3.97837e-05	6.74391	2.52446	3.1049	DTX3L	deltex E3 ubiquitin ligase 3L
Bt.24247.1.S1_at	0.000819334	6.79156e-06	8.21448	4.29982	3.10704	IL10RA	interleukin 10 receptor subunit alpha
Bt.26552.1.S1_at	0.00378682	0.000143989	5.79193	1.21762	3.1192	IL10RB	interleukin 10 receptor subunit beta
Bt.4138.2.S1_at	0.00282257	8.04845e-05	6.21142	1.80965	3.12237	VEGFA	vascular endothelial growth factor A
Bt.14005.1.S1_at	0.00139069	2.16142e-05	7.22846	3.14055	3.16387	CD53	CD53 molecule
Bt.5238.1.S1_at	0.00155363	2.61614e-05	7.07436	2.94807	3.16753	CHI3L1	chitinase 3-like 1 (cartilage glycoprotein-39)
Bt.28288.1.S1_at	0.00196149	3.97099e-05	6.74535	2.52634	3.1739	DNAJB1	DnaJ heat shock protein family (Hsp40) member B1
Bt.5259.1.S1_at	0.00261902	6.69735e-05	6.34764	1.99637	3.18137	XAF1	XIAP associated factor 1
Bt.13851.1.S1_at	0.0020603	4.36345e-05	6.67248	2.43091	3.19536	IL13RA1	interleukin 13 receptor, alpha 1
Bt.14676.1.S1_at	0.000909663	8.93493e-06	7.97249	4.02649	3.21105	PARP14	poly(ADP-ribose) polymerase family member 14
Bt.13604.1.S1_at	0.000635291	3.76519e-06	8.75375	4.88437	3.22243	ADAM19	ADAM metallopeptidase domain 19
Bt.16478.1.A1_at	0.00303203	9.09811e-05	6.12156	1.68501	3.24015	PTGS2	prostaglandin-endoperoxide synthase 2 (prostaglandin G/H synthase and cyclooxygenase)
Bt.3890.1.S1_at	0.000945652	9.86887e-06	7.8861	3.9272	3.24069	TNFRSF1A	tumor necrosis factor receptor superfamily member 1A
Bt.9774.1.S1_a_at	0.000909663	8.92327e-06	7.97363	4.02779	3.24941	C10H15orf48	chromosome 10 open reading frame, human C15orf48
Bt.9153.1.S1_at	0.000951044	1.00907e-05	7.86689	3.90499	3.25746	JUN	Jun proto-oncogene, AP-1 transcription factor subunit
Bt.18116.3.A1_s_at	0.00227173	5.14077e-05	6.54696	2.26478	3.26672	PARP12	poly(ADP-ribose) polymerase family member 12
Bt.16018.1.S2_at	0.000568708	2.92273e-06	8.99355	5.13387	3.27262	CASP4	caspase 4, apoptosis-related cysteine peptidase
Bt.8945.1.S1_at	0.00182909	3.4835e-05	6.84748	2.65885	3.28768	TLR2	toll like receptor 2
Bt.20416.1.S1_at	0.00105862	1.27677e-05	7.66552	3.66949	3.28936	TAP1	transporter 1, ATP binding cassette subfamily B member
Bt.20080.1.S1_at	0.0012877	1.84143e-05	7.35956	3.30182	3.29463	WSB1	WD repeat and SOCS box containing 1
Bt.19083.1.S1_at	0.00154762	2.59134e-05	7.08199	2.95768	3.29852	ANKRD22	ankyrin repeat domain 22
Bt.1411.1.S1_at	0.00241528	5.70923e-05	6.46746	2.1584	3.32607	FMNL3	formin like 3
Bt.27822.2.S1_at	0.00380855	0.000146325	5.78057	1.20123	3.32682	SNX10	sorting nexin 10
Bt.12141.2.S1_a_at	0.000852133	7.48992e-06	8.12751	4.20239	3.35581	ZCCHC6	zinc finger, CCHC domain containing 6
Bt.27394.1.A1_at	0.000819334	6.73111e-06	8.22246	4.30871	3.36524	ZNF292	zinc finger protein 292
Bt.2186.1.S1_at	0.000409635	1.42806e-06	9.70001	5.83396	3.36756	ZNFX1	zinc finger NFX1-type containing 1
Bt.15828.1.S1_at	0.000474931	1.98806e-06	9.36833	5.5116	3.36958	TRIB1	tribbles pseudokinase 1
Bt.6126.1.S1_at	0.00153447	2.52481e-05	7.10287	2.98392	3.37235	TAP2	transporter 2, ATP binding cassette subfamily B member
Bt.4898.1.S1_at	0.000540522	2.46425e-06	9.15799	5.30142	3.40444	BASP1	brain abundant membrane attached signal protein 1
Bt.17367.1.S1_at	0.00288278	8.3157e-05	6.1874	1.77645	3.41055	DNAJB1	DnaJ heat shock protein family (Hsp40) member B1
Bt.2153.1.S1_at	0.00318193	9.98164e-05	6.05415	1.59072	3.41531	IER3	immediate early response 3
Bt.2294.1.S1_a_at	0.0023718	5.56383e-05	6.48695	2.18457	3.43573	UBA7	ubiquitin-like modifier activating enzyme 7
Bt.317.1.S1_at	0.00263047	6.75611e-05	6.34112	1.98749	3.443	RABGEF1	RAB guanine nucleotide exchange factor (GEF) 1
Bt.4345.1.S1_at	0.000409635	1.43368e-06	9.69602	5.83015	3.4529	FAS	Fas cell surface death receptor
Bt.5508.1.S1_at	0.000852133	7.52256e-06	8.12366	4.19806	3.45477	IFNAR2	interferon (alpha, beta and omega) receptor 2
Bt.3863.1.S1_at	0.00272104	7.42521e-05	6.27094	1.89157	3.46788	ZFP36	ZFP36 ring finger protein
Bt.15912.1.S1_at	0.00339522	0.000117217	5.93831	1.42715	3.49855	PLAC8	placenta-specific 8
Bt.12745.1.A1_at	0.000409635	1.57892e-06	9.59834	5.73631	3.5038	ANTXR2	anthrax toxin receptor 2
Bt.14198.1.S1_at	0.00272104	7.43658e-05	6.26981	1.89001	3.52583	C5H12orf75	chromosome 5 open reading frame, human C12orf75
Bt.4199.1.S1_at	0.00163581	2.85829e-05	7.00368	2.85873	3.52588	IL1RN	interleukin 1 receptor antagonist
Bt.23550.1.S1_at	0.000697473	4.48879e-06	8.59029	4.71067	3.54107	DGAT2	diacylglycerol O-acyltransferase 2
Bt.13134.1.S1_at	0.00152956	2.50392e-05	7.10954	2.9923	3.54329	JUN	Jun proto-oncogene, AP-1 transcription factor subunit
Bt.5432.1.S1_at	0.000788907	5.8185e-06	8.35332	4.45351	3.56625	TNIP1	TNFAIP3 interacting protein 1
Bt.22773.1.S1_at	0.000738205	5.04824e-06	8.48238	4.59437	3.57265	SLC25A19	solute carrier family 25 (mitochondrial thiamine pyrophosphate carrier), member 19
Bt.11159.1.S1_at	0.0014286	2.24404e-05	7.19801	3.10276	3.5861	JUN	Jun proto-oncogene, AP-1 transcription factor subunit
Bt.21055.1.S1_at	0.000624579	3.63703e-06	8.78624	4.91854	3.59518	MKNK1	MAP kinase interacting serine/threonine kinase 1
Bt.20054.1.S1_at	0.000331391	7.68185e-07	10.3475	6.43284	3.6365	IRF9	interferon regulatory factor 9
Bt.6537.1.S1_at	0.00196149	4.07025e-05	6.72621	2.50135	3.65453	SLC8B1	solute carrier family 8 (sodium/lithium/calcium exchanger), member B1
Bt.11151.1.S1_at	0.000915924	9.33841e-06	7.93403	3.98239	3.6604	C28H10orf54	chromosome 28 open reading frame, human C10orf54
Bt.357.1.S1_at	0.00357462	0.000128065	5.87507	1.33702	3.67782	S100A12	S100 calcium binding protein A12
Bt.5372.1.S1_at	0.00317667	9.9271e-05	6.05812	1.5963	3.68044	ICAM1	intercellular adhesion molecule 1
Bt.15713.1.A1_at	0.000455666	1.83946e-06	9.44538	5.58747	3.69342	PLEK	pleckstrin
Bt.23438.1.S1_at	0.00109187	1.36633e-05	7.6082	3.60152	3.70339	ANTXR2	anthrax toxin receptor 2
Bt.13293.1.S1_at	0.00216984	4.80229e-05	6.59892	2.33382	3.70391	CD48	CD48 molecule
Bt.11088.1.S1_a_at	0.000788907	5.91811e-06	8.33799	4.43665	3.71028	ADGRE5	adhesion G protein-coupled receptor E5
Bt.24441.1.S1_at	0.00203079	4.29023e-05	6.68553	2.44805	3.71408	LOC100336589	killer cell immunoglobulin-like receptor 2DL5A
Bt.22978.1.S1_a_at	0.000358146	9.05458e-07	10.1725	6.27474	3.76192	IFITM1	interferon induced transmembrane protein 1 (9-27)
Bt.9391.2.S1_at	0.000409635	1.54773e-06	9.61847	5.75572	3.79803	BIRC3	baculoviral IAP repeat containing 3
Bt.14100.1.S1_at	0.00287267	8.26314e-05	6.19206	1.78289	3.84271	OLFM4	olfactomedin 4
Bt.5774.2.S1_at	0.000758351	5.42862e-06	8.41617	4.52234	3.85145	ETS2	v-ets avian erythroblastosis virus E26 oncogene homolog 2
Bt.4138.1.S1_a_at	0.00196149	3.99721e-05	6.74024	2.51968	3.85612	VEGFA	vascular endothelial growth factor A
Bt.15616.1.S1_at	0.00133394	2.01241e-05	7.28671	3.21248	3.89352	SLC16A3	solute carrier family 16 (monocarboxylate transporter), member 3
Bt.19405.1.A1_at	0.00132105	1.96559e-05	7.30598	3.23618	3.91936	P2RY13	purinergic receptor P2Y, G-protein coupled, 13
Bt.4293.1.S1_at	0.00098961	1.0828e-05	7.80614	3.83447	3.96421	ICAM3	intercellular adhesion molecule 3
Bt.27087.1.A1_at	0.00161487	2.79096e-05	7.02267	2.88279	3.9822	TMEM156	transmembrane protein 156
Bt.22978.2.S1_at	0.000409635	1.54423e-06	9.62076	5.75793	4.0021	IFITM3	interferon induced transmembrane protein 3 (1-8U)
Bt.2899.1.S1_at	0.00324584	0.000104737	6.01932	1.54175	4.01072	FOS	FBJ murine osteosarcoma viral oncogene homolog
Bt.11230.1.S1_at	0.000839887	7.27521e-06	8.15328	4.23135	4.02164	GPAT3	glycerol-3-phosphate acyltransferase 3
Bt.28393.1.S1_at	0.000999209	1.10158e-05	7.79137	3.81727	4.02306	CD55	CD55 molecule (Cromer blood group)
Bt.7066.1.S1_at	0.00336648	0.00011433	5.95621	1.45255	4.04139	ALOX5AP	arachidonate 5-lipoxygenase-activating protein
Bt.1489.1.S1_at	0.00161487	2.78956e-05	7.02307	2.8833	4.04459	DAGLB	diacylglycerol lipase, beta
Bt.22785.1.S1_at	0.00056882	3.01761e-06	8.96302	5.10246	4.04717	CEBPB	CCAAT/enhancer binding protein (C/EBP), beta
Bt.9208.1.S1_at	0.0019543	3.89596e-05	6.76016	2.54564	4.06911	TREM1	triggering receptor expressed on myeloid cells 1
Bt.6800.1.A1_at	0.000568708	2.92222e-06	8.99371	5.13405	4.13069	RASGEF1B	RasGEF domain family member 1B
Bt.13073.1.S1_at	0.0010011	1.11196e-05	7.78333	3.80788	4.13082	SERPINB2	serpin peptidase inhibitor, clade B (ovalbumin), member 2
Bt.22079.1.A1_at	0.00190705	3.72698e-05	6.79467	2.59051	4.18591	IL1RAP	interleukin 1 receptor accessory protein
Bt.15828.2.S1_at	0.000719025	4.79787e-06	8.52898	4.64476	4.23375	TRIB1	tribbles pseudokinase 1
Bt.18469.2.A1_at	0.000814538	6.41422e-06	8.2656	4.35667	4.27926	LOC784517	cationic amino acid transporter 3
Bt.20901.1.A1_at	0.000915924	9.213e-06	7.94579	3.99589	4.28291	APOBEC3A	apolipoprotein B mRNA editing enzyme, catalytic polypeptide-like 3A
Bt.27364.1.S1_at	0.000758351	5.46888e-06	8.40946	4.51501	4.28805	PTAFR	platelet-activating factor receptor
Bt.22050.1.S1_at	0.00102801	1.1802e-05	7.7324	3.74827	4.3705	HCK	HCK proto-oncogene, Src family tyrosine kinase
Bt.20327.1.S1_a_at	0.000568708	2.82221e-06	9.02708	5.16828	4.37499	UPP1	uridine phosphorylase 1
Bt.9030.1.S1_at	0.00132105	1.96094e-05	7.30791	3.23856	4.41991	TLR4	toll like receptor 4
Bt.16326.1.S1_at	0.00121805	1.66594e-05	7.44236	3.4025	4.42677	TMEM140	transmembrane protein 140
Bt.24217.1.S1_at	0.00104311	1.2109e-05	7.71051	3.72255	4.43486	NFE2	nuclear factor, erythroid 2
Bt.958.1.A1_at	0.00301417	8.93207e-05	6.13501	1.70374	4.44451	TNFAIP6	TNF alpha induced protein 6
Bt.17926.1.A1_at	0.00157243	2.6785e-05	7.05551	2.9243	4.51221	CTSB	cathepsin B
Bt.9360.1.S1_at	0.000951044	1.00681e-05	7.86882	3.90723	4.5629	S100A8	S100 calcium binding protein A8
Bt.4137.1.A1_at	0.000659939	4.03655e-06	8.68875	4.81566	4.59007	G0S2	G0/G1 switch 2
Bt.28015.1.S1_at	0.000409635	1.57765e-06	9.59915	5.73709	4.6578	LOC407171	Fc gamma 2 receptor
Bt.19160.1.A1_at	0.000470711	1.95089e-06	9.387	5.53004	4.88125	VNN2	vanin 2
Bt.9296.1.A1_at	0.00117486	1.57917e-05	7.48684	3.45623	4.90551	LOC512486	interferon-induced guanylate-binding protein 1
Bt.8479.1.A1_at	0.0017184	3.13369e-05	6.93075	2.76582	4.98662	NOS2	nitric oxide synthase 2
Bt.366.2.S2_a_at	0.000568708	2.83146e-06	9.02394	5.16506	5.22684	CSF1	colony stimulating factor 1
Bt.28073.1.S1_at	0.000376211	1.09146e-06	9.97649	6.09446	5.33057	PSTPIP2	proline-serine-threonine phosphatase interacting protein 2
Bt.16201.1.S1_at	0.000758351	5.46212e-06	8.41058	4.51624	5.48234	S100A9	S100 calcium binding protein A9
Bt.471.1.S1_at	0.000761164	5.52071e-06	8.40089	4.50565	5.48993	THBD	thrombomodulin
Bt.4208.1.S1_at	0.000659939	3.98768e-06	8.7001	4.82769	5.50685	CXCR1	chemokine (C-X-C motif) receptor 1
Bt.16201.2.A1_at	0.0005817	3.11005e-06	8.93426	5.07277	5.56791	S100A9	S100 calcium binding protein A9
