# Supplementary material for: Multi-Omics Integration and Network Analysis Reveal Potential Hub Genes and Genetic Mechanisms Regulating Bovine Mastitis
Source: Curr Issues Mol Biol. 2022 Jan 11;44(1):309–28. doi: 10.3390/cimb44010023 (PMC8928958; doi:10.3390/cimb44010023)
Supplement: Supplementary file 1 [file cimb-44-00023-s001.zip › cimb-1492332-supplementary/Supplementary Material 2-Gene Set 2 (RNA-Seq Results).xlsx]

## Sheet: GSE131607
Gene Identifiers	mean normalised counts	fold change	log2 fold change estimate	Wald statistic	p value	p value adjusted - false discovery rate (FDR)
ENSBTAG00000006155	233.644	3.38651	0.490847	6.89932	5.22513e-12	6.84492e-08
ENSBTAG00000009844	63.5807	-4.00826	0.634067	-6.32151	2.59023e-10	1.05224e-06
ENSBTAG00000013417	3601.71	-4.39418	0.699809	-6.27911	3.40509e-10	1.05224e-06
ENSBTAG00000013303	88.9539	-2.67296	0.427441	-6.2534	4.0162e-10	1.05224e-06
ENSBTAG00000002624	401.964	2.96853	0.472836	6.27813	3.4266e-10	1.05224e-06
ENSBTAG00000012460	404.66	-4.54167	0.732012	-6.20437	5.49179e-10	1.19904e-06
ENSBTAG00000039787	9682.29	-4.17678	0.680329	-6.13934	8.28626e-10	1.55071e-06
ENSBTAG00000004556	2948.16	2.789	0.460163	6.06089	1.35369e-09	2.21666e-06
ENSBTAG00000012780	61.3124	-3.92409	0.650773	-6.02989	1.64072e-09	2.38816e-06
ENSBTAG00000015980	416.876	-3.59583	0.609362	-5.90098	3.61349e-09	4.73367e-06
ENSBTAG00000014596	39.4707	-4.02318	0.684366	-5.87871	4.13483e-09	4.9242e-06
ENSBTAG00000009012	390.146	4.39856	0.75348	5.83766	5.29391e-09	5.77919e-06
ENSBTAG00000024105	193.684	2.18612	0.377216	5.79541	6.81557e-09	6.868e-06
ENSBTAG00000004777	123.424	-4.14234	0.717801	-5.77087	7.88629e-09	6.88736e-06
ENSBTAG00000011779	43.5786	-3.55328	0.614967	-5.778	7.55926e-09	6.88736e-06
ENSBTAG00000018046	91.4274	1.94844	0.339396	5.74092	9.41658e-09	7.70982e-06
ENSBTAG00000015212	252.485	2.05888	0.364866	5.64283	1.67275e-08	1.289e-05
ENSBTAG00000012794	74.0398	-4.20377	0.75274	-5.58462	2.34208e-08	1.61481e-05
ENSBTAG00000037800	108.34	3.09984	0.555004	5.58526	2.33348e-08	1.61481e-05
ENSBTAG00000011192	35.3486	3.27233	0.587839	5.56671	2.59587e-08	1.61933e-05
ENSBTAG00000015716	253.761	1.35697	0.243451	5.57389	2.49118e-08	1.61933e-05
ENSBTAG00000002632	16699.1	-3.79165	0.683638	-5.54628	2.91811e-08	1.7376e-05
ENSBTAG00000005501	52.6343	-4.2396	0.76726	-5.52564	3.28278e-08	1.79456e-05
ENSBTAG00000014678	5075.89	-3.53948	0.640585	-5.52538	3.28774e-08	1.79456e-05
ENSBTAG00000005005	8060.5	-3.9696	0.720083	-5.5127	3.53363e-08	1.85162e-05
ENSBTAG00000012888	21.5686	-4.29366	0.781886	-5.49141	3.98732e-08	1.89615e-05
ENSBTAG00000008683	1231.25	1.49852	0.273028	5.48853	4.05284e-08	1.89615e-05
ENSBTAG00000010932	196.538	-4.04084	0.736176	-5.48896	4.04309e-08	1.89615e-05
ENSBTAG00000022779	26.3178	3.68118	0.672275	5.47571	4.3577e-08	1.90286e-05
ENSBTAG00000003894	11.1287	-3.79255	0.692405	-5.47736	4.3172e-08	1.90286e-05
ENSBTAG00000004269	1503.26	1.64506	0.301072	5.46401	4.65495e-08	1.96709e-05
ENSBTAG00000031231	154.56	2.04564	0.374801	5.45793	4.81716e-08	1.97202e-05
ENSBTAG00000009658	580.489	1.82082	0.334149	5.44913	5.06177e-08	2.00937e-05
ENSBTAG00000011990	34.7582	-4.06091	0.750145	-5.4135	6.18037e-08	2.38126e-05
ENSBTAG00000001576	52.5658	2.28438	0.424164	5.3856	7.22043e-08	2.7025e-05
ENSBTAG00000009663	110.146	-1.89511	0.355	-5.33833	9.38088e-08	3.32134e-05
ENSBTAG00000012223	40.3141	2.54909	0.477395	5.33957	9.31663e-08	3.32134e-05
ENSBTAG00000017150	89.8723	-3.81729	0.717687	-5.31887	1.04411e-07	3.59945e-05
ENSBTAG00000016819	581.779	-3.32664	0.62892	-5.28944	1.2269e-07	4.12112e-05
ENSBTAG00000000945	25.0825	-3.11841	0.590475	-5.28118	1.28355e-07	4.20364e-05
ENSBTAG00000025462	128.786	2.16133	0.41127	5.25525	1.47821e-07	4.72308e-05
ENSBTAG00000010693	21.3218	-3.38153	0.644447	-5.24718	1.54444e-07	4.7663e-05
ENSBTAG00000047287	77.9741	-3.60114	0.687167	-5.24056	1.60089e-07	4.7663e-05
ENSBTAG00000011970	310.606	1.58542	0.302291	5.2447	1.56538e-07	4.7663e-05
ENSBTAG00000019404	206.713	1.88946	0.361017	5.23371	1.66141e-07	4.83656e-05
ENSBTAG00000017685	31.5303	-3.15205	0.603277	-5.22487	1.74273e-07	4.96299e-05
ENSBTAG00000004905	137.673	-3.33635	0.639267	-5.21903	1.79863e-07	5.01322e-05
ENSBTAG00000003305	253.143	2.28233	0.438127	5.2093	1.89559e-07	5.17339e-05
ENSBTAG00000001250	13.2147	-3.67841	0.709888	-5.18167	2.19902e-07	5.87902e-05
ENSBTAG00000021082	8.7791	-3.87457	0.750136	-5.16515	2.40245e-07	6.28492e-05
ENSBTAG00000015106	42.4079	-3.32982	0.645098	-5.16173	2.4468e-07	6.28492e-05
ENSBTAG00000007695	13118	-3.45303	0.673466	-5.12726	2.93995e-07	7.40641e-05
ENSBTAG00000006367	65.6838	-3.21544	0.62969	-5.10638	3.28382e-07	8.11661e-05
ENSBTAG00000047499	11.4314	-3.62305	0.713391	-5.07863	3.80156e-07	9.22231e-05
ENSBTAG00000019798	47.784	-3.40172	0.670597	-5.07268	3.9225e-07	9.34268e-05
ENSBTAG00000011356	6.21844	-3.61452	0.713281	-5.06746	4.03164e-07	9.43117e-05
ENSBTAG00000027051	708.077	2.2388	0.442454	5.05997	4.19332e-07	9.63729e-05
ENSBTAG00000040070	24.1947	-3.73087	0.74485	-5.00888	5.47476e-07	0.000123654
ENSBTAG00000021647	99.8539	2.97899	0.596207	4.99657	5.83603e-07	0.00012958
ENSBTAG00000019633	21.8305	-3.3302	0.666947	-4.9932	5.93875e-07	0.000129663
ENSBTAG00000010362	14.3655	-3.72662	0.747036	-4.98854	6.08371e-07	0.00013065
ENSBTAG00000015188	547.023	1.46148	0.293238	4.98395	6.22991e-07	0.000131632
ENSBTAG00000002029	5.87298	-3.79397	0.765664	-4.95514	7.22768e-07	0.000146541
ENSBTAG00000008690	162.196	2.4194	0.488912	4.94854	7.47739e-07	0.000146541
ENSBTAG00000021751	21.5434	-3.8895	0.786061	-4.94808	7.49486e-07	0.000146541
ENSBTAG00000009863	727.154	2.04515	0.413178	4.94981	7.42859e-07	0.000146541
ENSBTAG00000054150	81.6535	3.09892	0.624967	4.95854	7.10257e-07	0.000146541
ENSBTAG00000018206	12.521	-3.40291	0.689663	-4.93417	8.04926e-07	0.000155067
ENSBTAG00000004043	251.251	2.5244	0.512586	4.92484	8.44305e-07	0.000160296
ENSBTAG00000000163	625.612	2.39785	0.487683	4.91683	8.7957e-07	0.000164605
ENSBTAG00000002096	40.0286	2.45037	0.49943	4.90632	9.27996e-07	0.000171222
ENSBTAG00000052665	130.661	2.87033	0.586012	4.89807	9.67807e-07	0.000176087
ENSBTAG00000000585	9.55253	-3.2839	0.671603	-4.88964	1.01019e-06	0.00018128
ENSBTAG00000011733	36.6626	-3.81124	0.782231	-4.87228	1.1032e-06	0.000195296
ENSBTAG00000006894	433.032	2.55744	0.525235	4.86914	1.12085e-06	0.000195774
ENSBTAG00000020520	14.9392	-3.24374	0.667494	-4.85957	1.17641e-06	0.000202775
ENSBTAG00000002340	70.477	2.709	0.558762	4.84822	1.24573e-06	0.000209219
ENSBTAG00000024091	10.2908	-3.32806	0.686259	-4.84956	1.23734e-06	0.000209219
ENSBTAG00000017704	47.0971	-3.23272	0.668787	-4.83371	1.34013e-06	0.000220501
ENSBTAG00000011236	66.6948	2.52174	0.522274	4.82838	1.37651e-06	0.000220501
ENSBTAG00000006523	1378.96	2.72262	0.563466	4.83192	1.35219e-06	0.000220501
ENSBTAG00000038141	9.24879	-2.78957	0.578099	-4.82542	1.39706e-06	0.000220501
ENSBTAG00000003089	10.4884	-3.4556	0.715841	-4.82734	1.38371e-06	0.000220501
ENSBTAG00000004714	130.23	2.74419	0.569577	4.81794	1.45047e-06	0.000226204
ENSBTAG00000011409	27.8698	3.18563	0.66181	4.8135	1.48306e-06	0.000227717
ENSBTAG00000002435	273.612	1.4155	0.294166	4.81191	1.49493e-06	0.000227717
ENSBTAG00000045948	62.2041	2.12174	0.441435	4.80647	1.5362e-06	0.000231156
ENSBTAG00000020829	15.4551	-3.1123	0.647814	-4.80432	1.5528e-06	0.000231156
ENSBTAG00000053497	6.3338	3.48848	0.727724	4.79368	1.63749e-06	0.000238346
ENSBTAG00000005339	375.786	2.02132	0.421487	4.79569	1.62114e-06	0.000238346
ENSBTAG00000019665	1273.96	2.06794	0.432149	4.78524	1.70784e-06	0.000243449
ENSBTAG00000004662	29.6557	2.64644	0.553068	4.78502	1.70972e-06	0.000243449
ENSBTAG00000008124	366.569	1.27442	0.268217	4.75146	2.01956e-06	0.000284475
ENSBTAG00000019428	1178.21	1.8405	0.388188	4.74127	2.12384e-06	0.000295982
ENSBTAG00000010152	27.0425	-3.60296	0.76113	-4.73369	2.2047e-06	0.000302196
ENSBTAG00000039731	18.2266	-2.96756	0.627087	-4.73229	2.21999e-06	0.000302196
ENSBTAG00000034848	10.6452	-3.19187	0.674717	-4.73069	2.23763e-06	0.000302196
ENSBTAG00000005622	584.132	1.81872	0.386113	4.71034	2.47303e-06	0.000330579
ENSBTAG00000031332	71.3982	2.16727	0.461411	4.69704	2.63959e-06	0.000349279
ENSBTAG00000048250	148.963	-3.2429	0.691309	-4.69096	2.71926e-06	0.000352696
ENSBTAG00000000561	12.657	-3.07136	0.654737	-4.69099	2.71892e-06	0.000352696
ENSBTAG00000046324	519.499	1.30893	0.279399	4.68479	2.80251e-06	0.000353008
ENSBTAG00000003829	26.2067	-3.72337	0.794521	-4.68631	2.78179e-06	0.000353008
ENSBTAG00000000396	269.68	1.48684	0.317285	4.68614	2.78401e-06	0.000353008
ENSBTAG00000046547	24.2862	-2.89401	0.618009	-4.68279	2.82993e-06	0.000353068
ENSBTAG00000007662	1861.41	1.41103	0.301768	4.67587	2.92705e-06	0.00036174
ENSBTAG00000051307	70.9529	2.35436	0.505175	4.66049	3.15456e-06	0.000386212
ENSBTAG00000054069	10.8587	-3.23441	0.696574	-4.64331	3.42866e-06	0.000415344
ENSBTAG00000006474	24.5703	-2.61848	0.564156	-4.64141	3.46046e-06	0.000415344
ENSBTAG00000010888	144.666	2.3617	0.509011	4.63979	3.48762e-06	0.000415344
ENSBTAG00000014252	16.4727	-3.36605	0.726861	-4.63094	3.64012e-06	0.000425764
ENSBTAG00000014229	17.3953	-3.76923	0.813898	-4.63109	3.63751e-06	0.000425764
ENSBTAG00000052822	451.355	2.60991	0.564475	4.6236	3.77143e-06	0.000437218
ENSBTAG00000026236	17.428	-2.9084	0.629586	-4.61954	3.84583e-06	0.000441933
ENSBTAG00000020892	58.9737	2.59241	0.561456	4.6173	3.88774e-06	0.000442864
ENSBTAG00000004948	10.7182	-3.36036	0.730355	-4.60099	4.2048e-06	0.000474853
ENSBTAG00000005761	96.8566	2.10932	0.459521	4.59025	4.42712e-06	0.000495687
ENSBTAG00000012228	269.23	1.57386	0.343312	4.58435	4.55407e-06	0.000505579
ENSBTAG00000018936	72.7289	-1.66191	0.363095	-4.57707	4.71524e-06	0.000507489
ENSBTAG00000046350	6.23261	-3.24194	0.708106	-4.57832	4.68724e-06	0.000507489
ENSBTAG00000051116	9.11194	-3.11335	0.679935	-4.5789	4.67437e-06	0.000507489
ENSBTAG00000048737	58.5235	3.24741	0.70957	4.57659	4.72624e-06	0.000507489
ENSBTAG00000054572	5.28446	-3.43266	0.750647	-4.57294	4.80927e-06	0.000512206
ENSBTAG00000004990	7.86044	-3.24896	0.711005	-4.56952	4.88834e-06	0.00051551
ENSBTAG00000004838	4.09504	-3.399	0.744054	-4.56821	4.91899e-06	0.00051551
ENSBTAG00000019596	10.216	-3.69957	0.811745	-4.55755	5.17531e-06	0.000538068
ENSBTAG00000006505	249.401	2.94593	0.647623	4.54883	5.3945e-06	0.00055111
ENSBTAG00000007901	604.645	2.97546	0.654467	4.54638	5.45754e-06	0.00055111
ENSBTAG00000008520	40.1607	-1.83953	0.404654	-4.54594	5.46903e-06	0.00055111
ENSBTAG00000011623	1064.83	2.25756	0.496354	4.5483	5.40822e-06	0.00055111
ENSBTAG00000006921	140.564	2.26713	0.499612	4.53779	5.68477e-06	0.000567002
ENSBTAG00000010521	119.987	-3.49152	0.769613	-4.53673	5.7133e-06	0.000567002
ENSBTAG00000006343	91.6377	3.07531	0.678229	4.53432	5.77888e-06	0.000569198
ENSBTAG00000004822	18.2647	-2.98598	0.658916	-4.53166	5.85224e-06	0.000569225
ENSBTAG00000053179	32.9333	1.86464	0.411515	4.53116	5.86606e-06	0.000569225
ENSBTAG00000008573	659.592	2.02195	0.446405	4.52941	5.91488e-06	0.000569742
ENSBTAG00000013744	54.8953	-3.48721	0.771791	-4.51833	6.23284e-06	0.000595987
ENSBTAG00000005008	1052.27	1.60561	0.355639	4.51472	6.34001e-06	0.000601842
ENSBTAG00000020661	270.109	1.62144	0.359638	4.50852	6.5281e-06	0.000615238
ENSBTAG00000046672	218.825	1.44767	0.321285	4.50588	6.60991e-06	0.0006157
ENSBTAG00000004562	23.3805	3.48828	0.774741	4.50251	6.71572e-06	0.0006157
ENSBTAG00000003312	183.521	1.74244	0.386966	4.50282	6.70591e-06	0.0006157
ENSBTAG00000020242	68.5122	1.98083	0.439957	4.50234	6.721e-06	0.0006157
ENSBTAG00000018914	5.29516	-3.02113	0.672162	-4.49464	6.96866e-06	0.000632067
ENSBTAG00000011982	60.4625	2.58194	0.574555	4.49381	6.99616e-06	0.000632067
ENSBTAG00000012544	470.777	1.80476	0.401984	4.48963	7.13463e-06	0.000640162
ENSBTAG00000014439	26.9487	2.7791	0.620557	4.47839	7.52069e-06	0.000670211
ENSBTAG00000031497	32.9739	-2.62391	0.58685	-4.47117	7.77941e-06	0.000683962
ENSBTAG00000018225	39.2502	-1.97352	0.441317	-4.4719	7.75287e-06	0.000683962
ENSBTAG00000020350	220.93	2.49371	0.558407	4.46576	7.97845e-06	0.000696784
ENSBTAG00000011600	249.255	2.17349	0.486901	4.46393	8.04695e-06	0.000698113
ENSBTAG00000001060	900.827	1.64696	0.369595	4.45612	8.34558e-06	0.000712686
ENSBTAG00000017287	107.946	1.19924	0.269083	4.45678	8.31982e-06	0.000712686
ENSBTAG00000009512	5.6684	-3.26943	0.733833	-4.45529	8.37814e-06	0.000712686
ENSBTAG00000008301	10.0735	-2.36389	0.53142	-4.44825	8.65734e-06	0.000731685
ENSBTAG00000013030	58.3703	-1.523	0.344604	-4.41955	9.8908e-06	0.000830574
ENSBTAG00000002082	1031.73	1.94193	0.439724	4.41625	1.00429e-05	0.000837975
ENSBTAG00000010487	165.137	1.46639	0.332601	4.40884	1.03925e-05	0.000861658
ENSBTAG00000021276	6.09895	-3.3453	0.759568	-4.40422	1.06168e-05	0.000866979
ENSBTAG00000011147	282.821	1.93749	0.439995	4.40343	1.06552e-05	0.000866979
ENSBTAG00000017104	29.2238	-2.86825	0.651245	-4.40425	1.06151e-05	0.000866979
ENSBTAG00000024503	515.084	1.55708	0.354547	4.39173	1.12453e-05	0.000903763
ENSBTAG00000051221	4.38353	3.15613	0.718528	4.3925	1.12055e-05	0.000903763
ENSBTAG00000016444	17.5335	-2.86471	0.653688	-4.38239	1.17386e-05	0.000937657
ENSBTAG00000008793	37.8077	-3.37945	0.772354	-4.37552	1.21141e-05	0.000961789
ENSBTAG00000005859	1644.73	-3.10995	0.711162	-4.37305	1.22521e-05	0.000966879
ENSBTAG00000019255	509.014	1.37834	0.315347	4.37086	1.23758e-05	0.000969115
ENSBTAG00000018229	15.5258	-3.39235	0.776293	-4.36994	1.24283e-05	0.000969115
ENSBTAG00000002849	10.552	-3.13608	0.718081	-4.36731	1.25786e-05	0.000975031
ENSBTAG00000015406	6.78385	-2.74964	0.630352	-4.36207	1.28838e-05	0.000992807
ENSBTAG00000011590	69.8689	1.82532	0.418801	4.35845	1.3099e-05	0.00100091
ENSBTAG00000006263	17.0735	-3.18731	0.731415	-4.35773	1.31417e-05	0.00100091
ENSBTAG00000024918	734.042	2.16559	0.497528	4.3527	1.34471e-05	0.00101825
ENSBTAG00000003857	272.63	1.54316	0.355044	4.3464	1.38391e-05	0.00104191
ENSBTAG00000012482	4.21988	-2.95388	0.680092	-4.34335	1.40323e-05	0.00105042
ENSBTAG00000039738	39.2083	1.76439	0.40707	4.33437	1.46176e-05	0.00108187
ENSBTAG00000040147	4.9651	-3.30284	0.761938	-4.33479	1.45898e-05	0.00108187
ENSBTAG00000000202	105.95	2.01114	0.464249	4.33203	1.47739e-05	0.00108729
ENSBTAG00000005373	152.128	-2.43489	0.562336	-4.32996	1.49136e-05	0.00109145
ENSBTAG00000004211	288.995	1.76848	0.409211	4.32167	1.54854e-05	0.00112699
ENSBTAG00000019872	204.747	1.13244	0.262143	4.31993	1.56077e-05	0.00112961
ENSBTAG00000016388	106.457	2.31199	0.535424	4.31805	1.57412e-05	0.00113087
ENSBTAG00000007334	61.0906	1.6856	0.390433	4.31726	1.57977e-05	0.00113087
ENSBTAG00000025263	6.82621	-2.62583	0.608931	-4.31219	1.61643e-05	0.00115083
ENSBTAG00000021838	10.9871	-3.25522	0.757189	-4.29909	1.71498e-05	0.00121439
ENSBTAG00000008816	60.0757	-3.09907	0.72167	-4.29431	1.75238e-05	0.0012342
ENSBTAG00000013869	62.1228	-2.44383	0.569599	-4.29044	1.78322e-05	0.00124257
ENSBTAG00000012671	378.409	1.77693	0.414094	4.29113	1.77767e-05	0.00124257
ENSBTAG00000052516	50.9686	2.30464	0.5406	4.26311	2.01597e-05	0.00138996
ENSBTAG00000026080	37.3918	2.14893	0.503966	4.26403	2.00772e-05	0.00138996
ENSBTAG00000012305	14.2126	-3.14893	0.738939	-4.26142	2.03132e-05	0.00139321
ENSBTAG00000024928	674.589	1.65718	0.389097	4.25905	2.05293e-05	0.0014007
ENSBTAG00000019794	133.839	1.41867	0.333337	4.25595	2.08159e-05	0.00140561
ENSBTAG00000002080	6.06857	-2.93342	0.689202	-4.25625	2.07882e-05	0.00140561
ENSBTAG00000000735	197.615	1.84141	0.432931	4.25336	2.10584e-05	0.00140747
ENSBTAG00000002178	13.6588	-2.78756	0.655373	-4.25339	2.10555e-05	0.00140747
ENSBTAG00000045748	258.921	1.34143	0.31574	4.24854	2.1517e-05	0.00143082
ENSBTAG00000014400	35.8877	2.28672	0.539939	4.23514	2.28406e-05	0.00151117
ENSBTAG00000014953	92.1821	2.46836	0.58359	4.22961	2.34098e-05	0.00154105
ENSBTAG00000021308	15.8602	-2.52668	0.598409	-4.22234	2.41783e-05	0.00158368
ENSBTAG00000038981	5.88961	2.51513	0.59607	4.21953	2.44815e-05	0.00159556
ENSBTAG00000023028	506.709	1.19587	0.284318	4.20609	2.59832e-05	0.00168505
ENSBTAG00000004037	456.749	1.68522	0.401316	4.19924	2.67808e-05	0.001719
ENSBTAG00000020638	21.2279	-2.3251	0.553667	-4.19945	2.67564e-05	0.001719
ENSBTAG00000005633	5.47661	-2.62118	0.624353	-4.19824	2.69003e-05	0.001719
ENSBTAG00000020801	384.159	1.85728	0.443276	4.18989	2.79086e-05	0.00177477
ENSBTAG00000021487	9.34805	2.43345	0.581544	4.18446	2.85851e-05	0.00179677
ENSBTAG00000027126	121.313	-3.42112	0.817917	-4.18273	2.88032e-05	0.00179677
ENSBTAG00000023283	98.0785	2.07179	0.495217	4.1836	2.86927e-05	0.00179677
ENSBTAG00000002688	84.0075	1.38058	0.329872	4.18519	2.84923e-05	0.00179677
ENSBTAG00000024909	794.521	1.5666	0.374728	4.18064	2.90688e-05	0.00180231
ENSBTAG00000019052	12.6166	-3.08845	0.738886	-4.17987	2.91672e-05	0.00180231
ENSBTAG00000006566	7.7539	2.90112	0.695777	4.16961	3.05125e-05	0.0018633
ENSBTAG00000001523	15.0784	-3.17817	0.762316	-4.1691	3.05809e-05	0.0018633
ENSBTAG00000040432	21.3506	-3.04343	0.72965	-4.17108	3.03154e-05	0.0018633
ENSBTAG00000019791	3.79719	-3.15549	0.757766	-4.16419	3.12455e-05	0.00188625
ENSBTAG00000014357	10.0953	-3.17109	0.761374	-4.16496	3.11409e-05	0.00188625
ENSBTAG00000001141	134.71	1.29419	0.311845	4.15012	3.32303e-05	0.00199687
ENSBTAG00000001598	9.14222	-2.87869	0.695174	-4.14096	3.45855e-05	0.00206881
ENSBTAG00000004842	177.275	1.58829	0.383693	4.13948	3.48093e-05	0.00207274
ENSBTAG00000009223	15.8648	-2.06095	0.499353	-4.12723	3.67158e-05	0.00217637
ENSBTAG00000002699	33.9959	-2.52252	0.611675	-4.12396	3.72409e-05	0.00219721
ENSBTAG00000006322	317.576	1.67034	0.405132	4.12296	3.74029e-05	0.00219721
ENSBTAG00000012083	10.5949	-3.05865	0.742336	-4.1203	3.78372e-05	0.0022128
ENSBTAG00000015398	29.7508	-2.37926	0.578196	-4.11497	3.87236e-05	0.00225457
ENSBTAG00000021251	2.66262	-3.14162	0.764878	-4.10735	4.00231e-05	0.0023097
ENSBTAG00000007932	286.665	1.72302	0.419462	4.10769	3.99644e-05	0.0023097
ENSBTAG00000002194	3.54947	-3.09635	0.754064	-4.10622	4.0219e-05	0.00231083
ENSBTAG00000004381	14.9415	-2.81624	0.686324	-4.10336	4.0719e-05	0.00231877
ENSBTAG00000020097	11.101	-2.61559	0.637713	-4.10152	4.10445e-05	0.00231877
ENSBTAG00000003390	1052	-2.84184	0.692609	-4.10309	4.0767e-05	0.00231877
ENSBTAG00000007581	142.604	1.22524	0.298737	4.1014	4.10652e-05	0.00231877
ENSBTAG00000046588	133.433	1.05495	0.257554	4.09603	4.20303e-05	0.00236308
ENSBTAG00000003836	83.6818	2.50605	0.612156	4.09381	4.24338e-05	0.00237557
ENSBTAG00000001634	64.2032	1.51644	0.370585	4.09202	4.27639e-05	0.00238386
ENSBTAG00000014750	16.0086	-3.08267	0.753601	-4.09058	4.30293e-05	0.00238849
ENSBTAG00000023179	581.798	2.06505	0.505202	4.08756	4.35929e-05	0.00240956
ENSBTAG00000046266	23.7398	2.4866	0.609721	4.07826	4.53733e-05	0.00249744
ENSBTAG00000010444	33.1939	-2.4776	0.607713	-4.07693	4.5634e-05	0.00250128
ENSBTAG00000017243	32.656	-2.85076	0.699989	-4.07257	4.6497e-05	0.00253796
ENSBTAG00000017529	9.26363	-3.02299	0.74366	-4.06502	4.80274e-05	0.00259983
ENSBTAG00000006685	41.6139	2.03965	0.501669	4.06572	4.78842e-05	0.00259983
ENSBTAG00000000742	5.67371	-2.61516	0.644059	-4.06044	4.89811e-05	0.00262307
ENSBTAG00000002977	214.193	1.87453	0.461806	4.05912	4.92576e-05	0.00262307
ENSBTAG00000010111	4.0958	-2.84849	0.701409	-4.0611	4.8842e-05	0.00262307
ENSBTAG00000048782	1844.73	1.25081	0.308133	4.05933	4.92136e-05	0.00262307
ENSBTAG00000002773	21.3382	1.82337	0.449791	4.05383	5.03866e-05	0.00266155
ENSBTAG00000010785	99.0204	2.00601	0.494803	4.05416	5.03155e-05	0.00266155
ENSBTAG00000019448	11.4423	-2.71262	0.671017	-4.04255	5.28741e-05	0.00278173
ENSBTAG00000002779	8.62963	-2.98186	0.738284	-4.03891	5.36994e-05	0.00281385
ENSBTAG00000025250	392.388	1.65073	0.409238	4.03368	5.4911e-05	0.00286587
ENSBTAG00000009419	9.77584	-3.17439	0.787813	-4.02938	5.59253e-05	0.00288434
ENSBTAG00000013928	25.223	-2.77598	0.688787	-4.03025	5.57174e-05	0.00288434
ENSBTAG00000016739	6.19268	-3.09648	0.768332	-4.03013	5.57454e-05	0.00288434
ENSBTAG00000020937	86.5674	2.36224	0.586704	4.02628	5.66665e-05	0.00291082
ENSBTAG00000018453	37.1885	1.92219	0.477519	4.02538	5.68832e-05	0.00291082
ENSBTAG00000049416	32.4275	1.84776	0.459236	4.02354	5.73289e-05	0.00292221
ENSBTAG00000013736	13.301	-2.90135	0.722538	-4.01549	5.93217e-05	0.00300563
ENSBTAG00000031814	1716.44	2.35924	0.587593	4.01509	5.94243e-05	0.00300563
ENSBTAG00000051730	24.6421	-2.66288	0.663515	-4.0133	5.9877e-05	0.00301688
ENSBTAG00000002187	201.451	1.08348	0.270048	4.01217	6.01619e-05	0.00301962
ENSBTAG00000019818	7.34887	-2.32851	0.580635	-4.01028	6.06464e-05	0.00303232
ENSBTAG00000021999	406.902	1.36888	0.341578	4.00751	6.13615e-05	0.00305641
ENSBTAG00000011238	157.719	1.75822	0.438839	4.00653	6.16166e-05	0.00305749
ENSBTAG00000055295	5.25316	-3.09192	0.772553	-4.00221	6.27547e-05	0.00310221
ENSBTAG00000014237	347.999	1.74902	0.437624	3.99662	6.42541e-05	0.00316439
ENSBTAG00000006720	12.6658	2.91286	0.730595	3.98697	6.69237e-05	0.00327127
ENSBTAG00000020865	177.897	2.06524	0.517915	3.9876	6.67446e-05	0.00327127
ENSBTAG00000018986	163.151	1.58584	0.398158	3.98295	6.80664e-05	0.00331476
ENSBTAG00000009080	24.8444	-2.34074	0.588001	-3.98084	6.86723e-05	0.00333188
ENSBTAG00000052589	5.83763	2.47602	0.623598	3.97054	7.17098e-05	0.00346642
ENSBTAG00000021007	5.68227	-2.97595	0.750068	-3.96758	7.26074e-05	0.0034969
ENSBTAG00000007204	10.2865	-2.82677	0.71288	-3.96529	7.33083e-05	0.00351772
ENSBTAG00000020791	445.023	1.20676	0.304861	3.95839	7.54555e-05	0.00359829
ENSBTAG00000000563	468.773	1.61342	0.407621	3.95814	7.55365e-05	0.00359829
ENSBTAG00000000815	75.7973	-2.69763	0.682402	-3.95314	7.7132e-05	0.00363124
ENSBTAG00000012640	206.556	2.43804	0.616448	3.95497	7.65435e-05	0.00363124
ENSBTAG00000008864	54.9872	1.50158	0.379989	3.95165	7.76143e-05	0.00363124
ENSBTAG00000011465	23.326	2.49657	0.631586	3.95286	7.72229e-05	0.00363124
ENSBTAG00000005160	55.7431	1.03842	0.262732	3.95239	7.73752e-05	0.00363124
ENSBTAG00000016688	136.179	1.3311	0.33745	3.94458	7.99386e-05	0.00372667
ENSBTAG00000020270	380.86	1.49981	0.380594	3.94073	8.12354e-05	0.00376037
ENSBTAG00000016465	68.9022	-1.89121	0.4799	-3.94083	8.11985e-05	0.00376037
ENSBTAG00000006223	108.238	2.36826	0.601873	3.93481	8.32612e-05	0.00384057
ENSBTAG00000021713	14.6543	-2.51566	0.64007	-3.93029	8.48446e-05	0.00386022
ENSBTAG00000018342	8.44695	-2.12306	0.540102	-3.93084	8.46484e-05	0.00386022
ENSBTAG00000002006	211.245	-1.5656	0.398175	-3.93193	8.4265e-05	0.00386022
ENSBTAG00000014501	10.1019	-2.9118	0.740873	-3.93023	8.48659e-05	0.00386022
ENSBTAG00000039160	165.338	1.5585	0.397118	3.92453	8.68993e-05	0.00393904
ENSBTAG00000051768	55.1771	2.02101	0.51518	3.92292	8.74836e-05	0.00395185
ENSBTAG00000014329	6.74666	-2.6665	0.679905	-3.92187	8.78633e-05	0.00395536
ENSBTAG00000044155	4.15015	-3.00918	0.768204	-3.91717	8.95958e-05	0.00400744
ENSBTAG00000021923	10.0643	-2.43269	0.621048	-3.91707	8.96322e-05	0.00400744
ENSBTAG00000007429	5.09838	-2.71208	0.692657	-3.91547	9.02267e-05	0.00402031
ENSBTAG00000032288	8.19134	-2.66916	0.68237	-3.9116	9.16866e-05	0.00404409
ENSBTAG00000006001	9.32258	-2.64002	0.67483	-3.91212	9.14888e-05	0.00404409
ENSBTAG00000008172	111.004	1.59973	0.408934	3.91196	9.15512e-05	0.00404409
ENSBTAG00000011515	431.449	2.56357	0.657686	3.89786	9.70462e-05	0.00426612
ENSBTAG00000008008	434.833	1.32318	0.339685	3.89531	9.80723e-05	0.00429681
ENSBTAG00000007988	159.309	1.27366	0.327263	3.89185	9.94834e-05	0.00434411
ENSBTAG00000008428	82.2293	2.18791	0.563012	3.88607	0.00010188	0.00443399
ENSBTAG00000048420	4.54137	2.51131	0.647372	3.87925	0.000104781	0.00454513
ENSBTAG00000002349	6.0564	2.44597	0.631728	3.87188	0.000108	0.00466932
ENSBTAG00000013334	596.153	2.48334	0.641575	3.87069	0.000108526	0.00467663
ENSBTAG00000030285	42.852	-2.41092	0.623929	-3.8641	0.000111501	0.00476234
ENSBTAG00000007762	7.56386	-3.11994	0.80743	-3.86403	0.000111529	0.00476234
ENSBTAG00000018691	63.3422	-2.49602	0.645989	-3.86387	0.000111606	0.00476234
ENSBTAG00000019419	93.3279	-2.09098	0.542535	-3.85409	0.000116159	0.00489287
ENSBTAG00000000700	14.3494	-2.68964	0.697732	-3.85483	0.00011581	0.00489287
ENSBTAG00000015821	101.148	1.87146	0.485508	3.85464	0.000115901	0.00489287
ENSBTAG00000053356	36.1566	2.0332	0.527303	3.85585	0.000115329	0.00489287
ENSBTAG00000013919	481.371	2.0892	0.542332	3.85225	0.000117039	0.00491414
ENSBTAG00000012781	7.86543	-2.52436	0.655625	-3.85031	0.000117969	0.00493738
ENSBTAG00000009132	6.8703	-2.29834	0.597176	-3.84869	0.000118754	0.00495437
ENSBTAG00000021480	12.2139	2.53821	0.659848	3.84667	0.000119736	0.00497948
ENSBTAG00000003049	4.47723	-2.85207	0.742285	-3.84228	0.000121897	0.00505334
ENSBTAG00000015434	40.6478	-1.66092	0.432855	-3.83712	0.000124486	0.00514436
ENSBTAG00000027182	21.0787	-3.10728	0.810521	-3.83368	0.000126239	0.00520042
ENSBTAG00000011784	231.119	1.58637	0.414259	3.82942	0.000128447	0.00527477
ENSBTAG00000000095	100.431	1.95994	0.512591	3.8236	0.000131517	0.00538397
ENSBTAG00000008232	7.57295	-3.02782	0.792842	-3.81895	0.00013402	0.00545797
ENSBTAG00000020934	5.30089	-2.38684	0.62504	-3.8187	0.000134158	0.00545797
ENSBTAG00000004873	135.88	1.23163	0.322679	3.81687	0.000135155	0.00546346
ENSBTAG00000016896	298.648	1.374	0.360047	3.81616	0.000135544	0.00546346
ENSBTAG00000007013	24.4973	-2.65476	0.695434	-3.81742	0.000134857	0.00546346
ENSBTAG00000018725	2.95677	-3.07255	0.80561	-3.81394	0.000136766	0.00549582
ENSBTAG00000000040	86.3211	1.50937	0.396305	3.80861	0.000139748	0.00559845
ENSBTAG00000008596	8.89856	-2.74262	0.721295	-3.80236	0.000143326	0.00572429
ENSBTAG00000000436	234.892	1.46284	0.384878	3.80079	0.000144236	0.00574314
ENSBTAG00000012054	15.5201	-2.88235	0.758524	-3.79994	0.000144732	0.0057454
ENSBTAG00000016683	1154.48	1.52227	0.401162	3.79466	0.000147844	0.00585123
ENSBTAG00000012560	4.13473	-3.06438	0.812087	-3.77346	0.000160999	0.00635265
ENSBTAG00000011397	26.8867	-2.29287	0.608087	-3.77063	0.000162834	0.00639949
ENSBTAG00000017000	7.18805	2.43528	0.64594	3.77013	0.000163162	0.00639949
ENSBTAG00000031544	80.7729	1.44616	0.383937	3.76665	0.000165453	0.00646994
ENSBTAG00000024715	672.979	1.83925	0.488442	3.76555	0.00016618	0.00647903
ENSBTAG00000001941	302.664	1.23632	0.32839	3.76479	0.000166687	0.00647952
ENSBTAG00000012002	13.9133	-2.54406	0.676589	-3.76013	0.000169828	0.00658207
ENSBTAG00000015195	294.342	1.18314	0.314944	3.75665	0.000172204	0.00665448
ENSBTAG00000037651	23.0272	-2.04608	0.545176	-3.75306	0.000174687	0.00673058
ENSBTAG00000005110	9.83827	-2.79875	0.745973	-3.75182	0.000175556	0.00674422
ENSBTAG00000000855	13.0584	-1.89459	0.505318	-3.74931	0.000177323	0.00679221
ENSBTAG00000004558	123.732	1.94244	0.519328	3.7403	0.0001838	0.00701975
ENSBTAG00000020936	59.5696	1.31495	0.351655	3.73931	0.000184525	0.00702697
ENSBTAG00000017167	3.41678	-2.9243	0.782544	-3.73692	0.000186289	0.00707357
ENSBTAG00000019451	35.7181	1.74409	0.466955	3.73502	0.0001877	0.00710657
ENSBTAG00000012330	1332.61	1.21623	0.325755	3.73357	0.000188783	0.00712697
ENSBTAG00000010978	8.39858	-3.00138	0.804946	-3.72868	0.000192487	0.00724593
ENSBTAG00000039122	17.0431	2.93287	0.787161	3.72589	0.000194631	0.00728558
ENSBTAG00000010809	10.9447	-2.50287	0.671756	-3.72586	0.000194653	0.00728558
ENSBTAG00000009426	97.7403	1.54648	0.415231	3.72438	0.000195795	0.00730744
ENSBTAG00000004413	22.0287	-2.28116	0.612871	-3.72208	0.000197586	0.00733251
ENSBTAG00000008287	127.549	-1.13487	0.304854	-3.72265	0.000197141	0.00733251
ENSBTAG00000010645	1586.98	2.21124	0.594453	3.7198	0.000199384	0.00737833
ENSBTAG00000011596	196.382	1.04872	0.282189	3.71637	0.000202102	0.00741644
ENSBTAG00000009145	5.64362	-2.8489	0.766445	-3.71703	0.000201582	0.00741644
ENSBTAG00000031287	10.9783	-2.48974	0.669941	-3.71636	0.000202112	0.00741644
ENSBTAG00000019910	648.912	1.06345	0.286218	3.7155	0.0002028	0.00742089
ENSBTAG00000011698	395.778	1.09601	0.295275	3.71183	0.000205768	0.00750854
ENSBTAG00000018747	9.69757	-3.07252	0.827974	-3.71089	0.000206536	0.0075156
ENSBTAG00000016357	647.32	2.37656	0.641279	3.70597	0.000210581	0.00763233
ENSBTAG00000004035	6.12198	-2.57514	0.694936	-3.70558	0.000210909	0.00763233
ENSBTAG00000006161	12.3257	-2.34314	0.632664	-3.70361	0.000212556	0.00767075
ENSBTAG00000005078	4.91513	-2.23063	0.603142	-3.69835	0.000217003	0.00780971
ENSBTAG00000011402	6.49027	-2.85743	0.772808	-3.69746	0.00021777	0.00781585
ENSBTAG00000039958	290.511	1.59659	0.432124	3.69476	0.000220098	0.00787783
ENSBTAG00000012962	463.516	1.03266	0.279696	3.69209	0.000222422	0.00793933
ENSBTAG00000000737	367.779	2.27221	0.616957	3.68292	0.000230574	0.00820795
ENSBTAG00000000253	20.0146	-2.0645	0.560986	-3.68013	0.000233114	0.00823126
ENSBTAG00000001081	7.29923	-2.36514	0.642657	-3.68025	0.000233005	0.00823126
ENSBTAG00000018643	21.4535	-1.94313	0.527889	-3.68094	0.000232379	0.00823126
ENSBTAG00000051030	13.6854	2.63404	0.716021	3.67872	0.000234407	0.00823254
ENSBTAG00000015368	5.82516	-2.29822	0.624722	-3.6788	0.000234338	0.00823254
ENSBTAG00000004086	7.91091	-2.40757	0.654752	-3.67708	0.000235922	0.00826358
ENSBTAG00000013880	10.4575	-2.51792	0.68564	-3.67236	0.00024032	0.00837286
ENSBTAG00000021601	2.89968	-2.74398	0.747195	-3.67238	0.000240307	0.00837286
ENSBTAG00000004860	10.2566	-2.99181	0.815257	-3.66978	0.000242758	0.00843535
ENSBTAG00000000133	3067.72	0.935145	0.255086	3.66601	0.000246369	0.00853817
ENSBTAG00000048432	23.526	-2.31348	0.631216	-3.66511	0.000247234	0.00854203
ENSBTAG00000008509	3.79264	-2.74169	0.748169	-3.66454	0.000247784	0.00854203
ENSBTAG00000006132	97.435	1.84436	0.503515	3.66297	0.000249304	0.00857187
ENSBTAG00000032819	7.99374	-2.60692	0.712385	-3.65942	0.000252782	0.00863772
ENSBTAG00000001514	43.7939	-2.30287	0.629472	-3.65842	0.00025378	0.00863772
ENSBTAG00000018430	113.707	1.64816	0.450358	3.65965	0.000252557	0.00863772
ENSBTAG00000051191	454.228	2.08729	0.570556	3.65834	0.000253857	0.00863772
ENSBTAG00000012887	21.2022	2.82086	0.771964	3.65414	0.000258047	0.00873493
ENSBTAG00000012904	310.909	1.13997	0.311937	3.6545	0.000257688	0.00873493
ENSBTAG00000047448	51.3866	1.40278	0.384292	3.65029	0.00026194	0.00884385
ENSBTAG00000009602	33.1513	-2.0351	0.557811	-3.64836	0.000263917	0.00886492
ENSBTAG00000013187	18.84	-1.84612	0.506002	-3.64845	0.000263829	0.00886492
ENSBTAG00000011659	2.31755	-2.82945	0.775722	-3.6475	0.000264802	0.00887189
ENSBTAG00000003375	6.63298	-2.80421	0.770169	-3.64103	0.000271546	0.00907462
ENSBTAG00000010106	63.2354	-1.74986	0.480691	-3.6403	0.000272323	0.00907744
ENSBTAG00000008103	93.751	-2.32322	0.639223	-3.63445	0.000278576	0.0092623
ENSBTAG00000012314	177.931	-1.38784	0.382037	-3.63274	0.000280427	0.00930023
ENSBTAG00000027728	15.1519	-2.12837	0.586391	-3.62961	0.000283845	0.00938983
ENSBTAG00000020968	59.1879	-1.17197	0.322988	-3.62853	0.000285042	0.00940568
ENSBTAG00000001815	5.97786	-2.35478	0.649273	-3.6268	0.000286956	0.00944503
ENSBTAG00000004059	506.231	1.30519	0.360047	3.62506	0.000288896	0.00946979
ENSBTAG00000010606	74.1903	1.7721	0.488878	3.62483	0.000289154	0.00946979
ENSBTAG00000017604	8.95007	-2.47348	0.683145	-3.62073	0.000293773	0.00959706
ENSBTAG00000044676	5.22047	2.63663	0.728885	3.61735	0.000297639	0.00967511
ENSBTAG00000008259	284.003	1.81107	0.500595	3.61783	0.000297085	0.00967511
ENSBTAG00000014496	22.2788	1.6053	0.444029	3.6153	0.000299999	0.00971846
ENSBTAG00000015527	30.6921	-1.66275	0.459969	-3.61491	0.000300456	0.00971846
ENSBTAG00000005359	10.8251	-2.56216	0.70967	-3.61035	0.000305782	0.00986635
ENSBTAG00000005115	336.312	1.41249	0.391332	3.60944	0.000306861	0.00987686
ENSBTAG00000006193	79.4152	1.58472	0.439478	3.60592	0.000311051	0.00998717
ENSBTAG00000036401	32.7318	1.64051	0.455313	3.60305	0.000314509	0.0100489
ENSBTAG00000000793	5.61911	-2.59325	0.719717	-3.60315	0.000314378	0.0100489
ENSBTAG00000052439	3.52127	2.66298	0.739547	3.60082	0.000317211	0.0101106
ENSBTAG00000021672	320.026	1.26717	0.352229	3.59758	0.000321196	0.0102128
ENSBTAG00000031701	153.128	1.88159	0.523564	3.59382	0.000325869	0.0102865
ENSBTAG00000016813	9.73272	-2.61778	0.728318	-3.59428	0.000325293	0.0102865
ENSBTAG00000019916	13.0414	-2.86809	0.798029	-3.59397	0.000325673	0.0102865
ENSBTAG00000013588	6.96423	-2.48405	0.692437	-3.5874	0.000333991	0.0105175
ENSBTAG00000037558	340.272	2.20622	0.615146	3.5865	0.000335143	0.0105285
ENSBTAG00000018223	105.462	1.74793	0.48767	3.58424	0.000338065	0.0105949
ENSBTAG00000014773	37.6058	-1.82623	0.510757	-3.57553	0.000349522	0.0109278
ENSBTAG00000016165	50.2769	-2.38044	0.666238	-3.57296	0.000352969	0.0110093
ENSBTAG00000009214	163.051	2.01356	0.5639	3.57077	0.000355931	0.0110753
ENSBTAG00000002615	76.2712	1.55323	0.435079	3.56999	0.000356993	0.011082
ENSBTAG00000026278	30.4251	-2.53403	0.709961	-3.56926	0.000357997	0.0110869
ENSBTAG00000008499	17.4256	-1.87478	0.525502	-3.56759	0.000360283	0.0111232
ENSBTAG00000008853	569.372	0.792962	0.222295	3.56716	0.000360866	0.0111232
ENSBTAG00000051685	13.0916	1.71465	0.480994	3.56481	0.000364121	0.0111972
ENSBTAG00000018077	14.4892	-2.02393	0.567916	-3.56379	0.000365542	0.0112145
ENSBTAG00000046140	7.76679	-2.42367	0.680854	-3.55975	0.000371203	0.0113351
ENSBTAG00000018915	316.943	1.18543	0.332966	3.56023	0.000370534	0.0113351
ENSBTAG00000014126	16.144	-2.30792	0.64864	-3.55809	0.000373568	0.0113808
ENSBTAG00000014119	8.03906	-2.30873	0.649018	-3.55726	0.000374745	0.0113902
ENSBTAG00000008700	4.52697	-2.73727	0.770049	-3.55467	0.000378456	0.0114234
ENSBTAG00000025358	216.117	0.821044	0.230903	3.55579	0.000376846	0.0114234
ENSBTAG00000045824	4.88624	-2.85815	0.803941	-3.55517	0.000377739	0.0114234
ENSBTAG00000004903	17.1501	-2.49337	0.701857	-3.55254	0.000381534	0.0114899
ENSBTAG00000019933	220.907	1.1739	0.330554	3.55131	0.000383315	0.011517
ENSBTAG00000014972	99.2491	1.2125	0.34159	3.54958	0.00038585	0.0115667
ENSBTAG00000014396	205.691	1.21407	0.342142	3.54844	0.000387514	0.01159
ENSBTAG00000038148	2.87665	-2.80829	0.791697	-3.54717	0.000389387	0.0116195
ENSBTAG00000038154	22.278	1.85199	0.522435	3.54492	0.000392733	0.0116662
ENSBTAG00000012919	8.84773	-2.5245	0.712087	-3.54521	0.000392304	0.0116662
ENSBTAG00000000809	7.9277	-2.85787	0.80645	-3.54376	0.000394463	0.0116911
ENSBTAG00000015707	58.1049	1.81986	0.513627	3.54316	0.000395356	0.0116911
ENSBTAG00000017869	5.73193	-2.54314	0.718036	-3.5418	0.000397412	0.0117254
ENSBTAG00000000830	276.932	1.04666	0.295744	3.53906	0.000401549	0.0118209
ENSBTAG00000019017	20.1574	2.29285	0.64815	3.53752	0.000403898	0.0118634
ENSBTAG00000004952	36.1592	-2.51893	0.712476	-3.53546	0.000407065	0.0119237
ENSBTAG00000014454	68.5369	-2.34478	0.663303	-3.535	0.000407774	0.0119237
ENSBTAG00000012899	273.579	1.23583	0.349822	3.53275	0.000411267	0.0119676
ENSBTAG00000018395	13.6723	-2.45862	0.695999	-3.53251	0.000411637	0.0119676
ENSBTAG00000054514	20.8418	2.01444	0.570391	3.53168	0.000412927	0.0119676
ENSBTAG00000005929	9.45517	-2.33112	0.660006	-3.53196	0.000412487	0.0119676
ENSBTAG00000017370	4.33914	-2.81039	0.796973	-3.52633	0.000421358	0.0121512
ENSBTAG00000049091	3.43994	-2.88354	0.817816	-3.5259	0.000422047	0.0121512
ENSBTAG00000010511	119.558	1.31705	0.373492	3.52633	0.000421369	0.0121512
ENSBTAG00000001992	193.549	-1.49431	0.424293	-3.52188	0.000428501	0.0122562
ENSBTAG00000015649	232.8	1.59928	0.454062	3.52216	0.000428053	0.0122562
ENSBTAG00000013580	295.866	1.48882	0.422601	3.523	0.000426693	0.0122562
ENSBTAG00000006561	254.135	1.30151	0.370113	3.51652	0.000437243	0.012479
ENSBTAG00000021819	367.068	1.44366	0.410618	3.51582	0.000438391	0.0124846
ENSBTAG00000010644	44.8544	1.46737	0.417462	3.51497	0.00043981	0.0124978
ENSBTAG00000021880	18.7933	-1.55708	0.443377	-3.51186	0.000444977	0.0126173
ENSBTAG00000020504	29.5902	-1.14109	0.325284	-3.50799	0.000451502	0.0127747
ENSBTAG00000020580	236.228	2.43673	0.69481	3.50705	0.000453105	0.0127924
ENSBTAG00000044126	30.3601	-2.34456	0.668793	-3.50566	0.000455476	0.0128317
ENSBTAG00000009236	420.837	1.7586	0.502036	3.50293	0.000460178	0.0129363
ENSBTAG00000054363	5.80137	-2.80834	0.801973	-3.50179	0.000462139	0.0129586
ENSBTAG00000018501	70.157	-1.81927	0.519595	-3.50133	0.000462949	0.0129586
ENSBTAG00000015991	53.6915	-1.82227	0.520696	-3.49968	0.000465822	0.0130112
ENSBTAG00000015609	504.836	1.37698	0.393622	3.49823	0.00046836	0.0130266
ENSBTAG00000019700	14.1803	-2.40284	0.686802	-3.49858	0.000467737	0.0130266
ENSBTAG00000016206	30.9467	1.73587	0.496352	3.49725	0.000470079	0.0130467
ENSBTAG00000032821	12.6172	-2.57442	0.737018	-3.49303	0.000477581	0.0131712
ENSBTAG00000045854	40.6982	1.71893	0.491985	3.49386	0.000476097	0.0131712
ENSBTAG00000010155	37.9815	1.76877	0.506304	3.4935	0.000476732	0.0131712
ENSBTAG00000017075	5.93986	-2.74971	0.787588	-3.49131	0.000480661	0.0132283
ENSBTAG00000008553	3.94464	-2.53937	0.727633	-3.48991	0.000483192	0.01327
ENSBTAG00000003336	5.28635	-2.84482	0.816186	-3.48551	0.000491208	0.0134059
ENSBTAG00000016998	58.6279	1.18048	0.338585	3.4865	0.000489377	0.0134059
ENSBTAG00000014707	82.4689	1.54455	0.443094	3.48584	0.000490599	0.0134059
ENSBTAG00000016911	18.3186	-2.52939	0.726086	-3.48359	0.000494734	0.0134461
ENSBTAG00000001710	4.66607	-2.62975	0.754829	-3.4839	0.000494155	0.0134461
ENSBTAG00000016593	285.617	1.46168	0.419863	3.48132	0.00049895	0.0135326
ENSBTAG00000020957	6.51893	-2.29634	0.660252	-3.47797	0.000505227	0.0136745
ENSBTAG00000004085	14.8595	-1.9646	0.565593	-3.47352	0.000513671	0.0137829
ENSBTAG00000012779	136.672	1.20572	0.347161	3.4731	0.00051449	0.0137829
ENSBTAG00000010423	6.26864	-2.85588	0.822003	-3.47429	0.000512208	0.0137829
ENSBTAG00000003300	161.346	-2.20411	0.634538	-3.47356	0.000513597	0.0137829
ENSBTAG00000000422	15.8801	-1.45197	0.418008	-3.47354	0.000513638	0.0137829
ENSBTAG00000019913	56.7427	-2.39868	0.691267	-3.46997	0.000520508	0.0139156
ENSBTAG00000006884	109.735	0.958859	0.276434	3.46867	0.00052305	0.0139551
ENSBTAG00000016841	16.9228	2.18844	0.631273	3.46671	0.000526863	0.0139998
ENSBTAG00000032996	215.433	1.20842	0.348529	3.46721	0.000525893	0.0139998
ENSBTAG00000017063	6.07812	-2.42502	0.700381	-3.46243	0.000535319	0.014167
ENSBTAG00000020034	345.091	1.40466	0.405626	3.46293	0.000534322	0.014167
ENSBTAG00000047904	97.5074	2.11403	0.611029	3.45978	0.00054061	0.0142782
ENSBTAG00000001294	316.486	1.73023	0.500728	3.45543	0.000549412	0.0144815
ENSBTAG00000006654	180.068	1.89426	0.548515	3.45343	0.000553514	0.014512
ENSBTAG00000001822	684.054	1.36471	0.395197	3.45324	0.000553892	0.014512
ENSBTAG00000011358	133.816	1.63925	0.474624	3.45378	0.000552781	0.014512
ENSBTAG00000018143	4.81395	-2.49988	0.724172	-3.45205	0.000556336	0.0145469
ENSBTAG00000013851	104.755	1.00641	0.291722	3.44989	0.000560825	0.014606
ENSBTAG00000014127	220.357	2.23473	0.647682	3.45035	0.000559861	0.014606
ENSBTAG00000003536	120.17	1.1821	0.343217	3.44416	0.00057283	0.014889
ENSBTAG00000001197	393.845	1.54748	0.449495	3.4427	0.000575931	0.0149105
ENSBTAG00000014027	39.7383	1.6789	0.487623	3.44302	0.000575252	0.0149105
ENSBTAG00000020330	1397.6	1.54567	0.44932	3.44002	0.000581664	0.0149554
ENSBTAG00000008269	47.0287	1.83441	0.533062	3.44128	0.000578979	0.0149554
ENSBTAG00000007804	69.3216	1.44068	0.418825	3.43981	0.00058212	0.0149554
ENSBTAG00000006117	4.04965	-2.39273	0.695611	-3.43976	0.000582232	0.0149554
ENSBTAG00000002097	3.44368	-2.85727	0.830842	-3.439	0.000583857	0.0149678
ENSBTAG00000015074	10.9381	-2.12718	0.619049	-3.43621	0.000589919	0.0150686
ENSBTAG00000004641	15.069	-1.85604	0.540153	-3.43613	0.00059009	0.0150686
ENSBTAG00000008699	395.622	2.03781	0.593397	3.43414	0.000594447	0.0151209
ENSBTAG00000005304	15.2314	-1.41918	0.413251	-3.4342	0.00059431	0.0151209
ENSBTAG00000021377	9.16376	-2.3028	0.670902	-3.4324	0.000598268	0.0151497
ENSBTAG00000020458	139.129	1.60691	0.468208	3.43204	0.000599051	0.0151497
ENSBTAG00000006378	117.2	0.959301	0.279482	3.43243	0.000598206	0.0151497
ENSBTAG00000000894	987.554	0.788829	0.230167	3.4272	0.000609844	0.015393
ENSBTAG00000047088	38.8229	1.51688	0.443214	3.42246	0.000620569	0.0155239
ENSBTAG00000005083	38.2893	-1.92518	0.562484	-3.42264	0.00062017	0.0155239
ENSBTAG00000014548	116.392	1.44013	0.420808	3.42229	0.000620958	0.0155239
ENSBTAG00000052499	5.62053	-2.76344	0.807402	-3.42263	0.000620192	0.0155239
ENSBTAG00000005756	12.9032	-2.44497	0.714174	-3.42349	0.000618225	0.0155239
ENSBTAG00000018993	82.4999	1.64779	0.481763	3.42034	0.000625425	0.0156058
ENSBTAG00000011904	141.997	-1.58879	0.464628	-3.41948	0.000627401	0.0156254
ENSBTAG00000008293	270.372	1.72187	0.503986	3.41651	0.000634298	0.0157373
ENSBTAG00000010109	12.651	-1.74091	0.509541	-3.41661	0.00063405	0.0157373
ENSBTAG00000005193	4.05418	-2.57599	0.754144	-3.41578	0.000636004	0.0157498
ENSBTAG00000008665	65.482	1.97858	0.579638	3.41348	0.000641381	0.015853
ENSBTAG00000021818	281.672	1.12795	0.330506	3.4128	0.000642989	0.0158628
ENSBTAG00000031004	4.80696	-2.83439	0.830788	-3.41168	0.00064563	0.015898
ENSBTAG00000015782	117.2	-2.11304	0.620297	-3.40649	0.000658033	0.016173
ENSBTAG00000048493	5.81562	-2.836	0.83285	-3.40517	0.000661219	0.0162209
ENSBTAG00000048608	36.2732	-1.79458	0.52714	-3.40437	0.000663168	0.0162383
ENSBTAG00000003889	75.1476	-1.99787	0.58757	-3.40022	0.000673317	0.0164561
ENSBTAG00000010671	1.56579	-2.75195	0.810153	-3.39683	0.000681724	0.0165275
ENSBTAG00000019138	9.93767	-1.55922	0.459066	-3.3965	0.000682547	0.0165275
ENSBTAG00000003887	138.013	-2.11125	0.621472	-3.39718	0.000680846	0.0165275
ENSBTAG00000031279	4.31263	-2.49645	0.734832	-3.39731	0.000680526	0.0165275
ENSBTAG00000048980	643.218	2.25532	0.663807	3.39755	0.000679919	0.0165275
ENSBTAG00000006372	6.42008	-1.97165	0.580817	-3.39462	0.000687238	0.0165798
ENSBTAG00000039197	27.5466	1.71404	0.504897	3.39482	0.000686727	0.0165798
ENSBTAG00000003696	9.13986	-2.32931	0.68658	-3.39263	0.000692248	0.0166699
ENSBTAG00000001112	3.80568	-2.3789	0.701554	-3.3909	0.000696628	0.0167446
ENSBTAG00000012737	23.6495	1.8317	0.540704	3.38761	0.000705042	0.0169159
ENSBTAG00000021639	18.5813	-2.34549	0.693453	-3.38233	0.000718734	0.0171949
ENSBTAG00000044010	208.879	1.89807	0.561209	3.38212	0.0007193	0.0171949
ENSBTAG00000021902	20.1398	-1.41373	0.418436	-3.3786	0.000728564	0.0173847
ENSBTAG00000007523	116.813	1.32156	0.39137	3.37676	0.000733451	0.0174695
ENSBTAG00000054594	48.0516	1.08206	0.32053	3.37585	0.000735892	0.0174958
ENSBTAG00000024269	27.6477	-2.21842	0.657605	-3.37348	0.000742251	0.0175514
ENSBTAG00000011578	1180.46	1.13751	0.337161	3.3738	0.000741378	0.0175514
ENSBTAG00000009125	26.7419	-2.38992	0.708263	-3.37433	0.000739945	0.0175514
ENSBTAG00000023851	60.1242	-2.20036	0.653103	-3.36909	0.000754172	0.0178012
ENSBTAG00000043989	146.483	1.09884	0.326451	3.366	0.000762665	0.0179399
ENSBTAG00000010427	122.764	1.35715	0.403199	3.36596	0.000762787	0.0179399
ENSBTAG00000052369	31.5854	-1.8979	0.56412	-3.36436	0.000767215	0.0180117
ENSBTAG00000004518	1.65021	-2.63835	0.785113	-3.36047	0.000778112	0.0182348
ENSBTAG00000040584	4.90004	-2.50716	0.747241	-3.35522	0.000793028	0.0185512
ENSBTAG00000000394	5.69278	-2.45297	0.731439	-3.35363	0.000797594	0.0186011
ENSBTAG00000002181	4.11662	-2.57022	0.766537	-3.35303	0.000799322	0.0186011
ENSBTAG00000053726	116.69	-1.35715	0.404756	-3.35299	0.000799423	0.0186011
ENSBTAG00000002937	123.167	2.11539	0.632388	3.34508	0.000822592	0.0191063
ENSBTAG00000048577	19.7461	2.10156	0.628358	3.34453	0.000824231	0.0191105
ENSBTAG00000012784	47.1398	-1.34697	0.40286	-3.34351	0.000827271	0.0191471
ENSBTAG00000007626	347.647	1.44253	0.431702	3.3415	0.000833275	0.019252
ENSBTAG00000008434	8.52323	-2.03326	0.608819	-3.33968	0.000838762	0.0193447
ENSBTAG00000014270	8.39372	-1.45236	0.434995	-3.3388	0.00084141	0.0193717
ENSBTAG00000020100	23.8251	-1.96246	0.587904	-3.33807	0.000843626	0.0193886
ENSBTAG00000015343	24.8836	-2.27952	0.683307	-3.33601	0.000849914	0.0194989
ENSBTAG00000001511	420.604	1.72226	0.516649	3.33352	0.00085756	0.0195715
ENSBTAG00000011392	6.83825	-2.57858	0.773356	-3.33427	0.000855234	0.0195715
ENSBTAG00000008441	41.2038	2.33542	0.700541	3.33374	0.000856877	0.0195715
ENSBTAG00000007159	7.47631	-2.62028	0.786608	-3.33111	0.000865002	0.019707
ENSBTAG00000000283	894.005	1.80193	0.541311	3.32882	0.000872161	0.0198356
ENSBTAG00000030669	34.4311	1.43711	0.431858	3.32773	0.000875559	0.0198784
ENSBTAG00000017561	11.3822	-2.64715	0.795631	-3.32711	0.000877532	0.0198887
ENSBTAG00000018474	200.529	1.53981	0.462964	3.32598	0.000881074	0.0199345
ENSBTAG00000015310	316.88	1.25834	0.37884	3.32155	0.000895189	0.0202189
ENSBTAG00000030071	8.00022	2.4959	0.751738	3.32017	0.000899625	0.0202841
ENSBTAG00000015228	1694.08	1.77124	0.533764	3.31839	0.000905391	0.0203791
ENSBTAG00000018105	40.9901	1.62639	0.49032	3.31699	0.000909918	0.0204458
ENSBTAG00000049368	4.21417	-2.38592	0.719947	-3.31403	0.000919627	0.0206286
ENSBTAG00000000320	200.936	1.51019	0.455808	3.31321	0.000922333	0.0206539
ENSBTAG00000005162	3.10511	-2.62305	0.79229	-3.31072	0.000930562	0.0208019
ENSBTAG00000007704	2.12545	-2.62187	0.792044	-3.31025	0.000932115	0.0208019
ENSBTAG00000019625	11.2977	-2.25065	0.680395	-3.30786	0.000940134	0.0208742
ENSBTAG00000021975	10.9241	-2.39447	0.723809	-3.30815	0.000939133	0.0208742
ENSBTAG00000013651	26.0724	1.29054	0.390092	3.3083	0.000938659	0.0208742
ENSBTAG00000002214	1.76004	-2.6248	0.794084	-3.30545	0.000948253	0.0209984
ENSBTAG00000015133	192.716	2.18506	0.661089	3.30525	0.000948933	0.0209984
ENSBTAG00000009956	6.34818	-1.89741	0.574314	-3.30378	0.000953892	0.021037
ENSBTAG00000004741	3.94221	2.62586	0.794802	3.30379	0.000953866	0.021037
ENSBTAG00000012046	248.524	1.36206	0.412913	3.29867	0.000971437	0.0212867
ENSBTAG00000000245	6.98809	-2.10166	0.6369	-3.29983	0.000967437	0.0212867
ENSBTAG00000045529	9.35997	2.52971	0.766907	3.29859	0.000971713	0.0212867
ENSBTAG00000016804	1251.72	2.10661	0.63855	3.29905	0.000970139	0.0212867
ENSBTAG00000016874	418.711	1.76633	0.535817	3.29653	0.000978889	0.0214081
ENSBTAG00000010293	3.93433	-2.38565	0.723925	-3.29543	0.000982699	0.0214556
ENSBTAG00000047953	2.78344	2.55097	0.775957	3.28751	0.00101078	0.0219373
ENSBTAG00000012012	42.842	-1.86016	0.565622	-3.28869	0.00100654	0.0219373
ENSBTAG00000005431	4.21434	-2.53334	0.770641	-3.28732	0.00101146	0.0219373
ENSBTAG00000014465	131.151	1.56639	0.476462	3.28754	0.00101067	0.0219373
ENSBTAG00000021079	7.41366	-2.66566	0.811553	-3.28464	0.00102113	0.0219977
ENSBTAG00000008934	24.5105	-1.93372	0.588669	-3.28491	0.00102014	0.0219977
ENSBTAG00000007079	2540.23	0.971092	0.295684	3.28422	0.00102264	0.0219977
ENSBTAG00000012851	4.98767	-2.50295	0.761981	-3.2848	0.00102056	0.0219977
ENSBTAG00000011359	2.48263	-2.33843	0.711655	-3.2859	0.00101658	0.0219977
ENSBTAG00000002075	7.07279	-2.61791	0.797626	-3.28213	0.00103027	0.0221255
ENSBTAG00000009194	3.06692	-2.48518	0.7573	-3.28164	0.00103206	0.0221277
ENSBTAG00000044194	40.7418	1.88375	0.574347	3.27982	0.00103874	0.0222344
ENSBTAG00000007246	16.5297	-1.86325	0.568357	-3.27832	0.00104429	0.0223167
ENSBTAG00000017715	6.68985	-2.0909	0.637925	-3.27765	0.00104674	0.0223328
ENSBTAG00000040001	8.64159	-1.85556	0.566515	-3.27539	0.00105516	0.0224758
ENSBTAG00000027513	388.884	1.84949	0.565098	3.27287	0.0010646	0.0226401
ENSBTAG00000011112	5.02426	-2.14321	0.655084	-3.27165	0.00106922	0.0227014
ENSBTAG00000009643	31.834	1.70037	0.52016	3.26894	0.00107951	0.0228558
ENSBTAG00000007147	8.35372	-2.04441	0.625429	-3.26882	0.00107998	0.0228558
ENSBTAG00000016296	28.5856	-1.96528	0.601416	-3.26775	0.00108407	0.0229044
ENSBTAG00000011146	638.629	1.62074	0.496049	3.2673	0.00108577	0.0229044
ENSBTAG00000016546	126.561	1.13897	0.3488	3.26539	0.00109315	0.022986
ENSBTAG00000012249	2.11849	-2.5057	0.767325	-3.2655	0.0010927	0.022986
ENSBTAG00000033580	3.87152	-2.60535	0.798052	-3.26464	0.00109604	0.0230098
ENSBTAG00000006466	706.565	1.24812	0.382426	3.26368	0.00109974	0.0230137
ENSBTAG00000030845	843.359	1.01824	0.311986	3.26374	0.00109951	0.0230137
ENSBTAG00000051298	102.143	1.71481	0.52564	3.26232	0.00110505	0.0230678
ENSBTAG00000010796	2.56948	-2.57806	0.790304	-3.26211	0.00110585	0.0230678
ENSBTAG00000018200	8.59995	1.88004	0.576423	3.26157	0.00110796	0.0230752
ENSBTAG00000030648	36.8775	-1.91083	0.586135	-3.26005	0.00111392	0.0231466
ENSBTAG00000010850	5.15979	-2.60688	0.799708	-3.2598	0.00111493	0.0231466
ENSBTAG00000035144	3.72069	-2.34584	0.719791	-3.25905	0.00111785	0.0231705
ENSBTAG00000002135	57.4647	1.78424	0.547699	3.25771	0.00112315	0.023207
ENSBTAG00000020126	12.4921	-1.61103	0.494511	-3.25783	0.00112266	0.023207
ENSBTAG00000044063	60.0522	-1.36165	0.418135	-3.25648	0.00112802	0.0232709
ENSBTAG00000002374	9.12493	-1.96883	0.605663	-3.2507	0.00115122	0.0237123
ENSBTAG00000001209	4.87594	-2.47287	0.760982	-3.24957	0.00115578	0.0237688
ENSBTAG00000019188	337.987	-1.81793	0.559872	-3.24705	0.00116609	0.0239432
ENSBTAG00000011291	7.99496	-2.00503	0.617979	-3.24449	0.00117662	0.024084
ENSBTAG00000014393	96.6142	1.11232	0.342804	3.24476	0.00117549	0.024084
ENSBTAG00000015940	2.74208	-2.65698	0.819722	-3.24132	0.00118977	0.024315
ENSBTAG00000032951	5.93993	-2.52982	0.781021	-3.23912	0.00119899	0.0244655
ENSBTAG00000007485	10.7649	-2.02403	0.625048	-3.23819	0.00120289	0.0245067
ENSBTAG00000020196	9.7103	-2.59386	0.801467	-3.23639	0.00121051	0.0246238
ENSBTAG00000038532	8.7524	-2.2066	0.681974	-3.23561	0.00121383	0.0246529
ENSBTAG00000011001	10.3422	2.34674	0.72583	3.23318	0.00122418	0.0248248
ENSBTAG00000015010	254.739	1.58383	0.48999	3.23238	0.00122765	0.0248565
ENSBTAG00000016140	8.32017	-1.40708	0.435527	-3.23075	0.00123468	0.0249603
ENSBTAG00000004608	10.7264	2.22648	0.689461	3.22931	0.0012409	0.0250474
ENSBTAG00000034918	156.668	2.01721	0.625302	3.22598	0.00125544	0.025302
ENSBTAG00000036028	14.0611	-1.97658	0.613006	-3.22442	0.0012623	0.0253622
ENSBTAG00000001961	16.7927	1.99054	0.617307	3.22456	0.00126167	0.0253622
ENSBTAG00000038397	18.5007	2.15346	0.66817	3.22291	0.00126893	0.0254564
ENSBTAG00000017656	26.7988	1.63896	0.509124	3.21918	0.00128558	0.0257162
ENSBTAG00000050944	13.1896	2.53743	0.788236	3.21913	0.00128581	0.0257162
ENSBTAG00000017593	122.939	1.45192	0.451326	3.217	0.00129538	0.025868
ENSBTAG00000012873	108.293	0.830469	0.258199	3.21639	0.00129816	0.0258843
ENSBTAG00000054227	16.1087	2.16996	0.674948	3.21501	0.00130441	0.0259693
ENSBTAG00000012976	413.528	2.16663	0.674024	3.21447	0.00130684	0.0259782
ENSBTAG00000021102	77.8706	-1.82391	0.567835	-3.21204	0.00131798	0.0261588
ENSBTAG00000008401	324.662	1.07579	0.334968	3.21161	0.00131992	0.0261588
ENSBTAG00000032084	259.451	1.60844	0.500969	3.21066	0.00132428	0.0261661
ENSBTAG00000004173	25.9838	1.118	0.348182	3.21098	0.00132284	0.0261661
ENSBTAG00000027924	317.347	1.84433	0.574798	3.20866	0.00133355	0.0263095
ENSBTAG00000010303	389.197	1.601	0.499074	3.20794	0.00133691	0.0263361
ENSBTAG00000008105	179.942	-2.15755	0.672933	-3.2062	0.00134503	0.0263995
ENSBTAG00000009918	51.0521	-2.05892	0.642163	-3.20622	0.0013449	0.0263995
ENSBTAG00000036127	7.19391	-1.92075	0.59912	-3.20595	0.00134617	0.0263995
ENSBTAG00000012509	26.7685	-1.40489	0.438445	-3.20425	0.00135415	0.0265162
ENSBTAG00000024663	27.6356	-2.66813	0.832939	-3.20327	0.00135876	0.0265669
ENSBTAG00000011757	151.207	1.02759	0.321095	3.20028	0.00137296	0.0268045
ENSBTAG00000032021	186.452	0.804447	0.251478	3.19887	0.00137966	0.0268102
ENSBTAG00000036224	20.1295	2.13136	0.666137	3.19958	0.00137628	0.0268102
ENSBTAG00000001595	24.476	-1.77952	0.556347	-3.19857	0.0013811	0.0268102
ENSBTAG00000019498	9.43167	-2.05237	0.641665	-3.1985	0.00138144	0.0268102
ENSBTAG00000020884	218.12	1.37646	0.430633	3.19636	0.00139172	0.0269256
ENSBTAG00000010682	19.2555	-2.1278	0.665636	-3.19665	0.00139036	0.0269256
ENSBTAG00000000357	41.944	-1.9732	0.617401	-3.19598	0.00139355	0.0269256
ENSBTAG00000002455	244.315	1.93625	0.606659	3.19167	0.00141454	0.0272909
ENSBTAG00000001898	43.7965	1.71058	0.536155	3.19047	0.00142043	0.0273348
ENSBTAG00000016882	171.663	0.707883	0.221882	3.19035	0.00142099	0.0273348
ENSBTAG00000019474	140.003	1.88367	0.590543	3.18972	0.00142411	0.0273545
ENSBTAG00000009819	13.7755	-2.12615	0.666782	-3.18867	0.00142927	0.0274136
ENSBTAG00000020269	2.88703	-2.45846	0.771219	-3.18776	0.00143379	0.0274503
ENSBTAG00000012225	63.6673	-1.25703	0.394369	-3.18744	0.00143538	0.0274503
ENSBTAG00000021160	6.87735	-2.06004	0.648323	-3.1775	0.00148553	0.0283019
ENSBTAG00000002311	4.9246	-2.29155	0.721114	-3.1778	0.00148399	0.0283019
ENSBTAG00000007071	20.6774	-1.77922	0.559973	-3.17733	0.00148639	0.0283019
ENSBTAG00000046014	26.8225	1.88337	0.592838	3.17688	0.00148871	0.0283049
ENSBTAG00000021313	2.94681	-2.49949	0.787136	-3.17542	0.00149621	0.0284063
ENSBTAG00000019272	71.2968	2.00667	0.632058	3.17483	0.00149927	0.0284231
ENSBTAG00000000390	6.37061	-1.66219	0.523671	-3.17412	0.00150291	0.028451
ENSBTAG00000025443	182.917	1.51335	0.477189	3.17138	0.00151718	0.0286651
ENSBTAG00000031707	7.37237	-2.05115	0.646823	-3.17111	0.00151859	0.0286651
ENSBTAG00000019975	471.331	1.21907	0.384598	3.16973	0.0015258	0.0287596
ENSBTAG00000012656	1.8196	-2.3794	0.750993	-3.16834	0.00153313	0.0288562
ENSBTAG00000012040	56.2008	-2.07454	0.655134	-3.16659	0.00154236	0.0289883
ENSBTAG00000021582	28.4246	-1.96788	0.622318	-3.16217	0.00156596	0.0293898
ENSBTAG00000005807	95.0906	0.840294	0.265826	3.16107	0.00157189	0.029459
ENSBTAG00000006683	12.9838	2.2528	0.713329	3.15815	0.00158773	0.0296714
ENSBTAG00000001640	8.62241	-2.31825	0.734053	-3.15815	0.00158776	0.0296714
ENSBTAG00000008294	66.4735	1.91041	0.605425	3.15549	0.00160231	0.0299007
ENSBTAG00000018841	2.62605	-2.47727	0.785553	-3.15354	0.00161303	0.0300579
ENSBTAG00000009493	96.2215	1.72079	0.545922	3.15208	0.00162112	0.0301657
ENSBTAG00000053542	64.3473	-1.56295	0.495944	-3.15147	0.0016245	0.0301858
ENSBTAG00000013513	191.595	0.964752	0.306177	3.15096	0.00162734	0.0301956
ENSBTAG00000010243	118.603	-1.65533	0.525841	-3.14796	0.00164413	0.0304641
ENSBTAG00000014295	480.247	0.864241	0.274759	3.14545	0.00165834	0.030684
ENSBTAG00000008600	69.0562	1.00439	0.319805	3.14064	0.00168578	0.0311039
ENSBTAG00000025035	8.6436	-2.4913	0.793219	-3.14075	0.00168516	0.0311039
ENSBTAG00000007681	23.9302	-1.49084	0.474797	-3.13996	0.00168971	0.0311108
ENSBTAG00000055290	11.1732	-1.87524	0.597259	-3.13975	0.00169091	0.0311108
ENSBTAG00000014759	223.133	-1.56711	0.499252	-3.13891	0.00169579	0.0311568
ENSBTAG00000013573	15.0101	-1.78161	0.568027	-3.13648	0.00170988	0.0313463
ENSBTAG00000046587	14.6081	-2.36885	0.755297	-3.13631	0.00171089	0.0313463
ENSBTAG00000032531	1.90316	-2.40352	0.766777	-3.13457	0.00172106	0.0314887
ENSBTAG00000021307	250.474	1.10524	0.352644	3.13415	0.00172354	0.03149
ENSBTAG00000026993	299.234	0.812001	0.259124	3.13365	0.0017265	0.0315001
ENSBTAG00000014030	55.4778	2.07388	0.661904	3.13321	0.00172905	0.0315028
ENSBTAG00000002554	8.87491	-1.82178	0.581563	-3.13256	0.00173286	0.0315285
ENSBTAG00000002283	8.42248	-1.9836	0.633579	-3.13078	0.00174341	0.0316764
ENSBTAG00000037819	21.818	-1.52129	0.486159	-3.1292	0.00175282	0.0317559
ENSBTAG00000023976	223.487	1.13289	0.362082	3.12882	0.0017551	0.0317559
ENSBTAG00000013023	481.469	1.29467	0.413841	3.12842	0.00175748	0.0317559
ENSBTAG00000000812	92.6114	1.72779	0.552256	3.1286	0.00175641	0.0317559
ENSBTAG00000014646	15.1897	-2.14628	0.686182	-3.12785	0.00176088	0.0317734
ENSBTAG00000030622	8.50039	-2.56111	0.819899	-3.12369	0.00178599	0.0321823
ENSBTAG00000018134	58.0433	1.52258	0.487827	3.12115	0.00180146	0.0322834
ENSBTAG00000018869	184.973	1.90336	0.609596	3.12233	0.00179429	0.0322834
ENSBTAG00000018625	28.3535	1.09876	0.35197	3.12173	0.00179789	0.0322834
ENSBTAG00000046339	42.3975	-2.06217	0.660625	-3.12154	0.00179908	0.0322834
ENSBTAG00000003457	24.4226	-1.91734	0.614905	-3.11811	0.00182013	0.032533
ENSBTAG00000030965	53.0343	-1.06569	0.341776	-3.11808	0.00182036	0.032533
ENSBTAG00000001283	78.3121	1.36648	0.438672	3.11505	0.00183916	0.0328242
ENSBTAG00000020745	179.005	1.38342	0.44445	3.11265	0.00185417	0.0330472
ENSBTAG00000015251	4.08238	-2.31588	0.745273	-3.10743	0.0018872	0.0335266
ENSBTAG00000020527	341.869	-1.89785	0.610791	-3.1072	0.0018887	0.0335266
ENSBTAG00000025782	107.848	0.92121	0.296477	3.10719	0.00188875	0.0335266
ENSBTAG00000002078	100.443	1.03685	0.333804	3.10618	0.0018952	0.0335718
ENSBTAG00000005812	18.5352	-2.49502	0.803294	-3.10599	0.00189642	0.0335718
ENSBTAG00000010982	117.257	1.16328	0.374707	3.10452	0.00190588	0.0336694
ENSBTAG00000012628	5.36695	-2.37363	0.764715	-3.10394	0.00190964	0.0336694
ENSBTAG00000002103	45.9481	1.11399	0.358889	3.10399	0.00190931	0.0336694
ENSBTAG00000012067	121.544	1.3795	0.444964	3.10026	0.00193352	0.0340445
ENSBTAG00000009717	163.449	2.02089	0.652339	3.09791	0.00194892	0.0342237
ENSBTAG00000002019	2.8274	-2.44304	0.788528	-3.09823	0.00194681	0.0342237
ENSBTAG00000017833	243.654	1.12494	0.363265	3.09675	0.00195655	0.0343116
ENSBTAG00000047855	62.565	1.23724	0.3998	3.09464	0.00197053	0.0345105
ENSBTAG00000012885	39.1172	-1.27584	0.412434	-3.09344	0.00197854	0.0346046
ENSBTAG00000014429	563.249	-1.75826	0.568857	-3.09086	0.00199577	0.0347682
ENSBTAG00000039684	15.1126	-1.85828	0.601085	-3.09155	0.00199115	0.0347682
ENSBTAG00000004736	236.386	1.00429	0.324925	3.09085	0.00199585	0.0347682
ENSBTAG00000016163	82.4123	1.88089	0.608824	3.08938	0.00200577	0.0348946
ENSBTAG00000007599	89.2357	1.19776	0.387796	3.08864	0.00201078	0.0349353
ENSBTAG00000049808	5.26267	2.15681	0.699013	3.08551	0.00203201	0.0352574
ENSBTAG00000011808	2.76273	-2.57057	0.833305	-3.08479	0.00203698	0.0352644
ENSBTAG00000025161	14.4705	-2.1492	0.696846	-3.08419	0.00204111	0.0352644
ENSBTAG00000045727	7.95857	-1.91416	0.620601	-3.08437	0.00203987	0.0352644
ENSBTAG00000026461	9.60143	-2.16303	0.701399	-3.08388	0.00204318	0.0352644
ENSBTAG00000020647	1.75049	-2.48438	0.80574	-3.08335	0.00204682	0.0352807
ENSBTAG00000017804	257.123	1.16681	0.378479	3.08289	0.00204999	0.0352889
ENSBTAG00000004256	106.935	0.837468	0.271757	3.08168	0.00205833	0.035386
ENSBTAG00000019712	71.0701	-2.00425	0.650919	-3.07911	0.0020762	0.0356463
ENSBTAG00000019839	4.04918	-2.15689	0.700935	-3.07716	0.00208981	0.0358331
ENSBTAG00000006550	123.472	1.32862	0.431932	3.076	0.00209801	0.0359267
ENSBTAG00000003851	417.188	1.52375	0.495847	3.07303	0.00211896	0.0361437
ENSBTAG00000011088	216.528	1.08263	0.352274	3.07325	0.00211738	0.0361437
ENSBTAG00000021183	10.0026	-1.9708	0.641204	-3.0736	0.00211496	0.0361437
ENSBTAG00000009368	111.194	0.83358	0.271297	3.07257	0.00212224	0.0361525
ENSBTAG00000025405	15.6258	2.02779	0.660052	3.07217	0.00212507	0.0361537
ENSBTAG00000054381	3.54505	-2.32017	0.755366	-3.07158	0.00212929	0.0361786
ENSBTAG00000006663	105.005	1.08213	0.352577	3.06921	0.00214622	0.036419
ENSBTAG00000005718	1665.84	0.926965	0.302211	3.06728	0.00216019	0.0365142
ENSBTAG00000003511	16.8821	1.6241	0.529468	3.06741	0.00215919	0.0365142
ENSBTAG00000002249	2.91373	-2.32668	0.758511	-3.06744	0.00215904	0.0365142
ENSBTAG00000016486	1.83723	-2.54532	0.830183	-3.06597	0.00216962	0.0366263
ENSBTAG00000000226	4.13263	1.99662	0.651398	3.06513	0.00217579	0.0366832
ENSBTAG00000035907	579.672	1.43321	0.467829	3.06353	0.00218745	0.0367909
ENSBTAG00000007788	92.8723	0.873921	0.285271	3.06348	0.0021878	0.0367909
ENSBTAG00000010517	2.89504	-2.32761	0.760009	-3.06261	0.00219412	0.03685
ENSBTAG00000023384	6.18581	-2.01019	0.65653	-3.06184	0.00219983	0.0368986
ENSBTAG00000025664	3.72796	-2.34878	0.767254	-3.06129	0.00220387	0.0369191
ENSBTAG00000018069	56.3807	1.55257	0.507382	3.05996	0.00221364	0.0370353
ENSBTAG00000001938	19.1026	-1.52239	0.497809	-3.05818	0.00222687	0.0372092
ENSBTAG00000000836	20.1708	-2.02496	0.662278	-3.05756	0.00223144	0.037238
ENSBTAG00000023806	2.48303	-2.31507	0.757349	-3.05681	0.00223708	0.0372847
ENSBTAG00000019470	191.564	1.49154	0.488144	3.05553	0.00224663	0.0373962
ENSBTAG00000014731	2937.1	0.999602	0.327297	3.05411	0.00225728	0.0375259
ENSBTAG00000016984	100.432	1.14019	0.373508	3.05267	0.00226818	0.0376593
ENSBTAG00000019585	5.99865	-2.14801	0.703737	-3.05228	0.00227106	0.0376594
ENSBTAG00000007531	51.5231	1.11744	0.366206	3.05141	0.00227771	0.0377024
ENSBTAG00000038375	335.638	0.976094	0.319946	3.0508	0.00228229	0.0377024
ENSBTAG00000050727	31.0899	2.29012	0.75062	3.05097	0.00228106	0.0377024
ENSBTAG00000010815	7.86936	-1.37187	0.449817	-3.04985	0.00228953	0.0377744
ENSBTAG00000030258	34.2364	-1.99888	0.655594	-3.04895	0.0022964	0.0378401
ENSBTAG00000034693	3.23055	-2.39766	0.787081	-3.04627	0.002317	0.0379409
ENSBTAG00000005958	270.18	1.30483	0.428307	3.04649	0.0023153	0.0379409
ENSBTAG00000033748	33.1882	1.8178	0.596531	3.04728	0.00230922	0.0379409
ENSBTAG00000014334	157.556	0.701061	0.230128	3.0464	0.002316	0.0379409
ENSBTAG00000017284	9.42877	-2.43178	0.798029	-3.04724	0.00230956	0.0379409
ENSBTAG00000012263	4.25475	-1.84687	0.606464	-3.04531	0.00232438	0.037988
ENSBTAG00000014762	63.2791	1.39972	0.459657	3.04515	0.00232568	0.037988
ENSBTAG00000049271	3.00506	2.40869	0.791659	3.04258	0.00234561	0.0382658
ENSBTAG00000009873	42.0588	1.26003	0.414233	3.04183	0.00235144	0.0383133
ENSBTAG00000000532	22.3218	-1.30051	0.427644	-3.0411	0.00235715	0.0383586
ENSBTAG00000005430	11.1069	1.5357	0.505338	3.03895	0.00237402	0.0385373
ENSBTAG00000014092	3.5182	-2.39799	0.789073	-3.039	0.00237366	0.0385373
ENSBTAG00000010386	891.198	0.695745	0.229144	3.03627	0.00239523	0.0388336
ENSBTAG00000046383	6.24059	1.83193	0.604215	3.03192	0.00243007	0.0393497
ENSBTAG00000001602	164.825	1.33579	0.440677	3.03121	0.00243572	0.0393926
ENSBTAG00000005299	358.267	1.27528	0.420843	3.03031	0.00244301	0.0394131
ENSBTAG00000000120	2.793	-2.13919	0.705892	-3.03047	0.00244174	0.0394131
ENSBTAG00000018156	5.61179	-1.90143	0.627779	-3.02883	0.00245504	0.0395585
ENSBTAG00000013208	40.6187	-1.03853	0.343185	-3.02614	0.00247695	0.0398624
ENSBTAG00000052514	2.07507	-2.4438	0.807909	-3.02485	0.0024876	0.0399847
ENSBTAG00000010717	9.63801	-1.28193	0.423989	-3.02351	0.00249863	0.0401128
ENSBTAG00000013205	399.11	1.91633	0.634078	3.02223	0.0025092	0.0402333
ENSBTAG00000016746	23.5057	-1.93151	0.639736	-3.01923	0.00253421	0.0405846
ENSBTAG00000048885	22.5514	-1.75841	0.582775	-3.0173	0.00255035	0.0407932
ENSBTAG00000005630	4.40053	-2.3824	0.789953	-3.01588	0.00256238	0.0409356
ENSBTAG00000012019	60.4851	-1.99025	0.660371	-3.01384	0.00257961	0.0411106
ENSBTAG00000009907	5.09033	-2.50619	0.831484	-3.01412	0.00257726	0.0411106
ENSBTAG00000044208	86.1423	1.3808	0.458586	3.01099	0.00260397	0.0414484
ENSBTAG00000014540	3.63022	-2.16278	0.718424	-3.01046	0.00260856	0.0414649
ENSBTAG00000007357	132.659	1.54767	0.514197	3.00987	0.00261359	0.0414649
ENSBTAG00000011421	47.957	1.2267	0.407575	3.00976	0.00261451	0.0414649
ENSBTAG00000017135	2755.38	0.971125	0.32313	3.00537	0.0026526	0.0419674
ENSBTAG00000015875	7.20124	-2.10758	0.701262	-3.00541	0.00265223	0.0419674
ENSBTAG00000015457	10.3223	-2.30734	0.768433	-3.00266	0.00267635	0.0422922
ENSBTAG00000021523	279.729	1.35683	0.452211	3.00044	0.0026959	0.0424199
ENSBTAG00000018663	1.96875	-2.42726	0.808895	-3.00071	0.00269353	0.0424199
ENSBTAG00000018307	6.70515	-2.09194	0.69725	-3.00027	0.00269739	0.0424199
ENSBTAG00000016331	28.9219	-1.66886	0.55623	-3.00031	0.00269709	0.0424199
ENSBTAG00000012467	3.21751	-2.50723	0.836321	-2.99793	0.00271821	0.0426961
ENSBTAG00000004349	544.097	1.08696	0.362659	2.9972	0.00272474	0.0426962
ENSBTAG00000011593	168.588	1.15916	0.386729	2.99734	0.00272349	0.0426962
ENSBTAG00000005650	444.596	1.06901	0.356823	2.9959	0.00273634	0.0428269
ENSBTAG00000001258	89.9209	1.01703	0.339596	2.99483	0.00274597	0.0428796
ENSBTAG00000018272	110.267	-1.39721	0.466545	-2.9948	0.00274626	0.0428796
ENSBTAG00000002154	3.50435	2.22199	0.742622	2.99208	0.00277079	0.0432112
ENSBTAG00000048527	5.57805	2.05333	0.686773	2.98983	0.00279134	0.0432741
ENSBTAG00000006538	7.48054	-2.46708	0.8249	-2.99076	0.0027828	0.0432741
ENSBTAG00000010582	14.7714	-1.25027	0.418125	-2.99017	0.00278822	0.0432741
ENSBTAG00000007689	20.7396	-1.76318	0.589621	-2.99036	0.0027865	0.0432741
ENSBTAG00000006689	6.11853	-2.43058	0.812627	-2.99102	0.00278047	0.0432741
ENSBTAG00000016229	8.29256	-2.02127	0.677265	-2.98446	0.00284076	0.0439882
ENSBTAG00000008540	7.2874	1.76487	0.59189	2.98175	0.00286607	0.0442754
ENSBTAG00000011636	16.0912	-1.56301	0.524131	-2.98209	0.00286287	0.0442754
ENSBTAG00000037488	21.8105	1.16722	0.391603	2.98064	0.0028765	0.0443842
ENSBTAG00000010987	160.743	1.35947	0.456287	2.97941	0.00288803	0.044422
ENSBTAG00000018270	25.0814	-1.86191	0.624889	-2.97958	0.0028864	0.044422
ENSBTAG00000009960	309.168	1.2217	0.410064	2.97929	0.00288913	0.044422
ENSBTAG00000009354	118.714	0.886678	0.29772	2.97823	0.00289919	0.0445244
ENSBTAG00000016873	71.9403	0.8561	0.287601	2.97669	0.00291379	0.0446962
ENSBTAG00000027204	67.9162	-1.91951	0.64523	-2.97492	0.00293067	0.0449026
ENSBTAG00000019338	470.139	1.35041	0.454002	2.97446	0.00293501	0.0449166
ENSBTAG00000013222	12.8811	-1.91754	0.644945	-2.97319	0.00294723	0.0450511
ENSBTAG00000019998	56.2027	-1.53184	0.515504	-2.97154	0.00296307	0.0452404
ENSBTAG00000019018	10.9618	1.89534	0.638383	2.96897	0.002988	0.0455678
ENSBTAG00000010238	21.3813	1.73868	0.585738	2.96836	0.00299395	0.0456054
ENSBTAG00000002978	8.94355	-2.43756	0.821992	-2.96542	0.00302265	0.0459893
ENSBTAG00000020837	6.02277	-2.22662	0.751283	-2.96375	0.00303915	0.0461866
ENSBTAG00000004706	13.8735	-1.24776	0.421148	-2.96277	0.00304888	0.0462385
ENSBTAG00000005018	63.5836	1.35711	0.458066	2.96269	0.00304963	0.0462385
ENSBTAG00000008471	211.771	1.47895	0.499339	2.96182	0.00305824	0.0462415
ENSBTAG00000020153	15.6896	0.993064	0.335313	2.9616	0.00306041	0.0462415
ENSBTAG00000004075	81.5406	-0.900823	0.30413	-2.96196	0.00305683	0.0462415
ENSBTAG00000016542	12.9786	1.37438	0.464124	2.96124	0.00306408	0.0462435
ENSBTAG00000012817	90.3325	1.28311	0.433403	2.96055	0.00307094	0.0462939
ENSBTAG00000001626	16.2177	-1.20501	0.40722	-2.95911	0.00308527	0.0464564
ENSBTAG00000040006	120.622	0.615759	0.208129	2.95854	0.00309102	0.0464895
ENSBTAG00000014324	571.765	1.69522	0.573251	2.95721	0.00310436	0.0465398
ENSBTAG00000013201	64.4109	1.85307	0.626518	2.95772	0.0030992	0.0465398
ENSBTAG00000038107	185.726	1.23128	0.416375	2.95715	0.00310502	0.0465398
ENSBTAG00000018966	6.43896	-2.35504	0.796709	-2.95596	0.003117	0.046666
ENSBTAG00000007455	128.926	0.746124	0.252514	2.95478	0.00312893	0.046791
ENSBTAG00000010379	10.933	-1.8729	0.634262	-2.95288	0.00314821	0.0470004
ENSBTAG00000014576	6.48119	-2.19423	0.743126	-2.9527	0.0031501	0.0470004
ENSBTAG00000053836	12.9248	-2.26197	0.766895	-2.94952	0.00318267	0.0473246
ENSBTAG00000027760	11.6364	1.55057	0.525682	2.94963	0.00318157	0.0473246
ENSBTAG00000020429	41.3976	1.61698	0.548142	2.94992	0.00317852	0.0473246
ENSBTAG00000019695	307.461	1.63222	0.553896	2.9468	0.00321081	0.0476611
ENSBTAG00000011882	8.29428	2.27977	0.773688	2.94663	0.00321258	0.0476611
ENSBTAG00000034442	5.2384	-1.90269	0.645973	-2.94546	0.00322472	0.0477871
ENSBTAG00000039951	9.1686	-1.6534	0.561427	-2.94499	0.00322962	0.0478057
ENSBTAG00000008132	7.67911	-1.8906	0.642148	-2.94418	0.00323807	0.0478767
ENSBTAG00000005458	41.8026	-1.79591	0.610151	-2.94338	0.00324653	0.0479476
ENSBTAG00000009358	5.46356	-2.2938	0.779718	-2.94183	0.00326276	0.048133
ENSBTAG00000013958	42.1161	-1.80373	0.613592	-2.93962	0.00328612	0.0484231
ENSBTAG00000011628	3.63304	-2.36205	0.804061	-2.93766	0.00330704	0.0486767
ENSBTAG00000008267	66.0356	1.37107	0.466896	2.93657	0.0033186	0.048792
ENSBTAG00000046862	204.474	1.54408	0.526208	2.93435	0.00334248	0.0490455
ENSBTAG00000000582	1.74661	-2.36408	0.805679	-2.93427	0.00334333	0.0490455
ENSBTAG00000013953	20.8336	-1.60039	0.546004	-2.93109	0.00337775	0.0493846
ENSBTAG00000024496	3.09872	2.0334	0.693666	2.93138	0.00337459	0.0493846
ENSBTAG00000008494	2.36585	-2.29105	0.781585	-2.93129	0.00337554	0.0493846
ENSBTAG00000048591	78.7084	1.92308	0.656218	2.93055	0.00338358	0.0494146
ENSBTAG00000000113	225.774	1.11371	0.380126	2.92985	0.0033913	0.0494722
ENSBTAG00000008729	145.155	1.30636	0.445974	2.92923	0.00339805	0.0495155
ENSBTAG00000018059	26.3171	1.69583	0.579304	2.92735	0.00341862	0.0496841
ENSBTAG00000017783	31.4883	-0.996806	0.340467	-2.92776	0.00341411	0.0496841
ENSBTAG00000013108	306.187	1.00265	0.342553	2.92699	0.0034226	0.0496841
ENSBTAG00000008953	114.295	1.01354	0.346299	2.92679	0.00342479	0.0496841
ENSBTAG00000046314	13.6354	-1.05491	0.360808	-2.92374	0.00345858	0.0498716
ENSBTAG00000035945	3.022	-2.23265	0.763523	-2.92415	0.00345402	0.0498716
ENSBTAG00000017592	71.7434	1.89126	0.646905	2.92356	0.00346056	0.0498716
ENSBTAG00000006066	287.684	1.23446	0.422062	2.92483	0.00344646	0.0498716
ENSBTAG00000006747	9.56662	-1.92037	0.656751	-2.92405	0.0034551	0.0498716
ENSBTAG00000008583	4.28642	-1.79108	0.612288	-2.92523	0.00344203	0.0498716
ENSBTAG00000018667	29.3416	0.831638	0.284517	2.92298	0.00346701	0.0499098
ENSBTAG00000017103	8.8418	-1.90206	0.65125	-2.92062	0.00349331	0.0500239
ENSBTAG00000039035	371.958	1.62669	0.55711	2.91988	0.00350167	0.0500239
ENSBTAG00000022449	2.07062	-2.40973	0.825194	-2.9202	0.0034981	0.0500239
ENSBTAG00000007823	31.8635	1.21743	0.41687	2.92041	0.00349569	0.0500239
ENSBTAG00000022733	25.9148	-0.928392	0.317813	-2.92119	0.00348697	0.0500239
ENSBTAG00000051402	6.40991	-1.96072	0.671247	-2.92101	0.00348893	0.0500239
ENSBTAG00000011969	1032.58	-1.44651	0.49508	-2.92177	0.00348045	0.0500239
ENSBTAG00000053097	11.0241	1.47529	0.506015	2.91551	0.00355103	0.0506738
ENSBTAG00000033166	4.40431	-2.0859	0.715635	-2.91475	0.00355976	0.050743
ENSBTAG00000014927	243.826	1.70554	0.585342	2.91375	0.00357115	0.05085
ENSBTAG00000021029	60.4251	1.2987	0.445777	2.91333	0.00357593	0.0508629
ENSBTAG00000007499	111.838	0.837214	0.287704	2.90998	0.00361449	0.0513556
ENSBTAG00000021968	16.8573	-1.58376	0.544559	-2.90834	0.00363349	0.0515498
ENSBTAG00000002683	116.186	-1.86229	0.640449	-2.90779	0.00363996	0.0515498
ENSBTAG00000020643	3.35326	-2.37952	0.818251	-2.90805	0.00363686	0.0515498
ENSBTAG00000005678	29.6863	-1.21403	0.417599	-2.90718	0.00364708	0.0515948
ENSBTAG00000039967	1.47911	-2.37014	0.815829	-2.90519	0.00367031	0.0516706
ENSBTAG00000006156	83.8564	2.05644	0.707907	2.90495	0.0036731	0.0516706
ENSBTAG00000018347	3.28904	-2.35573	0.810875	-2.90517	0.0036705	0.0516706
ENSBTAG00000018596	5.63697	-1.8674	0.642766	-2.90525	0.00366961	0.0516706
ENSBTAG00000040460	5.60163	-2.07291	0.71364	-2.9047	0.00367611	0.0516706
ENSBTAG00000020602	32.6905	1.79054	0.616113	2.9062	0.00365853	0.0516706
ENSBTAG00000004869	7.61374	-1.85081	0.637335	-2.90399	0.0036844	0.0517251
ENSBTAG00000018775	34.3626	-1.4653	0.504634	-2.90369	0.00368788	0.0517251
ENSBTAG00000017670	36.4273	1.62708	0.560589	2.90244	0.00370263	0.0518765
ENSBTAG00000021294	13.7271	-1.83524	0.633148	-2.89859	0.00374844	0.0524062
ENSBTAG00000014001	8.84379	-2.07216	0.71486	-2.89869	0.00374725	0.0524062
ENSBTAG00000009578	44.0647	-1.17414	0.40514	-2.8981	0.00375426	0.0524315
ENSBTAG00000014261	479.999	1.34741	0.465002	2.89763	0.00375991	0.0524546
ENSBTAG00000020800	7.579	-1.95101	0.673968	-2.89481	0.00379389	0.0528723
ENSBTAG00000006326	3.55486	-2.19266	0.75791	-2.89304	0.00381538	0.0530026
ENSBTAG00000032396	4.19215	-1.7286	0.597432	-2.89339	0.00381106	0.0530026
ENSBTAG00000046533	396.344	1.32306	0.457275	2.89336	0.00381139	0.0530026
ENSBTAG00000053587	2.69975	-2.33075	0.805924	-2.89203	0.00382767	0.053117
ENSBTAG00000011268	10.3679	-1.32265	0.4574	-2.89167	0.00383198	0.0531206
ENSBTAG00000050334	462.01	1.24094	0.429736	2.88769	0.00388087	0.0537415
ENSBTAG00000052058	4.40769	-2.33022	0.80795	-2.88412	0.00392512	0.0541823
ENSBTAG00000007974	88.3934	1.37894	0.478059	2.88445	0.00392095	0.0541823
ENSBTAG00000006526	123.982	1.22022	0.423058	2.88428	0.00392307	0.0541823
ENSBTAG00000001093	5.6892	-1.65435	0.574131	-2.88148	0.00395808	0.054544
ENSBTAG00000003444	5.45544	-2.40301	0.833985	-2.88136	0.00395964	0.054544
ENSBTAG00000017877	7.96541	-1.95559	0.678823	-2.88086	0.00396592	0.054573
ENSBTAG00000013339	5.42761	-2.35834	0.818788	-2.88029	0.00397315	0.0546152
ENSBTAG00000008099	27.1857	1.27925	0.444308	2.87919	0.00398704	0.0547487
ENSBTAG00000006291	244.494	1.33774	0.464694	2.87875	0.00399255	0.0547669
ENSBTAG00000012638	1834.68	1.79434	0.623817	2.87639	0.00402254	0.0550055
ENSBTAG00000000977	208.293	1.04108	0.361881	2.87687	0.00401643	0.0550055
ENSBTAG00000017751	20.9609	1.24056	0.431261	2.87658	0.00402006	0.0550055
ENSBTAG00000014421	56.1093	1.0913	0.379454	2.87597	0.00402783	0.0550205
ENSBTAG00000012997	5.48096	1.63007	0.567079	2.8745	0.00404664	0.0551623
ENSBTAG00000048152	42.5232	-1.53042	0.532393	-2.8746	0.00404542	0.0551623
ENSBTAG00000017610	43.5081	-1.71342	0.596393	-2.87297	0.00406639	0.0553467
ENSBTAG00000018499	11.9531	-1.95851	0.681743	-2.87279	0.00406862	0.0553467
ENSBTAG00000021658	23.7531	1.90462	0.663335	2.87128	0.00408817	0.0553553
ENSBTAG00000006135	34.6896	1.69726	0.591194	2.8709	0.004093	0.0553553
ENSBTAG00000049346	123.066	1.68636	0.587422	2.87078	0.0040946	0.0553553
ENSBTAG00000008648	241.235	1.13764	0.396067	2.87235	0.00407438	0.0553553
ENSBTAG00000017863	6502.6	1.6371	0.570159	2.8713	0.00408783	0.0553553
ENSBTAG00000046840	19.9208	-1.20209	0.418672	-2.87119	0.00408931	0.0553553
ENSBTAG00000013406	4.94795	-1.86434	0.650112	-2.86772	0.00413435	0.0558351
ENSBTAG00000015592	151.75	1.71374	0.597968	2.86594	0.00415773	0.056093
ENSBTAG00000021162	38.2534	-1.37363	0.479417	-2.86521	0.00416726	0.0561637
ENSBTAG00000003225	27.7335	-1.01599	0.354706	-2.86433	0.00417897	0.0562637
ENSBTAG00000012698	184.186	0.922613	0.322211	2.86339	0.00419139	0.056373
ENSBTAG00000012090	87.0319	0.674399	0.235556	2.863	0.00419649	0.0563836
ENSBTAG00000012599	17.2025	-1.16759	0.408193	-2.8604	0.00423112	0.0567906
ENSBTAG00000006998	110.853	1.45843	0.509986	2.85975	0.0042397	0.0568476
ENSBTAG00000018562	50.6585	1.08118	0.378165	2.85901	0.00424967	0.0569229
ENSBTAG00000016836	90.3699	1.00182	0.350866	2.85527	0.00430001	0.0573043
ENSBTAG00000020166	384.275	1.34763	0.471794	2.85639	0.00428482	0.0573043
ENSBTAG00000006175	122.193	0.964516	0.337737	2.85582	0.00429255	0.0573043
ENSBTAG00000009768	185.779	1.68708	0.590695	2.85609	0.00428899	0.0573043
ENSBTAG00000051704	120.222	-0.843045	0.295241	-2.85544	0.00429768	0.0573043
ENSBTAG00000005691	3.94085	-2.13954	0.749475	-2.85471	0.00430755	0.0573464
ENSBTAG00000019269	15.129	-2.10465	0.737649	-2.85318	0.00432836	0.0574484
ENSBTAG00000007362	58.9693	-1.16098	0.406854	-2.85355	0.00432342	0.0574484
ENSBTAG00000016858	92.2373	0.599904	0.210243	2.85338	0.0043257	0.0574484
ENSBTAG00000038682	30.6927	-1.64934	0.578215	-2.85247	0.00433806	0.0575188
ENSBTAG00000016713	2.69385	-2.00374	0.702563	-2.85204	0.0043439	0.057538
ENSBTAG00000002305	1.74129	-2.18574	0.76657	-2.85132	0.00435385	0.0575535
ENSBTAG00000014883	491.358	0.909571	0.31899	2.85141	0.00435262	0.0575535
ENSBTAG00000004943	10.1898	-1.70955	0.599786	-2.85027	0.00436825	0.057606
ENSBTAG00000011588	57.6034	-0.912452	0.320151	-2.85007	0.00437102	0.057606
ENSBTAG00000000231	10.4242	-1.70095	0.596679	-2.8507	0.00436228	0.057606
ENSBTAG00000029904	7.63207	1.82257	0.639952	2.84797	0.00439987	0.0579279
ENSBTAG00000027444	130.674	1.36264	0.478759	2.84619	0.00442453	0.0581942
ENSBTAG00000004283	16.3856	-1.64656	0.578887	-2.84436	0.00445009	0.0584716
ENSBTAG00000019883	182.771	0.757918	0.266587	2.84304	0.00446849	0.0586545
ENSBTAG00000009353	444.41	1.47878	0.520329	2.84202	0.00448287	0.0587844
ENSBTAG00000011538	9.21204	-2.25458	0.793991	-2.83956	0.00451761	0.0591807
ENSBTAG00000018588	910.449	0.497833	0.17543	2.83779	0.00454269	0.0592722
ENSBTAG00000050838	3.42332	2.06619	0.728003	2.83815	0.00453752	0.0592722
ENSBTAG00000004138	44.1169	-1.78415	0.628662	-2.83802	0.00453944	0.0592722
ENSBTAG00000018000	65.8095	0.952582	0.335629	2.8382	0.00453687	0.0592722
ENSBTAG00000013555	50.9162	1.69905	0.59885	2.83718	0.0045514	0.0593268
ENSBTAG00000003908	420.197	0.523661	0.184602	2.83671	0.00455807	0.0593546
ENSBTAG00000003012	129.801	1.43933	0.507583	2.83566	0.00457315	0.0594919
ENSBTAG00000021777	5.18161	-1.91373	0.675147	-2.83454	0.00458912	0.0596403
ENSBTAG00000005863	27.7846	-1.01717	0.359048	-2.83295	0.00461203	0.0597602
ENSBTAG00000004832	4.97308	-2.28519	0.806578	-2.83319	0.00460854	0.0597602
ENSBTAG00000046612	441.922	1.63675	0.577646	2.83349	0.00460434	0.0597602
ENSBTAG00000012361	132.014	0.927836	0.327585	2.83235	0.00462067	0.059813
ENSBTAG00000022227	116.711	1.05957	0.374464	2.82957	0.0046611	0.059923
ENSBTAG00000018071	7.60057	-2.02596	0.715966	-2.82969	0.00465934	0.059923
ENSBTAG00000013451	21.7582	1.68647	0.59602	2.82956	0.00466118	0.059923
ENSBTAG00000003943	10.3087	-1.49299	0.52742	-2.83075	0.00464397	0.059923
ENSBTAG00000003587	59.9156	1.084	0.383061	2.82984	0.00465708	0.059923
ENSBTAG00000007838	6.69186	-1.97173	0.696371	-2.83144	0.00463395	0.059923
ENSBTAG00000010077	19.0958	-1.64172	0.580007	-2.83052	0.00464728	0.059923
ENSBTAG00000018658	19.1914	-1.08646	0.384072	-2.82878	0.00467255	0.0600102
ENSBTAG00000020185	2.47741	-1.97793	0.699436	-2.82789	0.00468557	0.060017
ENSBTAG00000009804	122.475	0.631011	0.223145	2.82781	0.00468682	0.060017
ENSBTAG00000008963	32.1012	-1.38919	0.491237	-2.82795	0.00468476	0.060017
ENSBTAG00000012405	3.93639	-1.83287	0.64851	-2.82628	0.00470918	0.0601857
ENSBTAG00000009036	166.638	0.787139	0.278492	2.82644	0.00470693	0.0601857
ENSBTAG00000001903	3.75914	-2.04892	0.725209	-2.82528	0.00472392	0.0603151
ENSBTAG00000019960	3.83239	-2.02051	0.715751	-2.82292	0.00475884	0.0607018
ENSBTAG00000054324	2.15568	-2.34036	0.829316	-2.82204	0.0047719	0.060801
ENSBTAG00000017367	142.01	1.36951	0.485337	2.82177	0.0047759	0.060801
ENSBTAG00000002390	2.14883	-2.33808	0.828709	-2.82136	0.00478208	0.0608206
ENSBTAG00000021776	120.549	-1.66947	0.592244	-2.8189	0.00481893	0.0612298
ENSBTAG00000015591	1095.11	1.082	0.383947	2.81811	0.00483071	0.06132
ENSBTAG00000014983	28.9483	1.9096	0.677823	2.81726	0.00484354	0.0614234
ENSBTAG00000025257	94.8671	1.53155	0.543707	2.81687	0.00484943	0.0614387
ENSBTAG00000013922	46.675	-1.83727	0.652351	-2.81638	0.00485677	0.0614722
ENSBTAG00000037377	76.1104	-0.911175	0.32369	-2.81496	0.00487834	0.0616855
ENSBTAG00000001928	361.878	0.854453	0.303647	2.81397	0.0048934	0.0618164
ENSBTAG00000023929	280.515	1.16053	0.412533	2.81318	0.00490536	0.0618573
ENSBTAG00000030933	24.6238	-1.23661	0.439582	-2.81314	0.00490608	0.0618573
ENSBTAG00000053833	2.22754	-2.13436	0.759287	-2.81101	0.00493859	0.0620878
ENSBTAG00000001629	3.97573	-1.7551	0.624335	-2.81114	0.00493656	0.0620878
ENSBTAG00000013191	11.9472	-1.77636	0.631818	-2.81151	0.00493098	0.0620878
ENSBTAG00000006934	3.59116	-2.09017	0.743744	-2.81034	0.00494897	0.0621587
ENSBTAG00000004688	96.6889	-1.05037	0.373828	-2.80978	0.00495753	0.0622065
ENSBTAG00000001942	204.967	0.910845	0.324404	2.80775	0.00498893	0.0624823
ENSBTAG00000021452	124.223	1.18271	0.421233	2.80774	0.00498905	0.0624823
ENSBTAG00000017655	9.53662	-2.04362	0.728052	-2.80697	0.00500099	0.0625721
ENSBTAG00000000182	34.5132	-1.63033	0.581061	-2.80578	0.00501956	0.0627445
ENSBTAG00000018715	10.6064	1.13772	0.405579	2.80518	0.00502887	0.0628009
ENSBTAG00000008721	45.1474	-1.1534	0.411291	-2.80435	0.00504179	0.0628968
ENSBTAG00000005760	191.773	1.76003	0.627671	2.80407	0.00504614	0.0628968
ENSBTAG00000011056	18.5318	-1.47962	0.528182	-2.80135	0.005089	0.0631614
ENSBTAG00000008023	2.07476	-2.17323	0.775992	-2.80058	0.00510113	0.0631614
ENSBTAG00000001036	59.1484	-1.40907	0.503047	-2.80107	0.00509334	0.0631614
ENSBTAG00000003959	19.1938	-1.61407	0.576303	-2.80074	0.00509852	0.0631614
ENSBTAG00000003257	159.914	1.21554	0.433876	2.80159	0.0050851	0.0631614
ENSBTAG00000009345	156.854	0.834381	0.297911	2.80077	0.00509808	0.0631614
ENSBTAG00000047591	25.9273	0.993638	0.354656	2.8017	0.00508346	0.0631614
ENSBTAG00000020606	27.4576	1.01438	0.36241	2.79898	0.00512645	0.0633566
ENSBTAG00000017462	674.784	0.997687	0.356448	2.79897	0.00512657	0.0633566
ENSBTAG00000011584	4.62647	-2.01197	0.719398	-2.79674	0.00516203	0.0636529
ENSBTAG00000017077	20.7203	-1.93993	0.693686	-2.79655	0.00516511	0.0636529
ENSBTAG00000050426	14.2644	-1.51741	0.542513	-2.797	0.00515791	0.0636529
ENSBTAG00000007652	8.76852	-2.07588	0.742397	-2.79618	0.00517103	0.0636659
ENSBTAG00000046263	131.737	-1.70064	0.609264	-2.7913	0.00524963	0.0645729
ENSBTAG00000002136	16.612	-1.49149	0.534487	-2.79051	0.00526257	0.0646713
ENSBTAG00000014970	62.8268	0.791088	0.283577	2.78968	0.00527599	0.0647756
ENSBTAG00000008756	8.15244	-1.73685	0.622862	-2.78849	0.00529536	0.0649525
ENSBTAG00000020281	519.864	1.85441	0.665216	2.78768	0.00530873	0.0650555
ENSBTAG00000015525	2.26822	-2.33141	0.836648	-2.78661	0.00532631	0.0652099
ENSBTAG00000015154	1168.86	1.29602	0.465212	2.78586	0.00533858	0.0652991
ENSBTAG00000016429	22.153	-2.07914	0.746439	-2.78541	0.00534596	0.0653284
ENSBTAG00000045877	283.076	1.14852	0.412939	2.78134	0.00541356	0.0658474
ENSBTAG00000000074	6.68856	-1.85336	0.666183	-2.78205	0.00540167	0.0658474
ENSBTAG00000004643	36.2937	-1.10588	0.397511	-2.78202	0.00540211	0.0658474
ENSBTAG00000001051	9.34935	1.62488	0.584194	2.7814	0.00541253	0.0658474
ENSBTAG00000017263	124.34	1.26248	0.453862	2.78163	0.00540874	0.0658474
ENSBTAG00000019432	45.6363	1.08081	0.388655	2.78089	0.00542094	0.065876
ENSBTAG00000004547	178.493	0.862334	0.3106	2.77635	0.00549727	0.0667259
ENSBTAG00000048952	26.888	1.24125	0.447115	2.77613	0.00550107	0.0667259
ENSBTAG00000037605	446.236	1.90015	0.684635	2.77542	0.00551301	0.0668089
ENSBTAG00000031444	18.9277	1.18298	0.426452	2.774	0.00553719	0.06704
ENSBTAG00000021752	30.4154	-1.30228	0.469854	-2.77166	0.00557705	0.067398
ENSBTAG00000010661	1.7581	-2.02952	0.732175	-2.7719	0.00557299	0.067398
ENSBTAG00000016328	293.193	-0.81033	0.292556	-2.76983	0.00560849	0.0677154
ENSBTAG00000008883	279.632	1.04178	0.376255	2.7688	0.00562633	0.0678682
ENSBTAG00000010047	29.933	2.0287	0.733546	2.7656	0.00568173	0.0684106
ENSBTAG00000026275	10.3995	-1.60052	0.578707	-2.76567	0.00568053	0.0684106
ENSBTAG00000026753	401.152	1.89711	0.686198	2.76467	0.00569812	0.0685449
ENSBTAG00000004380	151.197	1.22252	0.442392	2.76343	0.00571971	0.0686785
ENSBTAG00000038128	21.0469	2.00178	0.724316	2.76369	0.0057152	0.0686785
ENSBTAG00000015579	14.7126	-1.88737	0.68327	-2.76226	0.00574032	0.0688629
ENSBTAG00000014304	2.52357	-2.17224	0.787074	-2.75989	0.00578206	0.0693
ENSBTAG00000003327	12.6038	1.77039	0.641657	2.75909	0.00579626	0.0694068
ENSBTAG00000019852	85.1244	-0.856392	0.310473	-2.75834	0.00580951	0.0694385
ENSBTAG00000006870	48.333	1.32553	0.480503	2.75864	0.00580429	0.0694385
ENSBTAG00000037673	3.25764	-2.22009	0.805334	-2.75673	0.00583829	0.0697189
ENSBTAG00000013168	16.7867	-1.26992	0.460786	-2.75599	0.00585144	0.069765
ENSBTAG00000021131	504.477	0.582761	0.211458	2.75592	0.0058528	0.069765
ENSBTAG00000006939	99.5517	1.14087	0.414223	2.75425	0.00588268	0.0700574
ENSBTAG00000033886	3.60868	-1.9048	0.691814	-2.75335	0.00589895	0.0701568
ENSBTAG00000021427	3.51671	-1.77959	0.646375	-2.75319	0.00590174	0.0701568
ENSBTAG00000011266	4.42303	-2.10204	0.763679	-2.75251	0.00591397	0.0702384
ENSBTAG00000009933	100.112	1.21744	0.442774	2.74956	0.00596744	0.0707854
ENSBTAG00000045880	20.2505	1.45237	0.528255	2.74938	0.00597083	0.0707854
ENSBTAG00000001562	67.3022	1.8063	0.657657	2.74656	0.00602239	0.0710952
ENSBTAG00000001988	152.679	0.840219	0.305988	2.74592	0.00603407	0.0710952
ENSBTAG00000017748	58.4861	-1.38078	0.502673	-2.74687	0.00601662	0.0710952
ENSBTAG00000015976	170.618	1.12738	0.410572	2.74588	0.00603495	0.0710952
ENSBTAG00000001609	4.11363	1.59097	0.579035	2.74762	0.0060029	0.0710952
ENSBTAG00000001657	1698.63	1.1257	0.409819	2.74683	0.00601734	0.0710952
ENSBTAG00000033395	31.0355	0.896826	0.326576	2.74614	0.00603004	0.0710952
ENSBTAG00000027569	11.912	-1.67305	0.609528	-2.74483	0.00605426	0.0712585
ENSBTAG00000005990	35.7381	1.70177	0.620128	2.74422	0.00606551	0.0713269
ENSBTAG00000052226	71.4521	1.29314	0.471287	2.74385	0.00607236	0.0713434
ENSBTAG00000000078	119.074	0.87128	0.317677	2.74266	0.00609442	0.0714105
ENSBTAG00000011987	14.0156	-1.12256	0.409255	-2.74294	0.00608915	0.0714105
ENSBTAG00000000146	5.95016	-1.62729	0.593261	-2.74296	0.0060888	0.0714105
ENSBTAG00000014267	72.0705	-1.30904	0.47739	-2.74208	0.00610518	0.0714726
ENSBTAG00000013507	2.40442	-2.25609	0.822961	-2.74143	0.0061173	0.0715506
ENSBTAG00000018638	18.7197	2.19064	0.799296	2.74072	0.00613052	0.0716412
ENSBTAG00000013699	130.698	0.565676	0.206598	2.73805	0.00618056	0.0721616
ENSBTAG00000047871	5.09868	2.12319	0.775815	2.73672	0.00620558	0.0723892
ENSBTAG00000015113	4.55688	-1.65429	0.604795	-2.73529	0.00623244	0.0726379
ENSBTAG00000008758	22.7766	-1.74468	0.638009	-2.73457	0.00624613	0.0727327
ENSBTAG00000012787	27.242	0.78871	0.288538	2.73347	0.00626712	0.0729123
ENSBTAG00000012720	4.6608	1.80562	0.66075	2.73268	0.00628212	0.073022
ENSBTAG00000017719	13.8634	-1.63769	0.599685	-2.73092	0.00631579	0.0732833
ENSBTAG00000016558	64.3395	-1.75757	0.643524	-2.73117	0.00631099	0.0732833
ENSBTAG00000008609	11.0077	-1.46959	0.538507	-2.729	0.00635258	0.0736449
ENSBTAG00000019777	7.65499	-1.87876	0.688529	-2.72866	0.00635927	0.0736573
ENSBTAG00000048747	36.727	-0.821278	0.301065	-2.72791	0.00637369	0.0737572
ENSBTAG00000029897	29.4735	1.79795	0.659162	2.72763	0.00637916	0.0737572
ENSBTAG00000054978	9.7674	1.37582	0.504774	2.72562	0.00641812	0.0740189
ENSBTAG00000044158	14.7483	1.94982	0.715378	2.72559	0.00641873	0.0740189
ENSBTAG00000016185	7.90082	-1.56742	0.575	-2.72594	0.00641185	0.0740189
ENSBTAG00000050065	2.94913	-2.24918	0.825388	-2.725	0.00643016	0.0740854
ENSBTAG00000033304	6.20779	-2.01834	0.74078	-2.72461	0.00643776	0.0741078
ENSBTAG00000014322	30.4359	-1.13108	0.415208	-2.72413	0.00644714	0.0741506
ENSBTAG00000046090	24.3964	1.62817	0.597982	2.72276	0.00647382	0.0743922
ENSBTAG00000048983	64.6216	1.75628	0.64543	2.72111	0.00650639	0.0747009
ENSBTAG00000001950	19.6382	-1.11793	0.411067	-2.71958	0.00653653	0.074925
ENSBTAG00000001922	24.0906	-1.31387	0.483125	-2.71954	0.00653735	0.074925
ENSBTAG00000012184	8.35922	-1.86614	0.687026	-2.71626	0.00660249	0.0755394
ENSBTAG00000047107	11.8424	2.0597	0.758255	2.71636	0.00660038	0.0755394
ENSBTAG00000021259	9.25922	-1.40221	0.516337	-2.7157	0.00661363	0.0756008
ENSBTAG00000037679	30.6187	1.07801	0.39724	2.71374	0.00665284	0.0759828
ENSBTAG00000006049	451.409	0.641053	0.236419	2.71152	0.00669765	0.0764279
ENSBTAG00000031750	100.08	1.418	0.523095	2.71078	0.00671244	0.07653
ENSBTAG00000005776	2.20379	-2.15777	0.796453	-2.70923	0.00674399	0.0765317
ENSBTAG00000013215	36.7913	1.06286	0.392378	2.70876	0.00675348	0.0765317
ENSBTAG00000004430	60.3385	1.26754	0.467781	2.70969	0.00673459	0.0765317
ENSBTAG00000039307	3.13068	-1.99777	0.737423	-2.70912	0.00674628	0.0765317
ENSBTAG00000020796	35.1078	1.146	0.423052	2.70889	0.00675089	0.0765317
ENSBTAG00000011182	2.47704	-2.1453	0.791614	-2.71004	0.00672758	0.0765317
ENSBTAG00000021416	7.14161	-1.4804	0.546391	-2.70942	0.0067401	0.0765317
ENSBTAG00000021587	51.7428	1.21008	0.446899	2.70774	0.00677435	0.0767018
ENSBTAG00000020751	103.965	-1.52739	0.564196	-2.7072	0.00678533	0.0767598
ENSBTAG00000050001	7.10774	1.63834	0.605386	2.70628	0.00680416	0.0768454
ENSBTAG00000003366	117.503	1.6387	0.605522	2.70626	0.00680463	0.0768454
ENSBTAG00000006984	685.405	1.67422	0.618748	2.70582	0.00681366	0.076881
ENSBTAG00000011563	23.4249	1.76725	0.653299	2.70512	0.00682794	0.0769759
ENSBTAG00000017122	8.51705	-1.81775	0.672059	-2.70474	0.00683573	0.0769974
ENSBTAG00000009231	51.3213	-0.688115	0.254482	-2.70398	0.00685142	0.0770615
ENSBTAG00000011892	20.67	-1.29578	0.479227	-2.7039	0.00685318	0.0770615
ENSBTAG00000003505	2.06912	-2.15853	0.798704	-2.70254	0.00688111	0.0772632
ENSBTAG00000009383	17.8385	-1.49796	0.554295	-2.70246	0.00688292	0.0772632
ENSBTAG00000003326	890.99	1.88663	0.698513	2.70093	0.00691468	0.0775534
ENSBTAG00000048228	47.0432	1.19447	0.442446	2.6997	0.00694013	0.0777057
ENSBTAG00000005493	165.632	0.931479	0.345	2.69994	0.00693514	0.0777057
ENSBTAG00000017567	54.1753	-1.33503	0.494684	-2.69874	0.0069602	0.0778639
ENSBTAG00000015060	42.1925	1.85313	0.68714	2.69688	0.00699928	0.0779889
ENSBTAG00000004988	4.46091	2.02646	0.751566	2.69631	0.00701118	0.0779889
ENSBTAG00000018469	36.223	-1.29685	0.480956	-2.69641	0.00700913	0.0779889
ENSBTAG00000010949	101.715	-1.33559	0.49512	-2.6975	0.00698615	0.0779889
ENSBTAG00000013100	10.3139	-1.43356	0.531626	-2.69657	0.00700585	0.0779889
ENSBTAG00000013407	15.3039	-1.75573	0.651181	-2.69622	0.00701304	0.0779889
ENSBTAG00000044830	4.14081	2.05161	0.760493	2.69774	0.00698129	0.0779889
ENSBTAG00000054085	84.0852	-1.53147	0.568231	-2.69516	0.00703557	0.078173
ENSBTAG00000014171	8.89993	-1.43155	0.531282	-2.69452	0.00704906	0.0781902
ENSBTAG00000031686	12.495	1.24711	0.462822	2.69458	0.00704768	0.0781902
ENSBTAG00000005181	43.4779	0.907209	0.336791	2.69368	0.0070667	0.0783196
ENSBTAG00000008649	126.747	1.35249	0.502215	2.69305	0.00708017	0.0783961
ENSBTAG00000002451	13.885	-1.67709	0.622805	-2.6928	0.00708557	0.0783961
ENSBTAG00000014069	217.695	1.06514	0.395642	2.69219	0.00709843	0.0784721
ENSBTAG00000005058	21.8294	-0.929069	0.345178	-2.69156	0.00711177	0.0785533
ENSBTAG00000016711	47.179	1.3235	0.491817	2.69105	0.00712276	0.0786084
ENSBTAG00000039820	4.6501	-2.06229	0.766523	-2.69045	0.00713566	0.0786844
ENSBTAG00000001737	612.46	1.77998	0.661689	2.69005	0.00714403	0.0787105
ENSBTAG00000029901	4.36213	2.02182	0.751696	2.68968	0.00715208	0.0787329
ENSBTAG00000000012	12.1037	1.53254	0.570382	2.68687	0.00721245	0.0793309
ENSBTAG00000037962	59.0565	1.57497	0.586278	2.68639	0.00722298	0.07938
ENSBTAG00000038384	16.3563	-1.94742	0.725266	-2.68512	0.00725046	0.079487
ENSBTAG00000012157	3.86825	-2.16633	0.80676	-2.68523	0.00724803	0.079487
ENSBTAG00000001444	7.96679	-1.94448	0.724177	-2.6851	0.00725091	0.079487
ENSBTAG00000019220	118.571	-0.728248	0.271389	-2.68341	0.00728766	0.0797208
ENSBTAG00000015085	3.78324	-1.89993	0.708053	-2.68331	0.00728973	0.0797208
ENSBTAG00000016267	5.82736	-2.03671	0.759117	-2.683	0.00729658	0.0797208
ENSBTAG00000021553	3.4501	-2.14314	0.798783	-2.683	0.0072965	0.0797208
ENSBTAG00000000211	1.75129	-2.03274	0.757882	-2.68213	0.00731553	0.0798612
ENSBTAG00000015776	85.5882	0.865824	0.322991	2.68065	0.00734801	0.0800823
ENSBTAG00000007439	2.31301	-2.12296	0.791875	-2.68092	0.00734193	0.0800823
ENSBTAG00000054656	16.208	-1.61779	0.603629	-2.68011	0.00735971	0.0801398
ENSBTAG00000009315	68.1796	1.22777	0.45815	2.67985	0.00736552	0.0801398
ENSBTAG00000021395	123.644	0.543515	0.202907	2.67864	0.00739227	0.0803641
ENSBTAG00000020911	247.924	1.16165	0.433784	2.67793	0.00740779	0.080466
ENSBTAG00000010971	180.504	0.995175	0.371716	2.67724	0.00742306	0.0805651
ENSBTAG00000007189	37.6525	0.856151	0.319938	2.67599	0.00745086	0.0805678
ENSBTAG00000012365	67.2349	0.811678	0.303329	2.6759	0.00745288	0.0805678
ENSBTAG00000031851	113.308	0.976021	0.364612	2.67688	0.00743123	0.0805678
ENSBTAG00000015100	196.871	0.774375	0.289424	2.67557	0.00746021	0.0805678
ENSBTAG00000004635	54.1671	-1.65477	0.618421	-2.6758	0.00745512	0.0805678
ENSBTAG00000016847	1.58999	-2.14608	0.801958	-2.67605	0.00744963	0.0805678
ENSBTAG00000005913	239.173	0.668517	0.250032	2.67373	0.00750136	0.0809454
ENSBTAG00000017363	1143.29	1.04572	0.39153	2.67086	0.00756568	0.0813714
ENSBTAG00000021940	6.02122	-1.54196	0.577297	-2.671	0.00756265	0.0813714
ENSBTAG00000038409	115.902	-1.75028	0.655251	-2.67116	0.00755902	0.0813714
ENSBTAG00000020595	146.087	1.02348	0.383187	2.67098	0.00756301	0.0813714
ENSBTAG00000009924	29.0462	1.18727	0.445051	2.66771	0.00763709	0.0820721
ENSBTAG00000052364	8.79054	1.73577	0.650923	2.66664	0.00766148	0.0822667
ENSBTAG00000020161	25.4479	-1.7423	0.653441	-2.66635	0.00766802	0.0822695
ENSBTAG00000020399	65.467	0.851916	0.319849	2.6635	0.00773334	0.0828346
ENSBTAG00000022084	9.39365	-1.4922	0.560192	-2.66373	0.00772804	0.0828346
ENSBTAG00000000243	3.51279	-2.18267	0.819734	-2.66266	0.00775257	0.0828374
ENSBTAG00000015467	7.5706	1.91267	0.718195	2.66317	0.00774083	0.0828374
ENSBTAG00000017225	71.084	-0.720465	0.270576	-2.66271	0.00775149	0.0828374
ENSBTAG00000010581	6.50247	-1.84613	0.69369	-2.66132	0.00778341	0.0830992
ENSBTAG00000010742	3.5913	-1.89541	0.712804	-2.65909	0.00783512	0.0835831
ENSBTAG00000019803	30.2628	-1.2633	0.475187	-2.65854	0.00784803	0.0836527
ENSBTAG00000011234	85.2971	-1.40851	0.52994	-2.65786	0.00786379	0.0837525
ENSBTAG00000009887	850.544	0.879559	0.331034	2.657	0.00788389	0.0838984
ENSBTAG00000039260	2.57617	-2.11073	0.794781	-2.65574	0.00791351	0.0840556
ENSBTAG00000004427	767.064	1.43013	0.538544	2.65555	0.00791791	0.0840556
ENSBTAG00000019708	336.51	1.0554	0.397383	2.65588	0.00791019	0.0840556
ENSBTAG00000012845	47.2715	0.778382	0.293203	2.65476	0.00793653	0.084185
ENSBTAG00000045861	42.3225	1.61031	0.606748	2.654	0.00795437	0.084306
ENSBTAG00000001886	23.458	-0.957972	0.361133	-2.65269	0.00798536	0.0844977
ENSBTAG00000007172	70.617	-0.715053	0.26955	-2.65277	0.00798352	0.0844977
ENSBTAG00000005067	107.825	1.04322	0.393517	2.65101	0.00802512	0.0848499
ENSBTAG00000036349	2.66989	-2.21032	0.833999	-2.65027	0.00804273	0.0848997
ENSBTAG00000018498	29.2337	0.922074	0.347917	2.65027	0.00804279	0.0848997
ENSBTAG00000008915	1094.88	1.14408	0.43214	2.64746	0.0081098	0.0854006
ENSBTAG00000033441	12.6592	-1.64086	0.619662	-2.64799	0.00809709	0.0854006
ENSBTAG00000046359	123.29	-1.51778	0.573276	-2.64755	0.00810775	0.0854006
ENSBTAG00000002820	68.1126	-0.601619	0.22737	-2.64599	0.00814519	0.0856356
ENSBTAG00000034885	50.0879	0.929331	0.351202	2.64614	0.00814153	0.0856356
ENSBTAG00000046406	59.0278	0.972824	0.367785	2.64509	0.00816693	0.0857953
ENSBTAG00000019588	244.821	1.55376	0.58773	2.64366	0.0082016	0.0860905
ENSBTAG00000003397	106.824	0.755394	0.285791	2.64317	0.00821342	0.0861455
ENSBTAG00000053132	3.95393	-1.9265	0.728991	-2.64269	0.00822494	0.0861973
ENSBTAG00000038011	2.55993	-1.93675	0.733064	-2.642	0.00824182	0.0863052
ENSBTAG00000015205	29.3969	-0.859367	0.325398	-2.64097	0.00826694	0.0864992
ENSBTAG00000009432	18.5422	1.22907	0.465674	2.63934	0.0083068	0.0867776
ENSBTAG00000055158	152.111	-1.34292	0.508758	-2.6396	0.00830027	0.0867776
ENSBTAG00000015094	27.167	1.31752	0.499411	2.63814	0.00833613	0.0870146
ENSBTAG00000050837	29.5909	-1.3928	0.528027	-2.63773	0.00834618	0.0870502
ENSBTAG00000003152	5.20274	-1.92558	0.730767	-2.63501	0.00841351	0.0876826
ENSBTAG00000006177	398.805	1.03181	0.391771	2.63371	0.00844583	0.0879494
ENSBTAG00000010786	7.64313	-1.67034	0.63445	-2.63274	0.00847001	0.0881311
ENSBTAG00000048460	31.2725	1.74065	0.661253	2.63235	0.00847962	0.0881611
ENSBTAG00000020600	2.28668	-2.12706	0.808307	-2.6315	0.00850091	0.0883123
ENSBTAG00000000185	4.27683	-1.80194	0.684855	-2.63112	0.00851032	0.0883401
ENSBTAG00000034501	5.77988	-1.47945	0.56237	-2.63075	0.00851971	0.0883676
ENSBTAG00000000203	220.209	0.755956	0.287407	2.63027	0.00853179	0.0884228
ENSBTAG00000011343	50.3324	1.03561	0.393803	2.62978	0.00854414	0.0884808
ENSBTAG00000011197	42.5674	1.30879	0.497767	2.62933	0.00855537	0.0885271
ENSBTAG00000049397	3.1758	-1.97023	0.749781	-2.62774	0.0085953	0.0888
ENSBTAG00000021249	40.5377	-1.46045	0.555762	-2.62783	0.00859321	0.0888
ENSBTAG00000011224	120.397	-1.17052	0.445689	-2.62632	0.00863128	0.0891015
ENSBTAG00000043951	37.1955	-1.27418	0.485224	-2.62597	0.0086403	0.0891244
ENSBTAG00000012861	13.0749	-1.41048	0.537304	-2.62511	0.008662	0.0891376
ENSBTAG00000017346	78.4918	1.28622	0.489952	2.62519	0.00866002	0.0891376
ENSBTAG00000016549	33.5076	-1.2653	0.481967	-2.62528	0.00865778	0.0891376
ENSBTAG00000001186	4.38184	-2.04074	0.777513	-2.6247	0.00867259	0.0891765
ENSBTAG00000005384	165.02	0.877925	0.33475	2.62263	0.00872543	0.0894391
ENSBTAG00000005814	61.9285	0.721719	0.275147	2.62303	0.00871519	0.0894391
ENSBTAG00000020797	22.3295	-1.13984	0.434584	-2.62283	0.00872031	0.0894391
ENSBTAG00000015019	24.2962	-0.983424	0.37493	-2.62295	0.00871709	0.0894391
ENSBTAG00000019634	11.3476	-1.84054	0.701988	-2.62189	0.00874435	0.089563
ENSBTAG00000019310	16.5279	-1.25078	0.477336	-2.62034	0.0087843	0.0899018
ENSBTAG00000021144	58.9116	1.30838	0.499412	2.61984	0.00879699	0.0899614
ENSBTAG00000013044	19.2641	1.26149	0.481613	2.6193	0.00881101	0.0900345
ENSBTAG00000049747	15.9204	1.82575	0.697137	2.61892	0.00882079	0.0900641
ENSBTAG00000040392	41.4694	1.49712	0.571775	2.61838	0.00883483	0.0901373
ENSBTAG00000049156	22.304	-0.921084	0.351907	-2.61741	0.00885998	0.0903235
ENSBTAG00000000854	5.16587	-1.74018	0.664926	-2.61711	0.00886788	0.0903338
ENSBTAG00000003585	571.515	1.40596	0.537378	2.61634	0.00888789	0.0904672
ENSBTAG00000001035	648.953	-1.52632	0.583506	-2.61577	0.00890274	0.090548
ENSBTAG00000011839	313.727	-1.12298	0.429421	-2.61509	0.00892032	0.0906565
ENSBTAG00000007705	2.28698	-2.16936	0.829711	-2.6146	0.00893329	0.0907179
ENSBTAG00000038330	26.8238	-1.03344	0.395365	-2.6139	0.00895146	0.090832
ENSBTAG00000016096	6.16744	1.61701	0.618913	2.61266	0.008984	0.0909508
ENSBTAG00000017665	40.9349	-0.918318	0.351438	-2.61303	0.00897436	0.0909508
ENSBTAG00000003068	141.184	-0.968652	0.370728	-2.61284	0.00897941	0.0909508
ENSBTAG00000006745	5.94215	-2.01257	0.770585	-2.61174	0.00900828	0.0911262
ENSBTAG00000052291	6.12053	2.07094	0.793481	2.60995	0.0090556	0.0915342
ENSBTAG00000012073	14.8343	-1.59845	0.612732	-2.60872	0.00908807	0.0917916
ENSBTAG00000012047	191.631	1.54357	0.591774	2.60837	0.00909741	0.0918151
ENSBTAG00000015419	3.54328	-1.80966	0.694186	-2.60688	0.00913717	0.0921454
ENSBTAG00000012052	16.1058	1.40183	0.538049	2.60539	0.00917697	0.0923342
ENSBTAG00000016879	18.4759	1.33094	0.510841	2.60539	0.00917703	0.0923342
ENSBTAG00000001631	15.0728	-1.73503	0.665938	-2.6054	0.00917683	0.0923342
ENSBTAG00000021707	2.34919	-1.93019	0.740971	-2.60495	0.00918868	0.0923804
ENSBTAG00000014805	41.2023	-0.820817	0.315277	-2.60348	0.00922833	0.0927079
ENSBTAG00000012518	5.15438	-2.00431	0.770078	-2.60273	0.00924843	0.0928387
ENSBTAG00000008433	22.4837	0.974707	0.37474	2.60102	0.00929465	0.0932312
ENSBTAG00000023907	2.07358	-2.10914	0.811219	-2.59996	0.00932347	0.0934487
ENSBTAG00000008597	36.2081	1.18209	0.454843	2.5989	0.00935241	0.0936671
ENSBTAG00000020872	250.846	1.35692	0.5222	2.59846	0.00936423	0.0937139
ENSBTAG00000011613	33.1238	-1.604	0.617599	-2.59715	0.0094001	0.0937862
ENSBTAG00000007636	27.9722	1.08759	0.41874	2.5973	0.00939596	0.0937862
ENSBTAG00000000835	2.61327	-2.15594	0.830032	-2.59741	0.00939288	0.0937862
ENSBTAG00000013863	311.575	1.23399	0.475023	2.59774	0.00938395	0.0937862
ENSBTAG00000047648	3.41281	-2.03134	0.78239	-2.59633	0.00942261	0.0939392
ENSBTAG00000015981	7.75883	-1.70141	0.655792	-2.59443	0.0094747	0.0943867
ENSBTAG00000015837	31.5487	1.2861	0.495904	2.59344	0.00950215	0.0945883
ENSBTAG00000011463	34.0605	1.26201	0.486917	2.59185	0.00954626	0.0948179
ENSBTAG00000048810	37.5642	0.980793	0.378344	2.59233	0.00953273	0.0948179
ENSBTAG00000002432	36.6249	1.37297	0.529763	2.59166	0.00955127	0.0948179
ENSBTAG00000005934	229.417	-1.57177	0.606494	-2.59156	0.00955417	0.0948179
ENSBTAG00000008747	16.7806	-1.41373	0.545652	-2.5909	0.00957242	0.0949271
ENSBTAG00000002027	17.5174	1.74776	0.674715	2.59037	0.00958724	0.0950022
ENSBTAG00000053677	109.701	1.89362	0.731415	2.58898	0.00962605	0.0952427
ENSBTAG00000010360	8.17307	-1.6409	0.633791	-2.58902	0.00962483	0.0952427
ENSBTAG00000012632	70.5398	-1.39663	0.539926	-2.5867	0.00968992	0.09573
ENSBTAG00000015127	140.263	1.03207	0.398956	2.58693	0.0096835	0.09573
ENSBTAG00000049685	23.418	-1.83573	0.709911	-2.58586	0.00971375	0.0958931
ENSBTAG00000021343	48.4659	-1.33871	0.517802	-2.58538	0.00972722	0.0959537
ENSBTAG00000021394	5.74868	1.40933	0.545452	2.58377	0.00977258	0.0963287
ENSBTAG00000004913	50.2241	0.789823	0.305765	2.5831	0.00979161	0.0964436
ENSBTAG00000049487	81.1821	1.56088	0.604335	2.5828	0.00980011	0.0964548
ENSBTAG00000007510	6.76837	-1.47937	0.573211	-2.58085	0.00985574	0.0969296
ENSBTAG00000020619	52.804	-1.60124	0.620634	-2.58001	0.00987974	0.0970927
ENSBTAG00000021214	677.191	1.41356	0.548266	2.57824	0.00993049	0.0974773
ENSBTAG00000016401	113.04	0.77137	0.299198	2.57813	0.00993375	0.0974773
ENSBTAG00000011411	8.7083	1.1269	0.437462	2.57599	0.00999538	0.0979254
ENSBTAG00000005699	14.6978	-1.81607	0.705098	-2.57563	0.0100058	0.0979254
ENSBTAG00000050269	4.74834	-1.70034	0.660088	-2.57593	0.00999694	0.0979254
ENSBTAG00000010309	583.64	1.2249	0.475595	2.57551	0.0100093	0.0979254
ENSBTAG00000011608	62.9272	0.955947	0.371437	2.57365	0.0100632	0.0983795
ENSBTAG00000008967	191.312	0.667685	0.25946	2.57336	0.0100716	0.0983875
ENSBTAG00000020709	28.2387	-1.7104	0.664777	-2.57289	0.0100854	0.0984489
ENSBTAG00000010107	21.5382	-1.3321	0.518285	-2.57021	0.0101636	0.0990633
ENSBTAG00000012206	6.31686	-1.362	0.529918	-2.57021	0.0101636	0.0990633
ENSBTAG00000006738	8.27787	-1.85436	0.721623	-2.5697	0.0101786	0.0990633
ENSBTAG00000015276	26.0821	1.25914	0.489961	2.56988	0.0101733	0.0990633
ENSBTAG00000010492	166.448	1.08793	0.42342	2.56939	0.0101876	0.0990779
ENSBTAG00000006852	7.51274	-1.43424	0.558344	-2.56874	0.010207	0.0991929
ENSBTAG00000046172	92.7439	-0.883787	0.344268	-2.56715	0.0102538	0.099566
ENSBTAG00000021813	10.9922	-0.913623	0.355957	-2.56666	0.0102682	0.099566
ENSBTAG00000000292	515.646	1.03408	0.402883	2.5667	0.0102672	0.099566
ENSBTAG00000053050	584.632	1.67199	0.65185	2.56499	0.010318	0.0999746
ENSBTAG00000047281	6.07673	-1.22575	0.478195	-2.56329	0.0103684	0.100389
ENSBTAG00000047942	23.1888	-0.811363	0.316731	-2.56168	0.0104167	0.100782
ENSBTAG00000014326	9.47641	-1.62464	0.634356	-2.56109	0.0104345	0.10088
ENSBTAG00000011545	39.7305	1.06035	0.414137	2.56038	0.0104558	0.101011
ENSBTAG00000031261	4.96463	-1.48058	0.578382	-2.55987	0.0104711	0.101084
ENSBTAG00000004139	163.905	1.23982	0.484505	2.55894	0.0104992	0.101281
ENSBTAG00000031335	35.3715	0.856844	0.335003	2.55772	0.0105361	0.101562
ENSBTAG00000033735	117.151	1.19287	0.466663	2.55617	0.010583	0.101865
ENSBTAG00000005165	142.56	1.35958	0.531835	2.55639	0.0105763	0.101865
ENSBTAG00000009569	14.6303	-1.43122	0.560074	-2.5554	0.0106065	0.102015
ENSBTAG00000022825	111.889	0.918694	0.359549	2.55513	0.0106148	0.10202
ENSBTAG00000000153	13.3562	-1.8473	0.723153	-2.5545	0.0106339	0.102129
ENSBTAG00000018941	1.7325	-2.12998	0.833914	-2.5542	0.0106431	0.102143
ENSBTAG00000021580	200.003	0.49692	0.194571	2.55392	0.0106517	0.102151
ENSBTAG00000016698	6.21722	1.52426	0.596903	2.55361	0.0106613	0.102168
ENSBTAG00000015337	11.8521	-1.83859	0.720473	-2.55192	0.0107131	0.102431
ENSBTAG00000032660	64.3512	1.42894	0.559997	2.55169	0.0107201	0.102431
ENSBTAG00000004237	2.95882	-2.11563	0.82918	-2.55148	0.0107268	0.102431
ENSBTAG00000021240	30.4601	1.14332	0.447984	2.55215	0.0107061	0.102431
ENSBTAG00000021595	73.9284	1.29457	0.507389	2.55144	0.0107279	0.102431
ENSBTAG00000015580	136.295	1.23241	0.483454	2.54918	0.0107977	0.103022
ENSBTAG00000003362	1687.65	0.923239	0.362559	2.54645	0.0108825	0.103529
ENSBTAG00000021341	31.0926	0.759939	0.298416	2.54658	0.0108784	0.103529
ENSBTAG00000020714	37.5333	0.955245	0.375035	2.54708	0.0108628	0.103529
ENSBTAG00000017939	25.2945	-0.811973	0.318815	-2.54685	0.01087	0.103529
ENSBTAG00000026819	71.3144	-1.58023	0.620649	-2.54608	0.0108939	0.103563
ENSBTAG00000038235	43.8066	0.88933	0.349338	2.54576	0.010904	0.103584
ENSBTAG00000003581	18.7754	-1.14346	0.449332	-2.54481	0.0109338	0.103792
ENSBTAG00000014881	36.5335	1.14311	0.449459	2.5433	0.0109812	0.104166
ENSBTAG00000031797	124.66	1.27477	0.501478	2.54203	0.0110212	0.104395
ENSBTAG00000000225	53.5173	1.11463	0.438462	2.54214	0.0110177	0.104395
ENSBTAG00000016785	7.22242	-1.73166	0.681786	-2.53989	0.0110888	0.104959
ENSBTAG00000001325	4.95561	1.8161	0.715405	2.53857	0.0111307	0.105204
ENSBTAG00000011382	55.4026	-0.688449	0.271191	-2.53861	0.0111293	0.105204
ENSBTAG00000004856	197.631	0.683699	0.269406	2.5378	0.0111553	0.105348
ENSBTAG00000013493	55.0205	0.952883	0.375508	2.53758	0.0111621	0.105348
ENSBTAG00000003418	905.641	0.631977	0.249101	2.53702	0.0111799	0.105365
ENSBTAG00000007909	563.091	1.01049	0.398261	2.53726	0.0111725	0.105365
ENSBTAG00000012605	8.40575	-1.67022	0.658948	-2.53468	0.0112549	0.105995
ENSBTAG00000003610	42.3694	-1.20234	0.474406	-2.53441	0.0112637	0.106002
ENSBTAG00000005681	2.97887	-1.773	0.699853	-2.53339	0.0112965	0.106234
ENSBTAG00000026637	7.85141	1.78791	0.70635	2.53119	0.0113675	0.106672
ENSBTAG00000009923	84.1735	0.898679	0.355004	2.53146	0.0113588	0.106672
ENSBTAG00000048098	2.01693	-1.93425	0.764109	-2.53137	0.0113617	0.106672
ENSBTAG00000016504	7.58632	-1.35094	0.533772	-2.53093	0.0113762	0.106677
ENSBTAG00000002065	3.09501	-1.67139	0.660709	-2.52969	0.0114162	0.106976
ENSBTAG00000011105	419.44	0.995631	0.393629	2.52937	0.0114269	0.106999
ENSBTAG00000046343	5.32846	1.75258	0.693114	2.52856	0.0114531	0.107168
ENSBTAG00000017533	10.3099	-1.62711	0.643655	-2.52792	0.0114741	0.107288
ENSBTAG00000009959	21.641	-1.14497	0.453194	-2.52644	0.0115224	0.107663
ENSBTAG00000008792	309.194	1.02389	0.405371	2.52582	0.0115429	0.10773
ENSBTAG00000001987	122.232	0.504657	0.199807	2.52572	0.011546	0.10773
ENSBTAG00000013824	26.722	-1.01876	0.403608	-2.52412	0.0115987	0.108144
ENSBTAG00000021706	4.8468	-2.05815	0.815557	-2.52362	0.0116155	0.108224
ENSBTAG00000008951	14.6859	1.6179	0.641326	2.52274	0.0116445	0.108415
ENSBTAG00000015893	1.60708	-1.88842	0.748631	-2.52249	0.0116526	0.108415
ENSBTAG00000009359	309.585	0.824095	0.32674	2.52217	0.0116633	0.108438
ENSBTAG00000019734	19.4288	-1.63034	0.646479	-2.52188	0.0116729	0.10845
ENSBTAG00000010242	974.906	1.02624	0.40707	2.52104	0.0117008	0.108556
ENSBTAG00000001303	7.60973	-2.01413	0.798906	-2.52111	0.0116986	0.108556
ENSBTAG00000000336	18.5848	1.48719	0.590157	2.52	0.0117355	0.108801
ENSBTAG00000000504	80.4247	1.31456	0.521733	2.51961	0.0117485	0.108836
ENSBTAG00000014831	31.0702	1.26366	0.501572	2.51939	0.0117559	0.108836
ENSBTAG00000024974	6.18867	1.52343	0.605109	2.51761	0.0118154	0.109232
ENSBTAG00000021583	28.1305	-0.916482	0.364001	-2.5178	0.0118091	0.109232
ENSBTAG00000046176	3.61042	-2.05828	0.817656	-2.51729	0.0118261	0.109254
ENSBTAG00000002606	4.88335	-1.97179	0.783577	-2.51639	0.0118564	0.109392
ENSBTAG00000005390	263.01	0.865857	0.344093	2.51635	0.0118578	0.109392
ENSBTAG00000004386	49.618	-1.92757	0.766221	-2.51568	0.0118802	0.109522
ENSBTAG00000020465	5.66501	-1.71774	0.683102	-2.51462	0.0119162	0.1097
ENSBTAG00000023659	111.783	-1.16047	0.461483	-2.51465	0.011915	0.1097
ENSBTAG00000017368	1094.28	-0.464079	0.184653	-2.51325	0.0119625	0.109843
ENSBTAG00000054688	2.14806	-2.10159	0.836147	-2.51343	0.0119564	0.109843
ENSBTAG00000022058	15.525	-1.06558	0.424	-2.51317	0.0119651	0.109843
ENSBTAG00000002960	165.884	0.584212	0.232461	2.51317	0.0119653	0.109843
ENSBTAG00000017765	20.2395	-1.63661	0.651502	-2.51206	0.012003	0.109856
ENSBTAG00000020538	93.4178	1.50074	0.597348	2.51234	0.0119935	0.109856
ENSBTAG00000038335	40.6599	0.851586	0.339022	2.51189	0.0120087	0.109856
ENSBTAG00000015742	66.746	1.44764	0.576266	2.5121	0.0120014	0.109856
ENSBTAG00000025964	20.2103	-1.68506	0.670621	-2.51269	0.0119816	0.109856
ENSBTAG00000054306	15.3333	1.53468	0.61161	2.50925	0.0120989	0.110604
ENSBTAG00000008237	309.019	-1.69798	0.677107	-2.5077	0.0121521	0.111013
ENSBTAG00000019488	22.0768	-1.0757	0.429044	-2.5072	0.0121691	0.111091
ENSBTAG00000017618	22.5148	-1.494	0.596023	-2.50662	0.012189	0.111195
ENSBTAG00000048843	174.985	1.38547	0.553121	2.50482	0.0122515	0.11161
ENSBTAG00000038990	10.2186	-1.37996	0.550889	-2.50497	0.012246	0.11161
ENSBTAG00000015766	3.85858	-1.94167	0.775338	-2.50429	0.0122697	0.111698
ENSBTAG00000008897	228.085	0.828802	0.331254	2.50202	0.0123488	0.112063
ENSBTAG00000003491	7.26711	-1.80022	0.71928	-2.50281	0.0123211	0.112063
ENSBTAG00000011125	401.816	0.723191	0.289056	2.50191	0.0123526	0.112063
ENSBTAG00000016037	25.6923	-1.1757	0.469893	-2.50206	0.0123474	0.112063
ENSBTAG00000020047	17.4663	-1.54042	0.615636	-2.50217	0.0123436	0.112063
ENSBTAG00000048470	81.5433	1.59131	0.636167	2.5014	0.0123705	0.112148
ENSBTAG00000027442	53.508	-2.08156	0.832673	-2.49986	0.0124243	0.112557
ENSBTAG00000007102	14.5294	-1.29362	0.517703	-2.49878	0.0124623	0.112668
ENSBTAG00000020689	11.5773	-1.56296	0.625432	-2.49901	0.0124539	0.112668
ENSBTAG00000047956	97.5472	1.06485	0.426142	2.49881	0.0124611	0.112668
ENSBTAG00000040072	5.29864	-1.63545	0.654574	-2.4985	0.0124721	0.112679
ENSBTAG00000050527	21.5462	1.31864	0.527967	2.49758	0.0125045	0.112894
ENSBTAG00000015200	4.15129	-1.49536	0.599065	-2.49616	0.0125548	0.113269
ENSBTAG00000021791	77.2083	1.07829	0.432193	2.49494	0.0125979	0.11358
ENSBTAG00000004394	133.45	0.955143	0.382883	2.49461	0.0126097	0.113609
ENSBTAG00000011580	55.6552	-1.12815	0.452316	-2.49416	0.0126257	0.113675
ENSBTAG00000020428	106.444	0.864029	0.346464	2.49385	0.0126367	0.113695
ENSBTAG00000049851	17.1301	1.24608	0.499713	2.49359	0.0126457	0.113699
ENSBTAG00000006937	20.6012	1.49003	0.59778	2.49261	0.012681	0.113937
ENSBTAG00000003667	3.75624	-1.98085	0.795129	-2.49123	0.0127302	0.114301
ENSBTAG00000011689	1021	-1.74679	0.701684	-2.48943	0.0127949	0.114747
ENSBTAG00000020067	21.6772	-1.48477	0.596458	-2.48931	0.0127993	0.114747
ENSBTAG00000006966	25.1829	0.965594	0.387927	2.48912	0.0128061	0.114747
ENSBTAG00000007213	786.979	0.823941	0.331105	2.48846	0.0128297	0.11488
ENSBTAG00000012615	283.33	1.06319	0.427756	2.48552	0.0129363	0.115755
ENSBTAG00000009218	32.6485	-1.4525	0.584443	-2.48526	0.0129455	0.115759
ENSBTAG00000001126	285.038	1.16507	0.468969	2.48432	0.0129798	0.115907
ENSBTAG00000017442	5.39656	-1.75783	0.707544	-2.48441	0.0129765	0.115907
ENSBTAG00000008840	97.5169	0.815516	0.328367	2.48355	0.0130079	0.115962
ENSBTAG00000019174	24.0624	-1.37764	0.554724	-2.48348	0.0130107	0.115962
ENSBTAG00000017366	1.63449	-2.00866	0.808825	-2.48343	0.0130125	0.115962
ENSBTAG00000007467	110.596	-0.73206	0.294889	-2.4825	0.0130466	0.116186
ENSBTAG00000003929	49.8421	0.669379	0.269869	2.48039	0.0131239	0.116796
ENSBTAG00000005408	203.076	1.04064	0.419687	2.47956	0.0131546	0.116845
ENSBTAG00000016541	17.2104	1.39249	0.561516	2.47988	0.0131426	0.116845
ENSBTAG00000044856	2.7492	1.56113	0.629613	2.47951	0.0131563	0.116845
ENSBTAG00000001273	72.981	0.821654	0.331469	2.47882	0.0131816	0.116991
ENSBTAG00000011413	14.9186	1.079	0.435517	2.47752	0.0132299	0.117339
ENSBTAG00000025929	33.5756	0.707338	0.28553	2.47728	0.0132387	0.117339
ENSBTAG00000011881	2.97948	2.03465	0.821723	2.47608	0.0132833	0.117575
ENSBTAG00000038084	9.33719	-1.47519	0.595753	-2.47618	0.0132798	0.117575
ENSBTAG00000034493	134.57	0.757252	0.305858	2.47583	0.0132927	0.117579
ENSBTAG00000017051	8.94579	-1.21465	0.490922	-2.47422	0.0133529	0.117993
ENSBTAG00000019692	54.5361	0.531642	0.214884	2.47409	0.0133575	0.117993
ENSBTAG00000002224	13.8234	-1.42736	0.577081	-2.47341	0.0133831	0.118139
ENSBTAG00000007828	247.864	1.43391	0.579816	2.47304	0.013397	0.118182
ENSBTAG00000010378	51.286	0.673513	0.272425	2.47229	0.0134252	0.118352
ENSBTAG00000013982	40.575	-1.60622	0.650057	-2.4709	0.0134775	0.118655
ENSBTAG00000008088	8.79641	-1.77108	0.716777	-2.47089	0.0134778	0.118655
ENSBTAG00000003961	18.9738	1.29667	0.524932	2.47016	0.0135054	0.118819
ENSBTAG00000001945	133.426	1.22212	0.49481	2.46988	0.0135157	0.118829
ENSBTAG00000014923	12.3049	-1.22331	0.495363	-2.46953	0.0135291	0.118867
ENSBTAG00000006240	471.787	1.22425	0.496155	2.46747	0.0136072	0.119313
ENSBTAG00000005111	2.90237	-2.04977	0.830589	-2.46786	0.0135925	0.119313
ENSBTAG00000008168	3.10105	-1.59115	0.64485	-2.46747	0.0136072	0.119313
ENSBTAG00000018130	28.1536	-1.15315	0.467566	-2.46628	0.0136523	0.11939
ENSBTAG00000001354	6.10434	-1.40059	0.567862	-2.46642	0.0136472	0.11939
ENSBTAG00000015930	3.5698	-1.72808	0.700673	-2.46631	0.0136514	0.11939
ENSBTAG00000002020	132.535	1.34286	0.544373	2.46679	0.0136329	0.11939
ENSBTAG00000010526	36.1717	-0.861741	0.349701	-2.46422	0.0137312	0.119999
ENSBTAG00000004383	43.2193	-1.65435	0.67172	-2.46286	0.0137835	0.120296
ENSBTAG00000009035	32.348	-1.47232	0.597788	-2.46295	0.01378	0.120296
ENSBTAG00000011396	179.943	0.584138	0.237294	2.46166	0.0138294	0.120616
ENSBTAG00000010394	9.99209	1.8025	0.732389	2.46112	0.0138504	0.120719
ENSBTAG00000022622	31.5887	-1.46744	0.596435	-2.46035	0.0138802	0.120898
ENSBTAG00000003151	121.73	0.898767	0.365477	2.45916	0.0139262	0.121057
ENSBTAG00000004852	236.818	0.981748	0.399179	2.45942	0.0139162	0.121057
ENSBTAG00000016944	38.959	1.5472	0.629132	2.45926	0.0139225	0.121057
ENSBTAG00000009341	20.1762	1.42453	0.579428	2.45852	0.0139512	0.121139
ENSBTAG00000002260	17.9467	-1.00853	0.410231	-2.45844	0.0139541	0.121139
ENSBTAG00000053929	2.8509	1.97421	0.803218	2.45788	0.0139759	0.121248
ENSBTAG00000009226	12.6925	1.70272	0.69283	2.45763	0.0139857	0.121252
ENSBTAG00000020019	5.3962	1.83367	0.746362	2.45681	0.0140178	0.12145
ENSBTAG00000003124	80.3341	0.693447	0.282352	2.45597	0.0140505	0.121573
ENSBTAG00000013530	9.45965	-1.34164	0.546261	-2.45604	0.0140478	0.121573
ENSBTAG00000020080	9.65395	1.78071	0.725216	2.45542	0.0140719	0.121678
ENSBTAG00000009417	154.483	0.533083	0.217182	2.45455	0.0141063	0.121814
ENSBTAG00000011866	14.2842	-1.41377	0.57593	-2.45477	0.0140976	0.121814
ENSBTAG00000000347	322.348	1.00961	0.411617	2.45278	0.0141758	0.122334
ENSBTAG00000006259	138.301	0.887707	0.362171	2.45107	0.0142433	0.122835
ENSBTAG00000051981	93.1355	1.54342	0.629887	2.45032	0.0142729	0.12301
ENSBTAG00000010991	94.4157	-1.40844	0.574915	-2.44982	0.0142929	0.123101
ENSBTAG00000008098	2.86511	-1.60754	0.656308	-2.44937	0.0143108	0.123174
ENSBTAG00000007330	90.5916	0.897538	0.366578	2.44842	0.0143483	0.123335
ENSBTAG00000017584	48.2935	-1.21902	0.497868	-2.44848	0.0143461	0.123335
ENSBTAG00000032121	4.64425	-1.89724	0.775396	-2.44681	0.0144128	0.123443
ENSBTAG00000001419	25.6061	-1.1157	0.456004	-2.44669	0.0144174	0.123443
ENSBTAG00000016281	93.3061	-0.834432	0.340981	-2.44715	0.014399	0.123443
ENSBTAG00000000065	29.6555	0.821098	0.335532	2.44715	0.0143991	0.123443
ENSBTAG00000004375	3.02945	-1.77081	0.723561	-2.44735	0.0143909	0.123443
ENSBTAG00000050875	2.50292	-1.93843	0.792153	-2.44703	0.0144037	0.123443
ENSBTAG00000011257	206.295	0.621431	0.254026	2.44632	0.0144321	0.123488
ENSBTAG00000016074	42.8342	1.19524	0.488728	2.44561	0.0144606	0.123651
ENSBTAG00000012497	95.2876	0.591059	0.24171	2.44533	0.0144721	0.123669
ENSBTAG00000004723	212.615	0.951877	0.38936	2.44472	0.0144965	0.123796
ENSBTAG00000011495	10.3386	-1.16896	0.478345	-2.44375	0.0145353	0.124047
ENSBTAG00000021759	50.383	-0.911157	0.373018	-2.44266	0.0145793	0.124261
ENSBTAG00000020923	60.91	-2.0409	0.83548	-2.44279	0.0145742	0.124261
ENSBTAG00000053238	2.59383	-1.84076	0.753838	-2.44185	0.0146121	0.124412
ENSBTAG00000038381	27.9995	0.860705	0.352494	2.44176	0.014616	0.124412
ENSBTAG00000018854	105.603	-0.720247	0.295064	-2.44099	0.0146471	0.124478
ENSBTAG00000022155	4.17789	-1.47536	0.604492	-2.44066	0.0146604	0.124478
ENSBTAG00000052187	6.18698	1.87092	0.766572	2.44063	0.0146618	0.124478
ENSBTAG00000019453	4.06115	-1.87243	0.767168	-2.44071	0.0146585	0.124478
ENSBTAG00000017992	946.781	0.958442	0.392809	2.43997	0.0146885	0.124624
ENSBTAG00000038042	359.562	1.75344	0.718816	2.43935	0.0147136	0.124676
ENSBTAG00000002888	2.8302	-1.7664	0.724072	-2.43954	0.0147061	0.124676
ENSBTAG00000012277	24.0986	1.05977	0.434491	2.43909	0.0147241	0.124684
ENSBTAG00000020244	4.70663	-1.64774	0.675778	-2.43828	0.0147573	0.124734
ENSBTAG00000015994	17.5704	1.80395	0.739886	2.43814	0.0147629	0.124734
ENSBTAG00000030347	11.6296	-1.51183	0.620101	-2.43804	0.014767	0.124734
ENSBTAG00000014417	5.73189	-1.29181	0.529861	-2.43801	0.0147682	0.124734
ENSBTAG00000018137	39.2579	1.19975	0.492441	2.43634	0.0148368	0.125233
ENSBTAG00000001919	24.6577	-1.43995	0.591116	-2.43599	0.014851	0.125272
ENSBTAG00000007519	142.004	0.982538	0.403444	2.43538	0.0148763	0.125405
ENSBTAG00000003381	77.6994	-1.13174	0.464906	-2.43435	0.0149186	0.12568
ENSBTAG00000008733	41.9432	-0.837659	0.344191	-2.4337	0.0149454	0.125826
ENSBTAG00000014460	64.5399	0.633176	0.260297	2.43252	0.0149943	0.125919
ENSBTAG00000050852	8.91499	1.75649	0.722094	2.4325	0.014995	0.125919
ENSBTAG00000003033	26.9108	0.991149	0.407404	2.43284	0.014981	0.125919
ENSBTAG00000047807	3.06435	-1.64546	0.676291	-2.43307	0.0149715	0.125919
ENSBTAG00000011994	185.394	1.21469	0.499413	2.43223	0.0150061	0.125932
ENSBTAG00000026963	5.65121	-1.58184	0.65076	-2.43076	0.0150671	0.126295
ENSBTAG00000016411	33.3857	1.17851	0.484841	2.43072	0.0150687	0.126295
ENSBTAG00000005576	2.61345	-2.03316	0.836755	-2.42982	0.0151062	0.126529
ENSBTAG00000018112	151.778	1.02995	0.424011	2.42905	0.0151383	0.126636
ENSBTAG00000017160	20.7209	1.01258	0.416833	2.42921	0.0151316	0.126636
ENSBTAG00000012584	1.50253	-1.99602	0.821967	-2.42834	0.0151679	0.126738
ENSBTAG00000011798	80.8518	1.49377	0.615151	2.4283	0.0151699	0.126738
ENSBTAG00000000539	13.1366	-1.00212	0.412762	-2.42784	0.0151889	0.126816
ENSBTAG00000021068	7.72862	-1.3729	0.565596	-2.42735	0.0152097	0.126909
ENSBTAG00000005166	157.223	0.651778	0.268722	2.42548	0.0152883	0.126999
ENSBTAG00000054697	7.47671	-1.11582	0.460032	-2.42553	0.0152862	0.126999
ENSBTAG00000010428	265.019	1.35175	0.557023	2.42674	0.0152353	0.126999
ENSBTAG00000004499	6.32676	-1.66833	0.687516	-2.42661	0.0152406	0.126999
ENSBTAG00000025308	8.04664	-1.53205	0.631584	-2.42572	0.0152781	0.126999
ENSBTAG00000017021	23.9847	-1.11539	0.4597	-2.42635	0.0152515	0.126999
ENSBTAG00000048062	316.366	1.11483	0.459583	2.42574	0.0152773	0.126999
ENSBTAG00000002727	39.4196	-1.00806	0.415929	-2.42364	0.015366	0.1275
ENSBTAG00000047772	1.88849	1.89531	0.782028	2.42358	0.0153682	0.1275
ENSBTAG00000003495	112.306	1.38537	0.571986	2.42203	0.0154339	0.127934
ENSBTAG00000002883	24.4086	-0.902406	0.372604	-2.42189	0.0154399	0.127934
ENSBTAG00000017691	4.93645	-1.27909	0.528211	-2.42154	0.0154547	0.127975
ENSBTAG00000010390	65.5566	0.89326	0.36904	2.4205	0.0154994	0.128155
ENSBTAG00000033316	25.5664	1.35808	0.561162	2.42012	0.0155156	0.128155
ENSBTAG00000007307	6.17443	1.86525	0.770723	2.42013	0.0155148	0.128155
ENSBTAG00000033186	63.2236	-0.894411	0.369571	-2.42013	0.0155148	0.128155
ENSBTAG00000050243	9.61207	-1.0347	0.427665	-2.41942	0.0155452	0.128319
ENSBTAG00000052048	11.062	1.4629	0.60481	2.41878	0.0155727	0.128465
ENSBTAG00000019132	4.97172	-1.89487	0.784023	-2.41685	0.0156553	0.128984
ENSBTAG00000018846	80.4075	0.816479	0.337817	2.41692	0.0156522	0.128984
ENSBTAG00000012989	21.7521	1.42403	0.589351	2.41627	0.0156806	0.129111
ENSBTAG00000009895	4.62837	-1.591	0.658735	-2.41523	0.0157251	0.129396
ENSBTAG00000002900	29.7984	0.735964	0.304766	2.41485	0.0157418	0.129453
ENSBTAG00000006346	182.507	-0.812753	0.336667	-2.41412	0.0157734	0.129631
ENSBTAG00000021614	9.22346	-1.11636	0.462499	-2.41375	0.0157895	0.129681
ENSBTAG00000002651	6.40706	-1.65276	0.684873	-2.41324	0.0158115	0.129781
ENSBTAG00000050933	76.0553	-2.00404	0.830611	-2.41273	0.0158337	0.129882
ENSBTAG00000001939	67.024	0.653957	0.271128	2.41199	0.0158658	0.129901
ENSBTAG00000015166	5.47625	-1.29941	0.538628	-2.41244	0.0158462	0.129901
ENSBTAG00000007058	92.8111	-1.28005	0.530679	-2.41209	0.0158612	0.129901
ENSBTAG00000012463	13.1288	-1.08155	0.44871	-2.41036	0.0159367	0.1303
ENSBTAG00000003935	486.892	1.16279	0.482481	2.41001	0.0159519	0.1303
ENSBTAG00000000695	97.2713	-0.775543	0.321807	-2.40996	0.0159543	0.1303
ENSBTAG00000007113	119.589	-0.558577	0.231729	-2.41048	0.0159316	0.1303
ENSBTAG00000002835	6.43515	-1.45976	0.605851	-2.40944	0.0159771	0.130405
ENSBTAG00000004907	77.0377	-1.27302	0.528944	-2.40672	0.0160964	0.131215
ENSBTAG00000020373	2.59019	-1.72918	0.718448	-2.40683	0.0160916	0.131215
ENSBTAG00000018438	69.5465	0.96459	0.400844	2.4064	0.0161108	0.131251
ENSBTAG00000032223	25.5047	-0.966501	0.401755	-2.4057	0.0161416	0.13142
ENSBTAG00000021323	178.84	0.567944	0.23644	2.40206	0.016303	0.131827
ENSBTAG00000018119	36.1642	1.64311	0.683746	2.4031	0.0162567	0.131827
ENSBTAG00000003766	20.9495	0.871855	0.362803	2.40311	0.0162562	0.131827
ENSBTAG00000006107	16.5807	-1.45289	0.604477	-2.40355	0.0162369	0.131827
ENSBTAG00000054425	14.981	1.6761	0.697437	2.40323	0.0162508	0.131827
ENSBTAG00000021685	44.0405	-1.70959	0.711649	-2.40229	0.0162929	0.131827
ENSBTAG00000005498	180.143	-0.969972	0.403843	-2.40185	0.0163123	0.131827
ENSBTAG00000008180	9.24509	-1.36707	0.569102	-2.40215	0.016299	0.131827
ENSBTAG00000018007	2.11413	-1.9891	0.827632	-2.40336	0.016245	0.131827
ENSBTAG00000029982	18.4497	1.83266	0.762728	2.40276	0.0162717	0.131827
ENSBTAG00000008013	2.10922	-1.94841	0.81094	-2.40266	0.0162764	0.131827
ENSBTAG00000019495	2.16991	-1.83109	0.762244	-2.40223	0.0162953	0.131827
ENSBTAG00000052570	23.7628	-1.24505	0.518636	-2.40063	0.0163669	0.132027
ENSBTAG00000021820	75.0507	0.718011	0.299064	2.40086	0.0163566	0.132027
ENSBTAG00000011083	28.8428	-1.39127	0.579545	-2.40062	0.0163673	0.132027
ENSBTAG00000008695	35.7757	-0.835546	0.348212	-2.39953	0.0164159	0.132108
ENSBTAG00000015131	80.2685	-1.23239	0.513654	-2.39927	0.016428	0.132108
ENSBTAG00000033621	26.8435	-1.18958	0.495738	-2.39962	0.016412	0.132108
ENSBTAG00000037404	5.63914	-1.78339	0.743239	-2.39948	0.0164182	0.132108
ENSBTAG00000051333	232.587	1.3287	0.55373	2.39955	0.0164151	0.132108
ENSBTAG00000021242	7.61014	-1.21229	0.50532	-2.39905	0.0164378	0.132108
ENSBTAG00000016060	201.619	1.38299	0.576594	2.39855	0.01646	0.132155
ENSBTAG00000011435	169.037	0.720061	0.300217	2.39847	0.0164639	0.132155
ENSBTAG00000016999	36.8392	0.924576	0.38559	2.39782	0.0164929	0.132223
ENSBTAG00000012636	3.00003	-1.62803	0.678921	-2.39796	0.0164866	0.132223
ENSBTAG00000000005	108.964	0.753961	0.314464	2.39761	0.0165026	0.132223
ENSBTAG00000014005	24.3508	-1.04306	0.435125	-2.39715	0.0165233	0.132307
ENSBTAG00000002539	34.8214	-0.632839	0.264129	-2.39595	0.0165775	0.132661
ENSBTAG00000037951	12.2435	-1.02587	0.428527	-2.39395	0.016668	0.133059
ENSBTAG00000017421	3.1766	-1.45432	0.607492	-2.39397	0.016667	0.133059
ENSBTAG00000019545	15.9876	-1.41246	0.589991	-2.39403	0.0166642	0.133059
ENSBTAG00000002613	11.8745	-1.44332	0.602833	-2.39422	0.0166556	0.133059
ENSBTAG00000010923	91.5264	1.13548	0.474712	2.39194	0.0167595	0.133709
ENSBTAG00000027327	21.5586	1.3055	0.546062	2.39075	0.0168139	0.134061
ENSBTAG00000010731	31.0749	1.25984	0.527231	2.38955	0.016869	0.134419
ENSBTAG00000002563	18.1238	1.18423	0.495785	2.38861	0.0169125	0.134643
ENSBTAG00000048271	26.4765	-1.66006	0.695026	-2.38849	0.0169177	0.134643
ENSBTAG00000048906	4.23414	-1.8219	0.762901	-2.38812	0.0169346	0.134696
ENSBTAG00000015781	44.4118	1.05062	0.44003	2.3876	0.0169586	0.134795
ENSBTAG00000015363	232.679	0.85755	0.359298	2.38674	0.0169986	0.134795
ENSBTAG00000023026	73.4351	1.72757	0.723691	2.38716	0.016979	0.134795
ENSBTAG00000011455	8.60138	-1.14488	0.479659	-2.38686	0.0169929	0.134795
ENSBTAG00000003171	7.36934	-1.87591	0.785959	-2.38677	0.016997	0.134795
ENSBTAG00000021202	29.709	-0.998317	0.418453	-2.38573	0.0170452	0.135083
ENSBTAG00000045808	68.9621	1.71659	0.719744	2.385	0.0170789	0.135221
ENSBTAG00000011434	6.55308	-1.3753	0.576669	-2.38491	0.0170833	0.135221
ENSBTAG00000038415	6.53893	-1.69875	0.712452	-2.38438	0.0171081	0.135298
ENSBTAG00000049277	4.96049	-1.22045	0.511878	-2.38426	0.0171137	0.135298
ENSBTAG00000002562	20.7523	0.959585	0.402541	2.38382	0.0171341	0.135378
ENSBTAG00000012970	129.469	-1.66208	0.697432	-2.38314	0.0171658	0.135547
ENSBTAG00000051330	9.88903	-1.66511	0.698875	-2.38256	0.0171927	0.135677
ENSBTAG00000013110	7.23719	-1.3538	0.568368	-2.38191	0.017223	0.135835
ENSBTAG00000017845	99.0155	-0.734112	0.308266	-2.38142	0.0172459	0.135861
ENSBTAG00000006644	166.452	0.589656	0.247609	2.3814	0.0172471	0.135861
ENSBTAG00000018398	7.31583	1.45346	0.610994	2.37885	0.0173667	0.136721
ENSBTAG00000055241	1.69414	1.96447	0.826166	2.37782	0.0174154	0.137016
ENSBTAG00000013782	42.5696	-0.992514	0.417441	-2.37761	0.0174251	0.137016
ENSBTAG00000000317	2.64058	-1.68705	0.709947	-2.37631	0.0174868	0.137355
ENSBTAG00000002444	145.429	-1.28235	0.53965	-2.37626	0.0174892	0.137355
ENSBTAG00000014821	214.889	0.805104	0.338912	2.37556	0.0175224	0.137534
ENSBTAG00000024015	2.56301	-1.88561	0.794465	-2.37343	0.0176236	0.138245
ENSBTAG00000013112	109.423	0.60155	0.253562	2.3724	0.017673	0.138467
ENSBTAG00000019262	85.5655	-1.43768	0.605973	-2.37252	0.017667	0.138467
ENSBTAG00000013689	51.781	1.64751	0.694604	2.37187	0.0176981	0.138523
ENSBTAG00000004735	7.88002	-1.39609	0.58862	-2.37181	0.0177013	0.138523
ENSBTAG00000020819	110.606	0.767146	0.323525	2.37121	0.01773	0.138608
ENSBTAG00000003237	93.4354	1.3016	0.548933	2.37114	0.0177334	0.138608
ENSBTAG00000010789	16.4662	-0.876049	0.369535	-2.37068	0.0177555	0.138616
ENSBTAG00000021433	4.51681	-1.64659	0.694523	-2.37082	0.0177485	0.138616
ENSBTAG00000029996	7.34949	1.81185	0.764381	2.37035	0.0177714	0.138651
ENSBTAG00000001785	3019.57	1.81218	0.764702	2.36979	0.017798	0.138651
ENSBTAG00000007137	26.3626	-0.680847	0.287313	-2.3697	0.0178023	0.138651
ENSBTAG00000007881	330.89	1.48974	0.628566	2.37007	0.0177849	0.138651
ENSBTAG00000018653	50.2043	0.933284	0.393925	2.36919	0.017827	0.138761
ENSBTAG00000048945	15.9105	1.09333	0.461687	2.36811	0.017879	0.139082
ENSBTAG00000018777	5.04607	-1.85677	0.78447	-2.36691	0.0179373	0.139288
ENSBTAG00000001895	24.0265	0.691398	0.292082	2.36714	0.0179261	0.139288
ENSBTAG00000039571	2.07019	-1.98069	0.836774	-2.36706	0.0179302	0.139288
ENSBTAG00000015109	67.2653	-0.587832	0.248412	-2.36636	0.0179638	0.139411
ENSBTAG00000009576	3.42572	-1.71372	0.724396	-2.36572	0.0179952	0.139572
ENSBTAG00000004249	12.4768	-1.45059	0.613509	-2.36441	0.0180588	0.139982
ENSBTAG00000054434	17.3809	1.54505	0.653588	2.36394	0.0180816	0.140076
ENSBTAG00000048140	15.9137	-1.5451	0.653763	-2.3634	0.0181081	0.140198
ENSBTAG00000010529	2.35046	-1.93234	0.817742	-2.36301	0.0181269	0.140262
ENSBTAG00000006355	2.14972	-1.84651	0.781949	-2.36142	0.0182053	0.140298
ENSBTAG00000011586	13.4113	-1.09179	0.46229	-2.3617	0.0181915	0.140298
ENSBTAG00000001086	7.98827	-1.53031	0.647988	-2.36163	0.0181946	0.140298
ENSBTAG00000016751	24.8086	-1.28082	0.542399	-2.36139	0.0182067	0.140298
ENSBTAG00000001173	42.0699	-0.940057	0.398028	-2.36178	0.0181872	0.140298
ENSBTAG00000011700	3.91918	-1.54637	0.654775	-2.36169	0.018192	0.140298
ENSBTAG00000012066	8.54231	1.47162	0.622987	2.3622	0.018167	0.140298
ENSBTAG00000020108	61.7182	-1.31753	0.558335	-2.35974	0.0182877	0.14084
ENSBTAG00000027534	5.04451	1.62103	0.687725	2.35709	0.0184189	0.140881
ENSBTAG00000047449	11.908	1.75004	0.742439	2.35715	0.0184159	0.140881
ENSBTAG00000000053	6.84418	-1.15651	0.490361	-2.35849	0.0183494	0.140881
ENSBTAG00000049888	7.49438	1.50971	0.640212	2.35814	0.0183667	0.140881
ENSBTAG00000020279	24.0697	-0.805482	0.341586	-2.35807	0.0183703	0.140881
ENSBTAG00000000837	99.3403	-0.762989	0.323649	-2.35746	0.0184007	0.140881
ENSBTAG00000021960	3.29666	-1.9703	0.835929	-2.35702	0.0184221	0.140881
ENSBTAG00000016456	93.6174	-0.99677	0.422864	-2.35719	0.0184138	0.140881
ENSBTAG00000025001	69.8813	0.825105	0.349755	2.35909	0.0183197	0.140881
ENSBTAG00000014766	262.72	0.566491	0.24027	2.35773	0.018387	0.140881
ENSBTAG00000001292	95.0808	-1.22857	0.520968	-2.35825	0.0183614	0.140881
ENSBTAG00000009736	8.27143	-1.33063	0.564499	-2.35718	0.0184141	0.140881
ENSBTAG00000054330	14.4556	-1.5749	0.668259	-2.35672	0.0184369	0.140912
ENSBTAG00000014158	91.8113	0.882707	0.374638	2.35616	0.0184651	0.141046
ENSBTAG00000046174	145.655	0.636534	0.27019	2.35588	0.0184791	0.14107
ENSBTAG00000047473	3.7683	1.71981	0.73063	2.35387	0.0185793	0.141753
ENSBTAG00000020286	2.8111	-1.94209	0.825252	-2.35333	0.0186062	0.141875
ENSBTAG00000008755	161.037	0.962619	0.409219	2.35234	0.018656	0.142006
ENSBTAG00000021558	34.0268	0.986412	0.419276	2.35265	0.0186401	0.142006
ENSBTAG00000008860	106.584	-0.811531	0.344975	-2.35244	0.0186508	0.142006
ENSBTAG00000011126	171.879	0.884715	0.376153	2.35201	0.0186725	0.14205
ENSBTAG00000047138	1.83712	-1.96128	0.834369	-2.35062	0.0187424	0.142168
ENSBTAG00000007867	477.058	0.758773	0.322783	2.35072	0.0187371	0.142168
ENSBTAG00000013801	2.91137	-1.94195	0.826103	-2.35074	0.0187362	0.142168
ENSBTAG00000020125	7.15973	-1.0951	0.465824	-2.35088	0.018729	0.142168
ENSBTAG00000049478	2.64287	-1.75081	0.744565	-2.35145	0.0187005	0.142168
ENSBTAG00000002640	2.32436	-1.9301	0.82189	-2.34837	0.0188556	0.142766
ENSBTAG00000009637	32.4497	-1.20006	0.510999	-2.34845	0.0188517	0.142766
ENSBTAG00000007644	107.985	0.759226	0.323324	2.34819	0.0188648	0.142766
ENSBTAG00000003983	13.978	-1.13475	0.483225	-2.34829	0.01886	0.142766
ENSBTAG00000011635	3.01437	-1.4548	0.619822	-2.34713	0.0189188	0.143092
ENSBTAG00000011591	62.9714	1.32619	0.565093	2.34686	0.0189326	0.143114
ENSBTAG00000019581	59.424	0.811688	0.345908	2.34654	0.0189485	0.143152
ENSBTAG00000023551	29.7375	0.841595	0.359091	2.34368	0.0190945	0.14384
ENSBTAG00000005788	2.16295	-1.765	0.752954	-2.34411	0.0190727	0.14384
ENSBTAG00000011043	252.324	1.00988	0.430877	2.34376	0.0190902	0.14384
ENSBTAG00000002810	26.9174	-1.49226	0.63661	-2.34408	0.0190743	0.14384
ENSBTAG00000006017	371.966	1.15254	0.491724	2.34388	0.0190843	0.14384
ENSBTAG00000005010	3.34516	-1.74578	0.745327	-2.3423	0.0191653	0.14429
ENSBTAG00000006470	18.5088	-1.16128	0.495833	-2.34208	0.0191766	0.144292
ENSBTAG00000020357	35.1305	-1.14998	0.491209	-2.34112	0.0192259	0.144383
ENSBTAG00000012029	1.42326	1.84972	0.790055	2.34126	0.0192188	0.144383
ENSBTAG00000039709	3.90664	-1.5968	0.682362	-2.34011	0.0192783	0.144383
ENSBTAG00000008989	22.5046	-1.28197	0.547768	-2.34035	0.0192659	0.144383
ENSBTAG00000047362	68.9916	-1.01845	0.435245	-2.33994	0.0192869	0.144383
ENSBTAG00000010023	51.4316	1.0498	0.448649	2.33992	0.0192877	0.144383
ENSBTAG00000037526	1014.54	-1.62935	0.696253	-2.34017	0.0192752	0.144383
ENSBTAG00000007220	7.02637	-1.55174	0.662755	-2.34135	0.019214	0.144383
ENSBTAG00000005676	89.0164	-1.433	0.612304	-2.34034	0.0192661	0.144383
ENSBTAG00000051897	33.7085	-1.09762	0.469134	-2.33968	0.0193002	0.144393
ENSBTAG00000022920	26.2237	-1.02244	0.437119	-2.33904	0.0193335	0.144477
ENSBTAG00000020726	55.9443	-0.91139	0.389642	-2.33905	0.0193331	0.144477
ENSBTAG00000011173	1.44665	-1.87422	0.801503	-2.33838	0.0193674	0.144502
ENSBTAG00000016344	2.77835	1.64383	0.702932	2.33853	0.0193597	0.144502
ENSBTAG00000005577	19.5674	-1.01001	0.431937	-2.33833	0.0193699	0.144502
ENSBTAG00000011857	50.4259	0.83811	0.358541	2.33756	0.0194103	0.144721
ENSBTAG00000015086	6.54088	1.65523	0.708361	2.3367	0.0194547	0.144887
ENSBTAG00000004802	46.0184	-1.63385	0.699151	-2.3369	0.0194442	0.144887
ENSBTAG00000007141	2.12749	-1.94189	0.831211	-2.33622	0.0194799	0.144992
ENSBTAG00000014102	44.3679	1.06749	0.457345	2.33409	0.0195908	0.145429
ENSBTAG00000020367	52.9118	-0.779055	0.333667	-2.33482	0.0195526	0.145429
ENSBTAG00000009903	3.95575	-1.43273	0.613842	-2.33403	0.0195941	0.145429
ENSBTAG00000019866	100.033	0.82591	0.353842	2.33412	0.0195895	0.145429
ENSBTAG00000010304	80.1436	0.646775	0.27708	2.33425	0.0195824	0.145429
ENSBTAG00000015230	44.1352	-0.79455	0.340636	-2.33255	0.0196718	0.14571
ENSBTAG00000017803	226.437	0.445793	0.191088	2.33292	0.0196522	0.14571
ENSBTAG00000020935	1969.01	1.03011	0.441621	2.33256	0.0196714	0.14571
ENSBTAG00000003212	5.85284	-1.56963	0.672951	-2.33246	0.0196764	0.14571
ENSBTAG00000014187	1.42622	1.77092	0.759474	2.33177	0.0197129	0.145898
ENSBTAG00000022731	286.402	0.454844	0.195152	2.33072	0.0197682	0.146225
ENSBTAG00000015692	7.38674	-1.47959	0.634988	-2.33011	0.0198003	0.14638
ENSBTAG00000010131	7.72566	-1.18451	0.508573	-2.32909	0.0198544	0.146538
ENSBTAG00000020143	8.52522	-1.11464	0.478553	-2.32918	0.0198495	0.146538
ENSBTAG00000020528	44.9212	1.00537	0.43166	2.32907	0.0198553	0.146538
ENSBTAG00000010264	17.4713	-1.36283	0.58546	-2.32779	0.0199231	0.146955
ENSBTAG00000019061	133.112	0.746103	0.320571	2.32742	0.0199429	0.147019
ENSBTAG00000007003	8.77105	-1.21809	0.523693	-2.32596	0.0200207	0.147509
ENSBTAG00000014712	29.2188	-1.20249	0.517212	-2.32495	0.0200746	0.147693
ENSBTAG00000007073	6.88709	1.6344	0.703032	2.32479	0.0200833	0.147693
ENSBTAG00000016023	80.0426	0.590805	0.254114	2.32496	0.020074	0.147693
ENSBTAG00000016594	26.8348	-1.07777	0.463628	-2.32465	0.0200907	0.147693
ENSBTAG00000038949	21.9367	-0.817629	0.351982	-2.32293	0.0201829	0.148287
ENSBTAG00000002669	118.341	-1.06592	0.458995	-2.32229	0.0202172	0.148456
ENSBTAG00000017143	226.039	1.09731	0.472622	2.32176	0.0202459	0.148583
ENSBTAG00000000448	3.15614	-1.75151	0.754634	-2.321	0.0202867	0.148633
ENSBTAG00000021756	25.7542	0.848815	0.365705	2.32104	0.0202849	0.148633
ENSBTAG00000009117	5.02969	1.21573	0.523792	2.32101	0.0202862	0.148633
ENSBTAG00000008800	22.6395	1.37294	0.591718	2.32027	0.0203265	0.148841
ENSBTAG00000006084	80.1204	-0.609818	0.262937	-2.31925	0.0203813	0.148993
ENSBTAG00000013301	6.20952	-1.87422	0.808087	-2.31932	0.0203775	0.148993
ENSBTAG00000012857	2.7458	-1.54789	0.667386	-2.31932	0.0203775	0.148993
ENSBTAG00000051139	21.4461	1.41053	0.608322	2.31871	0.0204105	0.149123
ENSBTAG00000000752	5.03695	-1.40926	0.607956	-2.31803	0.0204477	0.149312
ENSBTAG00000012099	54.5691	0.881595	0.380842	2.31486	0.0206206	0.150406
ENSBTAG00000050172	14.3245	1.1795	0.509519	2.31493	0.0206167	0.150406
ENSBTAG00000024381	189.359	0.55359	0.239185	2.31449	0.0206409	0.150415
ENSBTAG00000004307	83.5454	-0.634558	0.274176	-2.31442	0.0206448	0.150415
ENSBTAG00000048122	38.6104	1.1735	0.507131	2.31399	0.020668	0.150501
ENSBTAG00000032347	7.18473	-1.20476	0.520835	-2.31313	0.0207157	0.150764
ENSBTAG00000011059	6.96269	-1.25692	0.543662	-2.31195	0.0207805	0.150984
ENSBTAG00000017894	41.9959	-0.99717	0.431237	-2.31235	0.0207584	0.150984
ENSBTAG00000046391	3.7115	-1.60964	0.696209	-2.31201	0.020777	0.150984
ENSBTAG00000007898	67.3471	-1.02754	0.444567	-2.31133	0.0208146	0.150989
ENSBTAG00000017425	4.10275	1.43615	0.621357	2.31131	0.0208157	0.150989
ENSBTAG00000016973	13.0881	-1.29944	0.562148	-2.31156	0.0208018	0.150989
ENSBTAG00000038845	48.0169	-1.9206	0.831352	-2.31021	0.0208765	0.151346
ENSBTAG00000009394	24.4611	1.09205	0.47275	2.31	0.020888	0.151346
ENSBTAG00000019807	19.3059	-1.6865	0.730305	-2.30931	0.0209264	0.15154
ENSBTAG00000003589	66.6138	0.5521	0.239223	2.30789	0.0210052	0.151942
ENSBTAG00000016298	205.859	0.465592	0.201725	2.30806	0.020996	0.151942
ENSBTAG00000007148	2.07613	-1.92208	0.833159	-2.30698	0.0210562	0.152037
ENSBTAG00000021700	58.1497	-0.785514	0.340471	-2.30714	0.0210472	0.152037
ENSBTAG00000008001	97.7073	-0.597159	0.258866	-2.30682	0.0210647	0.152037
ENSBTAG00000013305	3.94009	1.6805	0.728333	2.30733	0.0210365	0.152037
ENSBTAG00000029830	2.7494	1.68298	0.729731	2.3063	0.0210939	0.152164
ENSBTAG00000005246	186.715	0.850255	0.368807	2.30542	0.0211432	0.152268
ENSBTAG00000053578	11.7561	1.67507	0.726528	2.30559	0.0211338	0.152268
ENSBTAG00000016139	135.086	1.02994	0.446694	2.30569	0.0211281	0.152268
ENSBTAG00000035782	12.3399	-1.02007	0.442649	-2.30448	0.0211959	0.152564
ENSBTAG00000010206	197.545	0.880045	0.382023	2.30364	0.0212426	0.152733
ENSBTAG00000005116	196.826	0.705697	0.306324	2.30376	0.0212363	0.152733
ENSBTAG00000009951	36.7791	-0.798693	0.346759	-2.30331	0.0212615	0.152784
ENSBTAG00000018048	177.051	-1.63575	0.711528	-2.29893	0.0215088	0.154477
ENSBTAG00000005976	25.7125	-0.884921	0.385114	-2.29781	0.0215723	0.154624
ENSBTAG00000032914	296.095	0.773482	0.336576	2.29809	0.0215567	0.154624
ENSBTAG00000012490	41.8992	-0.751761	0.327118	-2.29813	0.0215543	0.154624
ENSBTAG00000006490	11.4512	1.61088	0.701071	2.29774	0.0215765	0.154624
ENSBTAG00000052707	69.5692	1.73542	0.75538	2.29741	0.0215954	0.154675
ENSBTAG00000013132	3.67952	-1.51682	0.660428	-2.29673	0.0216344	0.154869
ENSBTAG00000006955	86.1006	0.728343	0.317187	2.29626	0.0216612	0.154892
ENSBTAG00000039682	14.1089	-1.3159	0.573051	-2.29631	0.021658	0.154892
ENSBTAG00000021187	142.542	1.01699	0.44305	2.29543	0.0217086	0.155146
ENSBTAG00000031020	108.503	1.21164	0.528007	2.29475	0.0217475	0.155339
ENSBTAG00000049339	19.4835	-1.33926	0.583705	-2.29441	0.0217671	0.155352
ENSBTAG00000005362	8.86946	-1.2821	0.55882	-2.29431	0.021773	0.155352
ENSBTAG00000012855	543.77	-1.27075	0.554033	-2.29364	0.0218112	0.155386
ENSBTAG00000050473	1.75481	-1.91847	0.836669	-2.29298	0.0218489	0.155386
ENSBTAG00000003144	2.93633	-1.68685	0.735368	-2.29389	0.021797	0.155386
ENSBTAG00000016127	2.56511	-1.79411	0.782298	-2.29338	0.0218262	0.155386
ENSBTAG00000014554	29.4293	1.29376	0.56422	2.29301	0.0218475	0.155386
ENSBTAG00000021743	1.62329	-1.77256	0.773028	-2.29301	0.0218474	0.155386
ENSBTAG00000045717	16.5575	-1.73814	0.758112	-2.29273	0.0218637	0.155407
ENSBTAG00000020144	6.14919	-1.10677	0.483229	-2.29037	0.0219997	0.155722
ENSBTAG00000018292	97.7457	0.8317	0.36292	2.29169	0.0219234	0.155722
ENSBTAG00000011000	10.6005	-1.28997	0.563229	-2.29031	0.0220035	0.155722
ENSBTAG00000015919	38.0416	1.18227	0.51617	2.29047	0.021994	0.155722
ENSBTAG00000000575	1.55602	-1.84268	0.804307	-2.29101	0.0219626	0.155722
ENSBTAG00000018705	5.23241	-1.50677	0.657948	-2.29011	0.022015	0.155722
ENSBTAG00000021961	17.0356	-1.13832	0.496915	-2.29078	0.0219759	0.155722
ENSBTAG00000016355	87.5551	1.24551	0.543804	2.29036	0.0220006	0.155722
ENSBTAG00000012293	340.712	0.911324	0.397849	2.29063	0.021985	0.155722
ENSBTAG00000000817	7.31588	-1.44396	0.630775	-2.28918	0.0220687	0.156018
ENSBTAG00000007958	2.51741	-1.91409	0.836366	-2.28858	0.022104	0.156182
ENSBTAG00000002981	3.65657	-1.81491	0.79357	-2.28701	0.0221951	0.156741
ENSBTAG00000012086	26.4623	0.871105	0.380979	2.28649	0.0222255	0.156788
ENSBTAG00000018146	23.6547	1.69671	0.742052	2.28652	0.022224	0.156788
ENSBTAG00000012907	16.625	-0.86064	0.376502	-2.28588	0.022261	0.156832
ENSBTAG00000008804	5.60562	-1.33737	0.584997	-2.28612	0.0222475	0.156832
ENSBTAG00000002599	2.35712	-1.74082	0.76159	-2.28577	0.0222677	0.156832
ENSBTAG00000008543	15.5146	-0.87211	0.381769	-2.2844	0.0223483	0.15723
ENSBTAG00000005979	9.12005	-1.0793	0.472448	-2.28448	0.0223435	0.15723
ENSBTAG00000016995	36.6442	-1.37273	0.60122	-2.28324	0.0224162	0.157539
ENSBTAG00000008339	82.3276	0.560839	0.245625	2.28331	0.0224119	0.157539
ENSBTAG00000016501	63.5119	-0.674164	0.295324	-2.2828	0.0224424	0.157554
ENSBTAG00000003956	17.4664	-1.47169	0.644643	-2.28296	0.0224326	0.157554
ENSBTAG00000008111	1.94736	-1.82776	0.801048	-2.28171	0.0225065	0.15775
ENSBTAG00000011022	75.5939	0.544968	0.238804	2.28207	0.0224849	0.15775
ENSBTAG00000019150	1239.63	-1.43669	0.629613	-2.28186	0.0224978	0.15775
ENSBTAG00000009263	135.284	0.637069	0.279279	2.28112	0.0225413	0.157909
ENSBTAG00000013363	901.567	0.517904	0.227097	2.28054	0.0225757	0.158066
ENSBTAG00000008548	41.3784	-0.924763	0.405615	-2.2799	0.0226133	0.158245
ENSBTAG00000005477	1851.69	0.423694	0.185898	2.27917	0.0226568	0.158465
ENSBTAG00000046407	9.58443	1.72819	0.758579	2.27819	0.0227152	0.158703
ENSBTAG00000015978	1267.77	0.673186	0.295481	2.27827	0.0227103	0.158703
ENSBTAG00000011975	100.725	0.867302	0.380971	2.27655	0.0228129	0.159301
ENSBTAG00000013523	23.978	-0.995691	0.437452	-2.27611	0.0228393	0.1594
ENSBTAG00000050077	22.7105	-1.58221	0.695641	-2.27446	0.0229382	0.159935
ENSBTAG00000045857	23.6392	-1.36068	0.598251	-2.27443	0.0229404	0.159935
ENSBTAG00000016469	10.8279	-1.52794	0.672049	-2.27356	0.0229925	0.160214
ENSBTAG00000002278	6.9954	-1.30691	0.574986	-2.27295	0.0230294	0.160385
ENSBTAG00000014595	27.0998	-1.31222	0.577533	-2.27211	0.0230801	0.160653
ENSBTAG00000039425	2.17513	-1.88948	0.831728	-2.27175	0.0231017	0.160718
ENSBTAG00000003719	112.313	1.27976	0.56345	2.27129	0.0231296	0.160742
ENSBTAG00000051452	8.21523	1.2874	0.566787	2.2714	0.0231225	0.160742
ENSBTAG00000018385	32.3798	0.785138	0.34581	2.27043	0.0231812	0.161015
ENSBTAG00000024476	8.44232	-1.20743	0.532008	-2.26958	0.023233	0.161284
ENSBTAG00000051269	9.87463	-1.45879	0.64287	-2.26919	0.0232569	0.161284
ENSBTAG00000037397	7.40358	1.6193	0.713559	2.26932	0.0232487	0.161284
ENSBTAG00000008545	316.005	0.858114	0.378436	2.26753	0.023358	0.161899
ENSBTAG00000004549	20.038	-0.760852	0.335708	-2.26641	0.0234261	0.161943
ENSBTAG00000011187	52.0603	1.17085	0.516502	2.26688	0.0233976	0.161943
ENSBTAG00000012408	74.3378	1.31734	0.581171	2.26669	0.0234089	0.161943
ENSBTAG00000014392	73.8547	0.709059	0.312821	2.26666	0.0234111	0.161943
ENSBTAG00000015569	13.9409	1.5561	0.686533	2.2666	0.0234146	0.161943
ENSBTAG00000025550	2.33868	-1.56611	0.691173	-2.26587	0.0234591	0.162085
ENSBTAG00000006974	2.8598	-1.67551	0.739708	-2.26509	0.0235072	0.162332
ENSBTAG00000044631	2.58107	1.73697	0.766952	2.26477	0.0235269	0.162383
ENSBTAG00000018909	15.8403	-1.06256	0.469279	-2.26423	0.0235597	0.162464
ENSBTAG00000015543	104.251	-1.05914	0.467784	-2.26417	0.0235634	0.162464
ENSBTAG00000014380	28.1103	-1.51179	0.668138	-2.26268	0.0236551	0.16301
ENSBTAG00000037702	84.7694	1.32888	0.587645	2.26137	0.0237366	0.163156
ENSBTAG00000016895	225.443	0.762136	0.337074	2.26104	0.0237569	0.163156
ENSBTAG00000021953	16.1577	-1.11141	0.491505	-2.26124	0.0237444	0.163156
ENSBTAG00000048674	19.9316	-0.900904	0.398466	-2.26093	0.0237635	0.163156
ENSBTAG00000001104	2.29341	-1.5261	0.674869	-2.26132	0.0237392	0.163156
ENSBTAG00000004406	2.81731	-1.64003	0.725275	-2.26125	0.0237435	0.163156
ENSBTAG00000004786	13.3286	-1.48919	0.658501	-2.26148	0.0237297	0.163156
ENSBTAG00000001492	277.464	1.43674	0.635667	2.2602	0.0238086	0.16338
ENSBTAG00000023445	64.8362	-1.03288	0.457058	-2.25985	0.0238305	0.163444
ENSBTAG00000046019	332.271	-0.958482	0.424259	-2.25919	0.0238716	0.163641
ENSBTAG00000004976	8.77772	-1.20713	0.535089	-2.25595	0.0240738	0.164941
ENSBTAG00000046111	11.1996	-1.53883	0.682295	-2.25537	0.0241099	0.165102
ENSBTAG00000030257	62.9686	-1.52265	0.675422	-2.25437	0.0241731	0.165448
ENSBTAG00000003718	24.6933	-0.841005	0.373128	-2.25393	0.0242004	0.165462
ENSBTAG00000017276	3.09038	1.85383	0.822452	2.25402	0.0241948	0.165462
ENSBTAG00000050189	2.29174	-1.8464	0.81929	-2.25366	0.0242176	0.165493
ENSBTAG00000038878	2.12754	-1.82884	0.811647	-2.25325	0.0242433	0.165561
ENSBTAG00000014526	100.887	0.845069	0.375069	2.2531	0.0242527	0.165561
ENSBTAG00000008943	1.59121	-1.86911	0.829691	-2.25278	0.0242732	0.165614
ENSBTAG00000016414	58.5048	1.00352	0.445753	2.25129	0.0243669	0.166167
ENSBTAG00000008884	4.03557	-1.34865	0.599305	-2.25035	0.0244269	0.166489
ENSBTAG00000006441	319.845	0.750441	0.333613	2.24943	0.024485	0.166546
ENSBTAG00000048655	7.8771	-1.58667	0.705371	-2.24942	0.024486	0.166546
ENSBTAG00000051756	3.53019	1.24863	0.555071	2.24949	0.0244816	0.166546
ENSBTAG00000053923	13.421	-0.811945	0.360908	-2.24973	0.0244664	0.166546
ENSBTAG00000001725	5.65342	1.56801	0.697261	2.24881	0.0245243	0.166719
ENSBTAG00000031362	1.51479	-1.82111	0.810088	-2.24804	0.0245738	0.166969
ENSBTAG00000006016	98.5373	0.951239	0.423184	2.24781	0.0245881	0.16698
ENSBTAG00000021798	6.04322	-1.66081	0.739026	-2.2473	0.024621	0.167117
ENSBTAG00000017682	420.172	1.33174	0.593216	2.24494	0.0247718	0.167864
ENSBTAG00000054700	4.32997	-1.38478	0.61689	-2.24478	0.0247824	0.167864
ENSBTAG00000022564	14.3059	-1.38684	0.617799	-2.24481	0.0247803	0.167864
ENSBTAG00000022989	2.5636	-1.84426	0.821567	-2.24481	0.0247804	0.167864
ENSBTAG00000020540	5.83387	1.59812	0.712163	2.24404	0.0248295	0.167972
ENSBTAG00000016045	8.24817	-1.45518	0.648401	-2.24426	0.0248159	0.167972
ENSBTAG00000043959	1.99473	-1.65871	0.739197	-2.24393	0.0248368	0.167972
ENSBTAG00000001508	4.73129	-1.28231	0.571583	-2.24345	0.0248681	0.168017
ENSBTAG00000001557	2.49461	-1.85033	0.824775	-2.24343	0.0248691	0.168017
ENSBTAG00000022635	6.33918	-1.62295	0.72359	-2.24291	0.0249025	0.168156
ENSBTAG00000020756	75.6344	0.997718	0.444969	2.24222	0.0249473	0.168372
ENSBTAG00000003634	6.41707	-1.37242	0.612401	-2.24104	0.0250234	0.168798
ENSBTAG00000000925	2.78311	-1.8732	0.836252	-2.23999	0.0250913	0.16917
ENSBTAG00000017140	9.30404	-1.14457	0.511111	-2.23937	0.0251321	0.169184
ENSBTAG00000013761	45.9757	-1.09377	0.488363	-2.23967	0.0251127	0.169184
ENSBTAG00000049822	4.61403	-1.38786	0.619755	-2.23936	0.0251322	0.169184
ENSBTAG00000014250	2.68838	-1.41873	0.634193	-2.23706	0.0252825	0.169502
ENSBTAG00000005574	209.324	-1.36876	0.611564	-2.23813	0.0252123	0.169502
ENSBTAG00000052280	37.5203	-0.768282	0.343423	-2.23713	0.0252777	0.169502
ENSBTAG00000001927	1.50412	-1.83706	0.820864	-2.23796	0.0252238	0.169502
ENSBTAG00000046552	7.56436	-1.05303	0.470649	-2.23741	0.0252595	0.169502
ENSBTAG00000036016	46.3591	1.15568	0.516609	2.23705	0.0252829	0.169502
ENSBTAG00000021438	7.71058	1.13365	0.506668	2.23747	0.0252556	0.169502
ENSBTAG00000019123	144.531	1.3691	0.611632	2.23843	0.0251928	0.169502
ENSBTAG00000005955	8.3217	-1.32134	0.590951	-2.23596	0.0253542	0.169719
ENSBTAG00000000429	101.657	-0.97444	0.435741	-2.23628	0.0253334	0.169719
ENSBTAG00000019537	43.0216	0.801177	0.35829	2.23611	0.0253445	0.169719
ENSBTAG00000002918	19.0241	-1.17967	0.527643	-2.23574	0.0253689	0.169731
ENSBTAG00000007921	46.2719	1.19508	0.534768	2.23476	0.0254332	0.169814
ENSBTAG00000000668	9.94443	-1.13228	0.506669	-2.23476	0.0254328	0.169814
ENSBTAG00000052989	2.10812	-1.83123	0.819232	-2.2353	0.0253979	0.169814
ENSBTAG00000051883	2.05349	-1.5429	0.690363	-2.23491	0.0254234	0.169814
ENSBTAG00000013860	90.8839	0.734516	0.328826	2.23375	0.0254995	0.16993
ENSBTAG00000011765	144.152	0.9003	0.403007	2.23395	0.025486	0.16993
ENSBTAG00000046939	51.7907	-1.64838	0.737959	-2.23371	0.0255025	0.16993
ENSBTAG00000015899	13.0639	-0.897808	0.401908	-2.23387	0.0254919	0.16993
ENSBTAG00000024449	71.4806	-1.47101	0.658625	-2.23345	0.0255194	0.169936
ENSBTAG00000039552	12.2866	-1.02348	0.458283	-2.2333	0.0255293	0.169936
ENSBTAG00000000900	39.1318	-1.2885	0.577167	-2.23245	0.0255852	0.1701
ENSBTAG00000010450	25.1763	-1.00338	0.449511	-2.23217	0.025604	0.1701
ENSBTAG00000021830	474.666	-1.23673	0.554055	-2.23214	0.0256059	0.1701
ENSBTAG00000006448	7.69556	-1.23204	0.551934	-2.23222	0.0256002	0.1701
ENSBTAG00000005557	63.4944	-1.17805	0.528185	-2.23037	0.0257229	0.170791
ENSBTAG00000037383	583.866	0.868256	0.389447	2.22946	0.0257835	0.170846
ENSBTAG00000003519	4.72285	-1.33769	0.599968	-2.22961	0.0257734	0.170846
ENSBTAG00000000132	819.821	0.853322	0.382728	2.22958	0.0257756	0.170846
ENSBTAG00000009656	38.7726	1.8574	0.832994	2.22978	0.0257619	0.170846
ENSBTAG00000013439	9.51688	-1.63394	0.73331	-2.22817	0.0258689	0.170955
ENSBTAG00000010164	10.4111	-1.70208	0.763831	-2.22834	0.0258578	0.170955
ENSBTAG00000009552	638.141	0.897337	0.402748	2.22804	0.0258781	0.170955
ENSBTAG00000005397	468.576	0.579414	0.259962	2.22884	0.0258244	0.170955
ENSBTAG00000016890	54.7328	-1.01357	0.454772	-2.22873	0.0258316	0.170955
ENSBTAG00000014506	4.16154	-1.50323	0.674673	-2.22809	0.0258744	0.170955
ENSBTAG00000006882	15.8771	-1.536	0.689595	-2.2274	0.0259207	0.170977
ENSBTAG00000034090	1.72167	-1.85766	0.833966	-2.2275	0.0259139	0.170977
ENSBTAG00000006910	147.249	1.07601	0.483073	2.22742	0.0259193	0.170977
ENSBTAG00000052312	3.71742	1.77732	0.798192	2.22668	0.0259684	0.171206
ENSBTAG00000004428	103.329	-0.751049	0.337359	-2.22626	0.0259966	0.171305
ENSBTAG00000013960	63.956	-0.737187	0.331253	-2.22545	0.0260512	0.171407
ENSBTAG00000009389	399.587	0.728218	0.327207	2.22555	0.026044	0.171407
ENSBTAG00000006697	248.079	1.43441	0.644512	2.22557	0.0260429	0.171407
ENSBTAG00000016828	225.42	0.65592	0.294849	2.2246	0.0261081	0.171695
ENSBTAG00000007158	42.3098	0.828508	0.372502	2.22417	0.0261371	0.171799
ENSBTAG00000005607	6.88928	-1.3594	0.611446	-2.22326	0.0261984	0.172029
ENSBTAG00000007409	24.6633	0.839059	0.377383	2.22336	0.0261912	0.172029
ENSBTAG00000002290	32.1762	1.56141	0.702399	2.22297	0.0262178	0.172071
ENSBTAG00000005269	9.06595	-1.34928	0.607162	-2.22227	0.0262652	0.172296
ENSBTAG00000020780	189.592	1.20487	0.542293	2.2218	0.0262968	0.172321
ENSBTAG00000004034	29.4923	-0.929429	0.418405	-2.22136	0.0263265	0.172321
[truncated: 25,608 more rows]

## Sheet: After the threshold (GSE131607)
Gene Identifiers	Gene name	Annotation	Locus	mean normalised counts	fold change	log2 fold change estimate	Wald statistic	p value	p value adjusted - false discovery rate (FDR)
ENSBTAG00000012460	ELF5	E74 like ETS transcription factor 5	15:65019976-65067265	404.66	-4.54167	0.732012	-6.20437	5.49179e-10	1.19904e-06
ENSBTAG00000013417	GLYCAM1	glycosylation-dependent cell adhesion molecule 1	5:25478787-25482857	3601.71	-4.39418	0.699809	-6.27911	3.40509e-10	1.05224e-06
ENSBTAG00000012888	C2H2orf80	chromosome 2 C2orf80 homolog	2:96437069-96460618	21.5686	-4.29366	0.781886	-5.49141	3.98732e-08	1.89615e-05
ENSBTAG00000005501	COBLL1	cordon-bleu WH2 repeat protein like 1	2:31429997-31587069	52.6343	-4.2396	0.76726	-5.52564	3.28278e-08	1.79456e-05
ENSBTAG00000012794	PAH	phenylalanine hydroxylase	5:66613984-66732963	74.0398	-4.20377	0.75274	-5.58462	2.34208e-08	1.61481e-05
ENSBTAG00000039787	CSN3	casein kappa	6:85645854-85658926	9682.29	-4.17678	0.680329	-6.13934	8.28626e-10	1.55071e-06
ENSBTAG00000004777	S100B	S100 calcium binding protein B	1:146272607-146280008	123.424	-4.14234	0.717801	-5.77087	7.88629e-09	6.88736e-06
ENSBTAG00000011990	ALOX15	arachidonate 15-lipoxygenase	19:26697231-26705809	34.7582	-4.06091	0.750145	-5.4135	6.18037e-08	2.38126e-05
ENSBTAG00000010932	DNAJC12	DnaJ heat shock protein family (Hsp40) member C12	28:24248418-24296594	196.538	-4.04084	0.736176	-5.48896	4.04309e-08	1.89615e-05
ENSBTAG00000014596	EFHD1	EF-hand domain family member D1	3:112396168-112440870	39.4707	-4.02318	0.684366	-5.87871	4.13483e-09	4.9242e-06
ENSBTAG00000009844	CCN1	cellular communication network factor 1	3:58488378-58491302	63.5807	-4.00826	0.634067	-6.32151	2.59023e-10	1.05224e-06
ENSBTAG00000005005	CSN1S2	casein alpha-S2	6:85529905-85548556	8060.5	-3.9696	0.720083	-5.5127	3.53363e-08	1.85162e-05
ENSBTAG00000012780	LPO	lactoperoxidase	19:9202920-9247946	61.3124	-3.92409	0.650773	-6.02989	1.64072e-09	2.38816e-06
ENSBTAG00000021751	RASEF	RAS and EF-hand domain containing	8:76173243-76268355	21.5434	-3.8895	0.786061	-4.94808	7.49486e-07	0.000146541
ENSBTAG00000021082	TMEM125	transmembrane protein 125	3:102754385-102756240	8.7791	-3.87457	0.750136	-5.16515	2.40245e-07	6.28492e-05
ENSBTAG00000017150	EHF	ETS homologous factor	15:65186293-65227768	89.8723	-3.81729	0.717687	-5.31887	1.04411e-07	3.59945e-05
ENSBTAG00000011733	GIPC2	GIPC PDZ domain containing family member 2	3:66535129-66637864	36.6626	-3.81124	0.782231	-4.87228	1.1032e-06	0.000195296
ENSBTAG00000002029	IGSF5	immunoglobulin superfamily member 5	1:139827395-139881435	5.87298	-3.79397	0.765664	-4.95514	7.22768e-07	0.000146541
ENSBTAG00000003894	NDRG4	NDRG family member 4	18:26255289-26298424	11.1287	-3.79255	0.692405	-5.47736	4.3172e-08	1.90286e-05
ENSBTAG00000002632	CSN2	casein beta	6:85449164-85457744	16699.1	-3.79165	0.683638	-5.54628	2.91811e-08	1.7376e-05
ENSBTAG00000014229	SYT17	synaptotagmin 17	25:16711129-16799832	17.3953	-3.76923	0.813898	-4.63109	3.63751e-06	0.000425764
ENSBTAG00000040070	SCGB1D	secretoglobin, family 1D, member 2	29:40681373-40684239	24.1947	-3.73087	0.74485	-5.00888	5.47476e-07	0.000123654
ENSBTAG00000010362	NOSTRIN	nitric oxide synthase trafficking	2:27269454-27332687	14.3655	-3.72662	0.747036	-4.98854	6.08371e-07	0.00013065
ENSBTAG00000003829	HPN	hepsin	18:45782388-45802719	26.2067	-3.72337	0.794521	-4.68631	2.78179e-06	0.000353008
ENSBTAG00000019596	GPRC5B	G protein-coupled receptor class C group 5 member B	25:17478832-17498791	10.216	-3.69957	0.811745	-4.55755	5.17531e-06	0.000538068
ENSBTAG00000001250	TFAP2A	transcription factor AP-2 alpha	23:45614708-45637787	13.2147	-3.67841	0.709888	-5.18167	2.19902e-07	5.87902e-05
ENSBTAG00000047499	IRX2	iroquois homeobox 2	20:70038568-70046818	11.4314	-3.62305	0.713391	-5.07863	3.80156e-07	9.22231e-05
ENSBTAG00000011356	CAMSAP3	calmodulin regulated spectrin associated protein family member 3	7:16447830-16464459	6.21844	-3.61452	0.713281	-5.06746	4.03164e-07	9.43117e-05
ENSBTAG00000010152	MID1	midline 1	X:132157304-132305813	27.0425	-3.60296	0.76113	-4.73369	2.2047e-06	0.000302196
ENSBTAG00000047287	MTARC1	mitochondrial amidoxime reducing component 1	16:24269638-24292851	77.9741	-3.60114	0.687167	-5.24056	1.60089e-07	4.7663e-05
ENSBTAG00000015980	FASN	fatty acid synthase	19:50775674-50796012	416.876	-3.59583	0.609362	-5.90098	3.61349e-09	4.73367e-06
ENSBTAG00000011779	MAL2	mal, T cell differentiation protein 2	14:44987026-45020255	43.5786	-3.55328	0.614967	-5.778	7.55926e-09	6.88736e-06
ENSBTAG00000014678	PAEP	progestagen-associated endometrial protein	11:103255824-103264276	5075.89	-3.53948	0.640585	-5.52538	3.28774e-08	1.79456e-05
ENSBTAG00000010521	PVRIG	PVR related immunoglobulin domain containing	25:36191068-36193369	119.987	-3.49152	0.769613	-4.53673	5.7133e-06	0.000567002
ENSBTAG00000013744	SYNPO	synaptopodin	7:61971868-62026834	54.8953	-3.48721	0.771791	-4.51833	6.23284e-06	0.000595987
ENSBTAG00000003089	RHPN2	rhophilin Rho GTPase binding protein 2	18:43404074-43474596	10.4884	-3.4556	0.715841	-4.82734	1.38371e-06	0.000220501
ENSBTAG00000007695	CSN1S1	casein alpha s1	6:85411118-85429268	13118	-3.45303	0.673466	-5.12726	2.93995e-07	7.40641e-05
ENSBTAG00000054572	PEG3	paternally expressed 3	18:64099930-64118980	5.28446	-3.43266	0.750647	-4.57294	4.80927e-06	0.000512206
ENSBTAG00000027126	MUC15	mucin 15, cell surface associated	15:57270887-57284289	121.313	-3.42112	0.817917	-4.18273	2.88032e-05	0.00179677
ENSBTAG00000018206	NIPAL2	NIPA like domain containing 2	14:65960510-66051049	12.521	-3.40291	0.689663	-4.93417	8.04926e-07	0.000155067
ENSBTAG00000019798	PIGR	polymeric immunoglobulin receptor	16:4712913-4731265	47.784	-3.40172	0.670597	-5.07268	3.9225e-07	9.34268e-05
ENSBTAG00000004838	IRX5	iroquois homeobox 5	18:23234761-23240750	4.09504	-3.399	0.744054	-4.56821	4.91899e-06	0.00051551
ENSBTAG00000018229	NFIX	nuclear factor I X	7:12481482-12575856	15.5258	-3.39235	0.776293	-4.36994	1.24283e-05	0.000969115
ENSBTAG00000010693	LMO7	LIM domain 7	12:50677082-50897222	21.3218	-3.38153	0.644447	-5.24718	1.54444e-07	4.7663e-05
ENSBTAG00000008793	RNASE1	ribonuclease, RNase A family, 1	10:26351238-26385111	37.8077	-3.37945	0.772354	-4.37552	1.21141e-05	0.000961789
ENSBTAG00000014252	SPTLC3	serine palmitoyltransferase long chain base subunit 3	13:6598913-6750081	16.4727	-3.36605	0.726861	-4.63094	3.64012e-06	0.000425764
ENSBTAG00000004948	LRATD1	LRAT domain containing 1	11:83673039-83676241	10.7182	-3.36036	0.730355	-4.60099	4.2048e-06	0.000474853
ENSBTAG00000021276	TFF3	trefoil factor 3	1:142565466-142569246	6.09895	-3.3453	0.759568	-4.40422	1.06168e-05	0.000866979
ENSBTAG00000004905	KRT19	keratin 19	19:41731625-41735635	137.673	-3.33635	0.639267	-5.21903	1.79863e-07	5.01322e-05
ENSBTAG00000019633	SHROOM3	shroom family member 3	6:91317426-91647743	21.8305	-3.3302	0.666947	-4.9932	5.93875e-07	0.000129663
ENSBTAG00000015106	DSP	desmoplakin	23:47824435-47868337	42.4079	-3.32982	0.645098	-5.16173	2.4468e-07	6.28492e-05
ENSBTAG00000024091	MALL	mal, T cell differentiation protein like	11:1773930-1807073	10.2908	-3.32806	0.686259	-4.84956	1.23734e-06	0.000209219
ENSBTAG00000016819	FABP3	fatty acid binding protein 3	2:122285620-122294666	581.779	-3.32664	0.62892	-5.28944	1.2269e-07	4.12112e-05
ENSBTAG00000040147	SYNDIG1	synapse differentiation inducing 1	13:42413642-42517964	4.9651	-3.30284	0.761938	-4.33479	1.45898e-05	0.00108187
ENSBTAG00000000585	LY6G6C	lymphocyte antigen 6 family member G6C	23:27589914-27592606	9.55253	-3.2839	0.671603	-4.88964	1.01019e-06	0.00018128
ENSBTAG00000009512	EPS8L1	EPS8 like 1	18:62310784-62323676	5.6684	-3.26943	0.733833	-4.45529	8.37814e-06	0.000712686
ENSBTAG00000021838	ESRP1	epithelial splicing regulatory protein 1	14:69602149-69660461	10.9871	-3.25522	0.757189	-4.29909	1.71498e-05	0.00121439
ENSBTAG00000004990	NEO1	neogenin 1	10:19888399-20126828	7.86044	-3.24896	0.711005	-4.56952	4.88834e-06	0.00051551
ENSBTAG00000020520	RASD1	ras related dexamethasone induced 1	19:34819717-34821443	14.9392	-3.24374	0.667494	-4.85957	1.17641e-06	0.000202775
ENSBTAG00000048250	HSTN	histatherin	6:85459411-85472039	148.963	-3.2429	0.691309	-4.69096	2.71926e-06	0.000352696
ENSBTAG00000046350	PKP1	plakophilin 1	16:79787223-79824967	6.23261	-3.24194	0.708106	-4.57832	4.68724e-06	0.000507489
ENSBTAG00000054069	CRNN	cornulin	3:18280345-18286663	10.8587	-3.23441	0.696574	-4.64331	3.42866e-06	0.000415344
ENSBTAG00000017704	ABCG2	ATP binding cassette subfamily G member 2	6:36475377-36603209	47.0971	-3.23272	0.668787	-4.83371	1.34013e-06	0.000220501
ENSBTAG00000006367	CCN2	cellular communication network factor 2	9:69887189-69890613	65.6838	-3.21544	0.62969	-5.10638	3.28382e-07	8.11661e-05
ENSBTAG00000034848	F2RL1	F2R like trypsin receptor 1	10:8022302-8031994	10.6452	-3.19187	0.674717	-4.73069	2.23763e-06	0.000302196
ENSBTAG00000006263	GP2	glycoprotein 2	25:17988332-18004842	17.0735	-3.18731	0.731415	-4.35773	1.31417e-05	0.00100091
ENSBTAG00000001523	YES1	YES proto-onco 1, Src family tyrosine kinase	24:35592011-35656660	15.0784	-3.17817	0.762316	-4.1691	3.05809e-05	0.0018633
ENSBTAG00000009419	TRIM29	tripartite motif containing 29	15:30684847-30712927	9.77584	-3.17439	0.787813	-4.02938	5.59253e-05	0.00288434
ENSBTAG00000014357	SDC2	syndecan 2	14:67588233-67708225	10.0953	-3.17109	0.761374	-4.16496	3.11409e-05	0.00188625
ENSBTAG00000019791	GRHL3	grainyhead like transcription factor 3	2:128563987-128600189	3.79719	-3.15549	0.757766	-4.16419	3.12455e-05	0.00188625
ENSBTAG00000017685	JUP	junction plakoglobin	19:41961520-41987894	31.5303	-3.15205	0.603277	-5.22487	1.74273e-07	4.96299e-05
ENSBTAG00000012305	ADGRL2	adhesion G protein-coupled receptor L2	3:62436807-63147752	14.2126	-3.14893	0.738939	-4.26142	2.03132e-05	0.00139321
ENSBTAG00000021251	RIPK4	receptor interacting serine/threonine kinase 4	1:142011078-142037290	2.66262	-3.14162	0.764878	-4.10735	4.00231e-05	0.0023097
ENSBTAG00000002849	IRF6	interferon regulatory factor 6	16:73502081-73518531	10.552	-3.13608	0.718081	-4.36731	1.25786e-05	0.000975031
ENSBTAG00000007762	ASIC3	acid sensing ion channel subunit 3	4:113624753-113628970	7.56386	-3.11994	0.80743	-3.86403	0.000111529	0.00476234
ENSBTAG00000000945	ATP2C2	ATPase secretory pathway Ca2+ transporting 2	18:10607005-10683673	25.0825	-3.11841	0.590475	-5.28118	1.28355e-07	4.20364e-05
ENSBTAG00000051116	C23H6orf132	chromosome 23 C6orf132 homolog	23:15831094-15865906	9.11194	-3.11335	0.679935	-4.5789	4.67437e-06	0.000507489
ENSBTAG00000020829	PTPRK	protein tyrosine phosphatase receptor type K	9:66006739-66619640	15.4551	-3.1123	0.647814	-4.80432	1.5528e-06	0.000231156
ENSBTAG00000005859	LALBA	lactalbumin alpha	5:31183432-31213145	1644.73	-3.10995	0.711162	-4.37305	1.22521e-05	0.000966879
ENSBTAG00000027182	NR3C2	nuclear receptor subfamily 3 group C member 2	17:9583647-10018758	21.0787	-3.10728	0.810521	-3.83368	0.000126239	0.00520042
ENSBTAG00000008816	TRIM2	tripartite motif containing 2	17:4309174-4436986	60.0757	-3.09907	0.72167	-4.29431	1.75238e-05	0.0012342
ENSBTAG00000016739	RASAL1	RAS protein activator like 1	17:61125494-61163613	6.19268	-3.09648	0.768332	-4.03013	5.57454e-05	0.00288434
ENSBTAG00000002194	MYZAP	myocardial zonula adherens protein	10:52607700-52719411	3.54947	-3.09635	0.754064	-4.10622	4.0219e-05	0.00231083
ENSBTAG00000019052	ANK3	ankyrin 3	28:15696546-15814967	12.6166	-3.08845	0.738886	-4.17987	2.91672e-05	0.00180231
ENSBTAG00000014750	EPB41L4A	erythrocyte membrane protein band 4.1 like 4A	10:1518392-1814761	16.0086	-3.08267	0.753601	-4.09058	4.30293e-05	0.00238849
ENSBTAG00000018725	FBLIM1	filamin binding LIM protein 1	16:51777677-51805354	2.95677	-3.07255	0.80561	-3.81394	0.000136766	0.00549582
ENSBTAG00000018747	PRKAA2	protein kinase AMP-activated catalytic subunit alpha 2	3:89477899-89549744	9.69757	-3.07252	0.827974	-3.71089	0.000206536	0.0075156
ENSBTAG00000000561	OCLN	occludin	20:10230183-10276416	12.657	-3.07136	0.654737	-4.69099	2.71892e-06	0.000352696
ENSBTAG00000012560	SFTPC	surfactant protein C	8:69474988-69478735	4.13473	-3.06438	0.812087	-3.77346	0.000160999	0.00635265
ENSBTAG00000012083	IRX3	iroquois homeobox 3	18:22615235-22618354	10.5949	-3.05865	0.742336	-4.1203	3.78372e-05	0.0022128
ENSBTAG00000040432	CLDN3	claudin 3	25:33507968-33509181	21.3506	-3.04343	0.72965	-4.17108	3.03154e-05	0.0018633
ENSBTAG00000008232	DAB2IP	DAB2 interacting protein	11:92474356-92686144	7.57295	-3.02782	0.792842	-3.81895	0.00013402	0.00545797
ENSBTAG00000017529	CA8	carbonic anhydrase 8	14:25956319-26038333	9.26363	-3.02299	0.74366	-4.06502	4.80274e-05	0.00259983
ENSBTAG00000018914	RAB25	RAB25, member RAS onco family	3:14700973-14708274	5.29516	-3.02113	0.672162	-4.49464	6.96866e-06	0.000632067
ENSBTAG00000044155	BSPRY	B-box and SPRY domain containing	8:102605161-102628860	4.15015	-3.00918	0.768204	-3.91717	8.95958e-05	0.00400744
ENSBTAG00000010978	PROX1	prospero homeobox 1	16:69536053-69590809	8.39858	-3.00138	0.804946	-3.72868	0.000192487	0.00724593
ENSBTAG00000004860	SLC27A6	solute carrier family 27 member 6	7:25037025-25117897	10.2566	-2.99181	0.815257	-3.66978	0.000242758	0.00843535
ENSBTAG00000004822	SOX10	SRY-box transcription factor 10	5:109757715-109768623	18.2647	-2.98598	0.658916	-4.53166	5.85224e-06	0.000569225
ENSBTAG00000002779	GABRP	gamma-aminobutyric acid type A receptor subunit pi	20:2680474-2707201	8.62963	-2.98186	0.738284	-4.03891	5.36994e-05	0.00281385
ENSBTAG00000021007	FOLR1	folate receptor alpha	15:51792671-51805078	5.68227	-2.97595	0.750068	-3.96758	7.26074e-05	0.0034969
ENSBTAG00000039731	RND3	Rho family GTPase 3	2:45698139-45719676	18.2266	-2.96756	0.627087	-4.73229	2.21999e-06	0.000302196
ENSBTAG00000012482	CDCP1	CUB domain containing protein 1	22:54085588-54138907	4.21988	-2.95388	0.680092	-4.34335	1.40323e-05	0.00105042
ENSBTAG00000002080	CCN3	cellular communication network factor 3	14:44848527-44856903	6.06857	-2.93342	0.689202	-4.25625	2.07882e-05	0.00140561
ENSBTAG00000017167	LRAT	lecithin retinol acyltransferase	17:2668435-2675467	3.41678	-2.9243	0.782544	-3.73692	0.000186289	0.00707357
ENSBTAG00000014501	FERMT2	fermitin family member 2	10:65537750-65613540	10.1019	-2.9118	0.740873	-3.93023	8.48659e-05	0.00386022
ENSBTAG00000026236	AZGP1	alpha-2-glycoprotein 1, zinc-binding	25:36445778-36450266	17.428	-2.9084	0.629586	-4.61954	3.84583e-06	0.000441933
ENSBTAG00000013736	PROM1	prominin 1	6:111165322-111279541	13.301	-2.90135	0.722538	-4.01549	5.93217e-05	0.00300563
ENSBTAG00000046547	CIDEA	cell death inducing DFFA like effector a	24:42779034-42792110	24.2862	-2.89401	0.618009	-4.68279	2.82993e-06	0.000353068
ENSBTAG00000049091	SIX4	SIX homeobox 4	10:72874594-72885767	3.43994	-2.88354	0.817816	-3.5259	0.000422047	0.0121512
ENSBTAG00000001598	MAP7	microtubule associated protein 7	9:74359538-74536882	9.14222	-2.87869	0.695174	-4.14096	3.45855e-05	0.00206881
ENSBTAG00000017104	MUC1	mucin 1, cell surface associated	3:15427371-15432019	29.2238	-2.86825	0.651245	-4.40425	1.06151e-05	0.000866979
ENSBTAG00000019916	CLMN	calmin	21:60062384-60174358	13.0414	-2.86809	0.798029	-3.59397	0.000325673	0.0102865
ENSBTAG00000016444	RETREG1	reticulophagy regulator 1	20:56526791-56683260	17.5335	-2.86471	0.653688	-4.38239	1.17386e-05	0.000937657
ENSBTAG00000045824	SOX9	SRY-box transcription factor 9	19:58919579-58923174	4.88624	-2.85815	0.803941	-3.55517	0.000377739	0.0114234
ENSBTAG00000000809	IRX1	iroquois homeobox 1	20:69312348-69335913	7.9277	-2.85787	0.80645	-3.54376	0.000394463	0.0116911
ENSBTAG00000002097	TMC5	transmembrane channel like 5	25:17029435-17093394	3.44368	-2.85727	0.830842	-3.439	0.000583857	0.0149678
ENSBTAG00000010423	LIFR	LIF receptor subunit alpha	20:35840757-35949859	6.26864	-2.85588	0.822003	-3.47429	0.000512208	0.0137829
ENSBTAG00000003049	MICALL2	MICAL like 2	25:41461263-41480286	4.47723	-2.85207	0.742285	-3.84228	0.000121897	0.00505334
ENSBTAG00000017243	GATA3	GATA binding protein 3	13:15906719-15935286	32.656	-2.85076	0.699989	-4.07257	4.6497e-05	0.00253796
ENSBTAG00000009145	SLC7A4	solute carrier family 7 member 4	17:72369764-72376047	5.64362	-2.8489	0.766445	-3.71703	0.000201582	0.00741644
ENSBTAG00000010111	TCF7L1	transcription factor 7 like 1	11:49674139-49876828	4.0958	-2.84849	0.701409	-4.0611	4.8842e-05	0.00262307
ENSBTAG00000003336	TPD52L1	TPD52 like 1	9:25985764-26078941	5.28635	-2.84482	0.816186	-3.48551	0.000491208	0.0134059
ENSBTAG00000003390	SF3A1	splicing factor 3a subunit 1	17:69345496-69364944	1052	-2.84184	0.692609	-4.10309	4.0767e-05	0.00231877
ENSBTAG00000048493	NAALADL2	N-acetylated alpha-linked acidic dipeptidase like 2	1:91436009-92436553	5.81562	-2.836	0.83285	-3.40517	0.000661219	0.0162209
ENSBTAG00000031004	CNFN	cornifelin	18:50916109-50918408	4.80696	-2.83439	0.830788	-3.41168	0.00064563	0.015898
ENSBTAG00000011659	PIGZ	phosphatidylinositol glycan anchor biosynthesis class Z	1:71415019-71440654	2.31755	-2.82945	0.775722	-3.6475	0.000264802	0.00887189
ENSBTAG00000007204	KRT80	keratin 80	5:27732717-27757234	10.2865	-2.82677	0.71288	-3.96529	7.33083e-05	0.00351772
ENSBTAG00000004381	TACSTD2	tumor associated calcium signal transducer 2	3:87457691-87458650	14.9415	-2.81624	0.686324	-4.10336	4.0719e-05	0.00231877
ENSBTAG00000017370	ARFGEF3	ARFGEF family member 3	9:75966230-76132574	4.33914	-2.81039	0.796973	-3.52633	0.000421358	0.0121512
ENSBTAG00000038148	SOWAHB	sosondowah ankyrin repeat domain family member B	6:91734617-91736950	2.87665	-2.80829	0.791697	-3.54717	0.000389387	0.0116195
ENSBTAG00000003375	TC2N	tandem C2 domains, nuclear	21:56489308-56531661	6.63298	-2.80421	0.770169	-3.64103	0.000271546	0.00907462
ENSBTAG00000005110	CADPS2	calcium dependent secretion activator 2	4:86734600-87314496	9.83827	-2.79875	0.745973	-3.75182	0.000175556	0.00674422
ENSBTAG00000038141	ADGRG1	adhesion G protein-coupled receptor G1	18:25595310-25641535	9.24879	-2.78957	0.578099	-4.82542	1.39706e-06	0.000220501
ENSBTAG00000002178	PPL	periplakin	25:3948864-3996463	13.6588	-2.78756	0.655373	-4.25339	2.10555e-05	0.00140747
ENSBTAG00000013928	WFDC2	WAP four-disulfide core domain 2	13:74360635-74367977	25.223	-2.77598	0.688787	-4.03025	5.57174e-05	0.00288434
ENSBTAG00000052499	RNF39	ring finger protein 39	23:28904289-28908861	5.62053	-2.76344	0.807402	-3.42263	0.000620192	0.0155239
ENSBTAG00000010671	GLI3	GLI family zinc finger 3	4:78761983-79063150	1.56579	-2.75195	0.810153	-3.39683	0.000681724	0.0165275
ENSBTAG00000017075	STX1A	syntaxin 1A	25:33543190-33561036	5.93986	-2.74971	0.787588	-3.49131	0.000480661	0.0132283
ENSBTAG00000015406	ZNF750	zinc finger protein 750	19:49854334-49863765	6.78385	-2.74964	0.630352	-4.36207	1.28838e-05	0.000992807
ENSBTAG00000021601	PARD6B	par-6 family cell polarity regulator beta	13:78706958-78721688	2.89968	-2.74398	0.747195	-3.67238	0.000240307	0.00837286
ENSBTAG00000008596	PRICKLE1	prickle planar cell polarity protein 1	5:38058247-38171657	8.89856	-2.74262	0.721295	-3.80236	0.000143326	0.00572429
ENSBTAG00000008509	SLC38A3	solute carrier family 38 member 3	22:50131869-50146728	3.79264	-2.74169	0.748169	-3.66454	0.000247784	0.00854203
ENSBTAG00000008700	CRCT1	cysteine rich C-terminal 1	3:18184104-18185905	4.52697	-2.73727	0.770049	-3.55467	0.000378456	0.0114234
ENSBTAG00000019448	CLDN7	claudin 7	19:26970222-26972580	11.4423	-2.71262	0.671017	-4.04255	5.28741e-05	0.00278173
ENSBTAG00000007429	SPNS2	sphingolipid transporter 2	19:24986777-25023355	5.09838	-2.71208	0.692657	-3.91547	9.02267e-05	0.00402031
ENSBTAG00000000815	EPHA2	EPH receptor A2	2:135934234-135972074	75.7973	-2.69763	0.682402	-3.95314	7.7132e-05	0.00363124
ENSBTAG00000000700	PARVA	parvin alpha	15:40167676-40347859	14.3494	-2.68964	0.697732	-3.85483	0.00011581	0.00489287
ENSBTAG00000013303	ACSS2	acyl-CoA synthetase short chain family member 2	13:64186743-64233568	88.9539	-2.67296	0.427441	-6.2534	4.0162e-10	1.05224e-06
ENSBTAG00000032288	GCK	glucokinase	4:77139555-77175906	8.19134	-2.66916	0.68237	-3.9116	9.16866e-05	0.00404409
ENSBTAG00000024663	LAD1	ladinin 1	16:80916091-80929327	27.6356	-2.66813	0.832939	-3.20327	0.00135876	0.0265669
ENSBTAG00000021079	C3H1orf210	chromosome 3 C1orf210 homolog	3:102741183-102744239	7.41366	-2.66566	0.811553	-3.28464	0.00102113	0.0219977
ENSBTAG00000015940	SCGB2A2	secretoglobin, family 2A, member 2	29:40699673-40703153	2.74208	-2.65698	0.819722	-3.24132	0.00118977	0.024315
ENSBTAG00000007013	TOM1L1	target of myb1 like 1 membrane trafficking protein	19:5021192-5083084	24.4973	-2.65476	0.695434	-3.81742	0.000134857	0.00546346
ENSBTAG00000017561	HHIPL2	HHIP like 2	16:26010406-26038411	11.3822	-2.64715	0.795631	-3.32711	0.000877532	0.0198887
ENSBTAG00000006001	STAP2	signal transducing adaptor family member 2	7:19749298-19761854	9.32258	-2.64002	0.67483	-3.91212	9.14888e-05	0.00404409
ENSBTAG00000004518	GRHL2	grainyhead like transcription factor 2	14:62721044-62888891	1.65021	-2.63835	0.785113	-3.36047	0.000778112	0.0182348
ENSBTAG00000001710	CMTM8	CKLF like MARVEL transmembrane domain containing 8	22:6716565-6812479	4.66607	-2.62975	0.754829	-3.4839	0.000494155	0.0134461
ENSBTAG00000025263	FAM160A1	family with sequence similarity 160 member A1	17:6101574-6408853	6.82621	-2.62583	0.608931	-4.31219	1.61643e-05	0.00115083
ENSBTAG00000002214	TAT	tyrosine aminotransferase	18:39435299-39493837	1.76004	-2.6248	0.794084	-3.30545	0.000948253	0.0209984
ENSBTAG00000031497	FGFBP1	fibroblast growth factor binding protein 1	6:111124401-111127372	32.9739	-2.62391	0.58685	-4.47117	7.77941e-06	0.000683962
ENSBTAG00000005162	STX19	syntaxin 19	1:38315772-38331093	3.10511	-2.62305	0.79229	-3.31072	0.000930562	0.0208019
ENSBTAG00000007704	ELOVL7	ELOVL fatty acid elongase 7	20:18454411-18531445	2.12545	-2.62187	0.792044	-3.31025	0.000932115	0.0208019
ENSBTAG00000005633	ARHGEF28	Rho guanine nucleotide exchange factor 28	20:7683041-7967728	5.47661	-2.62118	0.624353	-4.19824	2.69003e-05	0.001719
ENSBTAG00000007159	ESR1	estrogen receptor 1	9:88802742-89097095	7.47631	-2.62028	0.786608	-3.33111	0.000865002	0.019707
ENSBTAG00000006474	EPCAM	epithelial cell adhesion molecule	11:29782764-29793436	24.5703	-2.61848	0.564156	-4.64141	3.46046e-06	0.000415344
ENSBTAG00000002075	MME	membrane metalloendopeptidase	1:112478989-112595507	7.07279	-2.61791	0.797626	-3.28213	0.00103027	0.0221255
ENSBTAG00000016813	SH3D19	SH3 domain containing 19	17:6490585-6698879	9.73272	-2.61778	0.728318	-3.59428	0.000325293	0.0102865
ENSBTAG00000020097	PERP	p53 apoptosis effector related to PMP22	9:75912273-75926756	11.101	-2.61559	0.637713	-4.10152	4.10445e-05	0.00231877
ENSBTAG00000000742	AMOTL2	angiomotin like 2	1:134947902-134965883	5.67371	-2.61516	0.644059	-4.06044	4.89811e-05	0.00262307
ENSBTAG00000032819	MUC20	mucin 20, cell surface associated	1:70460152-70476679	7.99374	-2.60692	0.712385	-3.65942	0.000252782	0.00863772
ENSBTAG00000010850	SERTAD4	SERTA domain containing 4	16:73094210-73105682	5.15979	-2.60688	0.799708	-3.2598	0.00111493	0.0231466
ENSBTAG00000020196	ENPP3	ectonucleotide pyrophosphatase/phosphodiesterase 3	9:69599029-69687302	9.7103	-2.59386	0.801467	-3.23639	0.00121051	0.0246238
ENSBTAG00000000793	LAMC2	laminin subunit gamma 2	16:64223528-64289609	5.61911	-2.59325	0.719717	-3.60315	0.000314378	0.0100489
ENSBTAG00000011392	MYBPC1	myosin binding protein C1	5:65398362-65500279	6.83825	-2.57858	0.773356	-3.33427	0.000855234	0.0195715
ENSBTAG00000010796	SPADH1	spermadhesin 1	26:42549883-42558677	2.56948	-2.57806	0.790304	-3.26211	0.00110585	0.0230678
ENSBTAG00000005193	CRTAM	cytotoxic and regulatory T cell molecule	15:33457223-33485670	4.05418	-2.57599	0.754144	-3.41578	0.000636004	0.0157498
ENSBTAG00000004035	SDK1	sidekick cell adhesion molecule 1	25:39452546-40061787	6.12198	-2.57514	0.694936	-3.70558	0.000210909	0.00763233
ENSBTAG00000032821	SCEL	sciellin	12:52683429-52808583	12.6172	-2.57442	0.737018	-3.49303	0.000477581	0.0131712
ENSBTAG00000011808	MSTN	myostatin	2:6278630-6285486	2.76273	-2.57057	0.833305	-3.08479	0.00203698	0.0352644
ENSBTAG00000002181	KHDRBS3	KH RNA binding domain containing, signal transduction associated 3	14:6400724-6544685	4.11662	-2.57022	0.766537	-3.35303	0.000799322	0.0186011
ENSBTAG00000005359	TGFB2	transforming growth factor beta 2	16:21808003-21900539	10.8251	-2.56216	0.70967	-3.61035	0.000305782	0.00986635
ENSBTAG00000030622	MANSC4	MANSC domain containing 4	5:82070566-82077399	8.50039	-2.56111	0.819899	-3.12369	0.00178599	0.0321823
ENSBTAG00000012002	BCAR1	BCAR1 scaffold protein, Cas family member	18:2573410-2610924	13.9133	-2.54406	0.676589	-3.76013	0.000169828	0.00658207
ENSBTAG00000017869	CAV1	caveolin 1	4:51865755-51901396	5.73193	-2.54314	0.718036	-3.5418	0.000397412	0.0117254
ENSBTAG00000008553	B4GALNT3	beta-1,4-N-acetyl-galactosaminyltransferase 3	5:107337753-107434583	3.94464	-2.53937	0.727633	-3.48991	0.000483192	0.01327
ENSBTAG00000026278	CLDN4	claudin 4	25:33477756-33479301	30.4251	-2.53403	0.709961	-3.56926	0.000357997	0.0110869
ENSBTAG00000005431	LMCD1	LIM and cysteine rich domains 1	22:17919376-17976405	4.21434	-2.53334	0.770641	-3.28732	0.00101146	0.0219373
ENSBTAG00000032951	ABHD17C	abhydrolase domain containing 17C, depalmitoylase	21:26547350-26602023	5.93993	-2.52982	0.781021	-3.23912	0.00119899	0.0244655
ENSBTAG00000016911	ARHGAP23	Rho GTPase activating protein 23	19:39088363-39136166	18.3186	-2.52939	0.726086	-3.48359	0.000494734	0.0134461
ENSBTAG00000021308	IRS1	insulin receptor substrate 1	2:114988515-115174824	15.8602	-2.52668	0.598409	-4.22234	2.41783e-05	0.00158368
ENSBTAG00000012919	MMP15	matrix metallopeptidase 15	18:25939947-25960720	8.84773	-2.5245	0.712087	-3.54521	0.000392304	0.0116662
ENSBTAG00000012781	TP53BP2	tumor protein p53 binding protein 2	16:27139848-27207478	7.86543	-2.52436	0.655625	-3.85031	0.000117969	0.00493738
ENSBTAG00000002699	KIT	KIT proto-onco, receptor tyrosine kinase	6:70166692-70254044	33.9959	-2.52252	0.611675	-4.12396	3.72409e-05	0.00219721
ENSBTAG00000004952	MFSD4A	major facilitator superfamily domain containing 4A	16:3334950-3362754	36.1592	-2.51893	0.712476	-3.53546	0.000407065	0.0119237
ENSBTAG00000013880	WWC1	WW and C2 domain containing 1	7:80336697-80493580	10.4575	-2.51792	0.68564	-3.67236	0.00024032	0.00837286
ENSBTAG00000021713	MAMLD1	mastermind like domain containing 1	X:33093515-33213252	14.6543	-2.51566	0.64007	-3.93029	8.48446e-05	0.00386022
ENSBTAG00000012467	MASP1	mannan binding lectin serine peptidase 1	1:80006310-80074215	3.21751	-2.50723	0.836321	-2.99793	0.00271821	0.0426961
ENSBTAG00000040584	DSC2	desmocollin 2	24:26027840-26063705	4.90004	-2.50716	0.747241	-3.35522	0.000793028	0.0185512
ENSBTAG00000009907	MAPK4	mitogen-activated protein kinase 4	24:50107770-50281083	5.09033	-2.50619	0.831484	-3.01412	0.00257726	0.0411106
ENSBTAG00000012249	PRR15L	proline rich 15 like	19:38510736-38516493	2.11849	-2.5057	0.767325	-3.2655	0.0010927	0.022986
ENSBTAG00000012851	SLC5A1	solute carrier family 5 member 1	17:70570574-70620771	4.98767	-2.50295	0.761981	-3.2848	0.00102056	0.0219977
ENSBTAG00000010809	HID1	HID1 domain containing	19:56455015-56475733	10.9447	-2.50287	0.671756	-3.72586	0.000194653	0.00728558
ENSBTAG00000018143	C16H1orf116	chromosome 16 C1orf116 homolog	16:4833621-4845097	4.81395	-2.49988	0.724172	-3.45205	0.000556336	0.0145469
ENSBTAG00000021313	RUNDC3B	RUN domain containing 3B	4:32564174-32731459	2.94681	-2.49949	0.787136	-3.17542	0.00149621	0.0284063
ENSBTAG00000031279	SELENOM	selenoprotein M	17:69961734-69964249	4.31263	-2.49645	0.734832	-3.39731	0.000680526	0.0165275
ENSBTAG00000018691	RHOU	ras homolog family member U	28:697339-706882	63.3422	-2.49602	0.645989	-3.86387	0.000111606	0.00476234
ENSBTAG00000005812	TP73	tumor protein p73	16:49329176-49404364	18.5352	-2.49502	0.803294	-3.10599	0.00189642	0.0335718
ENSBTAG00000004903	KRT15	keratin 15	19:41721536-41726328	17.1501	-2.49337	0.701857	-3.55254	0.000381534	0.0114899
ENSBTAG00000025035	PRLR	prolactin receptor	20:38971752-39100563	8.6436	-2.4913	0.793219	-3.14075	0.00168516	0.0311039
ENSBTAG00000031287	TMEM158	transmembrane protein 158	22:54003481-54005095	10.9783	-2.48974	0.669941	-3.71636	0.000202112	0.00741644
ENSBTAG00000009194	OSBPL10	oxysterol binding protein like 10	22:6157369-6498868	3.06692	-2.48518	0.7573	-3.28164	0.00103206	0.0221277
ENSBTAG00000020647	RASL11B	RAS like family 11 member B	6:68530371-68534898	1.75049	-2.48438	0.80574	-3.08335	0.00204682	0.0352807
ENSBTAG00000013588	ZNF532	zinc finger protein 532	24:57933911-58044908	6.96423	-2.48405	0.692437	-3.5874	0.000333991	0.0105175
ENSBTAG00000010444	ERBB3	erb-b2 receptor tyrosine kinase 3	5:57215784-57236737	33.1939	-2.4776	0.607713	-4.07693	4.5634e-05	0.00250128
ENSBTAG00000018841	PTPN3	protein tyrosine phosphatase non-receptor type 3	8:98927206-99092707	2.62605	-2.47727	0.785553	-3.15354	0.00161303	0.0300579
ENSBTAG00000017604	RAB13	RAB13, member RAS onco family	3:16453323-16457405	8.95007	-2.47348	0.683145	-3.62073	0.000293773	0.00959706
ENSBTAG00000001209	PHLDB2	pleckstrin homology like domain family B member 2	1:56486571-56727153	4.87594	-2.47287	0.760982	-3.24957	0.00115578	0.0237688
ENSBTAG00000006538	PTHLH	parathyroid hormone like hormone	5:81846047-81858436	7.48054	-2.46708	0.8249	-2.99076	0.0027828	0.0432741
ENSBTAG00000018395	KIAA1217	KIAA1217	13:24880913-25411834	13.6723	-2.45862	0.695999	-3.53251	0.000411637	0.0119676
ENSBTAG00000020269	MISP	mitotic spindle positioning	7:43325602-43335553	2.88703	-2.45846	0.771219	-3.18776	0.00143379	0.0274503
ENSBTAG00000000394	BACE2	beta-secretase 2	1:141381147-141486921	5.69278	-2.45297	0.731439	-3.35363	0.000797594	0.0186011
ENSBTAG00000005756	ZDHHC24	zinc finger DHHC-type containing 24	29:44577773-44584122	12.9032	-2.44497	0.714174	-3.42349	0.000618225	0.0155239
ENSBTAG00000013869	SH3BP4	SH3 domain binding protein 4	3:114535147-114633955	62.1228	-2.44383	0.569599	-4.29044	1.78322e-05	0.00124257
ENSBTAG00000002019	SERPINB5	serpin family B member 5	24:61700675-61754106	2.8274	-2.44304	0.788528	-3.09823	0.00194681	0.0342237
ENSBTAG00000002978	PRKG2	protein kinase cGMP-dependent 2	6:95880840-96003620	8.94355	-2.43756	0.821992	-2.96542	0.00302265	0.0459893
ENSBTAG00000005373	TPM1	tropomyosin 1	10:46993261-47022836	152.128	-2.43489	0.562336	-4.32996	1.49136e-05	0.00109145
ENSBTAG00000021923	DSG2	desmoglein 2	24:25603584-25654023	10.0643	-2.43269	0.621048	-3.91707	8.96322e-05	0.00400744
ENSBTAG00000017284	RHBDL1	rhomboid like 1	25:580180-582397	9.42877	-2.43178	0.798029	-3.04724	0.00230956	0.0379409
ENSBTAG00000006689	TECTB	tectorin beta	26:32815958-32835691	6.11853	-2.43058	0.812627	-2.99102	0.00278047	0.0432741
ENSBTAG00000018663	GPRC5C	G protein-coupled receptor class C group 5 member C	19:56971845-57152217	1.96875	-2.42726	0.808895	-3.00071	0.00269353	0.0424199
ENSBTAG00000017063	EPB41L4B	erythrocyte membrane protein band 4.1 like 4B	8:98732990-98868703	6.07812	-2.42502	0.700381	-3.46243	0.000535319	0.014167
ENSBTAG00000046140	NPDC1	neural proliferation, differentiation and control 1	11:106072818-106080084	7.76679	-2.42367	0.680854	-3.55975	0.000371203	0.0113351
ENSBTAG00000030285	DCP1B	decapping mRNA 1B	5:108315553-108358134	42.852	-2.41092	0.623929	-3.8641	0.000111501	0.00476234
ENSBTAG00000004086	SPINT1	serine peptidase inhibitor, Kunitz type 1	10:36377742-36391629	7.91091	-2.40757	0.654752	-3.67708	0.000235922	0.00826358
ENSBTAG00000032531	MUSTN1	musculoskeletal, embryonic nuclear protein 1	22:48056089-48057235	1.90316	-2.40352	0.766777	-3.13457	0.00172106	0.0314887
ENSBTAG00000019700	PC	pyruvate carboxylase	29:44862572-44965356	14.1803	-2.40284	0.686802	-3.49858	0.000467737	0.0130266
ENSBTAG00000019913	DNPH1	2'-deoxynucleoside 5'-phosphate N-hydrolase 1	23:16822621-16824968	56.7427	-2.39868	0.691267	-3.46997	0.000520508	0.0139156
ENSBTAG00000014092	CELF6	CUGBP Elav-like family member 6	10:19210000-19240414	3.5182	-2.39799	0.789073	-3.039	0.00237366	0.0385373
ENSBTAG00000034693	SYT1	synaptotagmin 1	5:8650286-9050216	3.23055	-2.39766	0.787081	-3.04627	0.002317	0.0379409
ENSBTAG00000021975	PATJ	PATJ crumbs cell polarity complex component	3:83556891-83936160	10.9241	-2.39447	0.723809	-3.30815	0.000939133	0.0208742
ENSBTAG00000006117	FLYWCH1	FLYWCH-type zinc finger 1	25:2321450-2364796	4.04965	-2.39273	0.695611	-3.43976	0.000582232	0.0149554
ENSBTAG00000009125	ALDH1A3	aldehyde dehydrogenase 1 family member A3	21:5629152-5670937	26.7419	-2.38992	0.708263	-3.37433	0.000739945	0.0175514
ENSBTAG00000020934	SHF	Src homology 2 domain containing F	10:65243731-65262569	5.30089	-2.38684	0.62504	-3.8187	0.000134158	0.00545797
ENSBTAG00000010293	PARD3B	par-3 family cell polarity regulator beta	2:93255171-93626123	3.93433	-2.38565	0.723925	-3.29543	0.000982699	0.0214556
ENSBTAG00000005630	VWA7	von Willebrand factor A domain containing 7	23:27546267-27555831	4.40053	-2.3824	0.789953	-3.01588	0.00256238	0.0409356
ENSBTAG00000016165	KRT7	keratin 7	5:27674854-27689030	50.2769	-2.38044	0.666238	-3.57296	0.000352969	0.0110093
ENSBTAG00000012656	OVOL1	ovo like transcriptional repressor 1	29:43908693-43919733	1.8196	-2.3794	0.750993	-3.16834	0.00153313	0.0288562
ENSBTAG00000015398	TJP1	tight junction protein 1	21:28399040-28430307	29.7508	-2.37926	0.578196	-4.11497	3.87236e-05	0.00225457
ENSBTAG00000001112	SMOX	spermine oxidase	13:50950179-50985484	3.80568	-2.3789	0.701554	-3.3909	0.000696628	0.0167446
ENSBTAG00000012628	SLC1A	solute carrier family 1 member 2	15:65776406-65935522	5.36695	-2.37363	0.764715	-3.10394	0.00190964	0.0336694
ENSBTAG00000046587	CST6	cystatin E/M	29:44101043-44102573	14.6081	-2.36885	0.755297	-3.13631	0.00171089	0.0313463
ENSBTAG00000001081	PALLD	palladin, cytoskeletal associated protein	8:702606-1069003	7.29923	-2.36514	0.642657	-3.68025	0.000233005	0.00823126
ENSBTAG00000000582	LY6G6E	lymphocyte antigen 6 complex, locus G6E	23:27595986-27598654	1.74661	-2.36408	0.805679	-2.93427	0.00334333	0.0490455
ENSBTAG00000008301	WNK2	WNK lysine deficient protein kinase 2	8:84552273-84699098	10.0735	-2.36389	0.53142	-4.44825	8.65734e-06	0.000731685
ENSBTAG00000011628	EGFR	epidermal growth factor receptor	22:905960-1121554	3.63304	-2.36205	0.804061	-2.93766	0.00330704	0.0486767
ENSBTAG00000018966	PLCE1	phospholipase C epsilon 1	26:15469780-15846958	6.43896	-2.35504	0.796709	-2.95596	0.003117	0.046666
ENSBTAG00000001815	ARHGEF5	Rho guanine nucleotide exchange factor 5	4:107620189-107650884	5.97786	-2.35478	0.649273	-3.6268	0.000286956	0.00944503
ENSBTAG00000025664	RNASE2	ribonuclease A family member 2	10:26170839-26171786	3.72796	-2.34878	0.767254	-3.06129	0.00220387	0.0369191
ENSBTAG00000035144	PLCXD1	phosphatidylinositol-specific phospholipase C, X domain containing 1	1:88340909-88350179	3.72069	-2.34584	0.719791	-3.25905	0.00111785	0.0231705
ENSBTAG00000021639	ARC	activity regulated cytoskeleton associated protein	14:1741249-1743574	18.5813	-2.34549	0.693453	-3.38233	0.000718734	0.0171949
ENSBTAG00000014454	PRR12	proline rich 12	18:56009113-56018665	68.5369	-2.34478	0.663303	-3.535	0.000407774	0.0119237
ENSBTAG00000044126	SNTB1	syntrophin beta 1	14:81871605-82123649	30.3601	-2.34456	0.668793	-3.50566	0.000455476	0.0128317
ENSBTAG00000006161	MET	MET proto-onco, receptor tyrosine kinase	4:51622340-51735652	12.3257	-2.34314	0.632664	-3.70361	0.000212556	0.00767075
ENSBTAG00000009080	ITGB6	integrin subunit beta 6	2:36097616-36247251	24.8444	-2.34074	0.588001	-3.98084	6.86723e-05	0.00333188
ENSBTAG00000011359	CD7	CD7 molecule	19:50542282-50545928	2.48263	-2.33843	0.711655	-3.2859	0.00101658	0.0219977
ENSBTAG00000005929	SPTBN2	spectrin beta, non-erythrocytic 2	29:44713352-44746745	9.45517	-2.33112	0.660006	-3.53196	0.000412487	0.0119676
ENSBTAG00000003696	BICDL1	BICD family like cargo adaptor 1	17:62392061-62470991	9.13986	-2.32931	0.68658	-3.39263	0.000692248	0.0166699
ENSBTAG00000019818	CASZ1	castor zinc finger 1	16:42838570-42957501	7.34887	-2.32851	0.580635	-4.01028	6.06464e-05	0.00303232
ENSBTAG00000010517	EVPL	envoplakin	19:55626318-55644114	2.89504	-2.32761	0.760009	-3.06261	0.00219412	0.03685
ENSBTAG00000002249	NAALADL1	N-acetylated alpha-linked acidic dipeptidase like 1	29:43256742-43272965	2.91373	-2.32668	0.758511	-3.06744	0.00215904	0.0365142
ENSBTAG00000020638	TIMP3	TIMP metallopeptidase inhibitor 3	5:71388890-71459269	21.2279	-2.3251	0.553667	-4.19945	2.67564e-05	0.001719
ENSBTAG00000008103	ALDH1A1	aldehyde dehydrogenase 1 family member A1	8:49053228-49106706	93.751	-2.32322	0.639223	-3.63445	0.000278576	0.0092623
ENSBTAG00000001640	EPB41L1	erythrocyte membrane protein band 4.1 like 1	13:65221138-65353703	8.62241	-2.31825	0.734053	-3.15815	0.00158776	0.0296714
ENSBTAG00000023806	COBL	cordon-bleu WH2 repeat protein	4:4582609-4879280	2.48303	-2.31507	0.757349	-3.05681	0.00223708	0.0372847
ENSBTAG00000048432	BTBD3	BTB domain containing 3	13:5455770-5474367	23.526	-2.31348	0.631216	-3.66511	0.000247234	0.00854203
ENSBTAG00000014119	PRKCZ	protein kinase C zeta	16:50600040-50699718	8.03906	-2.30873	0.649018	-3.55726	0.000374745	0.0113902
ENSBTAG00000014126	UNKL	unk like zinc finger	25:1084235-1115788	16.144	-2.30792	0.64864	-3.55809	0.000373568	0.0113808
ENSBTAG00000015457	FGFR1	fibroblast growth factor receptor 1	27:33549267-33599083	10.3223	-2.30734	0.768433	-3.00266	0.00267635	0.0422922
ENSBTAG00000001514	ASB11	ankyrin repeat and SOCS box containing 11	X:128175688-128207836	43.7939	-2.30287	0.629472	-3.65842	0.00025378	0.00863772
ENSBTAG00000021377	S100A14	S100 calcium binding protein A14	3:16766542-16768597	9.16376	-2.3028	0.670902	-3.4324	0.000598268	0.0151497
ENSBTAG00000009132	TMPRSS2	transmembrane serine protease 2	1:141713171-141747814	6.8703	-2.29834	0.597176	-3.84869	0.000118754	0.00495437
ENSBTAG00000015368	SEPTIN4	septin 4	19:9471938-9483948	5.82516	-2.29822	0.624722	-3.6788	0.000234338	0.00823254
ENSBTAG00000020957	FZD5	frizzled class receptor 5	2:96039164-96040921	6.51893	-2.29634	0.660252	-3.47797	0.000505227	0.0136745
ENSBTAG00000009358	MTSS2	MTSS I-BAR domain containing 2	18:1488986-1508027	5.46356	-2.2938	0.779718	-2.94183	0.00326276	0.048133
ENSBTAG00000011397	UNC13B	unc-13 homolog B	8:59373966-59599764	26.8867	-2.29287	0.608087	-3.77063	0.000162834	0.00639949
ENSBTAG00000002311	REEP6	receptor accessory protein 6	7:43895971-43901427	4.9246	-2.29155	0.721114	-3.1778	0.00148399	0.0283019
ENSBTAG00000008494	TMEM171	transmembrane protein 171	20:8497858-8508646	2.36585	-2.29105	0.781585	-2.93129	0.00337554	0.0493846
ENSBTAG00000004413	RHOBTB3	Rho related BTB domain containing 3	7:95035646-95120697	22.0287	-2.28116	0.612871	-3.72208	0.000197586	0.00733251
ENSBTAG00000015343	DYNC2I2	dynein 2 intermediate chain 2	11:99159372-99179482	24.8836	-2.27952	0.683307	-3.33601	0.000849914	0.0194989
ENSBTAG00000053836	CCDC71L	coiled-coil domain containing 71 like	4:47813589-47814290	12.9248	-2.26197	0.766895	-2.94952	0.00318267	0.0473246
ENSBTAG00000019625	EHHADH	enoyl-CoA hydratase and 3-hydroxyacyl CoA dehydrogenase	1:81877674-81931209	11.2977	-2.25065	0.680395	-3.30786	0.000940134	0.0208742
ENSBTAG00000005078	UCHL1	ubiquitin C-terminal hydrolase L1	6:60147025-60159287	4.91513	-2.23063	0.603142	-3.69835	0.000217003	0.00780971
ENSBTAG00000020837	ARHGEF16	Rho guanine nucleotide exchange factor 16	16:49542330-49566060	6.02277	-2.22662	0.751283	-2.96375	0.00303915	0.0461866
ENSBTAG00000024269	TGFBR3	transforming growth factor beta receptor 3	3:51501752-51709606	27.6477	-2.21842	0.657605	-3.37348	0.000742251	0.0175514
ENSBTAG00000038532	FOLR3	folate receptor 3	15:51782270-51788157	8.7524	-2.2066	0.681974	-3.23561	0.00121383	0.0246529
ENSBTAG00000003300	MFGE8	milk fat globule EGF and factor V/VIII domain containing	21:20466203-20492331	161.346	-2.20411	0.634538	-3.47356	0.000513597	0.0137829
ENSBTAG00000023851	FAM102A	family with sequence similarity 102 member A	11:98609978-98643839	60.1242	-2.20036	0.653103	-3.36909	0.000754172	0.0178012
ENSBTAG00000014576	GUCY1A1	guanylate cyclase 1 soluble subunit alpha 1	17:43601257-43673434	6.48119	-2.19423	0.743126	-2.9527	0.0031501	0.0470004
ENSBTAG00000026461	CACNA1H	calcium voltage-gated channel subunit alpha1 H	25:930615-988927	9.60143	-2.16303	0.701399	-3.08388	0.00204318	0.0352644
ENSBTAG00000014540	PERM1	PPARGC1 and ESRR induced regulator, muscle 1	16:51493180-51498783	3.63022	-2.16278	0.718424	-3.01046	0.00260856	0.0414649
ENSBTAG00000008105	RBM38	RNA binding motif protein 38	13:58757856-58773523	179.942	-2.15755	0.672933	-3.2062	0.00134503	0.0263995
ENSBTAG00000019839	LTBP1	latent transforming growth factor beta binding protein 1	11:15473232-15930122	4.04918	-2.15689	0.700935	-3.07716	0.00208981	0.0358331
ENSBTAG00000025161	AGPAT2	1-acylglycerol-3-phosphate O-acyltransferase 2	11:104087838-104100209	14.4705	-2.1492	0.696846	-3.08419	0.00204111	0.0352644
ENSBTAG00000019585	MYOM1	myomesin 1	24:37255784-37379159	5.99865	-2.14801	0.703737	-3.05228	0.00227106	0.0376594
ENSBTAG00000014646	MZT2B	mitotic spindle organizing protein 2B	17:72399346-72403587	15.1897	-2.14628	0.686182	-3.12785	0.00176088	0.0317734
ENSBTAG00000011112	KCNK5	potassium two pore domain channel subfamily K member 5	23:13060754-13101280	5.02426	-2.14321	0.655084	-3.27165	0.00106922	0.0227014
ENSBTAG00000000120	USP43	ubiquitin specific peptidase 43	19:28895131-28947210	2.793	-2.13919	0.705892	-3.03047	0.00244174	0.0394131
ENSBTAG00000027728	NUDT12	nudix hydrolase 12	7:102607083-102621109	15.1519	-2.12837	0.586391	-3.62961	0.000283845	0.00938983
ENSBTAG00000010682	DDR1	discoidin domain receptor tyrosine kinase 1	23:28172747-28219346	19.2555	-2.1278	0.665636	-3.19665	0.00139036	0.0269256
ENSBTAG00000015074	PTGDS	prostaglandin D2 synthase	11:106021670-106024967	10.9381	-2.12718	0.619049	-3.43621	0.000589919	0.0150686
ENSBTAG00000009819	CDC20	cell division cycle 20	3:102655232-102659704	13.7755	-2.12615	0.666782	-3.18867	0.00142927	0.0274136
ENSBTAG00000018342	TJP3	tight junction protein 3	7:20221723-20252247	8.44695	-2.12306	0.540102	-3.93084	8.46484e-05	0.00386022
ENSBTAG00000015782	SCAP	SREBF chaperone	22:52163455-52264116	117.2	-2.11304	0.620297	-3.40649	0.000658033	0.016173
ENSBTAG00000003887	ECHDC1	ethylmalonyl-CoA decarboxylase 1	9:23947563-24000910	138.013	-2.11125	0.621472	-3.39718	0.000680846	0.0165275
ENSBTAG00000015875	FOXM1	forkhead box M1	5:106886687-106900663	7.20124	-2.10758	0.701262	-3.00541	0.00265223	0.0419674
ENSBTAG00000000245	NHSL1	NHS like 1	9:76205680-76463385	6.98809	-2.10166	0.6369	-3.29983	0.000967437	0.0212867
ENSBTAG00000018307	SEMA3F	semaphorin 3F	22:50161374-50190175	6.70515	-2.09194	0.69725	-3.00027	0.00269739	0.0424199
ENSBTAG00000019419	NDUFS7	NADH:ubiquinone oxidoreductase core subunit S7	7:43805788-43814284	93.3279	-2.09098	0.542535	-3.85409	0.000116159	0.00489287
ENSBTAG00000017715	HOMER2	homer scaffold protein 2	21:23113622-23204335	6.68985	-2.0909	0.637925	-3.27765	0.00104674	0.0223328
ENSBTAG00000012040	GIT1	GIT ArfGAP 1	19:20829405-20843830	56.2008	-2.07454	0.655134	-3.16659	0.00154236	0.0289883
ENSBTAG00000000253	PTPRF	protein tyrosine phosphatase receptor type F	3:102414018-102498351	20.0146	-2.0645	0.560986	-3.68013	0.000233114	0.00823126
ENSBTAG00000046339	VASN	vasorin	25:3526090-3536771	42.3975	-2.06217	0.660625	-3.12154	0.00179908	0.0322834
ENSBTAG00000009223	SFN	stratifin	2:126340193-126341536	15.8648	-2.06095	0.499353	-4.12723	3.67158e-05	0.00217637
ENSBTAG00000021160	AP1M2	adaptor related protein complex 1 subunit mu 2	7:15074208-15086196	6.87735	-2.06004	0.648323	-3.1775	0.00148553	0.0283019
ENSBTAG00000009918	GSE1	Gse1 coiled-coil protein	18:11409193-11645115	51.0521	-2.05892	0.642163	-3.20622	0.0013449	0.0263995
ENSBTAG00000019498	ITGA3	integrin subunit alpha 3	19:36565806-36598451	9.43167	-2.05237	0.641665	-3.1985	0.00138144	0.0268102
ENSBTAG00000031707	FRMD6	FERM domain containing 6	10:44297021-44564023	7.37237	-2.05115	0.646823	-3.17111	0.00151859	0.0286651
ENSBTAG00000037651	S100A2	S100 calcium binding protein A2	3:16805481-16811823	23.0272	-2.04608	0.545176	-3.75306	0.000174687	0.00673058
ENSBTAG00000007147	CUEDC1	CUE domain containing 1	19:8670138-8760139	8.35372	-2.04441	0.625429	-3.26882	0.00107998	0.0228558
ENSBTAG00000009602	TMEM120B	transmembrane protein 120B	17:53521439-53567583	33.1513	-2.0351	0.557811	-3.64836	0.000263917	0.00886492
ENSBTAG00000008434	GCAT	glycine C-acetyltransferase	5:109621889-109634246	8.52323	-2.03326	0.608819	-3.33968	0.000838762	0.0193447
ENSBTAG00000000836	KRT8	keratin 8	5:27039437-27047690	20.1708	-2.02496	0.662278	-3.05756	0.00223144	0.037238
ENSBTAG00000007485	GRHL1	grainyhead like transcription factor 1	11:87587451-87637666	10.7649	-2.02403	0.625048	-3.23819	0.00120289	0.0245067
ENSBTAG00000018077	LYPD3	LY6/PLAUR domain containing 3	18:51674245-51678673	14.4892	-2.02393	0.567916	-3.56379	0.000365542	0.0112145
ENSBTAG00000016229	KLF9	Kruppel like factor 9	8:46586710-46611498	8.29256	-2.02127	0.677265	-2.98446	0.00284076	0.0439882
ENSBTAG00000023384	CBR1	carbonyl reductase 1	1:148346840-148357793	6.18581	-2.01019	0.65653	-3.06184	0.00219983	0.0368986
ENSBTAG00000011291	DLG3	discs large MAGUK scaffold protein 3	X:79947017-80000894	7.99496	-2.00503	0.617979	-3.24449	0.00117662	0.024084
ENSBTAG00000019712	ST14	ST14 transmembrane serine protease matriptase	29:36351311-36389968	71.0701	-2.00425	0.650919	-3.07911	0.0020762	0.0356463
ENSBTAG00000010785	FAS	Fas cell surface death receptor	26:10678580-10712480	99.0204	2.00601	0.494803	4.05416	5.03155e-05	0.00266155
ENSBTAG00000019272	LPCAT2	lysophosphatidylcholine acyltransferase 2	18:23786207-23854907	71.2968	2.00667	0.632058	3.17483	0.00149927	0.0284231
ENSBTAG00000000202	SLC25A19	solute carrier family 25 member 19	19:56205866-56217750	105.95	2.01114	0.464249	4.33203	1.47739e-05	0.00108729
ENSBTAG00000009214	ETS2	ETS proto-onco 2, transcription factor	1:151161814-151181631	163.051	2.01356	0.5639	3.57077	0.000355931	0.0110753
ENSBTAG00000034918	IFIT2	interferon induced protein with tetratricopeptide repeats 2	26:11028206-11035934	156.668	2.01721	0.625302	3.22598	0.00125544	0.025302
ENSBTAG00000009717	FGL2	fibrinogen like 2	4:44000211-44004848	163.449	2.02089	0.652339	3.09791	0.00194892	0.0342237
ENSBTAG00000005339	VEGFA	vascular endothelial growth factor A	23:17281915-17297193	375.786	2.02132	0.421487	4.79569	1.62114e-06	0.000238346
ENSBTAG00000008573	ZFP36	ZFP36 ring finger protein	18:49101057-49104540	659.592	2.02195	0.446405	4.52941	5.91488e-06	0.000569742
ENSBTAG00000025405	BATF	basic leucine zipper ATF-like transcription factor	10:86713963-86736092	15.6258	2.02779	0.660052	3.07217	0.00212507	0.0361537
ENSBTAG00000024496	CELA2A	chymotrypsin-like elastase family, member 2A	16:52022459-52038878	3.09872	2.0334	0.693666	2.93138	0.00337459	0.0493846
ENSBTAG00000008699	FEM1C	fem-1 homolog C	10:4358418-4386867	395.622	2.03781	0.593397	3.43414	0.000594447	0.0151209
ENSBTAG00000006685	IL10	interleukin 10	16:4550836-4555318	41.6139	2.03965	0.501669	4.06572	4.78842e-05	0.00259983
ENSBTAG00000009863	BHLHE40	basic helix-loop-helix family member e40	22:21400624-21406265	727.154	2.04515	0.413178	4.94981	7.42859e-07	0.000146541
ENSBTAG00000031231	IRF1	interferon regulatory factor 1	7:21938614-21946679	154.56	2.04564	0.374801	5.45793	4.81716e-08	1.97202e-05
ENSBTAG00000015212	IFNAR2	interferon alpha and beta receptor subunit 2	1:2315596-2350090	252.485	2.05888	0.364866	5.64283	1.67275e-08	1.289e-05
ENSBTAG00000023179	TRIB1	tribbles pseudokinase 1	14:14779050-14787206	581.798	2.06505	0.505202	4.08756	4.35929e-05	0.00240956
ENSBTAG00000020865	PELI1	pellino E3 ubiquitin protein ligase 1	11:62517245-62573809	177.897	2.06524	0.517915	3.9876	6.67446e-05	0.00327127
ENSBTAG00000019665	IL1RN	interleukin 1 receptor antagonist	11:46815591-46837831	1273.96	2.06794	0.432149	4.78524	1.70784e-06	0.000243449
ENSBTAG00000023283	JAML	junction adhesion molecule like	15:28881527-28912759	98.0785	2.07179	0.495217	4.1836	2.86927e-05	0.00179677
ENSBTAG00000014030	FGD6	FYVE, RhoGEF and PH domain containing 6	5:24766344-24868854	55.4778	2.07388	0.661904	3.13321	0.00172905	0.0315028
ENSBTAG00000016804	LYST	lysosomal trafficking regulator	28:8379173-8523114	1251.72	2.10661	0.63855	3.29905	0.000970139	0.0212867
ENSBTAG00000005761	DEDD2	death effector domain containing 2	18:51051123-51066367	96.8566	2.10932	0.459521	4.59025	4.42712e-06	0.000495687
ENSBTAG00000002937	ADGRE3	adhesion G protein-coupled receptor E3	7:11127788-11181459	123.167	2.11539	0.632388	3.34508	0.000822592	0.0191063
ENSBTAG00000045948	CSF2RA	colony stimulating factor 2 receptor subunit alpha	3:119425809-119430912	62.2041	2.12174	0.441435	4.80647	1.5362e-06	0.000231156
ENSBTAG00000036224	MGC157082	uncharacterized LOC	18:61009582-61018636	20.1295	2.13136	0.666137	3.19958	0.00137628	0.0268102
ENSBTAG00000025462	GADD45B	growth arrest and DNA damage inducible beta	7:21118031-21120298	128.786	2.16133	0.41127	5.25525	1.47821e-07	4.72308e-05
ENSBTAG00000024918	BIRC3	baculoviral IAP repeat containing 3	15:6392614-6406143	734.042	2.16559	0.497528	4.3527	1.34471e-05	0.00101825
ENSBTAG00000012976	WLS	Wnt ligand secretion mediator	3:77070780-77186963	413.528	2.16663	0.674024	3.21447	0.00130684	0.0259782
ENSBTAG00000031332	RBKS	ribokinase	11:71835379-71932235	71.3982	2.16727	0.461411	4.69704	2.63959e-06	0.000349279
ENSBTAG00000011600	MAP3K8	mitogen-activated protein kinase kinase kinase 8	13:35293958-35321804	249.255	2.17349	0.486901	4.46393	8.04695e-06	0.000698113
ENSBTAG00000015133	CCR7	C-C motif chemokine receptor 7	19:40775267-40786420	192.716	2.18506	0.661089	3.30525	0.000948933	0.0209984
ENSBTAG00000024105	BCL2L11	BCL2 like 11	11:1187496-1233256	193.684	2.18612	0.377216	5.79541	6.81557e-09	6.868e-06
ENSBTAG00000008428	UPP1	uridine phosphorylase 1	4:7619639-7648114	82.2293	2.18791	0.563012	3.88607	0.00010188	0.00443399
ENSBTAG00000016841	ATP10B	ATPase phospholipid transporting 10B (putative)	7:72220261-72358789	16.9228	2.18844	0.631273	3.46671	0.000526863	0.0139998
ENSBTAG00000037558	GRO1	chemokine (C-X-C motif) ligand 1 (melanoma growth stimulating activity, alpha)	6:89072611-89075133	340.272	2.20622	0.615146	3.5865	0.000335143	0.0105285
ENSBTAG00000010645	BOLA-DRA	major histocompatibility complex, class II, DR alpha	23:25837353-25843155	1586.98	2.21124	0.594453	3.7198	0.000199384	0.00737833
ENSBTAG00000002154	GPR141	G protein-coupled receptor 141	4:59642395-59643306	3.50435	2.22199	0.742622	2.99208	0.00277079	0.0432112
ENSBTAG00000014127	PTGS2	prostaglandin-endoperoxide synthase 2	16:67728006-67735629	220.357	2.23473	0.647682	3.45035	0.000559861	0.014606
ENSBTAG00000027051	PTAFR	platelet activating factor receptor	2:125201951-125229055	708.077	2.2388	0.442454	5.05997	4.19332e-07	9.63729e-05
ENSBTAG00000006683	ZFYVE28	zinc finger FYVE-type containing 28	6:116265797-116364222	12.9838	2.2528	0.713329	3.15815	0.00158773	0.0296714
ENSBTAG00000011623	VMP1	vacuole membrane protein 1	19:10674179-10802801	1064.83	2.25756	0.496354	4.5483	5.40822e-06	0.00055111
ENSBTAG00000006921	ABCA6	ATP binding cassette subfamily A member 6	19:61421551-61482846	140.564	2.26713	0.499612	4.53779	5.68477e-06	0.000567002
ENSBTAG00000000737	DMXL2	Dmx like 2	10:58738961-58904048	367.779	2.27221	0.616957	3.68292	0.000230574	0.00820795
ENSBTAG00000011882	SLC24A3	solute carrier family 24 member 3	13:38891310-39323725	8.29428	2.27977	0.773688	2.94663	0.00321258	0.0476611
ENSBTAG00000003305	NCF1	neutrophil cytosolic factor 1	25:32758258-32773118	253.143	2.28233	0.438127	5.2093	1.89559e-07	5.17339e-05
ENSBTAG00000001576	TMEM140	transmembrane protein 140	4:98798511-98812609	52.5658	2.28438	0.424164	5.3856	7.22043e-08	2.7025e-05
ENSBTAG00000014400	E2F2	E2F transcription factor 2	2:129326862-129343702	35.8877	2.28672	0.539939	4.23514	2.28406e-05	0.00151117
ENSBTAG00000052516	CDA	cytidine deaminase	2:132018286-132042156	50.9686	2.30464	0.5406	4.26311	2.01597e-05	0.00138996
ENSBTAG00000016388	SLCO4A1	solute carrier organic anion transporter family member 4A1	13:54671725-54695783	106.457	2.31199	0.535424	4.31805	1.57412e-05	0.00113087
ENSBTAG00000008441	SOCS3	suppressor of cytokine signaling 3	19:53840159-53840858	41.2038	2.33542	0.700541	3.33374	0.000856877	0.0195715
ENSBTAG00000011001	ERG	ETS transcription factor ERG	1:150668926-150803833	10.3422	2.34674	0.72583	3.23318	0.00122418	0.0248248
ENSBTAG00000031814	SDS	serine dehydratase	17:61030240-61040569	1716.44	2.35924	0.587593	4.01509	5.94243e-05	0.00300563
ENSBTAG00000010888	VSIR	V-set immunoregulatory receptor	28:27894350-27920827	144.666	2.3617	0.509011	4.63979	3.48762e-06	0.000415344
ENSBTAG00000020937	SNAPC1	small nuclear RNA activating complex polypeptide 1	10:73888955-73919879	86.5674	2.36224	0.586704	4.02628	5.66665e-05	0.00291082
ENSBTAG00000006223	THEMIS2	thymocyte selection associated family member 2	2:125473679-125486124	108.238	2.36826	0.601873	3.93481	8.32612e-05	0.00384057
ENSBTAG00000016357	VNN2	vanin 2	9:70885902-70916052	647.32	2.37656	0.641279	3.70597	0.000210581	0.00763233
ENSBTAG00000000163	DDIT4	DNA damage inducible transcript 4	28:28323892-28325899	625.612	2.39785	0.487683	4.91683	8.7957e-07	0.000164605
ENSBTAG00000008690	SLC6A9	solute carrier family 6 member 9	3:102033426-102065123	162.196	2.4194	0.488912	4.94854	7.47739e-07	0.000146541
ENSBTAG00000021487	CIART	circadian associated repressor of transcription	3:20357248-20360783	9.34805	2.43345	0.581544	4.18446	2.85851e-05	0.00179677
ENSBTAG00000017000	IL22RA2	interleukin 22 receptor subunit alpha 2	9:75054085-75074492	7.18805	2.43528	0.64594	3.77013	0.000163162	0.00639949
ENSBTAG00000020580	TCN1	transcobalamin 1	15:83058088-83073458	236.228	2.43673	0.69481	3.50705	0.000453105	0.0127924
ENSBTAG00000012640	S100A8	S100 calcium binding protein A8	3:17085577-17086827	206.556	2.43804	0.616448	3.95497	7.65435e-05	0.00363124
ENSBTAG00000002349	STX1B	syntaxin 1B	25:27125156-27141974	6.0564	2.44597	0.631728	3.87188	0.000108	0.00466932
ENSBTAG00000002096	FCGR3A	Fc fragment of IgG, low affinity IIIa, receptor (CD16a)	3:8000299-8008181	40.0286	2.45037	0.49943	4.90632	9.27996e-07	0.000171222
ENSBTAG00000013334	CSF3R	colony stimulating factor 3 receptor	3:109418279-109429587	596.153	2.48334	0.641575	3.87069	0.000108526	0.00467663
ENSBTAG00000046266	TNFSF9	TNF superfamily member 9	7:17963471-17966413	23.7398	2.4866	0.609721	4.07826	4.53733e-05	0.00249744
ENSBTAG00000020350	DUSP2	dual specificity phosphatase 2	11:2282068-2284537	220.93	2.49371	0.558407	4.46576	7.97845e-06	0.000696784
ENSBTAG00000011465	MYBPH	myosin binding protein H	16:957169-965458	23.326	2.49657	0.631586	3.95286	7.72229e-05	0.00363124
ENSBTAG00000003836	ADAM19	ADAM metallopeptidase domain 19	7:69121471-69210620	83.6818	2.50605	0.612156	4.09381	4.24338e-05	0.00237557
ENSBTAG00000011236	STX11	syntaxin 11	9:81523929-81574347	66.6948	2.52174	0.522274	4.82838	1.37651e-06	0.000220501
ENSBTAG00000045529	NCR1	natural cytotoxicity triggering receptor 1	18:62512088-62516410	9.35997	2.52971	0.766907	3.29859	0.000971713	0.0212867
ENSBTAG00000021480	SAG	S-antigen visual arrestin	3:113023696-113054163	12.2139	2.53821	0.659848	3.84667	0.000119736	0.00497948
ENSBTAG00000012223	TNFSF14	TNF superfamily member 14	7:17839032-17843838	40.3141	2.54909	0.477395	5.33957	9.31663e-08	3.32134e-05
ENSBTAG00000006894	NOS2	nitric oxide synthase 2	19:19388579-19429569	433.032	2.55744	0.525235	4.86914	1.12085e-06	0.000195774
ENSBTAG00000011515	SELL	selectin L	16:37340131-37366443	431.449	2.56357	0.657686	3.89786	9.70462e-05	0.00426612
ENSBTAG00000011982	BATF3	basic leucine zipper ATF-like transcription factor 3	16:70845328-70859124	60.4625	2.58194	0.574555	4.49381	6.99616e-06	0.000632067
ENSBTAG00000020892	IL2RA	interleukin 2 receptor subunit alpha	13:17455360-17500714	58.9737	2.59241	0.561456	4.6173	3.88774e-06	0.000442864
ENSBTAG00000004741	IL12B	interleukin 12B	7:70893041-70912103	3.94221	2.62586	0.794802	3.30379	0.000953866	0.021037
ENSBTAG00000044676	U6	U6 spliceosomal RNA	5:110533065-110533171	5.22047	2.63663	0.728885	3.61735	0.000297639	0.00967511
ENSBTAG00000004662	SLC16A12	solute carrier family 16 member 12	26:11104543-11177185	29.6557	2.64644	0.553068	4.78502	1.70972e-06	0.000243449
ENSBTAG00000002340	STEAP4	STEAP4 metalloreductase	4:72378038-72407341	70.477	2.709	0.558762	4.84822	1.24573e-06	0.000209219
ENSBTAG00000006523	SOD2	superoxide dismutase 2	9:95955338-95966127	1378.96	2.72262	0.563466	4.83192	1.35219e-06	0.000220501
ENSBTAG00000004714	MCEMP1	mast cell expressed membrane protein 1	7:16521617-16525532	130.23	2.74419	0.569577	4.81794	1.45047e-06	0.000226204
ENSBTAG00000014439	KMO	kynurenine 3-monooxygenase	16:35178266-35246743	26.9487	2.7791	0.620557	4.47839	7.52069e-06	0.000670211
ENSBTAG00000004556	SLC2A3	solute carrier family 2 member 3	5:101438341-101451219	2948.16	2.789	0.460163	6.06089	1.35369e-09	2.21666e-06
ENSBTAG00000012887	FCER1A	Fc fragment of IgE receptor Ia	3:10419633-10425891	21.2022	2.82086	0.771964	3.65414	0.000258047	0.00873493
ENSBTAG00000052665	CYP3A4	cytochrome P450, subfamily IIIA, polypeptide 4	25:36584417-36633899	130.661	2.87033	0.586012	4.89807	9.67807e-07	0.000176087
ENSBTAG00000006566	FFAR2	free fatty acid receptor 2	18:46122175-46124338	7.7539	2.90112	0.695777	4.16961	3.05125e-05	0.0018633
ENSBTAG00000006720	GJA5	gap junction protein alpha 5	3:21877817-21894417	12.6658	2.91286	0.730595	3.98697	6.69237e-05	0.00327127
ENSBTAG00000039122	PLA2G5	phospholipase A2 group V	2:132630420-132665213	17.0431	2.93287	0.787161	3.72589	0.000194631	0.00728558
ENSBTAG00000006505	S100A9	S100 calcium binding protein A9	3:17115128-17117984	249.401	2.94593	0.647623	4.54883	5.3945e-06	0.00055111
ENSBTAG00000002624	PSTPIP2	proline-serine-threonine phosphatase interacting protein 2	24:45737786-45832060	401.964	2.96853	0.472836	6.27813	3.4266e-10	1.05224e-06
ENSBTAG00000007901	ADGRE1	adhesion G protein-coupled receptor E1	7:17557794-17633496	604.645	2.97546	0.654467	4.54638	5.45754e-06	0.00055111
ENSBTAG00000021647	FCAR	Fc fragment of IgA receptor	18:62527485-62537893	99.8539	2.97899	0.596207	4.99657	5.83603e-07	0.00012958
ENSBTAG00000006343	IL1R2	interleukin 1 receptor type 2	11:6689610-6728985	91.6377	3.07531	0.678229	4.53432	5.77888e-06	0.000569198
ENSBTAG00000037800	APOBEC3Z1	apolipoprotein B mRNA editing enzyme, catalytic polypeptide-like 3A	5:110530859-110534614	108.34	3.09984	0.555004	5.58526	2.33348e-08	1.61481e-05
ENSBTAG00000011409	CD72	CD72 molecule	8:59799960-59808752	27.8698	3.18563	0.66181	4.8135	1.48306e-06	0.000227717
ENSBTAG00000048737	DEFB10	beta-defensin 10	27:6596422-6598413	58.5235	3.24741	0.70957	4.57659	4.72624e-06	0.000507489
ENSBTAG00000011192	GPR87	G protein-coupled receptor 87	1:116756155-116798069	35.3486	3.27233	0.587839	5.56671	2.59587e-08	1.61933e-05
ENSBTAG00000006155	CCRL2	C-C motif chemokine receptor like 2	22:52998333-53000232	233.644	3.38651	0.490847	6.89932	5.22513e-12	6.84492e-08
ENSBTAG00000004562	CD207	CD207 molecule	11:13559661-13564560	23.3805	3.48828	0.774741	4.50251	6.71572e-06	0.0006157
ENSBTAG00000053497	GNLY	granulysin	11:49258417-49260854	6.3338	3.48848	0.727724	4.79368	1.63749e-06	0.000238346
ENSBTAG00000022779	OLFM4	olfactomedin 4	12:10641503-10665121	26.3178	3.68118	0.672275	5.47571	4.3577e-08	1.90286e-05
ENSBTAG00000009012	PTX3	pentraxin 3	1:110158198-110164262	390.146	4.39856	0.75348	5.83766	5.29391e-09	5.77919e-06

## Sheet: GSE75379
Gene Identifiers	mean normalised counts	fold change	log2 fold change estimate	Wald statistic	p value	p value adjusted - false discovery rate (FDR)
ENSBTAG00000004714	765.659	6.82863	0.489395	13.9532	3.00813e-44	4.7327e-40
ENSBTAG00000020872	322.022	3.8067	0.292739	13.0037	1.16507e-38	9.16503e-35
ENSBTAG00000008851	97.5688	5.4955	0.447996	12.2668	1.3647e-34	7.15693e-31
ENSBTAG00000003326	275.068	5.00118	0.409632	12.209	2.78426e-34	8.76097e-31
ENSBTAG00000000133	615.12	3.62845	0.297019	12.2162	2.54724e-34	8.76097e-31
ENSBTAG00000052822	424.177	6.02578	0.500646	12.036	2.29833e-33	6.0266e-30
ENSBTAG00000015592	553.016	6.60806	0.556246	11.8797	1.50823e-32	3.38986e-29
ENSBTAG00000007901	1515.46	6.8678	0.594562	11.551	7.29548e-31	1.43475e-27
ENSBTAG00000004043	730.094	5.3547	0.488045	10.9717	5.22582e-28	9.13532e-25
ENSBTAG00000021647	81.3596	5.50727	0.506977	10.863	1.73017e-27	2.72208e-24
ENSBTAG00000006223	110.681	4.07546	0.386299	10.55	5.0787e-26	7.26392e-23
ENSBTAG00000011982	396.702	4.94108	0.477701	10.3435	4.481e-25	5.87496e-22
ENSBTAG00000020892	72.0247	3.91167	0.37861	10.3317	5.0671e-25	6.13236e-22
ENSBTAG00000048155	574.211	5.41877	0.550396	9.84523	7.18772e-23	8.07745e-20
ENSBTAG00000000737	159.611	5.51036	0.563059	9.78647	1.28713e-22	1.35003e-19
ENSBTAG00000017593	173.93	5.66419	0.588312	9.62786	6.09843e-22	5.99667e-19
ENSBTAG00000017863	2513.34	4.45326	0.464668	9.58375	9.35851e-22	8.66102e-19
ENSBTAG00000049346	88.4086	4.65431	0.489646	9.50545	1.99183e-21	1.74097e-18
ENSBTAG00000001042	430.011	2.67276	0.288471	9.26525	1.94616e-20	1.61152e-17
ENSBTAG00000015649	152.917	2.75082	0.301032	9.13797	6.36378e-20	5.00606e-17
ENSBTAG00000027051	537.821	4.1843	0.458316	9.12972	6.86755e-20	5.1451e-17
ENSBTAG00000001321	274.666	4.47016	0.490322	9.11678	7.73874e-20	5.53425e-17
ENSBTAG00000018869	184.824	4.00456	0.447221	8.95433	3.41796e-19	2.33804e-16
ENSBTAG00000015520	345.542	4.77286	0.534601	8.92789	4.34196e-19	2.84633e-16
ENSBTAG00000054023	32.6159	5.68713	0.641051	8.87158	7.21159e-19	4.5384e-16
ENSBTAG00000019123	189.027	5.09425	0.579587	8.78944	1.50313e-18	9.09564e-16
ENSBTAG00000002702	160.061	3.67777	0.419045	8.77657	1.6854e-18	9.8209e-16
ENSBTAG00000019428	474.073	5.01041	0.57169	8.76421	1.88088e-18	1.05685e-15
ENSBTAG00000006156	66.378	4.7389	0.543137	8.72506	2.66037e-18	1.4433e-15
ENSBTAG00000007932	515.066	4.22253	0.48517	8.7032	3.22655e-18	1.69211e-15
ENSBTAG00000050944	54.1365	5.33955	0.626313	8.52537	1.52319e-17	7.59157e-15
ENSBTAG00000000812	176.661	3.88359	0.455617	8.5238	1.54408e-17	7.59157e-15
ENSBTAG00000053356	89.528	5.32406	0.636803	8.3606	6.24017e-17	2.97505e-14
ENSBTAG00000015830	473.113	3.44859	0.419506	8.22059	2.02505e-16	9.37062e-14
ENSBTAG00000003305	558.893	4.49276	0.547823	8.20111	2.3817e-16	1.07061e-13
ENSBTAG00000008259	184.294	4.42434	0.544165	8.1305	4.27515e-16	1.81786e-13
ENSBTAG00000006685	56.508	4.75858	0.585161	8.13208	4.21973e-16	1.81786e-13
ENSBTAG00000016163	36.1743	5.09028	0.62781	8.10799	5.14626e-16	2.13069e-13
ENSBTAG00000013371	412.931	4.6177	0.573352	8.05386	8.02262e-16	3.23641e-13
ENSBTAG00000019665	3910.98	4.9613	0.616614	8.04604	8.55133e-16	3.36345e-13
ENSBTAG00000011236	122.185	3.5487	0.443036	8.00996	1.14745e-15	4.40312e-13
ENSBTAG00000015707	119.733	4.64755	0.584101	7.95675	1.76615e-15	6.6159e-13
ENSBTAG00000005018	204.693	4.2504	0.53527	7.94066	2.01113e-15	7.3584e-13
ENSBTAG00000009012	5236.79	4.97984	0.629224	7.91425	2.4875e-15	8.89451e-13
ENSBTAG00000045880	141.192	3.90069	0.496035	7.86374	3.72818e-15	1.30345e-12
ENSBTAG00000001785	2715.39	5.38194	0.697725	7.71355	1.22361e-14	4.18501e-12
ENSBTAG00000014953	103.33	4.10865	0.534228	7.69083	1.46187e-14	4.89354e-12
ENSBTAG00000011192	70.8441	3.2225	0.41957	7.68047	1.58505e-14	5.1293e-12
ENSBTAG00000004196	523.624	2.97272	0.3871	7.67947	1.59751e-14	5.1293e-12
ENSBTAG00000051768	28.6061	4.40884	0.575148	7.66558	1.7803e-14	5.60188e-12
ENSBTAG00000004269	921.658	2.0108	0.262477	7.66084	1.84716e-14	5.69831e-12
ENSBTAG00000000381	42.6125	4.27704	0.559232	7.64806	2.04036e-14	6.17328e-12
ENSBTAG00000001492	379.971	3.38074	0.445158	7.59448	3.09021e-14	9.17327e-12
ENSBTAG00000054949	74.7959	3.79638	0.502634	7.55297	4.25451e-14	1.23956e-11
ENSBTAG00000027327	26.9287	5.09534	0.677476	7.52106	5.43321e-14	1.5542e-11
ENSBTAG00000049808	72.7799	3.79174	0.508614	7.45504	8.98418e-14	2.52407e-11
ENSBTAG00000023832	840.805	4.25374	0.571798	7.43923	1.01274e-13	2.79533e-11
ENSBTAG00000051981	73.4659	3.59771	0.483984	7.43353	1.05739e-13	2.86827e-11
ENSBTAG00000051383	49.5209	4.65497	0.626659	7.42824	1.10055e-13	2.93473e-11
ENSBTAG00000047238	91.343	3.68415	0.496384	7.42197	1.15393e-13	3.0258e-11
ENSBTAG00000049888	33.5927	4.35212	0.595337	7.31034	2.66465e-13	6.83128e-11
ENSBTAG00000029982	41.3688	4.2675	0.583872	7.30897	2.69205e-13	6.83128e-11
ENSBTAG00000004716	361.706	4.83981	0.663124	7.2985	2.90997e-13	7.26706e-11
ENSBTAG00000004556	1801.83	3.55694	0.488164	7.28636	3.18432e-13	7.82795e-11
ENSBTAG00000054425	15.3684	4.9383	0.679986	7.26237	3.80376e-13	9.19319e-11
ENSBTAG00000002290	34.9067	5.04547	0.69492	7.2605	3.85655e-13	9.19319e-11
ENSBTAG00000053934	21.7476	4.05464	0.560023	7.24014	4.48213e-13	1.0525e-10
ENSBTAG00000046266	32.536	3.84891	0.541284	7.1107	1.15454e-12	2.67124e-10
ENSBTAG00000001273	53.1406	3.61672	0.509511	7.09841	1.26201e-12	2.87758e-10
ENSBTAG00000018165	146.93	3.67702	0.522098	7.04277	1.88459e-12	4.23574e-10
ENSBTAG00000022779	68.1536	4.7781	0.685728	6.96793	3.21645e-12	7.12738e-10
ENSBTAG00000011971	404.62	2.16775	0.311404	6.96123	3.37308e-12	7.37064e-10
ENSBTAG00000011238	384.755	3.47488	0.500252	6.94627	3.75077e-12	8.08368e-10
ENSBTAG00000015815	119.976	2.11167	0.304254	6.94048	3.90778e-12	8.30826e-10
ENSBTAG00000019708	108.792	4.28545	0.620634	6.90496	5.02176e-12	1.05343e-09
ENSBTAG00000008428	334.025	4.44507	0.643982	6.90247	5.11075e-12	1.05799e-09
ENSBTAG00000021480	37.4496	3.34711	0.485372	6.89598	5.34961e-12	1.09306e-09
ENSBTAG00000053681	29.3437	4.49564	0.654512	6.86868	6.47979e-12	1.30701e-09
ENSBTAG00000012640	5414.64	4.71797	0.687581	6.86169	6.80512e-12	1.35525e-09
ENSBTAG00000006343	745.793	4.65119	0.686287	6.77732	1.22428e-11	2.4077e-09
ENSBTAG00000014143	46.6333	3.67106	0.543792	6.75086	1.46969e-11	2.85465e-09
ENSBTAG00000013201	293.259	3.23	0.479561	6.73532	1.63568e-11	3.13831e-09
ENSBTAG00000020350	156.603	3.64014	0.542225	6.71333	1.90231e-11	3.6059e-09
ENSBTAG00000011515	595.518	3.32015	0.498905	6.65487	2.8355e-11	5.31082e-09
ENSBTAG00000036418	12.2194	4.49834	0.677028	6.64425	3.04774e-11	5.57559e-09
ENSBTAG00000001051	93.1599	3.94534	0.593761	6.64465	3.03932e-11	5.57559e-09
ENSBTAG00000020095	22.3428	4.6083	0.697384	6.60798	3.89589e-11	7.04528e-09
ENSBTAG00000001824	147.261	3.39019	0.513288	6.60484	3.97937e-11	7.11447e-09
ENSBTAG00000012638	6331.41	4.4134	0.669103	6.59599	4.2242e-11	7.46734e-09
ENSBTAG00000053179	61.8575	3.07137	0.466571	6.58286	4.61472e-11	8.06705e-09
ENSBTAG00000019554	26.728	3.00144	0.456574	6.57383	4.90388e-11	8.47832e-09
ENSBTAG00000013205	578.693	3.17579	0.483503	6.56829	5.08965e-11	8.61026e-09
ENSBTAG00000020801	617.852	1.8556	0.282464	6.56931	5.05475e-11	8.61026e-09
ENSBTAG00000014707	160.636	2.71999	0.414661	6.55956	5.39663e-11	9.03246e-09
ENSBTAG00000006155	134.171	3.66479	0.560952	6.53317	6.43913e-11	1.06639e-08
ENSBTAG00000025257	192.587	4.21278	0.645561	6.52576	6.7656e-11	1.10878e-08
ENSBTAG00000018059	79.7969	3.72784	0.585842	6.36322	1.9757e-10	3.17181e-08
ENSBTAG00000051635	21.8262	4.39602	0.690781	6.36385	1.96759e-10	3.17181e-08
ENSBTAG00000045861	85.1839	4.38279	0.691521	6.33791	2.32907e-10	3.70134e-08
ENSBTAG00000025250	416.252	4.0399	0.638035	6.33179	2.42327e-10	3.81254e-08
ENSBTAG00000050510	81.8196	3.89274	0.616446	6.31481	2.70488e-10	4.21346e-08
ENSBTAG00000039283	14.99	4.36494	0.69707	6.26183	3.80479e-10	5.8687e-08
ENSBTAG00000017722	93.2387	2.273	0.363302	6.2565	3.93704e-10	6.01373e-08
ENSBTAG00000039413	19.792	4.1352	0.66127	6.25342	4.01563e-10	6.0748e-08
ENSBTAG00000039992	547.545	2.94765	0.471767	6.2481	4.1547e-10	6.22533e-08
ENSBTAG00000009658	437.925	3.87373	0.624523	6.2027	5.55036e-10	8.2381e-08
ENSBTAG00000006466	495.427	2.68689	0.434274	6.18707	6.12918e-10	9.01219e-08
ENSBTAG00000031185	585.322	-1.67615	0.271001	-6.18504	6.20855e-10	9.04436e-08
ENSBTAG00000021240	11.7214	3.8915	0.630428	6.17279	6.7095e-10	9.68445e-08
ENSBTAG00000014447	531.278	1.1703	0.190401	6.14652	7.92019e-10	1.1328e-07
ENSBTAG00000006221	55.6475	3.86992	0.631429	6.12882	8.85307e-10	1.25482e-07
ENSBTAG00000021029	42.9835	3.46275	0.567011	6.10701	1.01514e-09	1.42599e-07
ENSBTAG00000003836	113.724	3.15141	0.516961	6.09603	1.08733e-09	1.51389e-07
ENSBTAG00000006984	975.181	3.93999	0.649327	6.06781	1.29664e-09	1.78948e-07
ENSBTAG00000023026	53.7457	4.31333	0.711118	6.06556	1.31492e-09	1.79893e-07
ENSBTAG00000002937	157.389	4.22058	0.699432	6.0343	1.59657e-09	2.14779e-07
ENSBTAG00000015742	439.943	1.49312	0.247497	6.03286	1.61087e-09	2.14779e-07
ENSBTAG00000052665	249.417	3.98996	0.661316	6.03336	1.6059e-09	2.14779e-07
ENSBTAG00000016060	147.331	2.36313	0.391806	6.03138	1.62564e-09	2.14926e-07
ENSBTAG00000014237	380.042	3.03254	0.504559	6.01029	1.8519e-09	2.428e-07
ENSBTAG00000024503	661.572	2.75397	0.458414	6.0076	1.88288e-09	2.44821e-07
ENSBTAG00000016580	332.112	-1.85509	0.309109	-6.00141	1.95614e-09	2.52262e-07
ENSBTAG00000015609	473.239	2.51789	0.420789	5.98374	2.18074e-09	2.7894e-07
ENSBTAG00000023648	24.1236	3.85665	0.646048	5.96961	2.37828e-09	2.99339e-07
ENSBTAG00000011623	3138.07	2.25282	0.377312	5.97072	2.36212e-09	2.99339e-07
ENSBTAG00000014932	170.062	-2.28543	0.382956	-5.96787	2.4037e-09	3.00138e-07
ENSBTAG00000033748	60.3289	3.87157	0.65246	5.93381	2.95986e-09	3.66673e-07
ENSBTAG00000037735	213.779	3.33754	0.562879	5.92941	3.04016e-09	3.70782e-07
ENSBTAG00000019330	9.79174	4.08877	0.689497	5.93008	3.0278e-09	3.70782e-07
ENSBTAG00000052226	233.072	2.35484	0.397265	5.92763	3.07341e-09	3.71953e-07
ENSBTAG00000051340	13.9588	3.43908	0.582458	5.90442	3.5388e-09	4.25008e-07
ENSBTAG00000005215	97.1126	2.43057	0.411876	5.90122	3.6083e-09	4.30072e-07
ENSBTAG00000031851	325.536	2.81492	0.477129	5.89971	3.64142e-09	4.30755e-07
ENSBTAG00000004838	468.261	-2.22984	0.379469	-5.87621	4.1977e-09	4.92854e-07
ENSBTAG00000048980	853.273	3.03414	0.517026	5.86844	4.39914e-09	5.12679e-07
ENSBTAG00000039820	3372.25	-2.29417	0.392265	-5.84853	4.95933e-09	5.73714e-07
ENSBTAG00000018146	45.8333	3.68255	0.63144	5.83198	5.47736e-09	6.29017e-07
ENSBTAG00000007116	2544.6	1.56003	0.267707	5.82739	5.63003e-09	6.41865e-07
ENSBTAG00000000226	14.9968	3.91313	0.673671	5.80866	6.29735e-09	7.12778e-07
ENSBTAG00000006999	100.352	2.68877	0.463287	5.80367	6.48782e-09	7.29092e-07
ENSBTAG00000002623	511.429	3.57897	0.617709	5.79394	6.87532e-09	7.61757e-07
ENSBTAG00000018119	31.0956	3.03863	0.524407	5.79441	6.85599e-09	7.61757e-07
ENSBTAG00000000020	140.006	4.02161	0.694949	5.78691	7.16914e-09	7.88756e-07
ENSBTAG00000054438	320.928	2.13545	0.369557	5.77839	7.54193e-09	8.24008e-07
ENSBTAG00000020538	108.47	1.5343	0.266365	5.76013	8.40476e-09	9.11945e-07
ENSBTAG00000051012	24.7858	2.75127	0.47791	5.75688	8.56852e-09	9.23346e-07
ENSBTAG00000029901	11.1696	3.98261	0.692724	5.7492	8.96657e-09	9.59667e-07
ENSBTAG00000053351	20.9151	3.25115	0.566072	5.74336	9.28179e-09	9.86691e-07
ENSBTAG00000002135	182.132	3.24292	0.566999	5.71945	1.0687e-08	1.12844e-06
ENSBTAG00000014761	35.0885	3.90699	0.683671	5.71472	1.09885e-08	1.15255e-06
ENSBTAG00000021837	231.895	1.69158	0.296129	5.71233	1.1144e-08	1.16112e-06
ENSBTAG00000029996	11.5918	3.66478	0.641746	5.71064	1.12553e-08	1.165e-06
ENSBTAG00000004608	20.3708	3.86252	0.678779	5.6904	1.26742e-08	1.30329e-06
ENSBTAG00000054150	10.8448	3.8286	0.673164	5.68747	1.28939e-08	1.31727e-06
ENSBTAG00000016751	566.577	1.30898	0.231286	5.65959	1.51733e-08	1.54013e-06
ENSBTAG00000016906	34.4044	3.41215	0.603017	5.65847	1.52732e-08	1.54034e-06
ENSBTAG00000001864	40.7381	3.69352	0.65816	5.61189	2.00124e-08	2.00545e-06
ENSBTAG00000020000	118.339	2.70499	0.482135	5.61045	2.01806e-08	2.0095e-06
ENSBTAG00000016208	1583.7	2.51953	0.449364	5.60688	2.0601e-08	2.02411e-06
ENSBTAG00000016944	234.346	2.60101	0.463974	5.60594	2.07132e-08	2.02411e-06
ENSBTAG00000004680	39.8616	2.82352	0.503584	5.60684	2.06051e-08	2.02411e-06
ENSBTAG00000029830	8.86141	3.9677	0.709708	5.59061	2.26267e-08	2.19744e-06
ENSBTAG00000017860	82.4332	1.62397	0.290556	5.58917	2.28163e-08	2.20226e-06
ENSBTAG00000037537	14.7102	3.84218	0.690453	5.56473	2.62561e-08	2.51882e-06
ENSBTAG00000015935	13.6054	3.28154	0.59019	5.56013	2.6957e-08	2.57039e-06
ENSBTAG00000019625	729.761	-1.57546	0.283866	-5.55001	2.85647e-08	2.70728e-06
ENSBTAG00000009907	202.23	-2.98942	0.539322	-5.54292	2.97469e-08	2.80244e-06
ENSBTAG00000054081	17.4131	3.79996	0.686683	5.53379	3.13383e-08	2.93479e-06
ENSBTAG00000025405	130.491	3.49495	0.632377	5.52669	3.26323e-08	3.03789e-06
ENSBTAG00000009717	365.621	2.45444	0.444738	5.51884	3.41249e-08	3.13969e-06
ENSBTAG00000048565	402.325	2.41742	0.437987	5.51938	3.40203e-08	3.13969e-06
ENSBTAG00000001066	54.33	2.80685	0.509838	5.50538	3.68378e-08	3.36959e-06
ENSBTAG00000012052	40.8049	3.57267	0.649649	5.49939	3.81109e-08	3.46589e-06
ENSBTAG00000021709	534.499	2.81685	0.512935	5.49164	3.98227e-08	3.60075e-06
ENSBTAG00000040190	261.754	2.63929	0.481581	5.48047	4.24191e-08	3.8136e-06
ENSBTAG00000004952	2708.96	-2.75011	0.502718	-5.47049	4.48796e-08	4.01188e-06
ENSBTAG00000019669	260.481	2.63477	0.482081	5.46541	4.6185e-08	4.10525e-06
ENSBTAG00000006616	464.717	1.73875	0.319504	5.44203	5.26758e-08	4.65589e-06
ENSBTAG00000054461	214.724	2.05851	0.379251	5.42783	5.70429e-08	5.01372e-06
ENSBTAG00000001562	509.22	3.27451	0.60373	5.42381	5.8343e-08	5.0995e-06
ENSBTAG00000017674	219.838	3.3115	0.61172	5.41343	6.18285e-08	5.3743e-06
ENSBTAG00000006998	167.753	3.20526	0.594656	5.39011	7.04161e-08	6.08713e-06
ENSBTAG00000011044	317.396	2.76454	0.514406	5.37423	7.69128e-08	6.6124e-06
ENSBTAG00000048577	9.56135	3.74828	0.699726	5.35679	8.47148e-08	7.24358e-06
ENSBTAG00000020676	54.1445	3.59211	0.67101	5.35328	8.63739e-08	7.34552e-06
ENSBTAG00000017167	557.29	-2.55848	0.478172	-5.35053	8.76959e-08	7.41784e-06
ENSBTAG00000010394	15.6229	3.01842	0.565951	5.33336	9.64131e-08	8.11159e-06
ENSBTAG00000016998	30.765	3.27229	0.614112	5.32849	9.9034e-08	8.1576e-06
ENSBTAG00000007392	9.56516	3.74412	0.702636	5.32867	9.89333e-08	8.1576e-06
ENSBTAG00000036224	30.7258	2.60814	0.48933	5.33002	9.82027e-08	8.1576e-06
ENSBTAG00000022394	1124.89	3.69202	0.692575	5.33085	9.77523e-08	8.1576e-06
ENSBTAG00000006810	184.978	3.11744	0.585439	5.32496	1.00977e-07	8.27431e-06
ENSBTAG00000008747	432.393	-1.38736	0.260906	-5.31748	1.05213e-07	8.53257e-06
ENSBTAG00000004330	165.749	-2.1791	0.409739	-5.31827	1.04761e-07	8.53257e-06
ENSBTAG00000002082	11295.6	1.52972	0.28799	5.3117	1.0861e-07	8.75286e-06
ENSBTAG00000038797	12.1336	3.27656	0.616941	5.31097	1.09042e-07	8.75286e-06
ENSBTAG00000020257	14.4068	3.22298	0.60862	5.29556	1.18652e-07	9.47587e-06
ENSBTAG00000020880	19.4099	-3.4049	0.645776	-5.27258	1.34519e-07	1.06888e-05
ENSBTAG00000035182	24.1702	3.73824	0.71165	5.25292	1.49703e-07	1.18356e-05
ENSBTAG00000018986	562.305	2.18768	0.416985	5.24642	1.55086e-07	1.21998e-05
ENSBTAG00000023028	206.534	2.20713	0.421976	5.23047	1.69078e-07	1.32343e-05
ENSBTAG00000046533	927.815	1.4793	0.283035	5.22658	1.72676e-07	1.3449e-05
ENSBTAG00000052364	10.3318	3.72086	0.712374	5.22318	1.75877e-07	1.36309e-05
ENSBTAG00000014400	67.2733	3.36995	0.645556	5.22023	1.78701e-07	1.37592e-05
ENSBTAG00000000897	2530.58	-1.25621	0.240693	-5.21914	1.79758e-07	1.37592e-05
ENSBTAG00000000675	1059.86	1.60452	0.307454	5.21873	1.80156e-07	1.37592e-05
ENSBTAG00000004475	38.1332	2.8672	0.549824	5.21476	1.84053e-07	1.39889e-05
ENSBTAG00000006939	322.601	1.83182	0.35152	5.21115	1.87673e-07	1.41955e-05
ENSBTAG00000008411	374.748	1.9753	0.38042	5.19243	2.07569e-07	1.55509e-05
ENSBTAG00000047448	124.509	2.42287	0.466568	5.19297	2.06966e-07	1.55509e-05
ENSBTAG00000015212	495.889	1.61401	0.311502	5.18136	2.2027e-07	1.64242e-05
ENSBTAG00000009153	64.5029	-2.64645	0.511979	-5.16905	2.35287e-07	1.74611e-05
ENSBTAG00000052518	2735.07	1.52542	0.296829	5.13903	2.76155e-07	2.03979e-05
ENSBTAG00000023551	112.699	1.8226	0.355129	5.13222	2.8635e-07	2.10521e-05
ENSBTAG00000016037	1047.38	-1.72855	0.336999	-5.12925	2.90896e-07	2.12868e-05
ENSBTAG00000017325	1052.54	-1.25961	0.246327	-5.11357	3.1613e-07	2.30263e-05
ENSBTAG00000007828	252.457	2.26527	0.443321	5.10977	3.22543e-07	2.33851e-05
ENSBTAG00000014220	65.9695	-2.456	0.482452	-5.09066	3.56825e-07	2.5752e-05
ENSBTAG00000007079	1934.29	2.20294	0.43401	5.07577	3.8592e-07	2.75986e-05
ENSBTAG00000015129	57.0361	2.03086	0.400085	5.07608	3.85304e-07	2.75986e-05
ENSBTAG00000020661	305.976	2.17453	0.428644	5.07304	3.91504e-07	2.78712e-05
ENSBTAG00000045789	202.651	-1.38838	0.274368	-5.06029	4.1863e-07	2.9668e-05
ENSBTAG00000021333	34.7945	-2.49691	0.494117	-5.05327	4.3431e-07	3.06413e-05
ENSBTAG00000001034	27.9213	2.98492	0.590883	5.05163	4.38052e-07	3.07673e-05
ENSBTAG00000012684	52.4244	3.53663	0.702151	5.03686	4.73242e-07	3.30912e-05
ENSBTAG00000054152	12.0677	3.6014	0.716676	5.02514	5.03071e-07	3.50213e-05
ENSBTAG00000012338	235.876	-2.23952	0.4465	-5.01572	5.2836e-07	3.66198e-05
ENSBTAG00000007626	416.662	2.31496	0.461682	5.0142	5.32559e-07	3.67489e-05
ENSBTAG00000000185	4519.51	3.29439	0.657284	5.01213	5.38321e-07	3.69843e-05
ENSBTAG00000016841	26.843	2.64761	0.530837	4.98762	6.11281e-07	4.18143e-05
ENSBTAG00000004040	18.629	3.34051	0.670025	4.98565	6.17529e-07	4.20588e-05
ENSBTAG00000002215	88.7309	2.79314	0.562823	4.96273	6.95103e-07	4.71381e-05
ENSBTAG00000000132	5448.49	1.23803	0.24964	4.95926	7.07636e-07	4.77821e-05
ENSBTAG00000050973	25.1064	2.53687	0.511792	4.95684	7.16476e-07	4.81723e-05
ENSBTAG00000021183	448.006	-2.07679	0.419887	-4.94606	7.57319e-07	5.07017e-05
ENSBTAG00000052504	148.745	1.6682	0.337681	4.94017	7.80558e-07	5.20361e-05
ENSBTAG00000018366	122.184	2.4175	0.489766	4.93603	7.97282e-07	5.29268e-05
ENSBTAG00000003336	658.173	-1.76741	0.359971	-4.90987	9.11357e-07	5.99932e-05
ENSBTAG00000007338	314.628	2.44246	0.497442	4.91005	9.10551e-07	5.99932e-05
ENSBTAG00000050566	15.4915	3.28188	0.668934	4.90613	9.28899e-07	6.08932e-05
ENSBTAG00000022395	2357.07	3.44799	0.703427	4.9017	9.50105e-07	6.20249e-05
ENSBTAG00000021091	382.659	1.04829	0.213967	4.89929	9.61813e-07	6.25298e-05
ENSBTAG00000049929	129.602	3.16047	0.645238	4.89814	9.67467e-07	6.26385e-05
ENSBTAG00000054404	65.1374	1.87552	0.385041	4.87096	1.11056e-06	7.16083e-05
ENSBTAG00000016847	121.059	-2.40858	0.494735	-4.86842	1.12496e-06	7.2241e-05
ENSBTAG00000013912	1647.34	1.82986	0.37604	4.86614	1.13801e-06	7.27816e-05
ENSBTAG00000026080	64.2104	2.39953	0.493448	4.86278	1.1575e-06	7.37288e-05
ENSBTAG00000016683	2887.89	2.28206	0.470193	4.85346	1.21329e-06	7.69703e-05
ENSBTAG00000012464	446.313	1.42369	0.293421	4.85205	1.22191e-06	7.72063e-05
ENSBTAG00000052012	41.5388	3.46667	0.716494	4.83839	1.30898e-06	8.23767e-05
ENSBTAG00000000804	236.754	-1.87881	0.389467	-4.82405	1.40672e-06	8.81749e-05
ENSBTAG00000017678	25.7664	2.14529	0.444897	4.82198	1.42137e-06	8.874e-05
ENSBTAG00000020904	341.005	1.68229	0.349949	4.80726	1.53017e-06	9.51546e-05
ENSBTAG00000020791	1274.61	0.900236	0.187621	4.79817	1.60118e-06	9.91786e-05
ENSBTAG00000050712	1275.32	1.58349	0.330665	4.78881	1.67774e-06	0.000103513
ENSBTAG00000019604	1901.35	1.3408	0.280226	4.78473	1.71217e-06	0.000105225
ENSBTAG00000009341	50.5743	1.59654	0.334087	4.77883	1.76318e-06	0.000107938
ENSBTAG00000005947	426.68	2.4946	0.522647	4.77302	1.8148e-06	0.000110668
ENSBTAG00000004813	41.0258	2.36521	0.496021	4.76837	1.85721e-06	0.000112817
ENSBTAG00000031519	18.0642	3.35551	0.704901	4.76025	1.93353e-06	0.000117001
ENSBTAG00000054592	29.5675	3.30677	0.695076	4.75742	1.96084e-06	0.000118199
ENSBTAG00000013677	1488.72	1.16388	0.244709	4.75618	1.97289e-06	0.000118471
ENSBTAG00000020465	610.86	1.68857	0.355192	4.75397	1.99461e-06	0.00011932
ENSBTAG00000046090	20.0024	3.2826	0.690846	4.75157	2.01843e-06	0.000120288
ENSBTAG00000025401	35.5404	3.01788	0.635717	4.7472	2.06248e-06	0.000122449
ENSBTAG00000011000	429.062	-0.990266	0.20972	-4.72186	2.337e-06	0.000138226
ENSBTAG00000008743	9321.51	-1.04573	0.221534	-4.72039	2.35395e-06	0.000138357
ENSBTAG00000001085	2061.31	-1.73732	0.368066	-4.72014	2.35681e-06	0.000138357
ENSBTAG00000001382	123.442	3.29189	0.697846	4.71722	2.39092e-06	0.000139838
ENSBTAG00000016424	356.757	1.9294	0.40909	4.71631	2.40156e-06	0.00013994
ENSBTAG00000007988	262.215	1.87995	0.399151	4.70986	2.47886e-06	0.000143911
ENSBTAG00000015980	53723.8	-3.02956	0.643672	-4.70669	2.51771e-06	0.000145629
ENSBTAG00000052386	11.5431	3.24629	0.689892	4.70551	2.53234e-06	0.000145939
ENSBTAG00000015375	282.824	1.59511	0.339294	4.70126	2.58564e-06	0.000148467
ENSBTAG00000052914	7.5445	3.31136	0.70785	4.67806	2.89605e-06	0.000165685
ENSBTAG00000002978	623.081	-1.93235	0.41338	-4.67451	2.94653e-06	0.000167963
ENSBTAG00000020674	226.311	2.77894	0.595578	4.66596	3.07187e-06	0.000174475
ENSBTAG00000005390	312.584	2.0154	0.432223	4.66286	3.11843e-06	0.000176483
ENSBTAG00000020715	81.6334	-2.90942	0.624304	-4.66027	3.15798e-06	0.000178081
ENSBTAG00000000925	283.393	-2.39783	0.514639	-4.65925	3.17368e-06	0.000178327
ENSBTAG00000002624	468.383	2.68488	0.576637	4.6561	3.22259e-06	0.000180431
ENSBTAG00000003109	13575.1	-0.952759	0.204986	-4.64792	3.35298e-06	0.000187065
ENSBTAG00000013334	1946.84	3.31189	0.712733	4.64674	3.37215e-06	0.00018747
ENSBTAG00000010349	27.0196	3.22015	0.69328	4.6448	3.40401e-06	0.000188575
ENSBTAG00000002455	373.991	1.54206	0.332643	4.63578	3.55593e-06	0.0001963
ENSBTAG00000014324	218.635	1.96668	0.425227	4.62501	3.74574e-06	0.000206055
ENSBTAG00000044194	66.0575	2.60662	0.563847	4.62291	3.78387e-06	0.000207427
ENSBTAG00000004112	383.123	-1.40745	0.305212	-4.61137	4.00015e-06	0.000218522
ENSBTAG00000038149	10.2835	3.26204	0.709012	4.60083	4.20808e-06	0.000229086
ENSBTAG00000009169	90.8855	1.44718	0.315502	4.5869	4.49869e-06	0.000244062
ENSBTAG00000004777	11463.1	-1.64795	0.359394	-4.58536	4.53205e-06	0.000245026
ENSBTAG00000037800	11.7188	3.22043	0.703772	4.57597	4.74027e-06	0.000255407
ENSBTAG00000005735	4017	-0.923172	0.201837	-4.57385	4.78837e-06	0.000256243
ENSBTAG00000000347	793.139	1.43522	0.313768	4.57414	4.78184e-06	0.000256243
ENSBTAG00000011112	1563.2	-2.1195	0.463575	-4.57208	4.82916e-06	0.00025755
ENSBTAG00000029904	6.32997	3.21949	0.704475	4.57005	4.87602e-06	0.000259171
ENSBTAG00000002631	1843.84	-2.22646	0.488415	-4.55854	5.15106e-06	0.000272867
ENSBTAG00000016355	289.668	1.1462	0.251765	4.55264	5.2977e-06	0.000278945
ENSBTAG00000015952	191.101	1.51756	0.333347	4.5525	5.30124e-06	0.000278945
ENSBTAG00000013125	325.021	2.77092	0.609213	4.54836	5.40653e-06	0.000283537
ENSBTAG00000052048	25.4696	2.08576	0.461089	4.52355	6.08101e-06	0.000317305
ENSBTAG00000039086	6.74387	3.21048	0.709778	4.52321	6.09078e-06	0.000317305
ENSBTAG00000051298	671.075	1.81884	0.402773	4.51579	6.30808e-06	0.000327541
ENSBTAG00000001601	5794.26	1.76565	0.391074	4.51487	6.33563e-06	0.00032789
ENSBTAG00000008951	2088.25	2.2762	0.504733	4.50971	6.49151e-06	0.000334856
ENSBTAG00000011316	838.622	2.09894	0.466012	4.50404	6.66731e-06	0.0003428
ENSBTAG00000006754	220.54	-1.83352	0.408126	-4.49253	7.03827e-06	0.000360694
ENSBTAG00000009513	668.017	2.38608	0.531291	4.4911	7.0857e-06	0.000361946
ENSBTAG00000052102	10.8974	3.11483	0.693767	4.48974	7.13107e-06	0.000363085
ENSBTAG00000008940	16.6437	2.62318	0.584947	4.48448	7.30929e-06	0.000370958
ENSBTAG00000017875	390.735	1.84544	0.411938	4.47988	7.46838e-06	0.000376603
ENSBTAG00000012083	2059.83	-1.59443	0.355878	-4.48026	7.45504e-06	0.000376603
ENSBTAG00000004603	1425.93	1.05394	0.235374	4.47774	7.54382e-06	0.000377352
ENSBTAG00000014228	34.3674	2.23101	0.498132	4.47875	7.50816e-06	0.000377352
ENSBTAG00000021144	225.542	2.26476	0.50582	4.47742	7.55519e-06	0.000377352
ENSBTAG00000016357	261.587	2.9486	0.659979	4.46772	7.90595e-06	0.000393621
ENSBTAG00000019093	131.193	-1.97548	0.442719	-4.46216	8.11371e-06	0.000402691
ENSBTAG00000015406	195.564	-1.63123	0.366245	-4.45392	8.43175e-06	0.000416404
ENSBTAG00000012697	3044.82	0.932948	0.20948	4.45363	8.44295e-06	0.000416404
ENSBTAG00000017461	284.801	2.4822	0.557708	4.45071	8.55854e-06	0.000420786
ENSBTAG00000019988	109.851	2.5736	0.579557	4.44064	8.96917e-06	0.000439601
ENSBTAG00000025778	170.805	-1.18453	0.266896	-4.43817	9.07282e-06	0.0004433
ENSBTAG00000002435	311.865	1.99039	0.448743	4.43547	9.18695e-06	0.000447487
ENSBTAG00000045948	56.3051	2.25011	0.508187	4.42772	9.52365e-06	0.000462456
ENSBTAG00000008868	61.3083	2.41259	0.545046	4.4264	9.58199e-06	0.000463857
ENSBTAG00000018430	468.214	1.86489	0.421782	4.42146	9.80369e-06	0.000473133
ENSBTAG00000006566	17.5959	3.16062	0.715153	4.4195	9.89299e-06	0.000475712
ENSBTAG00000009353	162.948	1.71398	0.387869	4.41896	9.91759e-06	0.000475712
ENSBTAG00000009127	1464.03	-1.00124	0.226806	-4.41451	1.0124e-05	0.000484136
ENSBTAG00000011146	594.802	1.34301	0.305412	4.39737	1.09569e-05	0.0005208
ENSBTAG00000000936	110.597	2.77491	0.630999	4.39764	1.09433e-05	0.0005208
ENSBTAG00000001941	1435.73	1.32246	0.30084	4.3959	1.10317e-05	0.000522775
ENSBTAG00000054601	121.71	-2.68541	0.613059	-4.38034	1.18494e-05	0.000559839
ENSBTAG00000020736	121.67	2.42434	0.5537	4.37843	1.19536e-05	0.000563072
ENSBTAG00000004305	109.315	2.09502	0.478705	4.37642	1.20645e-05	0.0005666
ENSBTAG00000015144	560.298	1.69325	0.387303	4.3719	1.23171e-05	0.00057674
ENSBTAG00000019567	48.2604	1.80855	0.413903	4.36951	1.24523e-05	0.000581342
ENSBTAG00000030456	252.553	-1.28893	0.295628	-4.35997	1.30078e-05	0.00060548
ENSBTAG00000032366	111.628	1.80862	0.415577	4.35208	1.34849e-05	0.000625835
ENSBTAG00000015413	176.606	1.91341	0.439745	4.35119	1.354e-05	0.000626544
ENSBTAG00000015994	8.32235	3.07943	0.708332	4.34744	1.37738e-05	0.000635493
ENSBTAG00000054326	154.924	-1.15894	0.266665	-4.34606	1.38607e-05	0.000637633
ENSBTAG00000015251	104.394	-1.68958	0.389692	-4.33568	1.45313e-05	0.000662669
ENSBTAG00000004905	27378.8	-1.66948	0.385047	-4.33578	1.45243e-05	0.000662669
ENSBTAG00000022715	103.011	2.39207	0.551601	4.33659	1.44709e-05	0.000662669
ENSBTAG00000049482	374.722	-1.18624	0.274188	-4.32638	1.5158e-05	0.000689251
ENSBTAG00000038154	27.9116	2.37105	0.54882	4.32027	1.55836e-05	0.000706559
ENSBTAG00000048792	68.803	-2.58653	0.599046	-4.31774	1.57633e-05	0.000712656
ENSBTAG00000021582	267.243	-1.42605	0.330422	-4.31586	1.58985e-05	0.000716709
ENSBTAG00000000436	585.237	2.48156	0.575168	4.3145	1.59962e-05	0.000719051
ENSBTAG00000013658	299.548	1.23081	0.285549	4.31033	1.63012e-05	0.0007286
ENSBTAG00000023806	208.884	-1.18091	0.273939	-4.31085	1.62629e-05	0.0007286
ENSBTAG00000015821	48.0803	2.57275	0.59838	4.29952	1.71166e-05	0.000762877
ENSBTAG00000027924	1426.15	0.80792	0.188129	4.29451	1.75083e-05	0.000778129
ENSBTAG00000001737	523.119	0.867033	0.201972	4.29284	1.76406e-05	0.000779606
ENSBTAG00000003880	217.536	2.18617	0.509217	4.2932	1.76119e-05	0.000779606
ENSBTAG00000008541	2717.24	-1.49324	0.348649	-4.28293	1.84449e-05	0.000812867
ENSBTAG00000012615	135.137	2.01108	0.469774	4.28095	1.86097e-05	0.000817839
ENSBTAG00000008471	164.496	2.71339	0.634857	4.27402	1.9198e-05	0.000839007
ENSBTAG00000049194	5.46896	3.05798	0.71546	4.27414	1.91877e-05	0.000839007
ENSBTAG00000019354	112.111	2.33439	0.54659	4.27082	1.94755e-05	0.000848775
ENSBTAG00000004224	22.8563	2.89554	0.678124	4.26993	1.95535e-05	0.000849821
ENSBTAG00000053050	395.883	2.10171	0.492419	4.26812	1.97123e-05	0.000854365
ENSBTAG00000007809	71.1935	-1.74337	0.408551	-4.26721	1.97931e-05	0.000855507
ENSBTAG00000004099	43.0655	-2.3949	0.562799	-4.25534	2.08733e-05	0.000897268
ENSBTAG00000016541	32.2655	2.84197	0.667847	4.25542	2.08653e-05	0.000897268
ENSBTAG00000011698	1032.28	1.06087	0.249802	4.24683	2.16817e-05	0.000929478
ENSBTAG00000012673	317.239	-1.61859	0.381843	-4.23889	2.24625e-05	0.000960331
ENSBTAG00000000113	547.568	1.61847	0.382145	4.23523	2.28321e-05	0.000973487
ENSBTAG00000000202	541.547	1.54117	0.364183	4.23187	2.31753e-05	0.000985452
ENSBTAG00000007804	233.453	2.04046	0.482409	4.22973	2.33977e-05	0.000992226
ENSBTAG00000030913	459.588	1.84716	0.436787	4.22896	2.34776e-05	0.000992938
ENSBTAG00000002414	28.3408	2.50669	0.592952	4.22748	2.36323e-05	0.000996802
ENSBTAG00000000838	760.678	-1.24085	0.293592	-4.22643	2.37429e-05	0.000998791
ENSBTAG00000019272	72.296	1.97567	0.467696	4.22426	2.39725e-05	0.00100576
ENSBTAG00000007927	16.7287	2.38319	0.565613	4.21346	2.51493e-05	0.0010449
ENSBTAG00000011043	520.102	2.04919	0.486367	4.21326	2.51711e-05	0.0010449
ENSBTAG00000007632	349.323	-1.19925	0.284559	-4.21441	2.50435e-05	0.0010449
ENSBTAG00000015232	352.39	-1.86791	0.443231	-4.21431	2.50545e-05	0.0010449
ENSBTAG00000048810	18.7206	2.15467	0.51174	4.21047	2.54837e-05	0.00105509
ENSBTAG00000026199	59920.4	1.55099	0.368485	4.20909	2.564e-05	0.00105878
ENSBTAG00000015127	5807.89	2.22546	0.529804	4.20053	2.66293e-05	0.00109675
ENSBTAG00000054705	33.5973	2.63633	0.628062	4.19756	2.69807e-05	0.00110832
ENSBTAG00000005162	385.316	-1.54853	0.36954	-4.19042	2.78439e-05	0.0011408
ENSBTAG00000009051	246.629	2.19098	0.523344	4.1865	2.83287e-05	0.00115661
ENSBTAG00000012779	204.309	1.48123	0.353843	4.18612	2.83769e-05	0.00115661
ENSBTAG00000016312	164.514	-1.55341	0.371488	-4.18159	2.89478e-05	0.00117619
ENSBTAG00000006785	2092.68	2.05862	0.49236	4.18113	2.90065e-05	0.00117619
ENSBTAG00000005650	873.488	1.08069	0.259016	4.17229	3.01548e-05	0.0012196
ENSBTAG00000003074	28.8207	1.7214	0.412645	4.17161	3.02449e-05	0.00122011
ENSBTAG00000003802	37.3264	-2.19986	0.527495	-4.1704	3.04071e-05	0.00122352
ENSBTAG00000050630	13.2076	2.88497	0.692129	4.16825	3.06941e-05	0.00123191
ENSBTAG00000033248	932.665	1.47882	0.354941	4.16637	3.09482e-05	0.00123895
ENSBTAG00000019227	25.4509	2.98088	0.716774	4.15874	3.20011e-05	0.00127462
ENSBTAG00000009965	741.006	-0.978233	0.235206	-4.15904	3.19583e-05	0.00127462
ENSBTAG00000021102	2532.73	-2.41777	0.58158	-4.15724	3.2212e-05	0.00127978
ENSBTAG00000012216	75.9476	2.07548	0.499361	4.15626	3.23497e-05	0.00128201
ENSBTAG00000002605	159.332	1.589	0.382419	4.15514	3.25094e-05	0.0012851
ENSBTAG00000039160	276.387	2.11386	0.509201	4.15132	3.30564e-05	0.00130224
ENSBTAG00000009554	1324.58	1.28621	0.309857	4.15096	3.31084e-05	0.00130224
ENSBTAG00000020034	1380.64	1.2781	0.308019	4.14941	3.33332e-05	0.00130781
ENSBTAG00000000803	156.06	-1.63142	0.393267	-4.14837	3.3485e-05	0.00131049
ENSBTAG00000004641	614.061	-1.69335	0.408421	-4.1461	3.38191e-05	0.00132029
ENSBTAG00000006505	12242.1	2.9394	0.709667	4.14195	3.44373e-05	0.00134109
ENSBTAG00000003140	13.6088	2.60465	0.630922	4.12832	3.65415e-05	0.00141953
ENSBTAG00000011831	1398.79	1.25598	0.304698	4.12205	3.75513e-05	0.00145516
ENSBTAG00000015390	429.574	-1.0812	0.262367	-4.12094	3.7733e-05	0.00145861
ENSBTAG00000014596	4968.93	-1.2041	0.292743	-4.11316	3.90282e-05	0.00150498
ENSBTAG00000006683	11.1798	2.93611	0.71426	4.1107	3.94456e-05	0.00151736
ENSBTAG00000005180	900.138	1.31164	0.31944	4.10605	4.02476e-05	0.00154443
ENSBTAG00000000918	249.85	-1.08778	0.265005	-4.10477	4.04709e-05	0.00154922
ENSBTAG00000010509	152.968	-1.28056	0.31212	-4.10277	4.08227e-05	0.00155889
ENSBTAG00000001514	3552.52	-2.63529	0.642761	-4.09995	4.13245e-05	0.00157423
ENSBTAG00000011409	35.5449	2.16114	0.527982	4.09321	4.25445e-05	0.00161388
ENSBTAG00000001029	71.909	1.90279	0.464882	4.09307	4.25705e-05	0.00161388
ENSBTAG00000017592	229.673	1.8625	0.456212	4.08252	4.45502e-05	0.00168488
ENSBTAG00000011102	257.144	-1.26444	0.309807	-4.08139	4.47678e-05	0.00168538
ENSBTAG00000020119	362.63	-1.86754	0.457582	-4.08133	4.47779e-05	0.00168538
ENSBTAG00000021822	179.621	-1.26511	0.310308	-4.07695	4.56303e-05	0.00171337
ENSBTAG00000051720	63.9457	1.55986	0.382925	4.07353	4.6306e-05	0.0017346
ENSBTAG00000019059	199.382	1.49218	0.366444	4.07204	4.66022e-05	0.00174155
ENSBTAG00000000336	45.5809	2.73735	0.674576	4.05789	4.95182e-05	0.00184614
ENSBTAG00000008607	165.897	1.90609	0.470087	4.05476	5.01865e-05	0.00186663
ENSBTAG00000050406	17.9751	-2.78251	0.686801	-4.0514	5.09122e-05	0.00188916
ENSBTAG00000008271	51.1947	1.84955	0.457254	4.04492	5.23418e-05	0.00193763
ENSBTAG00000003961	42.8728	2.17689	0.539432	4.03552	5.44813e-05	0.0020121
ENSBTAG00000051384	59.0966	-1.96108	0.487593	-4.02196	5.77164e-05	0.00212659
ENSBTAG00000013023	1587.84	1.28219	0.32001	4.00672	6.15681e-05	0.0022632
ENSBTAG00000003456	160.772	-1.44416	0.360545	-4.0055	6.18865e-05	0.00226961
ENSBTAG00000053667	4.85407	2.85756	0.713519	4.00488	6.20482e-05	0.00227024
ENSBTAG00000018966	197.534	-1.45399	0.363443	-4.00061	6.31805e-05	0.00230631
ENSBTAG00000006069	123.68	-1.12884	0.282227	-3.99975	6.34104e-05	0.00230934
ENSBTAG00000020582	1932.36	2.78841	0.697272	3.99903	6.36032e-05	0.00231102
ENSBTAG00000031852	847.161	0.74102	0.185553	3.99357	6.50847e-05	0.0023594
ENSBTAG00000031753	35041.3	-2.62866	0.659091	-3.98832	6.65441e-05	0.00240675
ENSBTAG00000044150	91.8955	1.26648	0.318057	3.98194	6.8356e-05	0.00245563
ENSBTAG00000004587	769.383	1.07515	0.27001	3.98191	6.83637e-05	0.00245563
ENSBTAG00000018946	30.2403	1.84142	0.462413	3.98219	6.82831e-05	0.00245563
ENSBTAG00000015651	89.2959	-2.48347	0.623802	-3.98119	6.85721e-05	0.0024575
ENSBTAG00000007648	2409.29	-1.29611	0.325624	-3.98039	6.88011e-05	0.00246011
ENSBTAG00000009289	200.687	2.33838	0.587879	3.97766	6.95955e-05	0.00248287
ENSBTAG00000007169	8.73138	2.58631	0.650375	3.97664	6.98951e-05	0.00248792
ENSBTAG00000015178	211.946	-1.29347	0.325573	-3.9729	7.10016e-05	0.0025216
ENSBTAG00000000394	806.424	1.75799	0.442964	3.96869	7.22686e-05	0.00256082
ENSBTAG00000054259	23.1028	2.29386	0.578405	3.96584	7.31383e-05	0.00258581
ENSBTAG00000021462	558.953	2.78729	0.703171	3.96389	7.37387e-05	0.00260119
ENSBTAG00000002773	28.1092	2.13287	0.538342	3.96192	7.435e-05	0.00261689
ENSBTAG00000016649	55.8565	1.87086	0.472796	3.95701	7.58933e-05	0.00266524
ENSBTAG00000013645	392.69	1.32748	0.33573	3.954	7.68544e-05	0.00269299
ENSBTAG00000046158	4771.78	2.46957	0.625079	3.95081	7.78874e-05	0.00272311
ENSBTAG00000045767	307.151	1.73387	0.439054	3.9491	7.84452e-05	0.00273654
ENSBTAG00000002765	119.705	2.53971	0.643693	3.94553	7.96236e-05	0.0027715
ENSBTAG00000001457	201.592	-1.09558	0.277726	-3.94482	7.98596e-05	0.00277358
ENSBTAG00000020601	166.962	1.29702	0.329202	3.93991	8.15138e-05	0.0028248
ENSBTAG00000049467	34.7117	-2.08451	0.529257	-3.93855	8.1974e-05	0.0028345
ENSBTAG00000000198	13.9179	2.76277	0.701807	3.93665	8.26255e-05	0.00284144
ENSBTAG00000007762	120.637	2.42361	0.615695	3.93639	8.27165e-05	0.00284144
ENSBTAG00000008556	42.7485	2.04794	0.52016	3.93714	8.24591e-05	0.00284144
ENSBTAG00000048407	352.692	-1.12399	0.285729	-3.93378	8.36217e-05	0.00286628
ENSBTAG00000050065	858.091	-1.9068	0.485764	-3.92536	8.65996e-05	0.0029619
ENSBTAG00000004787	296.927	1.64845	0.42018	3.92321	8.73783e-05	0.00297897
ENSBTAG00000007402	248.027	2.13252	0.543603	3.92293	8.74776e-05	0.00297897
ENSBTAG00000018438	1070.22	-1.24691	0.319163	-3.9068	9.35249e-05	0.00317803
ENSBTAG00000000873	12.2079	2.12433	0.543959	3.9053	9.4107e-05	0.00319092
ENSBTAG00000031020	20.2392	2.41704	0.619249	3.90318	9.49366e-05	0.00321213
ENSBTAG00000016507	25.9064	-2.42218	0.620826	-3.90154	9.55815e-05	0.00322183
ENSBTAG00000047499	2238.08	-1.87704	0.481118	-3.90141	9.56329e-05	0.00322183
ENSBTAG00000001489	1334.06	1.84302	0.473336	3.89368	9.87364e-05	0.00330646
ENSBTAG00000048029	8.38938	2.79063	0.716672	3.89388	9.86549e-05	0.00330646
ENSBTAG00000005945	543.781	1.95209	0.501361	3.89358	9.87756e-05	0.00330646
ENSBTAG00000011634	33.9872	2.61618	0.672271	3.89156	9.96006e-05	0.003327
ENSBTAG00000010644	25.5243	1.88181	0.483739	3.89013	0.000100191	0.00333964
ENSBTAG00000046672	314.549	1.4251	0.366402	3.88943	0.00010048	0.00334217
ENSBTAG00000049416	320.7	1.76472	0.454274	3.8847	0.000102455	0.00338638
ENSBTAG00000020023	514.461	0.999267	0.257175	3.88555	0.000102097	0.00338638
ENSBTAG00000037888	100.838	-1.51627	0.390286	-3.88502	0.000102323	0.00338638
ENSBTAG00000031453	105.908	1.917	0.494013	3.88047	0.000104253	0.0034386
ENSBTAG00000018984	220.685	1.50746	0.389	3.87522	0.000106526	0.00350623
ENSBTAG00000010796	189.25	-2.00239	0.517387	-3.87019	0.000108751	0.00357199
ENSBTAG00000017243	930.124	-1.15001	0.297199	-3.86948	0.000109066	0.00357488
ENSBTAG00000027407	4863.49	2.44167	0.631351	3.86738	0.000110013	0.00359839
ENSBTAG00000012185	13.0524	2.61514	0.676676	3.86469	0.000111232	0.00363072
ENSBTAG00000006067	172.309	-0.918464	0.237768	-3.86285	0.000112072	0.00365057
ENSBTAG00000053540	9.24528	2.76672	0.716415	3.8619	0.000112511	0.00365729
ENSBTAG00000003165	210.177	2.14266	0.555059	3.86024	0.000113275	0.00367454
ENSBTAG00000014821	124.693	1.68953	0.438513	3.85286	0.000116746	0.00377935
ENSBTAG00000008004	81.9797	2.42977	0.632602	3.8409	0.000122582	0.00396011
ENSBTAG00000007239	58.1557	2.7306	0.7117	3.83674	0.00012468	0.00400351
ENSBTAG00000018108	1926.62	1.31761	0.343397	3.83698	0.000124554	0.00400351
ENSBTAG00000021424	1137.24	0.923868	0.240796	3.83672	0.000124688	0.00400351
ENSBTAG00000006894	66.552	2.58118	0.673415	3.83298	0.000126601	0.00405665
ENSBTAG00000016688	69.6749	1.93071	0.504248	3.8289	0.000128718	0.00411609
ENSBTAG00000017151	174.061	2.10903	0.550943	3.82805	0.000129164	0.00412198
ENSBTAG00000006526	893.457	0.836159	0.218545	3.82603	0.000130225	0.00413069
ENSBTAG00000031287	275.241	1.75514	0.458626	3.82694	0.000129745	0.00413069
ENSBTAG00000048737	556.826	2.61266	0.682824	3.82626	0.000130107	0.00413069
ENSBTAG00000053806	90.9275	2.06934	0.541616	3.82068	0.000133086	0.00421296
ENSBTAG00000010309	1154.66	0.986194	0.258279	3.81832	0.000134362	0.00424481
ENSBTAG00000009515	30.1094	-2.31832	0.607371	-3.81697	0.000135102	0.00425963
ENSBTAG00000043553	291.826	1.16517	0.305412	3.81507	0.000136142	0.00428383
ENSBTAG00000024534	24.1454	1.90954	0.500803	3.81296	0.000137313	0.00429493
ENSBTAG00000040082	21.1281	-2.2236	0.583153	-3.81306	0.000137257	0.00429493
ENSBTAG00000004767	297.968	1.60875	0.421864	3.81344	0.000137047	0.00429493
ENSBTAG00000046383	8.5303	2.72509	0.716694	3.8023	0.000143356	0.00447505
ENSBTAG00000011125	1256.27	1.05647	0.278049	3.79959	0.000144938	0.00451547
ENSBTAG00000047203	421.499	-1.43385	0.378057	-3.79267	0.000149034	0.00462883
ENSBTAG00000011344	363.313	-1.40846	0.371384	-3.79245	0.000149165	0.00462883
ENSBTAG00000012377	365.036	-1.24067	0.327196	-3.79182	0.000149546	0.00463152
ENSBTAG00000002827	244.737	1.64436	0.433743	3.79109	0.000149989	0.00463609
ENSBTAG00000008441	595.535	2.55892	0.675684	3.78715	0.000152387	0.00470099
ENSBTAG00000006125	135.468	1.41834	0.374901	3.78324	0.0001548	0.0047661
ENSBTAG00000019784	316.838	1.00819	0.266611	3.78149	0.000155893	0.00479036
ENSBTAG00000006969	3125.62	1.35687	0.35894	3.7802	0.000156701	0.00480417
ENSBTAG00000019017	62.8466	2.29375	0.606845	3.7798	0.000156953	0.00480417
ENSBTAG00000000257	92.1793	-2.54747	0.674079	-3.77919	0.00015734	0.00480667
ENSBTAG00000050737	10.0526	2.50436	0.662968	3.7775	0.000158413	0.00483005
ENSBTAG00000003857	1867.52	1.18977	0.315027	3.77674	0.000158893	0.00483532
ENSBTAG00000008636	454.979	1.80428	0.478345	3.77193	0.00016199	0.00492006
ENSBTAG00000053929	15.123	2.11657	0.561994	3.76617	0.000165768	0.0050251
ENSBTAG00000005218	54.0542	1.2761	0.339382	3.76007	0.000169864	0.00513937
ENSBTAG00000000279	361.22	-1.74364	0.463901	-3.75865	0.00017083	0.00515866
ENSBTAG00000020453	62.1034	1.5864	0.422589	3.75401	0.000174027	0.00523512
ENSBTAG00000022489	461.436	0.803562	0.214041	3.75425	0.000173862	0.00523512
ENSBTAG00000002340	1367.96	2.23219	0.594996	3.75161	0.000175701	0.0052754
ENSBTAG00000014805	749.472	-0.739577	0.197799	-3.73903	0.000184735	0.00552553
ENSBTAG00000010731	105.673	1.48918	0.398276	3.73906	0.00018471	0.00552553
ENSBTAG00000007490	4449.25	1.18668	0.317484	3.73774	0.000185679	0.00554324
ENSBTAG00000014818	39.0835	-1.96458	0.525673	-3.73726	0.000186033	0.00554329
ENSBTAG00000038831	670.36	-1.50298	0.402552	-3.73362	0.000188746	0.00561349
ENSBTAG00000030071	14.349	2.53023	0.677821	3.73288	0.000189303	0.00561944
ENSBTAG00000053947	6.76691	2.66914	0.716002	3.72784	0.000193129	0.00572221
ENSBTAG00000004555	120.262	-2.39976	0.643863	-3.72713	0.00019367	0.00572747
ENSBTAG00000053114	94.9493	-1.35544	0.363854	-3.72524	0.000195127	0.00575256
ENSBTAG00000039937	5.21371	2.58024	0.692666	3.72508	0.00019525	0.00575256
ENSBTAG00000002051	1302.49	0.810632	0.21787	3.72072	0.000198654	0.00584192
ENSBTAG00000007636	41.4492	1.26999	0.341586	3.71792	0.000200867	0.00589596
ENSBTAG00000015361	546.207	-1.76398	0.474558	-3.71711	0.000201518	0.00590405
ENSBTAG00000002144	92.7573	1.49107	0.401353	3.71511	0.000203111	0.00593968
ENSBTAG00000054445	65.9687	-1.55755	0.41931	-3.71455	0.000203563	0.00594185
ENSBTAG00000024715	634.355	1.37748	0.370912	3.71376	0.000204205	0.00594956
ENSBTAG00000000320	1071.15	0.995277	0.268214	3.71076	0.000206635	0.00600922
ENSBTAG00000001009	383.029	1.72428	0.464936	3.70863	0.00020838	0.00603765
ENSBTAG00000002110	25.0018	-1.94366	0.524032	-3.70904	0.000208048	0.00603765
ENSBTAG00000053889	30.7956	2.51114	0.678006	3.70372	0.000212464	0.0061334
ENSBTAG00000002188	6.81348	-2.59848	0.701524	-3.70406	0.000212177	0.0061334
ENSBTAG00000039504	84.4948	2.11931	0.572304	3.70313	0.000212959	0.00613643
ENSBTAG00000004344	7291.11	-1.78886	0.483625	-3.69885	0.000216576	0.00622923
ENSBTAG00000000816	363.578	1.94946	0.527284	3.69718	0.000218009	0.00624761
ENSBTAG00000011600	502.131	1.80777	0.488904	3.6976	0.000217645	0.00624761
ENSBTAG00000031998	1725.13	1.44764	0.392077	3.69224	0.000222284	0.00635854
ENSBTAG00000017346	53.5229	2.27058	0.615039	3.69177	0.000222702	0.00635894
ENSBTAG00000009214	1459.49	1.43484	0.38881	3.69034	0.000223959	0.00637823
ENSBTAG00000008353	1103.01	2.41122	0.653435	3.69007	0.000224189	0.00637823
ENSBTAG00000005235	99.0727	-2.48322	0.673412	-3.68753	0.000226446	0.00643082
ENSBTAG00000048062	842.573	1.15091	0.31217	3.6868	0.000227092	0.00643756
ENSBTAG00000011666	43.9378	-2.51209	0.6818	-3.6845	0.000229151	0.00648423
ENSBTAG00000012229	19.4893	-2.2269	0.604612	-3.68318	0.000230343	0.00650626
ENSBTAG00000016593	518.951	1.82322	0.495099	3.68253	0.000230929	0.00651112
ENSBTAG00000019662	1019.62	0.763049	0.207237	3.68201	0.000231406	0.0065129
ENSBTAG00000008631	956.981	1.76108	0.478362	3.68148	0.000231885	0.00651473
ENSBTAG00000026753	266.019	2.53321	0.688256	3.68063	0.00023266	0.00652486
ENSBTAG00000014465	474.767	2.3499	0.638861	3.67826	0.000234832	0.00657403
ENSBTAG00000009537	11.0251	-2.43533	0.662193	-3.67768	0.000235366	0.00657728
ENSBTAG00000015202	107.723	-1.26602	0.344307	-3.67702	0.000235978	0.00658271
ENSBTAG00000032503	30.1376	1.90787	0.518995	3.67607	0.000236851	0.00659535
ENSBTAG00000014127	155.104	2.52433	0.687152	3.67361	0.000239147	0.00664754
ENSBTAG00000003312	154.077	1.97252	0.538046	3.66608	0.000246296	0.00683418
ENSBTAG00000013717	60.788	-1.34078	0.365863	-3.66471	0.000247621	0.00685884
ENSBTAG00000001595	179.228	2.16321	0.590677	3.66226	0.000250004	0.00690056
ENSBTAG00000051698	52.8527	-1.25872	0.34369	-3.66238	0.000249884	0.00690056
ENSBTAG00000012460	24552.7	-1.39345	0.380542	-3.66176	0.000250489	0.00690184
ENSBTAG00000016770	28.6522	1.87918	0.513363	3.66053	0.000251693	0.00692288
ENSBTAG00000046516	19.3101	1.79849	0.491586	3.65856	0.00025364	0.00696425
ENSBTAG00000008314	1369.29	-0.755189	0.206542	-3.65634	0.000255841	0.00701246
ENSBTAG00000007974	1019.02	1.45912	0.399252	3.65463	0.000257552	0.00704706
ENSBTAG00000002669	5484.88	-2.04812	0.561046	-3.65054	0.000261687	0.00714777
ENSBTAG00000000920	63.2207	1.6416	0.450052	3.64759	0.000264714	0.00721792
ENSBTAG00000015984	292.176	-0.910088	0.249581	-3.64647	0.000265869	0.00723688
ENSBTAG00000012815	78.6537	2.03818	0.559682	3.64168	0.000270863	0.00736007
ENSBTAG00000012489	125.712	-2.00078	0.549966	-3.63801	0.000274748	0.00745277
ENSBTAG00000012885	985.535	-0.969457	0.266553	-3.63701	0.000275824	0.00746909
ENSBTAG00000010047	52.4253	1.99462	0.54882	3.63438	0.000278647	0.00753258
ENSBTAG00000014294	271.581	-1.23137	0.33953	-3.6267	0.000287067	0.00774687
ENSBTAG00000003401	3607.22	1.04436	0.288061	3.62547	0.000288431	0.00777035
ENSBTAG00000003936	261.509	1.14088	0.314791	3.62423	0.00028982	0.00779443
ENSBTAG00000005090	1161.53	1.20991	0.334331	3.61889	0.000295866	0.00794345
ENSBTAG00000000894	2377.02	1.26711	0.350353	3.61667	0.000298422	0.00798482
ENSBTAG00000012671	2760.99	1.44281	0.398885	3.6171	0.000297926	0.00798482
ENSBTAG00000021338	88.7778	1.53981	0.426114	3.61362	0.000301956	0.00806566
ENSBTAG00000003491	548.736	-1.10715	0.306595	-3.61112	0.000304876	0.00812985
ENSBTAG00000052312	4.95437	2.5159	0.697917	3.60488	0.000312302	0.00831378
ENSBTAG00000006852	94.4446	-1.55241	0.430856	-3.6031	0.000314446	0.00834202
ENSBTAG00000018897	1330.49	1.21617	0.337531	3.60315	0.000314384	0.00834202
ENSBTAG00000019432	111.624	1.49411	0.414721	3.60268	0.000314953	0.00834202
ENSBTAG00000014762	486.672	1.84623	0.512639	3.60141	0.000316491	0.00836866
ENSBTAG00000026236	5718.5	-1.03119	0.286461	-3.59976	0.000318507	0.00840782
ENSBTAG00000049348	5.11281	2.54858	0.708265	3.59835	0.000320246	0.00843959
ENSBTAG00000014750	1044.24	-1.05378	0.293189	-3.59418	0.000325414	0.00856143
ENSBTAG00000003692	706.623	2.01024	0.5598	3.59099	0.000329419	0.00865235
ENSBTAG00000000546	2863.84	-1.36653	0.380654	-3.58996	0.000330725	0.00865772
ENSBTAG00000007268	105.784	2.02676	0.564557	3.59	0.000330679	0.00865772
ENSBTAG00000003012	325.41	1.46412	0.408038	3.58819	0.000332979	0.00870226
ENSBTAG00000010442	109.041	-1.28561	0.3584	-3.58706	0.000334422	0.00872548
ENSBTAG00000005458	1544.92	-1.43054	0.399608	-3.57986	0.00034378	0.00895478
ENSBTAG00000002555	187.229	2.17903	0.609388	3.57577	0.000349205	0.00908106
ENSBTAG00000018398	63.2241	2.13406	0.597186	3.57352	0.000352211	0.00914411
ENSBTAG00000027464	842.509	-1.31241	0.367632	-3.56991	0.00035711	0.00925603
ENSBTAG00000014146	1447.9	1.59859	0.448294	3.56595	0.000362547	0.0093815
ENSBTAG00000027126	7731.27	-2.30217	0.64572	-3.56527	0.000363477	0.00939011
ENSBTAG00000020495	1507.63	-0.765155	0.214726	-3.56341	0.000366075	0.00944173
ENSBTAG00000054103	710.452	1.2985	0.365144	3.55614	0.000376339	0.00969058
ENSBTAG00000005816	745.368	0.847727	0.23855	3.55366	0.00037991	0.00976655
ENSBTAG00000003908	1229.22	0.854812	0.240603	3.55279	0.000381164	0.00978279
ENSBTAG00000017253	511.582	-1.37487	0.387282	-3.55005	0.000385158	0.00986726
ENSBTAG00000008509	1180.75	-1.95749	0.551456	-3.54967	0.000385709	0.00986726
ENSBTAG00000016750	227.764	1.15809	0.32676	3.54417	0.000393852	0.0100592
ENSBTAG00000048091	74.1576	-2.15561	0.608331	-3.54348	0.000394881	0.0100691
ENSBTAG00000019194	140.412	-1.06262	0.299927	-3.54292	0.000395721	0.0100742
ENSBTAG00000015642	1441.76	-0.6707	0.189473	-3.53981	0.000400408	0.0101771
ENSBTAG00000053829	336.229	-1.15639	0.326982	-3.53656	0.000405378	0.0102868
ENSBTAG00000003894	2362.66	-1.61836	0.45787	-3.53453	0.000408497	0.0103492
ENSBTAG00000019061	172.743	1.31944	0.373465	3.53297	0.000410913	0.0103937
ENSBTAG00000048952	134.582	1.67023	0.47315	3.53002	0.000415535	0.0104938
ENSBTAG00000040518	258.504	2.12454	0.602732	3.52485	0.000423717	0.0106661
ENSBTAG00000047904	299.847	2.37451	0.673571	3.52526	0.000423073	0.0106661
ENSBTAG00000014511	209.04	1.08645	0.30839	3.52298	0.000426728	0.0107248
ENSBTAG00000019798	17332	-1.91785	0.545105	-3.51832	0.000434294	0.0108975
ENSBTAG00000000095	11.4457	2.10036	0.597129	3.51743	0.000435746	0.0109166
ENSBTAG00000017289	199.06	-1.42434	0.405098	-3.51603	0.000438049	0.0109429
ENSBTAG00000014417	148.719	1.47586	0.419762	3.51595	0.00043819	0.0109429
ENSBTAG00000031583	54.6292	-1.23521	0.351405	-3.51506	0.000439656	0.0109621
ENSBTAG00000007661	433.549	1.34934	0.384208	3.51201	0.000444732	0.0110712
ENSBTAG00000008765	495.222	-1.20473	0.34309	-3.5114	0.000445746	0.0110789
ENSBTAG00000044112	247.82	-1.4819	0.422279	-3.5093	0.000449294	0.0111494
ENSBTAG00000013556	177.114	1.63895	0.467477	3.50595	0.000454973	0.0112726
ENSBTAG00000009216	18.4668	2.34198	0.668293	3.50443	0.000457593	0.011303
ENSBTAG00000021045	49.3211	1.9028	0.542974	3.5044	0.000457638	0.011303
ENSBTAG00000001082	11.6743	2.21343	0.632444	3.4998	0.000465603	0.011428
ENSBTAG00000018287	9.26822	2.15125	0.614637	3.50004	0.000465187	0.011428
ENSBTAG00000010334	52.0652	1.58328	0.452387	3.49984	0.000465537	0.011428
ENSBTAG00000006189	37575.6	1.45131	0.414589	3.50061	0.000464195	0.011428
ENSBTAG00000004574	20.1337	-2.04702	0.585064	-3.49879	0.000467366	0.0114356
ENSBTAG00000003163	258.096	-1.84965	0.52862	-3.49902	0.000466966	0.0114356
ENSBTAG00000045854	39.5939	2.4802	0.7098	3.49422	0.000475445	0.0116152
ENSBTAG00000014610	1376.29	-0.811216	0.232317	-3.49186	0.000479676	0.0117004
ENSBTAG00000044126	1595.09	-1.83695	0.526192	-3.49102	0.000481182	0.0117189
ENSBTAG00000011032	124.829	-1.00026	0.286944	-3.4859	0.000490487	0.0119271
ENSBTAG00000054686	361.681	-0.856671	0.245888	-3.48399	0.000494002	0.0119774
ENSBTAG00000049945	12.3356	1.8134	0.520502	3.48395	0.000494078	0.0119774
ENSBTAG00000047062	707.808	-2.2616	0.650089	-3.4789	0.000503478	0.0121491
ENSBTAG00000011482	227.601	1.9315	0.555163	3.47916	0.00050299	0.0121491
ENSBTAG00000011184	33957.9	1.9304	0.554801	3.47946	0.000502435	0.0121491
ENSBTAG00000012979	17.8032	-1.91381	0.550319	-3.47764	0.000505855	0.0121799
ENSBTAG00000013210	111.329	2.10493	0.605318	3.4774	0.000506302	0.0121799
ENSBTAG00000019687	121.009	-0.939428	0.270488	-3.47309	0.000514498	0.0123582
ENSBTAG00000044097	70.1531	1.2568	0.362141	3.47048	0.000519537	0.0124454
ENSBTAG00000003130	24.8422	1.46028	0.420783	3.47039	0.00051971	0.0124454
ENSBTAG00000008154	190.276	1.31171	0.378155	3.46871	0.000522963	0.0124852
ENSBTAG00000011917	10460.5	-2.38904	0.688718	-3.46882	0.000522741	0.0124852
ENSBTAG00000013411	7419.86	1.08538	0.313032	3.46733	0.000525658	0.0125306
ENSBTAG00000021820	630.581	1.17128	0.337853	3.46684	0.000526619	0.0125345
ENSBTAG00000008832	17.1869	2.07768	0.600183	3.46175	0.000536678	0.0127546
ENSBTAG00000019090	427.194	-1.01244	0.292522	-3.46106	0.000538047	0.0127679
ENSBTAG00000020859	339.294	2.26386	0.654627	3.45825	0.0005437	0.0128826
ENSBTAG00000044071	56.8966	1.82278	0.52721	3.4574	0.000545419	0.012896
ENSBTAG00000005404	36.1676	2.12295	0.614074	3.45716	0.000545908	0.012896
ENSBTAG00000012172	2606.73	1.01717	0.294275	3.45652	0.00054719	0.012907
ENSBTAG00000013779	127.093	-2.08431	0.603176	-3.45556	0.000549158	0.012934
ENSBTAG00000038062	60.8888	1.59128	0.460599	3.4548	0.000550702	0.012951
ENSBTAG00000004211	3029.45	0.868707	0.251511	3.45396	0.000552424	0.0129721
ENSBTAG00000017810	138.434	-1.67789	0.48622	-3.4509	0.00055873	0.0131006
ENSBTAG00000002023	37.4272	-2.34047	0.678415	-3.44991	0.000560771	0.0131289
ENSBTAG00000019916	1637.27	-1.63182	0.473196	-3.44851	0.000563683	0.0131775
ENSBTAG00000049608	5.47521	2.4108	0.699563	3.44615	0.000568635	0.0132735
ENSBTAG00000007909	867.067	1.03206	0.29953	3.44559	0.00056981	0.0132812
ENSBTAG00000009091	398.286	1.61279	0.46884	3.43995	0.000581815	0.013521
ENSBTAG00000008366	191.193	-1.61043	0.468111	-3.44026	0.000581146	0.013521
ENSBTAG00000017656	105.618	1.11468	0.324107	3.43925	0.000583335	0.0135363
ENSBTAG00000009359	739.14	2.00441	0.583038	3.43787	0.00058631	0.0135853
ENSBTAG00000021809	78.6964	-1.34871	0.392367	-3.43737	0.000587398	0.0135905
ENSBTAG00000014026	15.7616	1.88336	0.548262	3.43514	0.000592245	0.0136825
ENSBTAG00000010273	12.7827	2.45737	0.716256	3.43086	0.000601682	0.013852
ENSBTAG00000012223	34.4733	1.54191	0.449457	3.43061	0.000602224	0.013852
ENSBTAG00000001414	135.335	1.56399	0.455837	3.43104	0.000601275	0.013852
ENSBTAG00000048983	75.8699	1.52024	0.443248	3.42977	0.000604094	0.0138748
ENSBTAG00000054053	286.907	-0.763199	0.222665	-3.42757	0.000609011	0.0139673
ENSBTAG00000009481	6.85599	2.37836	0.694072	3.42668	0.000611016	0.0139726
ENSBTAG00000004906	78.1072	-1.40375	0.409625	-3.42692	0.000610476	0.0139726
ENSBTAG00000014368	94.4911	1.84504	0.538675	3.42514	0.000614477	0.0140313
ENSBTAG00000016836	417.843	-0.90462	0.264215	-3.42381	0.000617503	0.01408
ENSBTAG00000016127	264.973	-1.54924	0.452565	-3.42324	0.000618787	0.0140888
ENSBTAG00000039075	129.101	-0.918919	0.268533	-3.422	0.000621626	0.014133
ENSBTAG00000004399	13.1563	-2.2069	0.645036	-3.42135	0.000623105	0.0141462
ENSBTAG00000005862	362.781	-0.69368	0.20296	-3.41782	0.000631246	0.0143104
ENSBTAG00000014831	361.871	1.58786	0.465088	3.41412	0.000639891	0.0144855
ENSBTAG00000037775	619.236	1.75102	0.513128	3.41245	0.000643816	0.0145534
ENSBTAG00000005787	381.382	-1.12485	0.329865	-3.41003	0.000649552	0.014662
ENSBTAG00000018073	2788.81	1.4457	0.424126	3.40866	0.00065283	0.0147149
ENSBTAG00000008100	96.4055	2.22079	0.652265	3.40473	0.000662292	0.0149068
ENSBTAG00000002311	784.85	-1.93794	0.569626	-3.40213	0.000668619	0.0150277
ENSBTAG00000002576	11.5936	1.93267	0.568625	3.39886	0.000676685	0.0151873
ENSBTAG00000037449	66.7796	-1.81425	0.533875	-3.39827	0.000678144	0.0151984
ENSBTAG00000017957	151.488	-0.926543	0.272773	-3.39676	0.000681895	0.0152607
ENSBTAG00000050113	35.6713	-2.00086	0.589852	-3.39214	0.000693502	0.0154984
ENSBTAG00000009064	10590.1	-1.54381	0.455288	-3.39083	0.000696805	0.0155501
ENSBTAG00000029897	103.04	1.76409	0.520832	3.38707	0.000706445	0.0157429
ENSBTAG00000019954	72.7284	1.29696	0.383071	3.38569	0.000709991	0.0157996
ENSBTAG00000016313	867.358	-1.18788	0.350944	-3.38481	0.000712283	0.0158282
ENSBTAG00000003089	744.962	-1.18149	0.349149	-3.3839	0.000714652	0.0158584
ENSBTAG00000002707	659.608	0.86659	0.256356	3.38042	0.000723745	0.016015
ENSBTAG00000045625	29.8369	-1.85371	0.548347	-3.38055	0.000723407	0.016015
ENSBTAG00000017639	663.09	1.60387	0.474594	3.37946	0.000726278	0.0160485
ENSBTAG00000012121	439.481	-0.971501	0.28754	-3.37867	0.000728383	0.0160724
ENSBTAG00000003580	65.2266	-1.30434	0.386181	-3.37753	0.000731388	0.0161161
ENSBTAG00000015837	43.3118	2.29719	0.680967	3.37342	0.000742406	0.0163132
ENSBTAG00000017195	238.709	-0.825379	0.24466	-3.37358	0.00074197	0.0163132
ENSBTAG00000032068	81.7527	-1.8572	0.550676	-3.37258	0.000744662	0.0163135
ENSBTAG00000008342	27.3222	2.17045	0.643618	3.37226	0.000745527	0.0163135
ENSBTAG00000008132	938.384	-0.936889	0.277784	-3.37273	0.000744278	0.0163135
ENSBTAG00000045857	370.591	-1.20339	0.356979	-3.37103	0.000748866	0.0163638
ENSBTAG00000011041	715.196	0.682634	0.202571	3.36986	0.000752065	0.0164109
ENSBTAG00000019414	867.507	-0.804749	0.238976	-3.36749	0.000758546	0.0165116
ENSBTAG00000000563	2379.38	1.03626	0.307732	3.36741	0.000758781	0.0165116
ENSBTAG00000019202	667.132	0.973661	0.289352	3.36497	0.000765517	0.0166352
ENSBTAG00000005300	393.449	1.19634	0.356031	3.36022	0.000778816	0.0169008
ENSBTAG00000015242	79.4882	-1.41438	0.421062	-3.35909	0.000782008	0.0169467
ENSBTAG00000020772	349.381	1.43255	0.426581	3.35822	0.000784472	0.0169695
ENSBTAG00000004059	933.314	1.40132	0.417313	3.35795	0.000785214	0.0169695
ENSBTAG00000019788	120.29	1.63481	0.487092	3.35626	0.000790048	0.0170505
ENSBTAG00000023976	340.229	1.23035	0.366776	3.35449	0.000795104	0.0171361
ENSBTAG00000021145	139.223	1.1321	0.337564	3.35374	0.000797285	0.0171596
ENSBTAG00000001435	299.129	-0.661995	0.19746	-3.35256	0.000800676	0.0171622
ENSBTAG00000002044	158.791	-1.10601	0.32988	-3.35276	0.000800103	0.0171622
ENSBTAG00000013208	937.325	-0.815928	0.243349	-3.35292	0.000799652	0.0171622
ENSBTAG00000011204	115.612	1.33975	0.399937	3.34991	0.000808377	0.0173037
ENSBTAG00000034693	44.2145	-1.61289	0.481529	-3.34952	0.000809528	0.0173048
ENSBTAG00000006017	2440.71	1.55285	0.463986	3.34677	0.0008176	0.0174536
ENSBTAG00000002527	560.116	1.07898	0.322638	3.34423	0.000825107	0.01759
ENSBTAG00000049554	85.5316	-1.17309	0.351046	-3.34171	0.000832639	0.0177265
ENSBTAG00000003651	26.8866	-1.57784	0.472384	-3.34015	0.000837328	0.0178023
ENSBTAG00000039037	139.176	2.27535	0.681432	3.33907	0.000840605	0.0178478
ENSBTAG00000046152	6.15301	2.33254	0.698984	3.33704	0.000846746	0.017954
ENSBTAG00000004237	355.202	-1.13745	0.341168	-3.334	0.000856074	0.0180983
ENSBTAG00000007520	520.643	1.19566	0.358659	3.3337	0.000857002	0.0180983
ENSBTAG00000002376	394.623	0.903655	0.271047	3.33394	0.000856241	0.0180983
ENSBTAG00000008434	1597.86	-1.43377	0.430188	-3.33291	0.000859441	0.0181157
ENSBTAG00000002882	342.414	1.30905	0.392793	3.33268	0.00086013	0.0181157
ENSBTAG00000003525	317.378	-0.790764	0.237395	-3.33101	0.000865325	0.0182008
ENSBTAG00000015326	39.8466	1.28244	0.385222	3.3291	0.000871267	0.0183013
ENSBTAG00000018653	154.486	1.18663	0.356734	3.32638	0.00087983	0.0184565
ENSBTAG00000049178	17.1857	2.37792	0.715265	3.32454	0.000885659	0.0185457
ENSBTAG00000038706	221.949	2.30969	0.694792	3.32429	0.000886442	0.0185457
ENSBTAG00000003587	406.505	1.0049	0.302547	3.32147	0.000895433	0.018709
ENSBTAG00000014407	20.7057	1.63278	0.491883	3.31944	0.000901973	0.0187667
ENSBTAG00000012526	185.778	1.59076	0.479233	3.31939	0.000902158	0.0187667
ENSBTAG00000024928	1873.83	1.70665	0.514104	3.31965	0.000901305	0.0187667
ENSBTAG00000047815	219.766	-2.2108	0.666078	-3.31913	0.00090297	0.0187667
ENSBTAG00000016315	3483.43	1.53652	0.463069	3.31812	0.000906247	0.01881
ENSBTAG00000002562	363.343	0.980795	0.29581	3.31562	0.000914401	0.0189542
ENSBTAG00000001822	512.388	1.64916	0.498	3.31157	0.000927755	0.0192058
ENSBTAG00000001141	566.999	1.17066	0.353665	3.31008	0.000932687	0.0192825
ENSBTAG00000011533	40.0521	-1.47515	0.446264	-3.30556	0.000947874	0.0195496
ENSBTAG00000037945	172.045	-1.19911	0.362764	-3.30549	0.000948093	0.0195496
ENSBTAG00000045628	39.3281	-1.441	0.436124	-3.30411	0.000952796	0.0196111
ENSBTAG00000001017	396.515	1.12885	0.341673	3.30388	0.000953568	0.0196111
ENSBTAG00000037377	2130.25	-0.846131	0.256154	-3.30321	0.00095586	0.0196326
ENSBTAG00000020696	49.4865	1.14126	0.345621	3.30207	0.000959746	0.0196867
ENSBTAG00000008223	40.7118	1.65447	0.501191	3.30109	0.000963109	0.0197237
ENSBTAG00000006322	1234.17	1.11385	0.337448	3.30081	0.000964057	0.0197237
ENSBTAG00000014972	196.255	1.02605	0.310959	3.29962	0.000968173	0.0197822
ENSBTAG00000021600	161.564	-0.963687	0.292131	-3.29882	0.000970912	0.0198124
ENSBTAG00000020281	332.878	1.07986	0.328132	3.29093	0.00099858	0.0203243
ENSBTAG00000054808	720.493	2.22307	0.675494	3.29104	0.000998193	0.0203243
ENSBTAG00000000595	25.3368	-2.17042	0.659897	-3.28903	0.00100533	0.0204352
ENSBTAG00000017616	168.952	-1.40634	0.427746	-3.28778	0.00100979	0.0204995
ENSBTAG00000013749	254.113	1.41497	0.430541	3.28649	0.00101444	0.0205407
ENSBTAG00000005178	331.03	-0.866074	0.263513	-3.28665	0.00101388	0.0205407
ENSBTAG00000012022	265.619	1.00022	0.304409	3.28579	0.00101698	0.0205657
ENSBTAG00000044023	166.202	1.76229	0.536742	3.28331	0.00102596	0.0206677
ENSBTAG00000037527	25.3133	1.52069	0.463131	3.28349	0.00102531	0.0206677
ENSBTAG00000052302	74.0865	-2.24227	0.682817	-3.28386	0.00102398	0.0206677
ENSBTAG00000019313	2593.36	-1.08065	0.329261	-3.28205	0.00103054	0.0207333
ENSBTAG00000003693	2286.79	-0.968622	0.295179	-3.28147	0.00103267	0.0207496
ENSBTAG00000009987	219.637	2.02737	0.617979	3.28065	0.0010357	0.0207839
ENSBTAG00000048526	53.4793	-1.13402	0.345827	-3.27917	0.00104113	0.0208664
ENSBTAG00000002783	408.805	-0.745881	0.227602	-3.27713	0.00104867	0.0209908
ENSBTAG00000047059	323.118	0.885973	0.270473	3.27564	0.00105423	0.0210752
ENSBTAG00000014225	975.416	-1.63582	0.499588	-3.27433	0.00105913	0.0211464
ENSBTAG00000003396	47.4057	1.14478	0.349854	3.27217	0.00106724	0.0212812
ENSBTAG00000038148	177.558	-1.38798	0.424346	-3.27088	0.00107214	0.0213519
ENSBTAG00000009673	16.8001	-2.02065	0.618577	-3.26661	0.00108844	0.0216217
ENSBTAG00000008683	584.789	1.73652	0.531547	3.26691	0.00108729	0.0216217
ENSBTAG00000003944	5.58294	2.285	0.700439	3.26224	0.00110536	0.021875
ENSBTAG00000004653	416.373	-0.802564	0.245971	-3.26285	0.00110299	0.021875
ENSBTAG00000012808	156.755	-1.02529	0.314284	-3.26232	0.00110506	0.021875
ENSBTAG00000038480	369.545	-0.703986	0.215851	-3.26145	0.00110845	0.0219087
ENSBTAG00000006066	1701.13	0.901783	0.276699	3.25907	0.00111778	0.0220653
ENSBTAG00000031701	101.058	1.47552	0.452955	3.25755	0.00112378	0.0221559
ENSBTAG00000014229	194.724	-1.93244	0.593651	-3.25518	0.0011332	0.0223137
ENSBTAG00000014642	2471.78	-0.890391	0.273767	-3.25237	0.00114448	0.0225077
ENSBTAG00000011392	210.338	-2.28213	0.701769	-3.25196	0.00114611	0.0225115
ENSBTAG00000000706	437.224	1.25465	0.386039	3.25006	0.00115381	0.0225502
ENSBTAG00000019667	359.028	-0.860754	0.264829	-3.25023	0.00115313	0.0225502
ENSBTAG00000004361	21.9503	1.55065	0.476996	3.25087	0.00115052	0.0225502
ENSBTAG00000014313	92.2196	-1.63126	0.501915	-3.25008	0.00115373	0.0225502
ENSBTAG00000040304	23.6228	-1.58457	0.487729	-3.24888	0.00115861	0.0225964
ENSBTAG00000015113	2427.44	-1.50874	0.464403	-3.24877	0.00115905	0.0225964
ENSBTAG00000009260	152.84	-1.44592	0.445392	-3.24641	0.00116872	0.0226424
ENSBTAG00000002049	918.229	-0.726842	0.223796	-3.24779	0.00116304	0.0226424
ENSBTAG00000003963	41.1661	-1.45867	0.449366	-3.24606	0.00117014	0.0226424
ENSBTAG00000008703	184.357	1.03659	0.319207	3.2474	0.00116464	0.0226424
ENSBTAG00000020332	1736.81	0.747188	0.230206	3.24573	0.00117148	0.0226424
ENSBTAG00000048485	345.755	1.43929	0.443311	3.24669	0.00116756	0.0226424
ENSBTAG00000016411	88.404	1.77629	0.54719	3.2462	0.00116957	0.0226424
ENSBTAG00000048470	396.036	1.56793	0.483792	3.24093	0.00119142	0.0229995
ENSBTAG00000017925	1287.81	-0.579734	0.178966	-3.23936	0.00119799	0.0230415
ENSBTAG00000015635	158.615	-1.09249	0.337247	-3.23944	0.00119763	0.0230415
ENSBTAG00000039129	124.837	0.930497	0.287209	3.2398	0.00119615	0.0230415
ENSBTAG00000012944	42.0981	1.26514	0.39089	3.23657	0.00120974	0.0232391
ENSBTAG00000014555	13.9093	1.70504	0.527405	3.23288	0.0012255	0.0235132
ENSBTAG00000004976	902.863	-0.975973	0.302332	-3.22815	0.00124595	0.0238764
ENSBTAG00000010665	70.2969	1.58866	0.492378	3.2265	0.00125315	0.0239851
ENSBTAG00000020309	965.134	0.905303	0.28062	3.22608	0.001255	0.0239914
ENSBTAG00000011913	914.463	1.07913	0.334571	3.2254	0.00125795	0.0240082
ENSBTAG00000004741	13.7141	2.28868	0.709704	3.22483	0.00126045	0.0240082
ENSBTAG00000004736	1530.28	0.915981	0.284017	3.22509	0.00125931	0.0240082
ENSBTAG00000020935	3387.22	1.43984	0.446615	3.22389	0.00126461	0.0240425
ENSBTAG00000020591	254.458	-0.647968	0.200999	-3.22373	0.00126532	0.0240425
ENSBTAG00000014521	1949.99	1.83494	0.569507	3.22197	0.00127311	0.0241615
ENSBTAG00000018951	671.087	1.46544	0.455251	3.21897	0.00128654	0.0243868
ENSBTAG00000045862	236.016	1.34114	0.416811	3.21762	0.00129257	0.0244718
ENSBTAG00000011209	65.8371	1.56729	0.487365	3.21584	0.00130065	0.024595
ENSBTAG00000038490	55.366	1.8769	0.584494	3.21116	0.001322	0.024941
ENSBTAG00000049001	23.3193	-2.01793	0.628484	-3.21079	0.0013237	0.024941
ENSBTAG00000001572	61.4053	-1.23193	0.383682	-3.21082	0.00132358	0.024941
ENSBTAG00000007147	1610.9	-1.19172	0.371749	-3.20571	0.00134732	0.0253557
ENSBTAG00000017060	467.625	1.45631	0.454509	3.20415	0.00135463	0.0254628
ENSBTAG00000017368	7252.16	0.689031	0.215206	3.20173	0.00136605	0.0256164
ENSBTAG00000012047	858.719	1.29274	0.403756	3.20178	0.00136581	0.0256164
ENSBTAG00000019953	565.444	0.924601	0.288844	3.20104	0.00136935	0.0256476
ENSBTAG00000001585	436.646	1.40801	0.440079	3.19945	0.00137691	0.0257585
ENSBTAG00000019734	185.75	1.64645	0.514716	3.19875	0.00138023	0.0257823
ENSBTAG00000013884	1119.4	0.597649	0.186853	3.1985	0.00138146	0.0257823
ENSBTAG00000021872	91.6295	-1.13868	0.356422	-3.19477	0.00139944	0.026087
ENSBTAG00000008723	6.12279	2.21476	0.693359	3.19424	0.00140198	0.0261033
ENSBTAG00000012297	65.5915	1.62076	0.507929	3.19093	0.00141816	0.0263735
ENSBTAG00000013496	60.5861	1.79325	0.562573	3.18759	0.00143463	0.0266482
ENSBTAG00000002068	4294.09	1.21921	0.382619	3.18649	0.00144012	0.0267187
ENSBTAG00000010487	226.564	1.06968	0.336477	3.17905	0.00147759	0.0273815
ENSBTAG00000040323	111.623	-1.93653	0.609252	-3.17854	0.00148021	0.0273979
ENSBTAG00000004243	283.911	1.0824	0.340709	3.17692	0.00148849	0.0275187
ENSBTAG00000002826	107.552	-1.86088	0.585909	-3.17606	0.00149289	0.0275676
ENSBTAG00000048896	103.951	-1.46508	0.461798	-3.17256	0.001511	0.0278368
ENSBTAG00000013612	89.9653	-0.97324	0.306754	-3.1727	0.00151027	0.0278368
ENSBTAG00000052736	15.2541	1.88094	0.593469	3.1694	0.00152753	0.02801
ENSBTAG00000021036	391.708	-0.761506	0.240195	-3.17036	0.00152251	0.02801
ENSBTAG00000011866	748.975	-0.730241	0.230402	-3.16942	0.00152743	0.02801
ENSBTAG00000037397	16.045	1.44064	0.454517	3.1696	0.00152648	0.02801
ENSBTAG00000008952	256.119	-1.13504	0.358397	-3.16699	0.00154026	0.0281826
ENSBTAG00000049724	51.079	1.46047	0.461163	3.16694	0.00154052	0.0281826
ENSBTAG00000012855	13795.1	-2.24227	0.708543	-3.16463	0.00155282	0.0282528
ENSBTAG00000006025	69.7859	1.51467	0.478634	3.16456	0.00155317	0.0282528
ENSBTAG00000054085	6347.75	-1.20069	0.37945	-3.16429	0.00155463	0.0282528
ENSBTAG00000015478	698.611	1.3529	0.42747	3.16489	0.00155142	0.0282528
ENSBTAG00000002596	32.7004	2.19335	0.693179	3.16419	0.00155513	0.0282528
ENSBTAG00000016331	2201.6	-1.41393	0.446762	-3.16484	0.00155168	0.0282528
ENSBTAG00000055254	64.4438	-1.50066	0.474396	-3.16331	0.00155984	0.0283056
ENSBTAG00000000088	661.565	-0.99127	0.31349	-3.16205	0.00156663	0.0283676
ENSBTAG00000023411	690.365	2.00922	0.635426	3.16201	0.00156686	0.0283676
ENSBTAG00000000477	19.7225	-1.98067	0.626603	-3.16097	0.00157246	0.0284363
ENSBTAG00000004476	49.0919	-1.42078	0.449686	-3.15951	0.00158037	0.0285465
ENSBTAG00000001055	4200.24	0.579591	0.18355	3.15767	0.00159034	0.0286937
ENSBTAG00000018474	1456.79	1.63373	0.517612	3.15629	0.00159791	0.0287647
ENSBTAG00000027728	666.673	-1.18509	0.375471	-3.15628	0.00159794	0.0287647
ENSBTAG00000006795	155.221	-0.816316	0.258669	-3.15583	0.00160043	0.0287767
ENSBTAG00000001721	917.733	-0.662248	0.209905	-3.15498	0.00160509	0.0288078
ENSBTAG00000020704	46.6749	1.49605	0.474208	3.15485	0.00160582	0.0288078
ENSBTAG00000010745	550.509	-0.921147	0.292159	-3.15289	0.00161662	0.0289684
ENSBTAG00000001197	59.2189	1.44475	0.458329	3.1522	0.00162045	0.029004
ENSBTAG00000008800	114.76	1.37429	0.436126	3.15114	0.00162635	0.0290652
ENSBTAG00000048916	1511.47	-2.22198	0.705185	-3.15092	0.00162756	0.0290652
ENSBTAG00000007746	257.163	1.282	0.406954	3.15025	0.00163133	0.0290995
ENSBTAG00000016275	52.3642	-1.22219	0.388128	-3.14893	0.00163869	0.0291977
ENSBTAG00000012940	773.463	-1.67444	0.531918	-3.14793	0.00164433	0.029265
ENSBTAG00000031363	1775.52	-0.868065	0.275866	-3.14669	0.00165132	0.0293231
ENSBTAG00000039050	218.28	1.44585	0.45946	3.14685	0.00165039	0.0293231
ENSBTAG00000024918	2483.19	1.92119	0.611103	3.14381	0.00166766	0.0295798
ENSBTAG00000002910	613.87	-1.35859	0.432614	-3.14041	0.00168713	0.0298915
ENSBTAG00000048353	219.392	-0.999208	0.318223	-3.13996	0.00168972	0.0299037
ENSBTAG00000008530	788.265	-0.960403	0.30591	-3.13949	0.00169241	0.0299176
ENSBTAG00000002651	355.667	-0.736714	0.234758	-3.13819	0.00169996	0.0300174
ENSBTAG00000007635	66.4258	-1.99218	0.635421	-3.13522	0.00171728	0.0302892
ENSBTAG00000014083	247.587	-1.48609	0.474389	-3.13263	0.00173246	0.0305227
ENSBTAG00000001788	511.999	1.60083	0.511318	3.13078	0.00174341	0.0306813
ENSBTAG00000025642	815.667	-1.81651	0.580288	-3.13036	0.00174594	0.0306915
ENSBTAG00000002823	2234.55	-0.763712	0.243998	-3.12999	0.00174813	0.0306957
ENSBTAG00000046862	2503.58	1.56662	0.501036	3.12676	0.00176742	0.0309998
ENSBTAG00000015000	6385.09	1.05414	0.337254	3.12566	0.00177404	0.0310813
ENSBTAG00000051421	27.0613	-2.20061	0.704439	-3.12392	0.00178458	0.0312312
ENSBTAG00000032548	67.5439	1.34363	0.430204	3.12323	0.00178878	0.0312699
ENSBTAG00000031871	62.1187	-1.28765	0.412717	-3.11994	0.0018089	0.0315866
ENSBTAG00000045754	108.138	-1.35704	0.435024	-3.11946	0.00181184	0.0316028
ENSBTAG00000008609	298.171	0.680329	0.218116	3.11911	0.00181398	0.0316051
ENSBTAG00000043960	103.299	-0.782763	0.251038	-3.11811	0.00182013	0.0316772
ENSBTAG00000049383	91.114	-1.81955	0.58404	-3.11546	0.00183659	0.0317623
ENSBTAG00000019933	856.12	1.5005	0.481595	3.11568	0.00183521	0.0317623
ENSBTAG00000048420	5.56422	2.22354	0.71349	3.11644	0.00183052	0.0317623
ENSBTAG00000000090	237.188	-0.822099	0.26386	-3.11566	0.00183531	0.0317623
ENSBTAG00000000423	387.373	-0.840608	0.269826	-3.11537	0.00183714	0.0317623
ENSBTAG00000048555	19.8041	2.07352	0.665521	3.11563	0.0018355	0.0317623
ENSBTAG00000017375	942.219	-0.75081	0.241528	-3.10858	0.00187987	0.0324654
ENSBTAG00000016534	57.8362	-1.36152	0.438503	-3.10492	0.00190332	0.0328344
ENSBTAG00000000285	328.824	-0.984815	0.317432	-3.10245	0.00191926	0.033073
ENSBTAG00000012596	93.1351	1.08336	0.349265	3.10183	0.00192329	0.0331063
ENSBTAG00000027875	21.3501	-1.59312	0.514132	-3.09866	0.00194397	0.0333609
ENSBTAG00000001687	71.9225	1.52039	0.490655	3.09869	0.00194378	0.0333609
ENSBTAG00000006784	174.081	-1.13863	0.367468	-3.09859	0.00194444	0.0333609
ENSBTAG00000007867	1104.25	0.683855	0.220811	3.09701	0.00195485	0.0335029
ENSBTAG00000000181	70.2478	1.52785	0.493526	3.09579	0.00196288	0.0336039
ENSBTAG00000017469	232.12	1.36641	0.442037	3.09116	0.00199375	0.0340584
ENSBTAG00000015587	63.413	-0.953358	0.308406	-3.09124	0.00199322	0.0340584
ENSBTAG00000004381	556.267	1.87034	0.605324	3.08982	0.0020028	0.0341758
ENSBTAG00000013018	1294.81	1.58687	0.513941	3.08764	0.00201752	0.0342499
ENSBTAG00000026754	461.692	1.34294	0.43513	3.08629	0.00202674	0.0342499
ENSBTAG00000053406	125.141	-0.860499	0.278735	-3.08716	0.0020208	0.0342499
ENSBTAG00000020924	106.566	-1.22169	0.395817	-3.0865	0.00202531	0.0342499
ENSBTAG00000019018	35.122	1.69054	0.547469	3.08792	0.00201566	0.0342499
ENSBTAG00000003425	233.427	-0.888117	0.287633	-3.08767	0.00201733	0.0342499
ENSBTAG00000023144	774.9	1.20908	0.391607	3.08748	0.0020186	0.0342499
ENSBTAG00000006187	525.836	-1.82138	0.589808	-3.08809	0.00201449	0.0342499
ENSBTAG00000004782	78.502	-1.27766	0.413928	-3.08667	0.00202409	0.0342499
ENSBTAG00000015094	36.9533	1.98813	0.644491	3.08481	0.00203685	0.0343838
ENSBTAG00000050986	898.88	1.44875	0.469887	3.08319	0.00204794	0.034534
ENSBTAG00000027676	5037.96	2.07097	0.671931	3.08212	0.00205534	0.0346218
ENSBTAG00000012314	787.703	1.07864	0.350406	3.07826	0.00208213	0.0350355
ENSBTAG00000000283	1140.42	1.54261	0.501909	3.07349	0.00211573	0.0354869
ENSBTAG00000048655	914.787	-1.65812	0.539468	-3.07362	0.00211478	0.0354869
ENSBTAG00000034963	345.461	-0.970195	0.315632	-3.07381	0.00211341	0.0354869
ENSBTAG00000010462	61.2444	-1.67155	0.544409	-3.07039	0.00213781	0.0357624
ENSBTAG00000011332	540.878	-0.736082	0.239736	-3.07038	0.00213785	0.0357624
ENSBTAG00000006567	1978.72	-1.47353	0.479943	-3.07023	0.00213897	0.0357624
ENSBTAG00000012888	1111.88	-2.03181	0.662002	-3.06919	0.00214637	0.0358233
ENSBTAG00000004248	322.831	-0.636832	0.207499	-3.06908	0.00214717	0.0358233
ENSBTAG00000020480	513.922	0.703301	0.229247	3.06787	0.0021559	0.035931
ENSBTAG00000020755	346.346	1.78841	0.583511	3.06491	0.00217739	0.0362506
ENSBTAG00000009032	239.705	-0.796148	0.259811	-3.06434	0.0021815	0.0362807
ENSBTAG00000005039	2815.67	1.10251	0.359972	3.06276	0.00219308	0.0364348
ENSBTAG00000049800	67.0441	-2.13742	0.698393	-3.06048	0.00220982	0.0366741
ENSBTAG00000032852	68.2036	-1.22717	0.40118	-3.05891	0.00222147	0.0368286
ENSBTAG00000052670	623.194	-1.19307	0.390535	-3.05497	0.00225081	0.0372757
ENSBTAG00000013706	152.519	1.17421	0.384441	3.05434	0.00225556	0.0372759
ENSBTAG00000007823	6.99477	1.92384	0.629824	3.05457	0.00225385	0.0372759
ENSBTAG00000021076	179.541	1.06163	0.34773	3.05302	0.00226551	0.0374011
ENSBTAG00000038428	762.341	1.14675	0.375763	3.05179	0.0022748	0.0375151
ENSBTAG00000011779	1590.41	-1.31787	0.432007	-3.05057	0.00228411	0.0376291
ENSBTAG00000010155	47.753	1.57608	0.516822	3.04957	0.00229169	0.0377146
ENSBTAG00000017561	4739.75	-1.90104	0.623477	-3.0491	0.0022953	0.0377345
ENSBTAG00000017284	116.424	-1.53485	0.503963	-3.04555	0.00232252	0.0381422
ENSBTAG00000013555	339.748	1.09365	0.35964	3.04094	0.00235838	0.0386908
ENSBTAG00000014515	761.03	-0.594602	0.195589	-3.04005	0.00236537	0.0387261
ENSBTAG00000007494	3710.08	-0.922218	0.303357	-3.04004	0.00236546	0.0387261
ENSBTAG00000050678	6.20125	2.0866	0.686592	3.03907	0.00237308	0.0387702
ENSBTAG00000014554	62.5446	1.46505	0.482028	3.03934	0.00237094	0.0387702
ENSBTAG00000044001	63.9584	1.34082	0.442023	3.03337	0.00241835	0.0394688
ENSBTAG00000051440	10.3311	1.89345	0.624862	3.03019	0.00244396	0.0398454
ENSBTAG00000006143	2809.08	-1.75697	0.580285	-3.02777	0.00246366	0.040125
ENSBTAG00000025762	1258.88	1.04408	0.344958	3.0267	0.00247242	0.040226
ENSBTAG00000004662	8.84595	2.1662	0.716019	3.02534	0.00248352	0.0403649
ENSBTAG00000007773	281.302	1.44039	0.476753	3.02124	0.0025174	0.0408733
ENSBTAG00000016739	2487.88	-1.05995	0.350917	-3.02052	0.00252345	0.0409293
ENSBTAG00000001657	4189.9	0.931848	0.30859	3.01969	0.00253031	0.0409983
ENSBTAG00000008278	43.5482	-1.23377	0.408716	-3.01865	0.00253905	0.0410976
ENSBTAG00000046555	240.471	1.46151	0.484539	3.01629	0.00255892	0.0413766
ENSBTAG00000013303	12209.2	-1.89385	0.628009	-3.01564	0.0025644	0.0414227
ENSBTAG00000034442	139.581	-1.41208	0.468368	-3.01489	0.00257075	0.0414827
ENSBTAG00000017976	1134.61	0.996106	0.330453	3.01437	0.00257517	0.0415114
ENSBTAG00000018861	4.25717	-2.14842	0.713003	-3.0132	0.00258511	0.041606
ENSBTAG00000002227	149.954	-1.15805	0.384424	-3.01243	0.00259162	0.041606
ENSBTAG00000001473	168.742	-1.41222	0.46872	-3.01293	0.00258739	0.041606
ENSBTAG00000052579	18.3041	2.15917	0.716739	3.0125	0.00259109	0.041606
ENSBTAG00000003941	624.23	-0.667136	0.221484	-3.01212	0.00259429	0.0416065
ENSBTAG00000010072	3.79162	2.01332	0.66888	3.01	0.00261252	0.0418562
ENSBTAG00000019612	8232.79	-1.2986	0.4315	-3.00949	0.00261688	0.0418833
ENSBTAG00000013291	171.093	0.74915	0.248971	3.00899	0.00262122	0.0419102
ENSBTAG00000054700	42.7822	-1.47233	0.489446	-3.00816	0.00262837	0.0419392
ENSBTAG00000010913	101.106	1.87891	0.624588	3.00824	0.00262764	0.0419392
ENSBTAG00000000854	236.298	-1.6892	0.561728	-3.00715	0.00263709	0.0420359
ENSBTAG00000021326	417.755	1.96391	0.653179	3.0067	0.002641	0.0420556
ENSBTAG00000019589	129.687	-0.836534	0.278578	-3.00288	0.0026744	0.0425014
ENSBTAG00000016296	2049.12	-1.83992	0.612677	-3.00309	0.00267256	0.0425014
ENSBTAG00000003457	2030.6	-1.78865	0.596049	-3.00085	0.00269231	0.0427428
ENSBTAG00000005660	2907.97	0.752681	0.250916	2.99973	0.00270221	0.0428451
ENSBTAG00000012937	413.564	-1.07788	0.359354	-2.9995	0.0027042	0.0428451
ENSBTAG00000037375	218.457	-1.16628	0.388897	-2.99894	0.00270919	0.042881
ENSBTAG00000018375	5.50109	2.06645	0.689346	2.9977	0.00272023	0.0430124
ENSBTAG00000014100	30.2948	-1.60714	0.536187	-2.99735	0.00272341	0.0430195
ENSBTAG00000039695	408.194	1.28916	0.430265	2.99619	0.00273373	0.0431393
ENSBTAG00000004915	3829.83	1.12076	0.374362	2.99377	0.00275552	0.0434395
ENSBTAG00000049569	185.577	1.97205	0.658938	2.99276	0.00276465	0.0435398
ENSBTAG00000051972	1475.45	1.43903	0.481071	2.9913	0.00277794	0.0437054
ENSBTAG00000013726	1919.76	-0.918865	0.307326	-2.98987	0.00279092	0.0438656
ENSBTAG00000001786	266.445	-1.0405	0.348115	-2.98896	0.0027993	0.0439535
ENSBTAG00000002697	1170.6	0.694391	0.232465	2.98708	0.00281659	0.0441368
ENSBTAG00000050825	114.462	-0.881307	0.295036	-2.98712	0.00281621	0.0441368
ENSBTAG00000021819	1409.63	1.27295	0.426242	2.98645	0.00282238	0.0441836
ENSBTAG00000012170	2173.33	-0.735297	0.246302	-2.98534	0.00283261	0.0442996
ENSBTAG00000012925	139.832	-1.59093	0.533041	-2.98464	0.00283916	0.044358
ENSBTAG00000005275	614.612	1.42449	0.477729	2.9818	0.00286562	0.0446827
ENSBTAG00000033441	45.73	-1.91287	0.641497	-2.98189	0.00286478	0.0446827
ENSBTAG00000017504	46.3835	-1.61166	0.540571	-2.9814	0.00286936	0.0446966
ENSBTAG00000012725	128.601	-1.13595	0.381218	-2.97979	0.00288442	0.0448597
ENSBTAG00000018534	325.983	0.659458	0.221319	2.97968	0.00288553	0.0448597
ENSBTAG00000049932	26.0715	2.0156	0.676526	2.97934	0.00288869	0.0448645
ENSBTAG00000000377	139.806	1.83106	0.615367	2.97556	0.00292453	0.0453764
ENSBTAG00000017273	99.5033	1.24626	0.418977	2.97455	0.00293423	0.0454115
ENSBTAG00000021844	10.9085	2.01296	0.676757	2.97442	0.00293546	0.0454115
ENSBTAG00000001374	97.5162	-1.18508	0.39838	-2.97474	0.00293241	0.0454115
ENSBTAG00000054239	224.565	0.71623	0.24084	2.97389	0.00294054	0.0454456
ENSBTAG00000016043	81.5898	-1.16142	0.390704	-2.97264	0.00295254	0.0455861
ENSBTAG00000021276	1599.63	-1.67118	0.562277	-2.97217	0.00295705	0.0456111
ENSBTAG00000004856	3184.42	-1.15382	0.388269	-2.9717	0.0029616	0.0456366
ENSBTAG00000006355	759.739	-1.82306	0.613628	-2.97095	0.00296882	0.0456837
ENSBTAG00000021224	75.29	0.983553	0.331076	2.97078	0.00297047	0.0456837
ENSBTAG00000009468	205.15	-2.12449	0.715233	-2.97034	0.00297467	0.0457037
ENSBTAG00000014102	300.417	0.849726	0.286262	2.96835	0.00299405	0.0459565
ENSBTAG00000040116	1304.82	-1.14949	0.387328	-2.96775	0.00299993	0.0460018
ENSBTAG00000022613	328.573	1.22562	0.413131	2.96666	0.00301053	0.0460475
ENSBTAG00000013623	662.869	0.688165	0.23195	2.96687	0.00300848	0.0460475
ENSBTAG00000033446	516.464	-0.939058	0.31655	-2.96654	0.00301169	0.0460475
ENSBTAG00000004788	163.851	-0.787826	0.265663	-2.96551	0.00302184	0.0461579
ENSBTAG00000013931	628.241	0.932419	0.314468	2.96507	0.00302612	0.0461784
ENSBTAG00000013044	30.4743	1.50995	0.509325	2.96461	0.00303066	0.0462029
ENSBTAG00000051697	447.352	0.912267	0.307794	2.96389	0.00303775	0.0462662
ENSBTAG00000009493	1106.4	1.34516	0.454114	2.96217	0.00305476	0.0464802
ENSBTAG00000011007	89.4407	1.59035	0.537124	2.96085	0.00306788	0.0466348
ENSBTAG00000001834	856.479	0.679009	0.229506	2.95857	0.00309073	0.0468914
ENSBTAG00000051722	6.24885	2.11684	0.715448	2.95877	0.00308871	0.0468914
ENSBTAG00000050824	938.784	-1.02582	0.346875	-2.95731	0.00310338	0.047038
ENSBTAG00000031750	75.7291	1.51893	0.513846	2.95601	0.00311646	0.0471908
ENSBTAG00000012575	1009.14	0.546422	0.184912	2.95504	0.00312631	0.0472945
ENSBTAG00000031231	1025.92	1.11238	0.376647	2.95337	0.00314323	0.0475047
ENSBTAG00000005119	1792.38	1.10006	0.372628	2.95215	0.00315569	0.0476473
ENSBTAG00000051443	123.134	-1.30037	0.440811	-2.94996	0.00317814	0.0479403
ENSBTAG00000003418	4233.02	1.10275	0.374213	2.94684	0.00321034	0.0483796
ENSBTAG00000001416	7.36071	2.09735	0.712093	2.94533	0.00322613	0.0484761
ENSBTAG00000021587	178.279	1.55908	0.529326	2.9454	0.00322536	0.0484761
ENSBTAG00000010850	753.347	-1.38478	0.470208	-2.94505	0.00322907	0.0484761
ENSBTAG00000050786	3425.29	-1.7476	0.593239	-2.94587	0.00322053	0.0484761
ENSBTAG00000015368	1420.28	-1.06159	0.360609	-2.94387	0.00324133	0.0486137
ENSBTAG00000008090	588.267	0.622497	0.211479	2.94354	0.00324477	0.048619
ENSBTAG00000008490	278.573	-0.788832	0.268138	-2.94188	0.00326221	0.0487411
ENSBTAG00000048493	82.1634	-1.55156	0.52739	-2.94197	0.00326135	0.0487411
ENSBTAG00000021007	1418.52	-1.46572	0.498198	-2.94205	0.00326046	0.0487411
ENSBTAG00000044830	11.2157	2.0473	0.696403	2.93982	0.00328408	0.0490212
ENSBTAG00000009768	126.117	2.00695	0.683074	2.93812	0.00330212	0.0492439
ENSBTAG00000009412	210.525	-1.32368	0.450659	-2.93722	0.00331171	0.0493401
ENSBTAG00000009441	1024.67	-0.614744	0.209388	-2.93591	0.00332574	0.0495023
ENSBTAG00000001781	354.754	0.631346	0.215096	2.93518	0.00333352	0.0495712
ENSBTAG00000020641	1020.44	0.796772	0.27152	2.93449	0.00334095	0.0496348
ENSBTAG00000006776	107.58	0.992325	0.338272	2.93351	0.00335148	0.0497061
ENSBTAG00000054407	14.6702	2.10031	0.715982	2.93346	0.00335207	0.0497061
ENSBTAG00000014111	203.271	-1.28473	0.438047	-2.93285	0.00335863	0.0497565
ENSBTAG00000048591	152.861	1.65137	0.563849	2.92875	0.0034033	0.0503235
ENSBTAG00000010888	834.57	1.43889	0.491289	2.92881	0.00340262	0.0503235
ENSBTAG00000004262	46.5748	-1.21079	0.413673	-2.92693	0.00342328	0.0505713
ENSBTAG00000008493	424.375	-1.92515	0.657946	-2.926	0.00343352	0.0505889
ENSBTAG00000025226	52.9216	-1.53156	0.523442	-2.92595	0.00343411	0.0505889
ENSBTAG00000046765	2200.98	0.5366	0.183373	2.92628	0.00343043	0.0505889
ENSBTAG00000015258	266.732	1.51297	0.517328	2.92458	0.00344917	0.0507632
ENSBTAG00000009159	338.189	0.776951	0.266038	2.92045	0.00349522	0.0513928
ENSBTAG00000007666	7.11926	1.97226	0.675974	2.91766	0.00352666	0.0516139
ENSBTAG00000047879	9.70136	1.69781	0.581686	2.91878	0.00351401	0.0516139
ENSBTAG00000032288	4394.43	-1.21505	0.416377	-2.91815	0.0035211	0.0516139
ENSBTAG00000014898	133.247	1.40377	0.481094	2.91786	0.00352437	0.0516139
ENSBTAG00000048553	357.663	-0.859872	0.294697	-2.91781	0.00352495	0.0516139
ENSBTAG00000012698	1161.48	0.667024	0.228743	2.91604	0.00354501	0.0518001
ENSBTAG00000020018	109.449	1.7754	0.608857	2.91596	0.00354597	0.0518001
ENSBTAG00000007933	439.492	-1.31262	0.450579	-2.91319	0.00357759	0.052159
ENSBTAG00000020294	1324.1	0.787599	0.270407	2.91265	0.0035838	0.052159
ENSBTAG00000020430	5.20343	2.03105	0.697263	2.91289	0.00358095	0.052159
ENSBTAG00000026893	65.8137	1.47184	0.505323	2.91267	0.00358348	0.052159
ENSBTAG00000014191	15822.8	1.59925	0.549254	2.91167	0.00359499	0.0522735
ENSBTAG00000003280	26.5736	-1.40275	0.481917	-2.91078	0.00360531	0.0523752
ENSBTAG00000001324	136.339	1.73251	0.595873	2.90751	0.0036432	0.0527309
ENSBTAG00000004850	270.086	0.848355	0.291722	2.90809	0.00363645	0.0527309
ENSBTAG00000023309	46.594	-1.65169	0.568021	-2.90779	0.0036399	0.0527309
ENSBTAG00000052414	83.5783	1.29471	0.445267	2.90771	0.00364089	0.0527309
ENSBTAG00000003220	258.797	1.4929	0.513738	2.90596	0.00366125	0.0528474
ENSBTAG00000016650	42.6343	1.12782	0.388146	2.90567	0.00366469	0.0528474
ENSBTAG00000001945	1158.72	1.94981	0.67086	2.90644	0.00365567	0.0528474
ENSBTAG00000009747	1168.06	0.523299	0.180085	2.90585	0.00366263	0.0528474
ENSBTAG00000016221	480.352	-0.959514	0.330421	-2.90391	0.00368529	0.0530591
ENSBTAG00000054639	32.1357	-1.38824	0.47807	-2.90384	0.00368611	0.0530591
ENSBTAG00000051708	8.08867	-2.07838	0.715888	-2.90322	0.00369349	0.0531167
ENSBTAG00000021455	8468.94	0.812472	0.279886	2.90286	0.00369767	0.0531282
ENSBTAG00000021223	298.026	-0.860308	0.296644	-2.90014	0.00372993	0.0534941
ENSBTAG00000019907	144.298	-1.28998	0.444796	-2.90016	0.00372978	0.0534941
ENSBTAG00000000676	180.845	1.01801	0.351079	2.89967	0.00373553	0.0535256
ENSBTAG00000052040	106.906	-1.06768	0.3683	-2.89893	0.00374434	0.0535543
ENSBTAG00000045937	141.556	1.14503	0.394952	2.89916	0.00374163	0.0535543
ENSBTAG00000023730	14.0245	2.00305	0.691434	2.89695	0.00376807	0.0538447
ENSBTAG00000014731	9458.62	1.30384	0.450548	2.89389	0.00380504	0.0543237
ENSBTAG00000013836	6.71236	-2.0365	0.703885	-2.89324	0.00381295	0.054338
ENSBTAG00000014607	240.694	0.73147	0.252809	2.89337	0.00381132	0.054338
ENSBTAG00000019150	1565.49	-0.85933	0.297153	-2.89187	0.00382952	0.0545247
ENSBTAG00000002998	59.3792	1.7934	0.620419	2.89063	0.00384475	0.0546921
ENSBTAG00000000608	832.031	0.521176	0.180377	2.88937	0.00386019	0.0548621
ENSBTAG00000006654	567.444	0.827955	0.286718	2.8877	0.00388068	0.0551035
ENSBTAG00000001879	92.7249	-1.21353	0.420794	-2.8839	0.00392787	0.0557213
ENSBTAG00000006523	87415.2	1.95038	0.676393	2.88349	0.00393289	0.0557213
ENSBTAG00000032089	41.9775	1.48086	0.513592	2.88334	0.00393481	0.0557213
ENSBTAG00000032821	42.8117	-2.01294	0.698377	-2.88231	0.00394768	0.0558533
ENSBTAG00000000809	1667.15	-1.54801	0.537274	-2.88124	0.0039612	0.0559942
ENSBTAG00000048171	5.13048	2.05431	0.713253	2.8802	0.00397424	0.0561281
ENSBTAG00000027442	2326.24	-0.656801	0.228088	-2.8796	0.00398178	0.0561842
ENSBTAG00000006029	1095.38	0.667479	0.231819	2.87931	0.00398549	0.0561861
ENSBTAG00000010882	104.133	1.81	0.628964	2.87774	0.00400531	0.056415
ENSBTAG00000015637	327.505	0.938495	0.326177	2.87726	0.00401149	0.0564514
ENSBTAG00000021302	28.8425	-1.71079	0.594783	-2.87633	0.00402324	0.0565663
ENSBTAG00000021580	2529.53	0.998425	0.347557	2.8727	0.00406987	0.0571707
ENSBTAG00000007651	145.333	-1.44714	0.503867	-2.87207	0.00407792	0.0572315
ENSBTAG00000017181	436.196	-1.18013	0.410937	-2.8718	0.00408147	0.0572315
ENSBTAG00000013060	2851.21	0.691309	0.240825	2.87058	0.00409719	0.0574008
ENSBTAG00000008021	31.977	1.65265	0.575993	2.86923	0.00411474	0.0575953
ENSBTAG00000016177	225.279	-1.30705	0.455622	-2.86871	0.00412156	0.0576395
ENSBTAG00000044125	77.3649	1.41253	0.49245	2.86836	0.00412604	0.057651
ENSBTAG00000000013	523.939	0.647934	0.226027	2.86663	0.00414871	0.0579163
ENSBTAG00000007152	4487.51	-0.650381	0.227157	-2.86313	0.00419473	0.0583001
ENSBTAG00000011173	467.613	-0.913315	0.318938	-2.86361	0.00418844	0.0583001
ENSBTAG00000010576	948.897	0.894676	0.312409	2.8638	0.00418594	0.0583001
ENSBTAG00000019297	160.874	-1.59563	0.557216	-2.86357	0.00418891	0.0583001
ENSBTAG00000018188	816.625	-0.538591	0.188101	-2.86332	0.00419231	0.0583001
ENSBTAG00000005181	985.34	1.38571	0.484236	2.86163	0.00421465	0.0585253
ENSBTAG00000007993	662.157	0.700026	0.244731	2.86039	0.00423114	0.0586507
ENSBTAG00000022242	957.251	1.11993	0.39151	2.86054	0.00422914	0.0586507
ENSBTAG00000025669	256.336	-1.07546	0.376328	-2.85778	0.00426616	0.059084
ENSBTAG00000002266	19.9188	1.27807	0.447553	2.85568	0.00429443	0.0594233
ENSBTAG00000030543	71.1507	-1.86489	0.653135	-2.85529	0.00429981	0.0594454
ENSBTAG00000019225	2793.65	1.13992	0.399299	2.85481	0.0043062	0.0594815
ENSBTAG00000006982	2338.47	0.74685	0.261657	2.85431	0.00431302	0.0595235
ENSBTAG00000054765	11.4056	2.00999	0.704466	2.8532	0.00432808	0.0596178
ENSBTAG00000045617	259.701	-0.582254	0.204087	-2.85297	0.00433123	0.0596178
ENSBTAG00000007118	150.673	0.912791	0.319886	2.85349	0.00432419	0.0596178
ENSBTAG00000019390	23.1021	1.79067	0.627771	2.85243	0.00433862	0.0596674
ENSBTAG00000020964	464.524	0.653672	0.229244	2.85142	0.00435244	0.0597531
ENSBTAG00000006201	115.545	-0.742162	0.260266	-2.85155	0.00435071	0.0597531
ENSBTAG00000012861	11.1398	-2.00118	0.70192	-2.85101	0.00435805	0.0597778
ENSBTAG00000020780	3469.4	1.35725	0.476336	2.84936	0.00438067	0.0599836
ENSBTAG00000054934	982.945	-0.790161	0.277311	-2.84937	0.00438054	0.0599836
ENSBTAG00000011059	66.3901	-1.23209	0.4327	-2.84744	0.00440722	0.0602523
ENSBTAG00000012448	567.812	-0.971026	0.341042	-2.84723	0.00441016	0.0602523
ENSBTAG00000011480	376.441	0.774913	0.272175	2.84711	0.00441179	0.0602523
ENSBTAG00000015241	196.474	-1.25085	0.439427	-2.84655	0.00441954	0.0603058
ENSBTAG00000006194	41.1842	1.87508	0.658798	2.84622	0.00442418	0.0603169
ENSBTAG00000011358	405.031	1.693	0.594998	2.84538	0.00443584	0.0604234
ENSBTAG00000011655	78.8585	-1.10868	0.389893	-2.84355	0.00446141	0.0606177
ENSBTAG00000019663	424.732	-0.647879	0.227804	-2.84402	0.0044548	0.0606177
ENSBTAG00000005978	634.846	1.41396	0.497256	2.84353	0.00446166	0.0606177
ENSBTAG00000052883	32.7768	-1.84938	0.650456	-2.84321	0.00446617	0.0606267
ENSBTAG00000007280	13.4242	1.92375	0.676728	2.84272	0.00447297	0.0606665
ENSBTAG00000015632	29.0361	1.28347	0.451785	2.8409	0.00449871	0.0609631
ENSBTAG00000010611	2366.71	-0.569995	0.200729	-2.83963	0.00451662	0.0611532
ENSBTAG00000016676	113.444	-1.32454	0.466673	-2.83825	0.00453611	0.0613643
ENSBTAG00000021703	20.3612	1.55493	0.54856	2.83456	0.00458883	0.0620242
ENSBTAG00000054008	97.3177	-1.59247	0.561905	-2.83406	0.0045961	0.0620691
ENSBTAG00000038684	6.73454	-1.9965	0.704964	-2.83206	0.00462498	0.0624055
ENSBTAG00000046580	407.17	1.20949	0.427155	2.8315	0.00463309	0.0624613
ENSBTAG00000012647	16.3932	-1.65569	0.585001	-2.83024	0.00465133	0.0624749
ENSBTAG00000007829	426.249	-1.04337	0.36872	-2.82971	0.00465901	0.0624749
ENSBTAG00000051168	40.7618	1.53666	0.543134	2.82924	0.00466586	0.0624749
ENSBTAG00000034269	195.904	-0.886325	0.313207	-2.82983	0.00465724	0.0624749
ENSBTAG00000000835	874.713	-1.08217	0.382488	-2.8293	0.00466503	0.0624749
ENSBTAG00000033422	67.892	-1.4784	0.522527	-2.82934	0.00466447	0.0624749
ENSBTAG00000019745	301.504	-1.12491	0.397525	-2.82979	0.00465786	0.0624749
ENSBTAG00000003169	30.0848	1.22345	0.432243	2.83047	0.0046479	0.0624749
ENSBTAG00000018481	198.628	-1.79807	0.635798	-2.82805	0.00468329	0.0626476
ENSBTAG00000032093	18.5773	1.97331	0.697822	2.82781	0.00468672	0.0626476
ENSBTAG00000013996	975.567	1.0691	0.378132	2.82731	0.00469405	0.0626644
ENSBTAG00000050650	11.6875	1.94693	0.688646	2.82718	0.00469595	0.0626644
ENSBTAG00000020698	1626.55	-1.24299	0.439931	-2.82542	0.00472184	0.0628501
ENSBTAG00000003600	57.4209	-1.82373	0.645434	-2.82559	0.00471931	0.0628501
ENSBTAG00000001702	63.0178	-1.29322	0.457667	-2.82568	0.00471808	0.0628501
ENSBTAG00000046407	33.1706	1.76461	0.625012	2.82333	0.00475283	0.0630529
ENSBTAG00000053595	200.753	-1.08891	0.385724	-2.82304	0.00475712	0.0630529
ENSBTAG00000042757	14.8893	1.52297	0.53944	2.82325	0.00475394	0.0630529
ENSBTAG00000006078	248.416	1.51327	0.535926	2.82366	0.00474793	0.0630529
ENSBTAG00000000827	93.6978	1.0627	0.376427	2.82311	0.004756	0.0630529
ENSBTAG00000005761	632.572	1.03049	0.365259	2.82126	0.00478348	0.0633286
ENSBTAG00000020080	250.108	1.90062	0.673717	2.8211	0.00478597	0.0633286
ENSBTAG00000003804	635.963	-0.942973	0.334335	-2.82045	0.00479569	0.0634039
ENSBTAG00000017310	211.383	1.33812	0.474664	2.81908	0.00481609	0.0636201
ENSBTAG00000018671	64.6437	-1.17957	0.418556	-2.8182	0.00482933	0.0637414
ENSBTAG00000018334	71.744	1.25257	0.444575	2.81746	0.00484055	0.063836
ENSBTAG00000012096	409.309	-0.851216	0.302166	-2.81705	0.0048467	0.0638636
ENSBTAG00000025531	320.756	1.80649	0.641364	2.81664	0.00485283	0.0638909
ENSBTAG00000045727	196.028	-0.703692	0.249882	-2.8161	0.00486103	0.0639454
ENSBTAG00000005773	507.226	0.908121	0.322627	2.81477	0.00488119	0.0641033
ENSBTAG00000002123	12.7058	-1.58424	0.562798	-2.81493	0.00487881	0.0641033
ENSBTAG00000019350	42.3483	-1.8871	0.670744	-2.81345	0.00490134	0.064308
ENSBTAG00000002470	89.9054	-1.03274	0.367103	-2.81321	0.00490495	0.064308
ENSBTAG00000031641	1437.09	0.810204	0.288213	2.81113	0.00493684	0.0646722
ENSBTAG00000018843	1820.51	1.79082	0.637286	2.81008	0.00495298	0.0648296
ENSBTAG00000006270	10192.8	0.773148	0.275521	2.80613	0.00501404	0.0655744
ENSBTAG00000015131	14369	-1.0594	0.377638	-2.80533	0.00502646	0.0656821
ENSBTAG00000017196	9039.29	1.08382	0.386799	2.80202	0.00507831	0.0663046
ENSBTAG00000021096	437.607	0.550024	0.196376	2.80087	0.00509644	0.0664861
ENSBTAG00000014297	1322.01	1.07596	0.384352	2.79941	0.00511958	0.0666775
ENSBTAG00000051647	177.244	1.08343	0.386998	2.79956	0.00511715	0.0666775
ENSBTAG00000020766	95.735	1.39584	0.498692	2.799	0.00512614	0.0667076
ENSBTAG00000033747	1142.25	-0.807323	0.288467	-2.79867	0.00513137	0.0667205
ENSBTAG00000008648	1496.2	0.82007	0.293067	2.79824	0.00513827	0.066755
ENSBTAG00000019958	102.941	-1.63875	0.5859	-2.79697	0.00515836	0.0668504
ENSBTAG00000008973	253.136	0.639759	0.228708	2.79727	0.00515359	0.0668504
ENSBTAG00000006188	9.29533	-1.98823	0.710805	-2.79715	0.00515555	0.0668504
ENSBTAG00000011857	205.311	1.11718	0.399677	2.7952	0.00518681	0.0671639
ENSBTAG00000053568	153.207	-0.884503	0.316483	-2.79479	0.00519332	0.0671928
ENSBTAG00000040244	118.955	1.18863	0.425563	2.79308	0.00522091	0.0674809
ENSBTAG00000006618	670.246	-1.64431	0.588752	-2.79288	0.00522416	0.0674809
ENSBTAG00000012150	133.53	-1.01968	0.365211	-2.79204	0.00523776	0.0676011
ENSBTAG00000019888	726.771	0.488926	0.175163	2.79127	0.00525024	0.0677066
ENSBTAG00000008091	810.507	-1.61347	0.578306	-2.78999	0.00527095	0.0678624
ENSBTAG00000012544	1164.81	0.95739	0.343139	2.79009	0.00526933	0.0678624
ENSBTAG00000005408	3041.03	-0.742255	0.266118	-2.7892	0.0052839	0.0679718
ENSBTAG00000017362	438.546	0.626316	0.224571	2.78894	0.00528809	0.0679718
ENSBTAG00000010998	597.286	1.23607	0.44366	2.78608	0.00533498	0.0685186
ENSBTAG00000039035	219.18	1.83748	0.65997	2.78419	0.00536615	0.0688627
ENSBTAG00000006564	1494.5	0.972804	0.34966	2.78214	0.00540011	0.069242
ENSBTAG00000052111	32.3153	1.97942	0.711677	2.78134	0.00541346	0.0693566
ENSBTAG00000006370	2762.83	0.718579	0.258508	2.77972	0.00544062	0.0696201
ENSBTAG00000016352	448.962	-1.07981	0.38848	-2.77958	0.00544287	0.0696201
ENSBTAG00000005532	368.893	-0.504421	0.181519	-2.7789	0.0054544	0.0697109
ENSBTAG00000003282	112.83	-1.18149	0.425245	-2.77837	0.00546315	0.0697661
ENSBTAG00000016381	18.8969	1.21019	0.435664	2.77781	0.00547263	0.0698304
ENSBTAG00000000830	153.438	1.10685	0.398653	2.77647	0.0054952	0.0700616
ENSBTAG00000025859	225.001	-0.957593	0.344984	-2.77576	0.00550723	0.0701581
ENSBTAG00000017802	229.238	-1.73935	0.626808	-2.77493	0.00552131	0.0702806
ENSBTAG00000021691	717.175	1.09971	0.396342	2.77464	0.00552632	0.0702875
ENSBTAG00000006158	71.1474	-1.5055	0.543137	-2.77187	0.00557358	0.070717
ENSBTAG00000016698	18.3252	1.53194	0.552593	2.77227	0.00556664	0.070717
ENSBTAG00000054952	116.952	-1.6192	0.58412	-2.77203	0.00557084	0.070717
ENSBTAG00000012036	472.475	-0.981597	0.354231	-2.77107	0.0055873	0.070834
ENSBTAG00000002953	3909.42	1.44171	0.520322	2.7708	0.00559195	0.0708358
ENSBTAG00000020802	74.9963	-1.11566	0.402783	-2.76987	0.00560782	0.0709797
ENSBTAG00000033217	3697.83	0.932481	0.336757	2.76901	0.00562276	0.0710546
ENSBTAG00000039335	409.146	0.850603	0.30718	2.76907	0.00562166	0.0710546
ENSBTAG00000009029	252.738	-0.909497	0.328595	-2.76784	0.0056429	0.0712518
ENSBTAG00000017832	161.233	0.657822	0.237911	2.76499	0.00569249	0.0717053
ENSBTAG00000012046	2894.32	1.53867	0.556459	2.7651	0.00569049	0.0717053
ENSBTAG00000016959	3063.69	-0.803595	0.290582	-2.76546	0.00568418	0.0717053
ENSBTAG00000012919	705.799	-1.53189	0.554141	-2.76445	0.00570188	0.0717088
ENSBTAG00000009226	9.65206	1.63323	0.590787	2.7645	0.00570104	0.0717088
ENSBTAG00000003994	963.29	1.03209	0.373401	2.76401	0.00570952	0.0717475
ENSBTAG00000000576	41.8073	-1.4434	0.522592	-2.762	0.00574482	0.0720185
ENSBTAG00000009251	703.341	0.670419	0.24271	2.76223	0.00574088	0.0720185
ENSBTAG00000001143	172.379	0.814288	0.294785	2.76231	0.00573932	0.0720185
ENSBTAG00000031332	202.05	0.779668	0.282361	2.76124	0.00575819	0.0721287
ENSBTAG00000018206	1352.33	-1.04828	0.379727	-2.76062	0.00576912	0.0722081
ENSBTAG00000031441	449.112	1.55209	0.56228	2.76034	0.00577408	0.0722127
ENSBTAG00000008938	365.927	1.00778	0.365237	2.75925	0.00579347	0.0723977
ENSBTAG00000010564	167.789	1.2971	0.470287	2.75811	0.00581371	0.0724215
ENSBTAG00000018229	1290.09	-1.02362	0.371119	-2.75819	0.00581226	0.0724215
ENSBTAG00000011553	326.279	-0.72156	0.261614	-2.7581	0.00581379	0.0724215
ENSBTAG00000014422	656.263	-0.784317	0.284366	-2.75812	0.00581345	0.0724215
ENSBTAG00000019229	200.676	-0.916926	0.332541	-2.75733	0.00582747	0.0725344
ENSBTAG00000038981	9.74613	1.74619	0.633427	2.75673	0.0058382	0.0726106
ENSBTAG00000004936	8.31188	-1.83854	0.667331	-2.75506	0.00586809	0.0728363
ENSBTAG00000019289	152.437	1.15335	0.418683	2.75472	0.00587431	0.0728363
ENSBTAG00000012490	649.338	-0.504526	0.183152	-2.75468	0.00587487	0.0728363
ENSBTAG00000003465	259.494	-0.645678	0.234361	-2.75506	0.00586812	0.0728363
ENSBTAG00000012285	72.6439	-1.87043	0.679296	-2.75349	0.00589644	0.0730462
ENSBTAG00000018134	12.352	1.95266	0.709235	2.75319	0.00590181	0.0730543
ENSBTAG00000006404	34.551	-1.38591	0.503431	-2.75293	0.00590638	0.0730543
ENSBTAG00000038234	7.03538	-1.94963	0.708673	-2.7511	0.00593954	0.0734068
ENSBTAG00000049864	1279.35	0.712174	0.259046	2.74921	0.00597384	0.0737727
ENSBTAG00000048268	134.197	-1.92087	0.69937	-2.74657	0.00602227	0.0743124
ENSBTAG00000009988	657.732	0.844818	0.307656	2.74598	0.00603303	0.0743869
ENSBTAG00000002526	491.995	-1.43762	0.523722	-2.74501	0.00605092	0.074549
ENSBTAG00000005168	30.6259	1.83262	0.667765	2.74441	0.00606195	0.0746265
ENSBTAG00000001997	75.7746	-1.90488	0.694285	-2.74365	0.00607594	0.0747403
ENSBTAG00000020344	524.953	-0.998179	0.364057	-2.74182	0.00610991	0.0749839
ENSBTAG00000019107	45.3744	1.32878	0.484635	2.74182	0.00611005	0.0749839
ENSBTAG00000037421	14.7267	-1.86814	0.681304	-2.742	0.00610663	0.0749839
ENSBTAG00000031737	121.087	-1.00665	0.367193	-2.74146	0.00611671	0.0750072
ENSBTAG00000010992	672.349	1.29104	0.471064	2.74069	0.00613095	0.0751232
ENSBTAG00000010416	261.755	1.21277	0.44264	2.73986	0.00614647	0.0752548
ENSBTAG00000048486	803.403	-0.893495	0.326194	-2.73915	0.00615977	0.075359
ENSBTAG00000004111	140.94	-0.781283	0.285393	-2.73757	0.00618949	0.0756638
ENSBTAG00000011100	11766	1.72409	0.630236	2.73562	0.00622621	0.0760535
ENSBTAG00000040070	8080.37	-1.57267	0.575013	-2.73501	0.00623777	0.0761356
ENSBTAG00000018854	2447.88	-1.26892	0.464065	-2.73436	0.00625008	0.0762268
ENSBTAG00000010149	376.694	-1.2721	0.465313	-2.73386	0.00625963	0.0762841
ENSBTAG00000038844	20.9294	-1.5993	0.585108	-2.73334	0.00626952	0.0763455
ENSBTAG00000021103	2161.78	-0.501701	0.183595	-2.73265	0.00628262	0.0764383
ENSBTAG00000005865	568.755	0.760523	0.278332	2.73243	0.00628686	0.0764383
ENSBTAG00000020829	1816.57	-1.19435	0.437178	-2.73196	0.0062958	0.0764879
ENSBTAG00000004423	108.474	1.38453	0.50689	2.73141	0.00630633	0.0765568
ENSBTAG00000009190	62.0407	1.09965	0.402856	2.72964	0.00634041	0.076911
ENSBTAG00000010109	48.2954	-1.29	0.472776	-2.72857	0.0063609	0.0770973
ENSBTAG00000006680	108.484	-1.29225	0.473642	-2.72833	0.00636556	0.0770973
ENSBTAG00000017670	191.353	1.47533	0.540857	2.72777	0.00637647	0.0771106
ENSBTAG00000048049	26.4953	-1.3769	0.504727	-2.72801	0.00637168	0.0771106
ENSBTAG00000020564	41.9896	1.93215	0.70857	2.72683	0.00639459	0.0772705
ENSBTAG00000018280	6011.44	-1.03124	0.378313	-2.7259	0.0064127	0.0774298
ENSBTAG00000016742	45.6906	-1.38297	0.507477	-2.72519	0.0064265	0.077537
ENSBTAG00000037457	1510.71	1.04974	0.385268	2.7247	0.00643602	0.0775489
ENSBTAG00000033225	7.71425	-1.95274	0.716699	-2.72463	0.00643735	0.0775489
ENSBTAG00000039740	61.3938	-1.03089	0.378587	-2.72301	0.00646907	0.0778714
ENSBTAG00000015968	218.088	-0.755789	0.277602	-2.72257	0.00647772	0.0779159
ENSBTAG00000017790	150.812	0.672029	0.24692	2.72165	0.0064957	0.0780724
ENSBTAG00000046482	64.5702	1.74114	0.639891	2.72099	0.00650867	0.0781686
ENSBTAG00000006945	298.89	0.773524	0.284456	2.71931	0.00654189	0.0783881
ENSBTAG00000021134	396.712	0.990789	0.364288	2.71979	0.00653224	0.0783881
ENSBTAG00000051341	9.67821	-1.85957	0.683791	-2.7195	0.006538	0.0783881
ENSBTAG00000000990	840.334	0.885481	0.325709	2.71862	0.0065554	0.0783883
ENSBTAG00000004148	19.113	1.67564	0.616411	2.71838	0.0065602	0.0783883
ENSBTAG00000011823	6399.03	-1.1152	0.410209	-2.7186	0.00655584	0.0783883
ENSBTAG00000005367	302.675	-0.943219	0.346989	-2.7183	0.00656184	0.0783883
ENSBTAG00000013641	1504.77	1.03431	0.38063	2.71735	0.00658066	0.0785535
ENSBTAG00000021767	976.962	0.939133	0.345732	2.71636	0.00660037	0.078729
ENSBTAG00000039341	68.117	-1.15456	0.425293	-2.71474	0.00663287	0.0790568
ENSBTAG00000020273	23.0812	1.31018	0.482703	2.71425	0.00664264	0.0791133
ENSBTAG00000014178	211.076	1.07795	0.397263	2.71345	0.00665869	0.0792444
ENSBTAG00000025664	117.066	-1.94428	0.716726	-2.71273	0.00667314	0.0793564
ENSBTAG00000013147	23.8503	-1.71326	0.632138	-2.71026	0.00672297	0.0798886
ENSBTAG00000036349	294.744	-1.33557	0.492866	-2.70981	0.00673216	0.0799129
ENSBTAG00000000933	65.5635	-0.969213	0.357715	-2.70946	0.00673931	0.0799129
ENSBTAG00000048885	314.924	-0.645158	0.238117	-2.70941	0.00674025	0.0799129
ENSBTAG00000054755	24.4934	1.21759	0.449444	2.70911	0.00674647	0.0799264
ENSBTAG00000005137	117.606	1.08421	0.400264	2.70874	0.00675384	0.0799535
ENSBTAG00000002963	46.3619	1.9361	0.714986	2.70789	0.00677117	0.0800984
ENSBTAG00000047357	93.001	-1.03315	0.381959	-2.70488	0.00683296	0.0806473
ENSBTAG00000018509	133.287	-0.972286	0.359392	-2.70536	0.00682298	0.0806473
ENSBTAG00000003237	579.765	0.893494	0.330304	2.70506	0.00682915	0.0806473
ENSBTAG00000039787	1.45721e+06	-1.13469	0.419679	-2.70372	0.00685689	0.0808692
ENSBTAG00000008553	5421.95	-0.875983	0.324102	-2.7028	0.00687586	0.0809883
ENSBTAG00000006966	123.597	1.32837	0.491492	2.70273	0.00687729	0.0809883
ENSBTAG00000017143	5914.28	1.4642	0.542151	2.70073	0.00691876	0.0814157
ENSBTAG00000020394	100.457	1.31325	0.486337	2.70029	0.00692797	0.0814632
ENSBTAG00000022520	96.8995	-1.0059	0.372586	-2.69979	0.0069384	0.0815249
ENSBTAG00000006335	1675.1	0.453698	0.168137	2.69838	0.00696771	0.0818082
ENSBTAG00000021876	4.89735	-1.93279	0.716605	-2.69715	0.00699359	0.0820432
ENSBTAG00000016760	351.197	0.867033	0.321489	2.69693	0.00699816	0.0820432
ENSBTAG00000025101	53.9033	1.32202	0.490509	2.69521	0.00703446	0.0824074
ENSBTAG00000008077	247.098	-0.698032	0.259089	-2.69418	0.00705618	0.0826003
ENSBTAG00000009996	583.666	1.05151	0.390473	2.69292	0.00708288	0.0828194
ENSBTAG00000008597	157.905	1.30725	0.485459	2.6928	0.00708542	0.0828194
ENSBTAG00000014172	226.259	1.1471	0.426115	2.69199	0.00710278	0.0829123
ENSBTAG00000017298	285.807	-1.00378	0.372885	-2.69193	0.00710391	0.0829123
ENSBTAG00000014694	1093.92	-0.719621	0.267431	-2.69086	0.00712675	0.0829538
ENSBTAG00000007763	488.547	-1.39039	0.516773	-2.69053	0.00713382	0.0829538
ENSBTAG00000015334	639.023	-0.794285	0.295161	-2.69103	0.00712327	0.0829538
ENSBTAG00000018709	11.1718	-1.61283	0.59935	-2.69096	0.00712467	0.0829538
ENSBTAG00000000786	309.709	-0.819618	0.304607	-2.69074	0.00712939	0.0829538
ENSBTAG00000017258	1221.18	-0.902608	0.335852	-2.68752	0.00719849	0.0835821
ENSBTAG00000032657	91.068	0.941226	0.350206	2.68764	0.00719593	0.0835821
ENSBTAG00000031252	3430	1.02368	0.381157	2.68571	0.00723755	0.0839737
ENSBTAG00000008845	196.107	0.578828	0.215549	2.68537	0.00724495	0.0839976
ENSBTAG00000012522	83.3024	-0.982103	0.365928	-2.68387	0.00727761	0.0842578
ENSBTAG00000007409	31.8193	1.47959	0.551295	2.68384	0.0072781	0.0842578
ENSBTAG00000008008	3166.81	1.49735	0.558024	2.68331	0.00728967	0.0843297
ENSBTAG00000000664	14.1576	1.85607	0.692489	2.68029	0.00735581	0.0850186
ENSBTAG00000012509	455.266	-0.757952	0.282808	-2.6801	0.00736003	0.0850186
ENSBTAG00000003851	1453.53	0.891285	0.332613	2.67964	0.00737005	0.0850719
ENSBTAG00000003764	703.472	0.661474	0.246992	2.67812	0.0074037	0.0853371
ENSBTAG00000048710	15.1425	1.91833	0.7163	2.67811	0.00740387	0.0853371
ENSBTAG00000013689	42.0459	1.63137	0.609211	2.67784	0.00740989	0.0853439
ENSBTAG00000032183	771.559	-1.7461	0.652846	-2.67461	0.00748172	0.0860453
ENSBTAG00000021845	641.815	0.683265	0.255461	2.67463	0.00748111	0.0860453
ENSBTAG00000001710	751.527	-1.21004	0.452563	-2.67375	0.0075009	0.0862028
ENSBTAG00000053296	2571.45	-0.976737	0.3654	-2.67307	0.00751616	0.0863152
ENSBTAG00000003806	448.576	1.38587	0.518764	2.67148	0.00755171	0.0866601
ENSBTAG00000023843	156.373	-1.00175	0.375166	-2.67015	0.00758175	0.0868781
ENSBTAG00000031814	3847.97	1.85482	0.694622	2.67026	0.00757931	0.0868781
ENSBTAG00000010760	485.398	-0.789687	0.296045	-2.66746	0.00764278	0.0874501
ENSBTAG00000031774	41.7729	-1.68905	0.633199	-2.66749	0.00764204	0.0874501
ENSBTAG00000052510	133.508	-1.87133	0.701962	-2.66586	0.00767927	0.0878037
ENSBTAG00000006689	308.2	-1.8897	0.708962	-2.66545	0.00768862	0.0878469
ENSBTAG00000020563	170.529	-0.617767	0.231909	-2.66383	0.00772561	0.0882054
ENSBTAG00000008483	238.165	1.48106	0.556769	2.66009	0.0078119	0.0891259
ENSBTAG00000005005	1.20763e+06	-1.74522	0.656292	-2.65922	0.00783228	0.0892936
ENSBTAG00000021935	606.896	-0.913976	0.34375	-2.65884	0.0078411	0.0893295
ENSBTAG00000045588	78.1652	1.52154	0.572335	2.65848	0.00784941	0.0893595
ENSBTAG00000016874	1474.06	1.12527	0.423462	2.65732	0.00787639	0.0896018
ENSBTAG00000010932	5313.86	-1.86772	0.703045	-2.65661	0.00789301	0.089726
ENSBTAG00000025942	48.9685	-1.86218	0.702009	-2.65264	0.00798641	0.0907221
ENSBTAG00000011596	2912.45	-0.709412	0.267477	-2.65223	0.00799617	0.0907674
ENSBTAG00000014295	3072.5	0.694602	0.261929	2.65187	0.00800463	0.090787
ENSBTAG00000001793	86.1406	-0.839484	0.316604	-2.65152	0.00801298	0.090787
ENSBTAG00000015164	76.389	-0.747888	0.28207	-2.65143	0.0080152	0.090787
ENSBTAG00000047496	25.9033	1.05413	0.397695	2.6506	0.00803481	0.0908782
ENSBTAG00000010775	1076.65	-0.762115	0.287506	-2.65078	0.0080307	0.0908782
ENSBTAG00000016230	97.4663	0.864528	0.326283	2.64963	0.00805797	0.0909773
ENSBTAG00000030301	1094.81	0.820413	0.309712	2.64896	0.00807401	0.0909773
ENSBTAG00000017852	1846.75	-0.66699	0.251781	-2.64909	0.00807087	0.0909773
ENSBTAG00000011131	4.9011	1.89015	0.71345	2.64931	0.00806563	0.0909773
ENSBTAG00000054322	266.304	-0.678927	0.256308	-2.64887	0.00807607	0.0909773
ENSBTAG00000011011	321.771	1.5217	0.574491	2.64878	0.00807826	0.0909773
ENSBTAG00000040356	91.0023	1.04737	0.395566	2.64777	0.00810258	0.0911859
ENSBTAG00000020178	123.522	-1.18571	0.447931	-2.64708	0.00811907	0.0913061
ENSBTAG00000054814	33.4523	1.05679	0.399586	2.6447	0.00817639	0.0918851
ENSBTAG00000010008	24.1549	-1.16771	0.441583	-2.64438	0.00818402	0.0919052
ENSBTAG00000019300	750.021	1.31075	0.49581	2.64366	0.00820146	0.0919698
ENSBTAG00000033008	54.8701	-1.38231	0.522831	-2.6439	0.00819572	0.0919698
ENSBTAG00000021955	10246.5	-0.818096	0.30953	-2.64303	0.00821675	0.0919732
ENSBTAG00000002369	5.72718	1.87727	0.710364	2.64269	0.00822515	0.0919732
ENSBTAG00000008064	230.946	0.635002	0.240276	2.6428	0.00822231	0.0919732
ENSBTAG00000019039	80.2299	-0.923298	0.349283	-2.64341	0.00820765	0.0919732
ENSBTAG00000002240	9.02851	-1.65261	0.626176	-2.63921	0.00830996	0.0928556
ENSBTAG00000030864	30.0591	-1.45056	0.549706	-2.63879	0.00832035	0.0929056
ENSBTAG00000054120	9.39061	-1.85806	0.704292	-2.6382	0.00833479	0.0930009
ENSBTAG00000010303	812.238	1.54919	0.587282	2.6379	0.00834204	0.0930158
ENSBTAG00000003155	235.67	-0.902726	0.342415	-2.63635	0.00838038	0.0933771
ENSBTAG00000018312	348.227	0.983669	0.373251	2.63541	0.00840359	0.0935033
ENSBTAG00000010727	244.044	0.822631	0.31214	2.63546	0.00840245	0.0935033
ENSBTAG00000016664	282.308	-1.23312	0.467973	-2.63502	0.00841312	0.0935432
ENSBTAG00000009918	531.99	-1.05	0.398624	-2.63407	0.00843677	0.0936738
ENSBTAG00000012915	40.9311	-1.05764	0.401517	-2.6341	0.00843617	0.0936738
ENSBTAG00000012222	282.272	-1.80329	0.684894	-2.63295	0.00846474	0.0939181
ENSBTAG00000003829	5431.07	-1.02257	0.388828	-2.62988	0.00854155	0.0947035
ENSBTAG00000014659	131.063	-0.853935	0.324827	-2.6289	0.00856627	0.0949107
ENSBTAG00000051755	1266.9	0.765109	0.291068	2.62863	0.00857301	0.0949185
ENSBTAG00000014042	22.5197	-1.31374	0.500097	-2.62697	0.00861491	0.0951992
ENSBTAG00000002305	75.9044	-1.25805	0.478903	-2.62693	0.00861579	0.0951992
ENSBTAG00000018643	265.699	-0.943865	0.359307	-2.62691	0.00861652	0.0951992
ENSBTAG00000052417	94.6367	0.956928	0.364464	2.62557	0.00865031	0.0955055
ENSBTAG00000019595	82.9773	-1.75815	0.67027	-2.62305	0.0087147	0.096149
ENSBTAG00000019872	1055.58	1.24552	0.475025	2.62201	0.00874141	0.0963085
ENSBTAG00000016191	222.777	-0.951686	0.36293	-2.62223	0.00873563	0.0963085
ENSBTAG00000004842	458.398	0.86476	0.329975	2.62069	0.00877532	0.0966145
ENSBTAG00000003781	8.69771	1.81934	0.694578	2.61934	0.00881004	0.096895
ENSBTAG00000006255	85.4038	0.864644	0.330115	2.61922	0.00881311	0.096895
ENSBTAG00000023417	402.425	0.650284	0.248343	2.61849	0.0088319	0.0970338
ENSBTAG00000019780	721.473	0.806669	0.308197	2.61738	0.0088608	0.0972154
ENSBTAG00000001415	111.673	0.961056	0.367153	2.61759	0.00885525	0.0972154
ENSBTAG00000053578	96.9622	1.68556	0.644061	2.61709	0.00886842	0.0972313
ENSBTAG00000012002	1212.13	0.95676	0.365661	2.61652	0.00888311	0.0973245
ENSBTAG00000012848	227.826	-1.17332	0.448484	-2.6162	0.0088915	0.0973486
ENSBTAG00000013273	279.139	-0.765807	0.292829	-2.6152	0.00891745	0.0975648
ENSBTAG00000008301	489.226	-0.783872	0.299923	-2.61358	0.0089599	0.0979611
ENSBTAG00000010763	288.772	1.21147	0.463691	2.61266	0.00898411	0.0981577
ENSBTAG00000051907	599.691	1.40951	0.539921	2.61058	0.00903879	0.0986181
ENSBTAG00000004178	473.378	-1.3689	0.524346	-2.61068	0.00903623	0.0986181
ENSBTAG00000001748	48.5158	-0.971295	0.372102	-2.61029	0.00904651	0.0986339
ENSBTAG00000003058	1592.03	0.852731	0.326774	2.60955	0.00906624	0.0986771
ENSBTAG00000014695	279.754	0.674683	0.258522	2.60977	0.00906042	0.0986771
ENSBTAG00000008328	4.03241	1.85877	0.712329	2.60943	0.00906929	0.0986771
ENSBTAG00000033197	182.064	-1.10888	0.425015	-2.60904	0.00907964	0.0987215
ENSBTAG00000000851	724.484	-0.750223	0.287607	-2.6085	0.00909394	0.0987317
ENSBTAG00000014359	6.59292	1.82249	0.69873	2.6083	0.00909941	0.0987317
ENSBTAG00000017459	55.0719	1.01295	0.388351	2.60833	0.00909863	0.0987317
ENSBTAG00000005289	835.687	0.443667	0.170131	2.6078	0.0091125	0.0988057
ENSBTAG00000050474	163.673	1.14317	0.438557	2.60667	0.00914278	0.0990657
ENSBTAG00000012280	6.98697	1.64078	0.629515	2.60641	0.00914965	0.0990719
ENSBTAG00000018382	525.399	-0.600219	0.230434	-2.60474	0.00919446	0.0994886
ENSBTAG00000051361	5.48401	-1.84478	0.708328	-2.60442	0.00920292	0.0995117
ENSBTAG00000033319	20.0204	1.4354	0.551299	2.60366	0.00922339	0.0996646
ENSBTAG00000025826	9.95578	1.7951	0.689582	2.60317	0.00923656	0.0997384
ENSBTAG00000014002	1346.97	-0.903405	0.347203	-2.60195	0.0092695	0.100025
ENSBTAG00000025644	4473.54	0.794927	0.305553	2.6016	0.0092789	0.100058
ENSBTAG00000009172	259.928	-1.66806	0.641563	-2.59999	0.00932255	0.10046
ENSBTAG00000014461	339.173	-0.616349	0.237122	-2.59929	0.00934177	0.100529
ENSBTAG00000008513	23.6931	1.58234	0.608741	2.59937	0.00933948	0.100529
ENSBTAG00000051725	10.853	-1.59111	0.612195	-2.59902	0.00934896	0.100538
ENSBTAG00000003489	47.712	1.38958	0.534839	2.59812	0.00937352	0.100733
ENSBTAG00000032914	3750.75	1.2588	0.484564	2.5978	0.00938223	0.100758
ENSBTAG00000010350	379.683	0.732256	0.281983	2.59681	0.00940951	0.100982
ENSBTAG00000030622	196.026	-1.81702	0.700002	-2.59574	0.00943879	0.101158
ENSBTAG00000010609	130.498	-0.994299	0.383033	-2.59586	0.00943547	0.101158
ENSBTAG00000017866	18961	-1.70813	0.658511	-2.59393	0.00948851	0.101553
ENSBTAG00000049784	9.49959	-1.67733	0.646627	-2.59396	0.00948764	0.101553
ENSBTAG00000011444	317.514	-0.9851	0.379812	-2.59365	0.00949628	0.101567
ENSBTAG00000054776	152.46	0.718104	0.276916	2.59322	0.00950827	0.101626
ENSBTAG00000004554	2329.63	0.5297	0.204356	2.59205	0.00954058	0.101833
ENSBTAG00000006263	16923.6	-1.2358	0.476749	-2.59215	0.00953787	0.101833
ENSBTAG00000005754	605.648	-1.33985	0.516996	-2.5916	0.00955304	0.101897
ENSBTAG00000006563	597.475	-0.774269	0.298873	-2.59062	0.00958022	0.102118
ENSBTAG00000002706	85.2615	-0.866333	0.334545	-2.58959	0.00960915	0.102357
ENSBTAG00000004409	2248.76	-1.05773	0.408659	-2.58829	0.00964528	0.102561
ENSBTAG00000001294	700.835	1.08599	0.419591	2.58822	0.00964722	0.102561
ENSBTAG00000019755	265.113	0.813424	0.314282	2.5882	0.00964786	0.102561
ENSBTAG00000005305	19.4481	1.85164	0.71612	2.58565	0.00971947	0.103182
ENSBTAG00000009691	137.552	1.4636	0.566034	2.58571	0.00971799	0.103182
ENSBTAG00000055014	2354.62	-1.14368	0.44275	-2.58312	0.00979118	0.103874
ENSBTAG00000019611	661.367	-0.609064	0.235908	-2.58179	0.00982903	0.104152
ENSBTAG00000012262	268.329	-1.51436	0.586566	-2.58173	0.00983063	0.104152
ENSBTAG00000018143	569.425	0.852631	0.33035	2.581	0.00985158	0.104303
ENSBTAG00000020646	7.76598	-1.662	0.644277	-2.57963	0.00989063	0.104576
ENSBTAG00000016388	774.565	1.36361	0.528579	2.57977	0.00988655	0.104576
ENSBTAG00000025124	6.05357	1.59874	0.619964	2.57876	0.00991558	0.10477
ENSBTAG00000003727	170.83	1.18134	0.458152	2.57848	0.0099236	0.104784
ENSBTAG00000001586	282.738	0.822086	0.318941	2.57755	0.00995037	0.104906
ENSBTAG00000005923	197.019	1.05258	0.40839	2.57738	0.00995517	0.104906
ENSBTAG00000012595	470.955	0.88662	0.343951	2.57775	0.00994457	0.104906
ENSBTAG00000002869	965.73	-1.32822	0.515458	-2.57678	0.00997265	0.10502
ENSBTAG00000019262	104.761	-1.50054	0.582813	-2.57466	0.010034	0.105595
ENSBTAG00000020844	172.508	-0.88456	0.343638	-2.5741	0.01005	0.105693
ENSBTAG00000022000	72.3539	-0.925864	0.359797	-2.57329	0.0100735	0.105749
ENSBTAG00000007334	106.596	1.16107	0.451212	2.57323	0.0100755	0.105749
ENSBTAG00000053536	15.8528	1.76274	0.685003	2.57334	0.0100724	0.105749
ENSBTAG00000020943	304.423	-0.752948	0.292725	-2.5722	0.0101055	0.105993
ENSBTAG00000007493	4.71779	-1.8092	0.703583	-2.5714	0.0101288	0.106098
ENSBTAG00000047956	540.01	0.795357	0.30931	2.57139	0.010129	0.106098
ENSBTAG00000017805	320.309	-1.26278	0.491164	-2.57099	0.0101408	0.106151
ENSBTAG00000007589	7.46361	1.61729	0.629212	2.57035	0.0101597	0.106278
ENSBTAG00000007449	90.2597	1.72098	0.669837	2.56926	0.0101917	0.106472
ENSBTAG00000008883	1342.32	0.785707	0.305793	2.56941	0.0101873	0.106472
ENSBTAG00000008032	557.99	-0.870529	0.338878	-2.56886	0.0102033	0.106522
ENSBTAG00000024449	46.4367	-1.71164	0.666466	-2.56823	0.0102218	0.106593
ENSBTAG00000008088	8.58097	-1.80975	0.704685	-2.56817	0.0102237	0.106593
ENSBTAG00000051330	36.7154	-1.5077	0.587204	-2.56758	0.0102411	0.106704
ENSBTAG00000011070	747.527	0.845878	0.32959	2.56646	0.0102744	0.10698
ENSBTAG00000007253	148.974	-1.01766	0.396783	-2.56478	0.010324	0.107258
ENSBTAG00000053863	5.52008	-1.74977	0.682197	-2.5649	0.0103205	0.107258
ENSBTAG00000010371	90.7464	-1.76612	0.688644	-2.56464	0.0103284	0.107258
ENSBTAG00000053579	15.162	-1.66167	0.647854	-2.56488	0.0103212	0.107258
ENSBTAG00000025233	36.7123	1.22102	0.476349	2.56329	0.0103686	0.107605
ENSBTAG00000008842	70.1962	-1.35593	0.52906	-2.5629	0.0103803	0.107655
ENSBTAG00000032265	151.747	0.776312	0.303017	2.56194	0.0104089	0.107781
ENSBTAG00000047801	730.066	1.55222	0.605882	2.56192	0.0104094	0.107781
ENSBTAG00000052508	427.775	0.793214	0.309681	2.56139	0.0104255	0.107781
ENSBTAG00000031632	109.523	-1.6841	0.65755	-2.56118	0.0104317	0.107781
ENSBTAG00000008726	44.3137	1.17971	0.460563	2.56144	0.0104239	0.107781
ENSBTAG00000030908	11.7244	-1.8033	0.704104	-2.56112	0.0104335	0.107781
ENSBTAG00000030632	445.838	-0.518982	0.202723	-2.56006	0.0104654	0.10804
ENSBTAG00000008122	1563.85	1.06738	0.417051	2.55934	0.010487	0.108168
ENSBTAG00000020054	6989.27	-1.26072	0.492624	-2.55919	0.0104916	0.108168
ENSBTAG00000002603	901.963	-0.584377	0.228368	-2.55893	0.0104994	0.108178
ENSBTAG00000010347	16751.7	0.997917	0.390083	2.55822	0.010521	0.108258
ENSBTAG00000005589	2126.33	-0.562824	0.219998	-2.55831	0.0105182	0.108258
ENSBTAG00000016696	132.85	0.948039	0.370803	2.55672	0.0105664	0.108637
ENSBTAG00000054434	49.752	0.886611	0.3468	2.55655	0.0105716	0.108637
ENSBTAG00000051254	9032.03	-0.432049	0.16903	-2.55606	0.0105866	0.108715
ENSBTAG00000032902	129.132	-0.806003	0.315372	-2.55572	0.0105968	0.108715
ENSBTAG00000006193	299.965	1.21552	0.475626	2.55562	0.0106	0.108715
ENSBTAG00000007480	5979.59	-1.07689	0.421555	-2.55456	0.0106323	0.108763
ENSBTAG00000009607	483.228	-1.25843	0.492518	-2.5551	0.0106156	0.108763
ENSBTAG00000004118	772.679	0.892387	0.349277	2.55496	0.0106201	0.108763
ENSBTAG00000013015	283.033	-1.39072	0.544397	-2.5546	0.0106309	0.108763
ENSBTAG00000017150	5722	-0.839577	0.32882	-2.5533	0.0106707	0.109014
ENSBTAG00000016522	425.659	-0.633819	0.248214	-2.55352	0.0106639	0.109014
ENSBTAG00000054185	8.67881	-1.59692	0.625507	-2.553	0.0106799	0.109037
ENSBTAG00000007103	175.98	1.28637	0.503926	2.55269	0.0106895	0.109065
ENSBTAG00000015749	62.7116	1.46172	0.572731	2.5522	0.0107045	0.109147
ENSBTAG00000009615	21191.5	1.15357	0.452085	2.55166	0.0107212	0.109246
ENSBTAG00000010954	54.4442	-1.59851	0.626846	-2.55009	0.0107695	0.109668
ENSBTAG00000016656	591.273	0.913746	0.35871	2.54731	0.0108557	0.110474
ENSBTAG00000013420	21.677	1.64126	0.644387	2.54701	0.0108651	0.110498
ENSBTAG00000006650	61.7561	0.790491	0.310445	2.54631	0.0108867	0.110647
ENSBTAG00000006816	278.681	-0.754425	0.296462	-2.54476	0.0109353	0.111068
ENSBTAG00000002176	1044.78	-0.722878	0.284146	-2.54404	0.0109578	0.111225
ENSBTAG00000008935	1944.87	-0.794657	0.312511	-2.54281	0.0109964	0.111474
ENSBTAG00000025634	36.8054	1.49837	0.589217	2.54299	0.0109908	0.111474
ENSBTAG00000003871	106.454	-1.80622	0.710482	-2.54224	0.0110145	0.111585
ENSBTAG00000007106	501.468	-0.726218	0.28588	-2.54029	0.0110762	0.112006
ENSBTAG00000005246	535.036	0.642015	0.252737	2.54025	0.0110774	0.112006
ENSBTAG00000020196	518.737	-1.43687	0.56564	-2.54025	0.0110774	0.112006
ENSBTAG00000006197	83.8012	1.1605	0.457071	2.53901	0.0111168	0.11223
ENSBTAG00000013981	4599.96	1.23223	0.485383	2.53869	0.011127	0.11223
ENSBTAG00000034496	383.095	0.685562	0.27003	2.53884	0.0111221	0.11223
ENSBTAG00000010348	1065.79	-0.771221	0.303792	-2.53865	0.0111281	0.11223
ENSBTAG00000010397	35.7375	1.37039	0.540593	2.53497	0.0112458	0.113344
ENSBTAG00000012365	1687.48	0.733875	0.289658	2.53359	0.0112902	0.113719
ENSBTAG00000053344	54.6184	0.99882	0.394274	2.53331	0.011299	0.113734
ENSBTAG00000018473	9.22245	1.80206	0.711854	2.5315	0.0113576	0.114044
ENSBTAG00000030319	479.25	-1.0061	0.397464	-2.5313	0.011364	0.114044
ENSBTAG00000016738	572.767	-1.14945	0.4541	-2.53128	0.0113648	0.114044
ENSBTAG00000015909	150.171	0.812462	0.320984	2.53116	0.0113687	0.114044
ENSBTAG00000014981	71.1333	1.1072	0.437452	2.53102	0.0113733	0.114044
ENSBTAG00000016432	586.864	-1.51782	0.599547	-2.53161	0.011354	0.114044
ENSBTAG00000054032	58.4459	-1.23488	0.488258	-2.52914	0.0114341	0.114581
ENSBTAG00000020927	405.168	-0.708664	0.280243	-2.52875	0.0114469	0.114637
ENSBTAG00000004558	1097.59	1.65583	0.654895	2.5284	0.0114585	0.11468
ENSBTAG00000013439	170.129	-0.886274	0.350641	-2.52758	0.0114851	0.11474
ENSBTAG00000010615	8.97868	1.58584	0.627394	2.52766	0.0114825	0.11474
ENSBTAG00000016236	158.396	0.591771	0.234132	2.52751	0.0114874	0.11474
ENSBTAG00000008294	775.145	-1.24604	0.493028	-2.52732	0.0114937	0.11474
ENSBTAG00000014329	27.7264	1.69077	0.669072	2.52704	0.0115028	0.114758
ENSBTAG00000036401	249.93	1.63673	0.647759	2.52675	0.0115122	0.114779
ENSBTAG00000033316	7.36989	1.71804	0.680065	2.52629	0.0115273	0.114857
ENSBTAG00000046337	643.637	1.33765	0.529598	2.52578	0.0115443	0.114953
ENSBTAG00000003098	1746.57	0.641589	0.254086	2.52509	0.0115669	0.115106
ENSBTAG00000051913	201.988	-0.963942	0.381967	-2.52363	0.0116152	0.115513
ENSBTAG00000013064	5.07081	1.80828	0.716699	2.52307	0.0116336	0.115624
ENSBTAG00000014685	970.567	0.620854	0.246215	2.52159	0.0116824	0.115815
ENSBTAG00000020583	271.127	-0.712723	0.282629	-2.52176	0.011677	0.115815
ENSBTAG00000008202	4456.88	-0.590468	0.234205	-2.52115	0.0116971	0.115815
ENSBTAG00000038735	19.8698	-1.56892	0.622172	-2.52168	0.0116794	0.115815
ENSBTAG00000013705	522.91	1.11472	0.44212	2.52131	0.0116918	0.115815
ENSBTAG00000006495	2726.54	0.599088	0.237556	2.52189	0.0116728	0.115815
ENSBTAG00000046220	200.721	-0.861258	0.341652	-2.52086	0.0117067	0.115838
ENSBTAG00000027409	91.1187	-1.69502	0.67268	-2.5198	0.0117423	0.116116
ENSBTAG00000005210	299.851	-0.740829	0.294125	-2.51875	0.0117771	0.116387
ENSBTAG00000004805	879.057	-0.549997	0.218413	-2.51816	0.0117971	0.116512
ENSBTAG00000007460	283.674	-0.756224	0.300338	-2.51791	0.0118053	0.11652
ENSBTAG00000051910	18.7251	1.63215	0.648717	2.51596	0.0118708	0.117093
ENSBTAG00000048460	87.2279	1.24602	0.495359	2.51538	0.0118902	0.117211
ENSBTAG00000007228	86.5679	-1.04669	0.416224	-2.51473	0.0119124	0.117356
ENSBTAG00000019633	1253.49	-0.843573	0.335595	-2.51366	0.0119485	0.117565
ENSBTAG00000003967	1227.05	0.785984	0.312672	2.51376	0.0119451	0.117565
ENSBTAG00000003601	21.1797	-1.60484	0.638618	-2.51299	0.0119712	0.117715
ENSBTAG00000019975	122.999	1.42014	0.565256	2.51239	0.0119916	0.117841
ENSBTAG00000000859	16.4171	1.23046	0.490113	2.51056	0.0120538	0.118166
ENSBTAG00000000236	1249.89	0.980768	0.390615	2.51083	0.0120447	0.118166
ENSBTAG00000020835	682.715	-0.700932	0.279196	-2.51054	0.0120547	0.118166
ENSBTAG00000016519	189.506	1.22524	0.487953	2.51097	0.0120399	0.118166
ENSBTAG00000036028	789.786	-0.814297	0.324416	-2.51004	0.0120718	0.118187
ENSBTAG00000004806	459.989	-0.560311	0.223217	-2.51017	0.0120674	0.118187
ENSBTAG00000019465	429.541	0.755383	0.301051	2.50915	0.0121021	0.11841
ENSBTAG00000034222	328.169	-1.10651	0.441052	-2.5088	0.0121142	0.118454
ENSBTAG00000001539	519.947	0.732609	0.292109	2.508	0.0121418	0.11865
ENSBTAG00000016387	178.248	0.995268	0.396964	2.5072	0.0121692	0.118827
ENSBTAG00000046332	11.6641	1.70931	0.681808	2.50703	0.012175	0.118827
ENSBTAG00000001249	72.3664	1.41257	0.563518	2.5067	0.0121864	0.118828
ENSBTAG00000006731	1848.08	-1.5727	0.627426	-2.50659	0.0121902	0.118828
ENSBTAG00000012182	123.732	-1.4412	0.575297	-2.50514	0.0122402	0.119242
ENSBTAG00000005478	713.059	-0.990771	0.395587	-2.50456	0.0122605	0.119309
ENSBTAG00000007523	505.509	0.66271	0.264607	2.5045	0.0122623	0.119309
ENSBTAG00000001968	1221.03	-0.563101	0.224973	-2.50298	0.0123154	0.119457
ENSBTAG00000006268	357.91	0.574711	0.229594	2.50317	0.0123088	0.119457
ENSBTAG00000015865	806.791	1.65975	0.663003	2.50339	0.0123011	0.119457
ENSBTAG00000017889	1489.79	0.629727	0.251555	2.50334	0.0123027	0.119457
ENSBTAG00000007397	429.332	-1.49768	0.598337	-2.50307	0.012312	0.119457
ENSBTAG00000002846	890.171	-1.55178	0.620124	-2.50237	0.0123365	0.119587
ENSBTAG00000015032	4853.54	1.41732	0.566497	2.5019	0.012353	0.119673
ENSBTAG00000031340	26.9818	-1.13088	0.452085	-2.50149	0.0123673	0.119738
ENSBTAG00000010578	89.9413	-1.44139	0.576518	-2.50016	0.0124136	0.120112
ENSBTAG00000052596	47.9957	-1.56	0.624463	-2.49815	0.0124843	0.120723
ENSBTAG00000032051	34.7674	-1.43425	0.574526	-2.49641	0.0125459	0.121243
ENSBTAG00000030718	12.8049	-1.70183	0.681887	-2.49577	0.0125684	0.12125
ENSBTAG00000016204	225.243	0.90716	0.363484	2.49573	0.0125697	0.12125
ENSBTAG00000008320	317.558	1.01421	0.406318	2.4961	0.0125569	0.12125
ENSBTAG00000008993	11.4451	-1.67535	0.671487	-2.49498	0.0125963	0.121432
ENSBTAG00000016912	317.697	0.763491	0.30608	2.49442	0.0126164	0.121551
ENSBTAG00000014187	13.6523	1.68	0.674243	2.49168	0.012714	0.122417
ENSBTAG00000045734	786.571	-0.948705	0.380918	-2.49058	0.0127536	0.122723
ENSBTAG00000018464	141.912	-1.16944	0.469966	-2.48835	0.0128338	0.12342
ENSBTAG00000049318	12.0583	-1.39972	0.562722	-2.48741	0.0128676	0.123593
ENSBTAG00000049731	710.869	-0.518681	0.208507	-2.4876	0.0128608	0.123593
ENSBTAG00000001511	2066.3	1.01117	0.406626	2.48673	0.0128922	0.123679
ENSBTAG00000018294	17.5798	-1.39771	0.562032	-2.48689	0.0128867	0.123679
ENSBTAG00000020270	1155.69	1.07339	0.431903	2.48525	0.012946	0.124119
ENSBTAG00000002182	507.602	0.700546	0.28192	2.48491	0.0129584	0.124163
ENSBTAG00000005093	521.046	-0.974103	0.392134	-2.48411	0.0129876	0.124367
ENSBTAG00000025612	891.21	0.5293	0.213188	2.48279	0.0130358	0.124752
ENSBTAG00000034005	92.3998	-0.744819	0.300035	-2.48245	0.0130484	0.124797
ENSBTAG00000017024	67.7721	-1.38706	0.558895	-2.48179	0.0130723	0.12495
ENSBTAG00000015718	1116.64	0.785304	0.316575	2.48062	0.0131153	0.125284
ENSBTAG00000001635	867.589	-0.60591	0.244395	-2.47922	0.0131669	0.125701
ENSBTAG00000046911	4.62281	1.77134	0.714538	2.47901	0.0131749	0.125701
ENSBTAG00000032881	5.63789	1.65097	0.666179	2.47827	0.0132023	0.125886
ENSBTAG00000003925	1017.54	-0.512432	0.206793	-2.47799	0.0132124	0.125906
ENSBTAG00000027899	12.5229	-1.69253	0.683147	-2.47755	0.013229	0.125936
ENSBTAG00000048331	646.208	-1.45369	0.586763	-2.47747	0.0132316	0.125936
ENSBTAG00000000979	1150.77	-0.721277	0.291177	-2.4771	0.0132453	0.125991
ENSBTAG00000001474	56.2555	-1.26681	0.511475	-2.47678	0.0132575	0.12603
ENSBTAG00000004585	41.7438	-1.03238	0.416906	-2.47629	0.0132757	0.126127
ENSBTAG00000026710	91.0301	-1.32408	0.534764	-2.47601	0.0132862	0.12615
ENSBTAG00000015896	736.599	0.723752	0.292404	2.47518	0.0133171	0.126367
ENSBTAG00000052297	14.3552	-1.58635	0.641199	-2.47404	0.0133593	0.126692
ENSBTAG00000013475	441.289	1.03382	0.417902	2.47382	0.0133675	0.126694
ENSBTAG00000005464	2087.9	-1.15261	0.466084	-2.47296	0.0133998	0.126847
ENSBTAG00000046335	62.2048	0.931394	0.376624	2.47301	0.013398	0.126847
ENSBTAG00000016936	291.57	-1.19032	0.481432	-2.47245	0.013419	0.126952
ENSBTAG00000054138	31.9831	-1.64848	0.667032	-2.47136	0.0134598	0.127033
ENSBTAG00000044179	12.1571	1.21053	0.489745	2.47175	0.0134454	0.127033
ENSBTAG00000021313	123.495	-1.31887	0.533632	-2.47149	0.0134552	0.127033
ENSBTAG00000001398	1606.39	1.21551	0.491822	2.47145	0.0134568	0.127033
ENSBTAG00000054965	30.6256	-1.75434	0.70998	-2.47097	0.0134747	0.127097
ENSBTAG00000000460	590.837	-1.31287	0.531422	-2.47049	0.0134928	0.127191
ENSBTAG00000047339	445.161	-0.963319	0.390049	-2.46974	0.0135211	0.127382
ENSBTAG00000052078	6.30064	-1.76182	0.713438	-2.46948	0.0135308	0.127397
ENSBTAG00000054306	80.105	1.3742	0.556621	2.46883	0.0135556	0.127554
ENSBTAG00000002313	1805.44	-0.898218	0.363916	-2.4682	0.0135795	0.127626
ENSBTAG00000023787	278.556	1.07341	0.434883	2.46827	0.0135768	0.127626
ENSBTAG00000008603	38.2944	1.6298	0.660592	2.46718	0.0136184	0.127893
ENSBTAG00000001417	109.904	-1.42589	0.577981	-2.46702	0.0136241	0.127893
ENSBTAG00000047129	40.8129	-1.24328	0.504074	-2.46646	0.0136457	0.128019
ENSBTAG00000012456	36.3886	-1.2327	0.499886	-2.46596	0.0136645	0.128119
ENSBTAG00000008267	458.035	0.520165	0.210968	2.46561	0.0136779	0.128168
ENSBTAG00000012239	307.308	1.06941	0.433787	2.46528	0.0136904	0.128209
ENSBTAG00000051080	54.7949	0.884343	0.358973	2.46353	0.0137575	0.128691
ENSBTAG00000018744	301.515	0.971703	0.394438	2.46351	0.0137582	0.128691
ENSBTAG00000013579	5874.09	-0.53296	0.216368	-2.46321	0.0137697	0.128722
ENSBTAG00000017211	189.3	-1.07758	0.437574	-2.46262	0.0137925	0.128858
ENSBTAG00000000040	158.352	1.0893	0.442529	2.46155	0.0138339	0.129169
ENSBTAG00000049218	19.8738	-1.43434	0.582905	-2.46068	0.0138672	0.129403
ENSBTAG00000001406	41.4565	1.76147	0.716033	2.46004	0.013892	0.129557
ENSBTAG00000003376	35.9047	1.10218	0.448249	2.45886	0.0139379	0.129853
ENSBTAG00000024042	212.215	-0.629189	0.255915	-2.45859	0.0139485	0.129853
ENSBTAG00000027412	562.438	-1.16913	0.475509	-2.4587	0.0139443	0.129853
ENSBTAG00000025441	5016.87	1.36904	0.557126	2.45733	0.0139974	0.130155
ENSBTAG00000014023	404.147	-0.520872	0.211967	-2.45733	0.0139974	0.130155
ENSBTAG00000001396	238.876	1.21491	0.494529	2.45671	0.0140216	0.130302
ENSBTAG00000004879	709.886	-0.79733	0.324714	-2.45549	0.0140694	0.130669
ENSBTAG00000050858	4.00721	-1.73081	0.705002	-2.45504	0.0140869	0.130677
ENSBTAG00000031483	45.9338	0.846004	0.344579	2.45518	0.0140813	0.130677
ENSBTAG00000052972	4.60451	1.73698	0.708233	2.45256	0.0141843	0.131504
ENSBTAG00000020426	68.3087	-1.37713	0.561755	-2.45147	0.0142275	0.131827
ENSBTAG00000011554	233.703	0.801724	0.327078	2.45117	0.0142392	0.131857
ENSBTAG00000017564	1491.75	-0.671281	0.273994	-2.44998	0.0142863	0.132201
ENSBTAG00000050386	187.027	-0.953237	0.389106	-2.44981	0.0142932	0.132201
ENSBTAG00000018613	497.032	-0.424534	0.173341	-2.44912	0.0143204	0.132298
ENSBTAG00000022813	65.7119	0.879615	0.359134	2.44926	0.0143148	0.132298
ENSBTAG00000054879	84.1548	-0.882874	0.360558	-2.44863	0.0143401	0.132401
ENSBTAG00000020645	2469.8	0.996502	0.407116	2.44771	0.0143768	0.132663
ENSBTAG00000016190	163.997	-0.576206	0.23547	-2.44704	0.0144034	0.13283
ENSBTAG00000049091	146.7	-0.854675	0.349302	-2.44681	0.0144126	0.132838
ENSBTAG00000043581	278.385	-0.567247	0.231925	-2.44583	0.014452	0.133123
ENSBTAG00000003773	257.585	0.714862	0.292444	2.44444	0.0145078	0.133559
ENSBTAG00000016456	2175.01	0.49433	0.20244	2.44187	0.0146115	0.134434
ENSBTAG00000050685	22.4763	-1.72178	0.70582	-2.43941	0.0147113	0.135273
ENSBTAG00000053044	738.073	0.689699	0.282951	2.43752	0.0147884	0.135903
ENSBTAG00000004442	4117.37	-1.16185	0.476742	-2.43706	0.0148074	0.135998
ENSBTAG00000015109	2627.96	-0.959009	0.393763	-2.4355	0.0148712	0.136505
ENSBTAG00000018321	398.515	-0.509455	0.20924	-2.43479	0.0149004	0.136693
ENSBTAG00000017306	355.523	0.91007	0.373849	2.43432	0.0149197	0.13679
ENSBTAG00000032719	183.785	1.46503	0.602169	2.43292	0.0149777	0.137016
ENSBTAG00000048506	16.8539	1.30235	0.535495	2.43204	0.015014	0.137016
ENSBTAG00000016167	1369.99	-0.906102	0.372545	-2.4322	0.0150075	0.137016
ENSBTAG00000047287	5692.75	-1.44494	0.594016	-2.43249	0.0149956	0.137016
ENSBTAG00000018908	180.283	0.695763	0.285988	2.43284	0.0149808	0.137016
ENSBTAG00000018425	1429.77	0.776414	0.319149	2.43276	0.0149841	0.137016
ENSBTAG00000001439	31.9702	-1.25733	0.516902	-2.43244	0.0149975	0.137016
ENSBTAG00000015463	156.756	0.586103	0.240917	2.4328	0.0149828	0.137016
ENSBTAG00000034182	121.955	1.2922	0.531525	2.43112	0.0150524	0.137286
ENSBTAG00000009305	642.582	-0.655367	0.269605	-2.43084	0.0150639	0.137312
ENSBTAG00000000898	200.457	1.24078	0.51057	2.43019	0.0150909	0.137381
ENSBTAG00000001299	25.1969	1.4345	0.590256	2.4303	0.0150862	0.137381
ENSBTAG00000003759	1678.45	0.429728	0.176841	2.43003	0.0150976	0.137381
ENSBTAG00000021286	1515.99	0.818131	0.336867	2.42865	0.0151552	0.137745
ENSBTAG00000013495	223.792	1.02727	0.422979	2.42865	0.015155	0.137745
ENSBTAG00000018469	938.044	-1.01382	0.417511	-2.42824	0.0151724	0.137749
ENSBTAG00000034613	175.79	-1.2264	0.505059	-2.42822	0.0151731	0.137749
ENSBTAG00000001579	235.059	1.17888	0.485665	2.42735	0.0152095	0.137999
ENSBTAG00000053032	7.80689	1.72371	0.710347	2.42657	0.0152422	0.138155
ENSBTAG00000006601	84.1705	0.898349	0.37022	2.42653	0.0152442	0.138155
ENSBTAG00000031797	1711.08	1.46804	0.605124	2.42602	0.0152655	0.138269
ENSBTAG00000007979	816.492	0.668759	0.275689	2.42577	0.0152759	0.138283
ENSBTAG00000023453	240.232	-0.673939	0.277981	-2.4244	0.0153337	0.138726
ENSBTAG00000009048	4332.51	1.28288	0.529436	2.4231	0.0153887	0.139144
ENSBTAG00000013452	22.6733	1.7215	0.711335	2.42009	0.0155165	0.140149
ENSBTAG00000003126	535.605	-0.494519	0.204359	-2.41986	0.0155266	0.140149
ENSBTAG00000007838	98.7594	-0.855193	0.353431	-2.41969	0.0155339	0.140149
ENSBTAG00000001164	882.88	-1.11699	0.461632	-2.41965	0.0155355	0.140149
ENSBTAG00000020884	1739.32	1.36178	0.562969	2.41893	0.0155664	0.140348
ENSBTAG00000010368	468.649	0.69467	0.287359	2.41743	0.0156304	0.140844
ENSBTAG00000034918	85.9842	1.26581	0.523747	2.41683	0.0156564	0.140997
ENSBTAG00000018175	445.297	-0.663778	0.274755	-2.4159	0.0156966	0.141278
ENSBTAG00000005042	18.6242	1.50176	0.622007	2.41438	0.0157621	0.141787
ENSBTAG00000005776	905.486	-0.993359	0.411734	-2.41262	0.0158381	0.141828
ENSBTAG00000017704	8486.56	-1.69598	0.702566	-2.41398	0.0157795	0.141828
ENSBTAG00000040151	104.633	1.02923	0.42664	2.4124	0.0158478	0.141828
ENSBTAG00000018213	391.385	-1.00894	0.418065	-2.41336	0.0158062	0.141828
ENSBTAG00000021210	486.507	-0.946783	0.392408	-2.41275	0.0158328	0.141828
ENSBTAG00000016277	865.737	-0.753489	0.312166	-2.41374	0.0157896	0.141828
ENSBTAG00000008115	323.186	0.924263	0.383124	2.41243	0.0158464	0.141828
ENSBTAG00000019302	25.7389	0.927533	0.38444	2.41268	0.0158355	0.141828
ENSBTAG00000009461	14.9462	-1.27307	0.527472	-2.41353	0.0157986	0.141828
ENSBTAG00000000539	382.511	-0.787184	0.326352	-2.41207	0.0158622	0.141876
ENSBTAG00000015961	31.4398	1.38284	0.5735	2.41123	0.0158987	0.142122
ENSBTAG00000020764	2068.8	1.11068	0.460786	2.41039	0.0159353	0.142302
ENSBTAG00000013509	4.5702	-1.72597	0.716084	-2.41029	0.0159399	0.142302
ENSBTAG00000036183	737.665	-0.484028	0.200829	-2.41015	0.015946	0.142302
ENSBTAG00000000828	757.082	-1.24945	0.518604	-2.40925	0.0159854	0.142573
ENSBTAG00000013670	154.526	1.09152	0.453102	2.40899	0.0159966	0.142592
ENSBTAG00000039326	65.9534	-0.964189	0.400629	-2.40669	0.0160979	0.143414
ENSBTAG00000011727	451.898	-0.628366	0.261115	-2.40648	0.0161073	0.143416
ENSBTAG00000032534	1673.89	-1.46753	0.610545	-2.40364	0.016233	0.144453
ENSBTAG00000022275	434.399	-0.471475	0.196195	-2.4031	0.0162568	0.144502
ENSBTAG00000030669	252.912	-0.746386	0.310583	-2.40318	0.0162533	0.144502
ENSBTAG00000005127	2344.74	0.675254	0.281096	2.40222	0.016296	0.144769
ENSBTAG00000009887	9353.82	-0.593096	0.246919	-2.40198	0.0163065	0.14478
ENSBTAG00000019714	1112.43	0.581247	0.242026	2.40159	0.0163242	0.144855
ENSBTAG00000000917	987.661	0.9491	0.395304	2.40094	0.016353	0.14503
ENSBTAG00000016515	290.011	-1.19958	0.499687	-2.40066	0.0163655	0.145058
ENSBTAG00000022185	588.056	0.603116	0.251365	2.39936	0.0164237	0.145492
ENSBTAG00000014486	272.353	1.59559	0.665249	2.39849	0.0164629	0.145757
ENSBTAG00000010939	18.4146	-1.40407	0.585602	-2.39766	0.0165002	0.146006
ENSBTAG00000001183	35.2904	-1.49822	0.624928	-2.39743	0.0165107	0.146016
ENSBTAG00000012678	751.222	0.725833	0.302821	2.3969	0.0165343	0.146068
ENSBTAG00000013533	1899.45	1.24666	0.520118	2.39689	0.0165351	0.146068
ENSBTAG00000018040	926.931	0.8621	0.35995	2.39505	0.0166179	0.146717
ENSBTAG00000009839	800.567	-0.909702	0.380123	-2.39318	0.016703	0.147386
ENSBTAG00000024958	651.292	-0.979748	0.409519	-2.39243	0.016737	0.147603
ENSBTAG00000007514	63.8656	1.47456	0.616637	2.3913	0.0167889	0.147978
ENSBTAG00000002712	227.64	-0.578359	0.241926	-2.39065	0.0168187	0.148157
ENSBTAG00000018203	59.7459	1.20972	0.506754	2.3872	0.0169771	0.149385
ENSBTAG00000016116	21.7058	1.41403	0.592314	2.3873	0.0169727	0.149385
ENSBTAG00000007884	6471.36	-1.20498	0.505131	-2.38549	0.0170565	0.15
ENSBTAG00000052516	250.364	1.5729	0.659599	2.38463	0.0170962	0.150265
ENSBTAG00000030556	314.194	0.761491	0.319542	2.38307	0.0171688	0.150483
ENSBTAG00000018546	1469.97	-0.7433	0.311825	-2.38371	0.017139	0.150483
ENSBTAG00000025023	12.8685	-1.50113	0.629863	-2.38326	0.0171602	0.150483
ENSBTAG00000017739	432.944	0.736383	0.308973	2.38332	0.0171572	0.150483
ENSBTAG00000004077	2546.47	0.724397	0.303909	2.3836	0.0171443	0.150483
ENSBTAG00000014655	25.0123	-1.43234	0.601355	-2.38186	0.0172255	0.150896
ENSBTAG00000016721	26.9638	-1.48546	0.623727	-2.38159	0.0172382	0.150923
ENSBTAG00000017201	163.816	0.997393	0.41883	2.38138	0.017248	0.150924
ENSBTAG00000013069	102.241	-0.732549	0.307651	-2.38111	0.0172607	0.150934
ENSBTAG00000023600	206.791	-1.42344	0.597845	-2.38095	0.0172682	0.150934
ENSBTAG00000006586	2226.45	0.61477	0.258325	2.37983	0.0173204	0.151306
ENSBTAG00000025452	774.097	0.474987	0.199626	2.37939	0.0173415	0.151406
ENSBTAG00000026963	191.871	-1.35922	0.571303	-2.37916	0.0173521	0.151415
ENSBTAG00000008545	754.359	1.43563	0.603627	2.37834	0.0173909	0.151669
ENSBTAG00000014660	198.303	-0.500764	0.210617	-2.37761	0.0174253	0.151885
ENSBTAG00000055220	74.914	-1.31444	0.553197	-2.37608	0.0174975	0.15243
ENSBTAG00000000791	8.35242	-1.65045	0.694692	-2.37579	0.0175112	0.152465
ENSBTAG00000017745	727.343	0.739271	0.311302	2.37477	0.0175598	0.152719
ENSBTAG00000055247	52.6963	-1.24001	0.522159	-2.37477	0.0175599	0.152719
ENSBTAG00000003171	366.575	-1.00388	0.422821	-2.37425	0.0175844	0.152848
ENSBTAG00000013699	397.58	0.857795	0.361354	2.37383	0.0176045	0.152938
ENSBTAG00000005892	634.492	-1.17562	0.495352	-2.37329	0.0176302	0.153077
ENSBTAG00000000569	134.272	-1.53869	0.648558	-2.37248	0.0176693	0.153163
ENSBTAG00000021072	369.07	-0.710041	0.299246	-2.37277	0.0176554	0.153163
ENSBTAG00000046900	3725.38	-1.00086	0.421836	-2.37262	0.0176625	0.153163
ENSBTAG00000027936	9.39559	1.68795	0.712313	2.36967	0.0178039	0.154193
ENSBTAG00000018381	192.949	0.840309	0.354622	2.36959	0.0178077	0.154193
ENSBTAG00000009236	1645.06	1.10044	0.464475	2.36922	0.0178257	0.154264
ENSBTAG00000054131	731.706	0.995105	0.420203	2.36815	0.0178772	0.154624
ENSBTAG00000011916	1152.44	-0.475901	0.201033	-2.36728	0.0179195	0.15482
ENSBTAG00000055281	119.49	-0.912934	0.385634	-2.36736	0.0179157	0.15482
ENSBTAG00000049333	50.7326	1.06341	0.449322	2.3667	0.0179475	0.154977
ENSBTAG00000019801	10.9009	-1.50786	0.637428	-2.36554	0.0180038	0.155225
ENSBTAG00000018408	718.558	-0.432235	0.18274	-2.3653	0.0180156	0.155225
ENSBTAG00000001855	433.636	-0.477394	0.201801	-2.36567	0.0179973	0.155225
ENSBTAG00000018566	9.79987	1.44307	0.610063	2.36544	0.0180087	0.155225
ENSBTAG00000014357	2138.64	-1.40668	0.595074	-2.36388	0.0180845	0.155733
ENSBTAG00000052869	10.8314	1.52027	0.643193	2.36362	0.0180971	0.155756
ENSBTAG00000005647	67.749	1.06431	0.450379	2.36315	0.0181204	0.155871
ENSBTAG00000021810	1622.18	0.603355	0.255353	2.36283	0.0181362	0.155922
ENSBTAG00000046447	14.7321	1.51102	0.639725	2.36198	0.0181776	0.156193
ENSBTAG00000005973	47.4165	-1.08709	0.460337	-2.3615	0.0182012	0.156225
ENSBTAG00000030881	490.179	-0.58813	0.249044	-2.36155	0.0181989	0.156225
ENSBTAG00000051201	121.854	-0.901207	0.381809	-2.36036	0.0182571	0.156534
ENSBTAG00000037988	27.0607	-1.29891	0.550257	-2.36054	0.0182481	0.156534
ENSBTAG00000013016	1874.28	0.875751	0.371064	2.36011	0.0182697	0.156556
ENSBTAG00000017365	798.975	-0.838369	0.35533	-2.35941	0.0183041	0.156766
ENSBTAG00000021107	111.524	0.830903	0.352479	2.35731	0.0184079	0.157568
ENSBTAG00000013300	182.66	-1.2134	0.514802	-2.35703	0.0184219	0.157603
ENSBTAG00000025149	70.982	-0.77824	0.330434	-2.35521	0.0185123	0.158291
ENSBTAG00000007510	511.214	-0.965532	0.410071	-2.35455	0.0185451	0.158484
ENSBTAG00000004727	102.15	0.909052	0.386122	2.35431	0.0185569	0.158499
ENSBTAG00000001244	593.393	0.657474	0.2793	2.35401	0.0185723	0.158545
ENSBTAG00000010720	1139.09	-0.63598	0.270234	-2.35344	0.0186004	0.158698
ENSBTAG00000045912	91.1011	-0.827309	0.351563	-2.35323	0.018611	0.158703
ENSBTAG00000020031	532.466	-0.920953	0.391416	-2.35287	0.0186289	0.15877
ENSBTAG00000007167	733.303	-0.683604	0.290605	-2.35235	0.0186552	0.158908
ENSBTAG00000004386	37.8138	1.33013	0.565565	2.35185	0.0186802	0.159035
ENSBTAG00000046084	245.691	-1.67524	0.712454	-2.35137	0.0187043	0.159051
ENSBTAG00000030247	1867.47	-0.87302	0.371261	-2.3515	0.018698	0.159051
ENSBTAG00000005630	132.889	1.31846	0.560757	2.35121	0.0187125	0.159051
ENSBTAG00000004542	100.922	1.19198	0.507076	2.35069	0.0187384	0.159186
ENSBTAG00000055257	546.532	0.801782	0.341146	2.35026	0.0187601	0.159248
ENSBTAG00000018330	35.7253	-1.15668	0.492174	-2.35015	0.018766	0.159248
ENSBTAG00000054626	4.52767	-1.67139	0.711256	-2.34992	0.0187775	0.15926
ENSBTAG00000006240	1192.38	0.777829	0.331081	2.34936	0.0188055	0.159325
ENSBTAG00000052394	81.5453	-0.904826	0.385106	-2.34955	0.0187962	0.159325
ENSBTAG00000039711	141.441	-0.976477	0.415746	-2.34873	0.0188374	0.15951
ENSBTAG00000012995	67.795	1.18573	0.506116	2.3428	0.0191394	0.161892
ENSBTAG00000016269	562.006	1.30667	0.557711	2.34292	0.0191336	0.161892
ENSBTAG00000005392	57.9658	-0.892149	0.380854	-2.3425	0.0191551	0.161938
ENSBTAG00000052363	5.48357	1.6726	0.714105	2.34223	0.0191689	0.161968
ENSBTAG00000008006	272.536	1.34794	0.57576	2.34115	0.0192246	0.162351
ENSBTAG00000010634	28.3193	-1.35171	0.577505	-2.3406	0.0192526	0.162501
ENSBTAG00000013417	346815	-0.94844	0.405327	-2.33994	0.019287	0.162568
ENSBTAG00000015333	804.642	0.515183	0.220164	2.33999	0.0192842	0.162568
ENSBTAG00000017867	89.033	-1.22616	0.524034	-2.33985	0.0192916	0.162568
ENSBTAG00000003607	6806.16	-0.50861	0.217396	-2.33955	0.0193069	0.16261
ENSBTAG00000051567	8.87082	1.39458	0.596299	2.33873	0.0193495	0.162708
ENSBTAG00000049029	508.421	-0.659486	0.28198	-2.33876	0.0193476	0.162708
ENSBTAG00000017527	5099.65	1.14644	0.490143	2.33899	0.0193358	0.162708
ENSBTAG00000006071	3273.39	0.71437	0.305505	2.33832	0.0193707	0.162798
ENSBTAG00000050562	80.6843	-1.14477	0.48988	-2.33684	0.0194475	0.163357
ENSBTAG00000054570	3.81652	-1.65303	0.707604	-2.33609	0.0194865	0.163597
ENSBTAG00000006676	10.1676	-1.52972	0.655006	-2.33543	0.019521	0.163799
ENSBTAG00000010144	164.677	-0.830675	0.355796	-2.3347	0.0195593	0.164034
ENSBTAG00000017040	257.9	-1.31446	0.563153	-2.33411	0.01959	0.164204
ENSBTAG00000045887	20.2493	-1.31569	0.56403	-2.33266	0.0196662	0.164666
ENSBTAG00000002849	1290.85	0.810752	0.347546	2.33279	0.0196593	0.164666
ENSBTAG00000003403	96.0329	-1.37283	0.588626	-2.33225	0.0196873	0.164668
ENSBTAG00000016805	104.84	0.894077	0.383343	2.33232	0.0196839	0.164668
ENSBTAG00000015107	3974.95	-1.43998	0.617553	-2.33175	0.0197138	0.164714
ENSBTAG00000012626	473.803	0.905754	0.388415	2.33192	0.0197047	0.164714
ENSBTAG00000011924	34.2359	-1.34187	0.575728	-2.33074	0.019767	0.164983
ENSBTAG00000053807	60.2661	1.44083	0.618135	2.33093	0.0197568	0.164983
ENSBTAG00000051958	199.323	-0.624128	0.267843	-2.3302	0.0197956	0.165047
ENSBTAG00000007367	210.88	0.471366	0.202279	2.33028	0.0197916	0.165047
ENSBTAG00000016722	349.81	1.06676	0.457898	2.32969	0.0198223	0.165182
ENSBTAG00000007237	26.0697	-1.60725	0.689957	-2.32949	0.0198332	0.165186
ENSBTAG00000000512	329.855	-1.57336	0.675501	-2.32917	0.0198499	0.165237
ENSBTAG00000019512	1522.03	0.513205	0.220358	2.32896	0.0198614	0.165245
ENSBTAG00000010595	213.069	-0.546886	0.234878	-2.32838	0.0198918	0.165411
ENSBTAG00000009734	485.806	-0.638641	0.274316	-2.32812	0.0199058	0.16544
ENSBTAG00000022288	56.0579	1.17919	0.506671	2.32733	0.0199478	0.165685
ENSBTAG00000011244	79.6237	-0.944586	0.405906	-2.32711	0.0199596	0.165685
ENSBTAG00000031358	647.584	-1.05416	0.453016	-2.32697	0.0199669	0.165685
ENSBTAG00000031295	342.49	-0.738665	0.317531	-2.32628	0.0200037	0.165903
ENSBTAG00000000621	336.958	-0.960316	0.412859	-2.32602	0.0200177	0.165932
ENSBTAG00000048996	14.6653	-1.18133	0.507924	-2.32581	0.0200289	0.165937
ENSBTAG00000019864	118.883	-1.02461	0.440625	-2.32537	0.0200524	0.166044
ENSBTAG00000013278	402.559	-0.67968	0.292694	-2.32215	0.0202247	0.167383
ENSBTAG00000006035	42.9565	-1.40866	0.606741	-2.32168	0.0202499	0.167504
ENSBTAG00000009830	128.319	-0.91972	0.39625	-2.32106	0.0202836	0.167694
ENSBTAG00000004971	869.282	-1.20948	0.521476	-2.31934	0.0203767	0.168375
ENSBTAG00000015604	170.812	0.941775	0.406108	2.31902	0.0203937	0.168428
ENSBTAG00000015572	1845.89	-0.498447	0.215038	-2.31795	0.0204522	0.168739
ENSBTAG00000002808	1298.97	0.724867	0.312721	2.31793	0.0204529	0.168739
ENSBTAG00000011586	328.905	-0.934099	0.403157	-2.31696	0.020506	0.168912
ENSBTAG00000014440	915.558	0.849932	0.366814	2.31706	0.0205002	0.168912
ENSBTAG00000008625	78.8438	-1.01685	0.438863	-2.31701	0.0205033	0.168912
ENSBTAG00000016327	4.93832	1.56875	0.677164	2.31665	0.020523	0.168963
ENSBTAG00000000995	1450.94	-1.41294	0.610022	-2.31621	0.0205466	0.169069
ENSBTAG00000020814	626.413	1.52881	0.660387	2.31502	0.0206121	0.169519
ENSBTAG00000002444	77.8825	-1.51852	0.656182	-2.31418	0.020658	0.169808
ENSBTAG00000014903	2880.93	0.832371	0.359718	2.31396	0.0206701	0.169818
ENSBTAG00000014467	15.0177	1.35199	0.584531	2.31295	0.0207256	0.170101
ENSBTAG00000038702	60.4704	-0.867382	0.375013	-2.31294	0.0207261	0.170101
ENSBTAG00000017677	4.05035	1.65714	0.716563	2.31262	0.0207434	0.170149
ENSBTAG00000037913	448.236	-0.607115	0.262543	-2.31244	0.0207536	0.170149
ENSBTAG00000000642	1470.73	0.52256	0.226037	2.31183	0.0207869	0.170334
ENSBTAG00000033621	515.032	-0.910207	0.393965	-2.31038	0.0208672	0.170902
ENSBTAG00000017245	402.178	-0.677666	0.293482	-2.30905	0.0209406	0.171236
ENSBTAG00000019808	134.877	-0.975747	0.42253	-2.3093	0.020927	0.171236
ENSBTAG00000020269	84.5954	1.37428	0.595134	2.3092	0.0209327	0.171236
ENSBTAG00000053677	12.347	1.40264	0.607821	2.30765	0.0210184	0.171783
ENSBTAG00000021779	1769.29	-0.605074	0.26239	-2.30601	0.02111	0.172442
ENSBTAG00000011283	14.0551	1.30183	0.564691	2.30538	0.0211452	0.172562
ENSBTAG00000021777	192.757	-1.01607	0.440743	-2.30536	0.0211465	0.172562
ENSBTAG00000023179	1516.59	1.07233	0.46538	2.3042	0.0212116	0.173003
ENSBTAG00000012361	344.388	0.595168	0.258363	2.30361	0.0212445	0.173168
ENSBTAG00000017602	30.6119	-1.27616	0.554023	-2.30344	0.0212538	0.173168
ENSBTAG00000019371	4.88507	1.64681	0.715202	2.30258	0.0213022	0.173245
ENSBTAG00000013799	89.746	1.23718	0.537208	2.30297	0.0212805	0.173245
ENSBTAG00000006259	536.54	0.577014	0.2506	2.30253	0.0213052	0.173245
ENSBTAG00000014506	325.997	-0.811225	0.352324	-2.30249	0.0213073	0.173245
ENSBTAG00000001662	94.4374	1.11571	0.484607	2.30229	0.0213189	0.173249
ENSBTAG00000015304	24.0861	-1.07759	0.468452	-2.30031	0.0214306	0.173326
ENSBTAG00000050122	295.261	-1.11126	0.48301	-2.3007	0.0214086	0.173326
ENSBTAG00000002951	132.514	0.99334	0.431587	2.3016	0.0213576	0.173326
ENSBTAG00000015716	274.651	0.78545	0.341414	2.30058	0.0214156	0.173326
ENSBTAG00000012726	1451.33	0.82673	0.359448	2.3	0.0214483	0.173326
ENSBTAG00000000291	1061.85	-0.774305	0.33665	-2.30003	0.0214463	0.173326
ENSBTAG00000008937	159.343	0.948866	0.412481	2.30039	0.0214264	0.173326
ENSBTAG00000007357	613.3	0.83275	0.362069	2.29998	0.0214495	0.173326
ENSBTAG00000009428	83.4589	1.20039	0.521834	2.30033	0.0214297	0.173326
ENSBTAG00000000231	537.318	-0.673345	0.292719	-2.30032	0.0214303	0.173326
ENSBTAG00000009696	5.07753	-1.64296	0.714019	-2.30101	0.0213913	0.173326
ENSBTAG00000011984	61.0642	-0.759492	0.330297	-2.29942	0.0214811	0.173492
ENSBTAG00000050385	189.001	-1.02571	0.446262	-2.29844	0.0215365	0.173847
ENSBTAG00000000144	174.865	-1.09283	0.475504	-2.29826	0.0215472	0.173847
ENSBTAG00000020750	7.0617	1.62279	0.706228	2.29783	0.0215717	0.173879
ENSBTAG00000006379	353.896	-0.703205	0.306034	-2.2978	0.0215733	0.173879
ENSBTAG00000012938	288.027	0.848074	0.369116	2.29758	0.0215855	0.173889
ENSBTAG00000055157	33.7219	1.56009	0.679114	2.29724	0.0216053	0.173959
ENSBTAG00000001537	108.415	1.08995	0.474693	2.29611	0.0216694	0.174386
ENSBTAG00000008967	1390.9	0.745088	0.324556	2.29572	0.0216921	0.17442
ENSBTAG00000047942	240.085	1.06211	0.462661	2.29565	0.0216958	0.17442
ENSBTAG00000035054	227.687	-0.761272	0.331802	-2.29436	0.0217701	0.174928
ENSBTAG00000001392	42.2573	-1.35033	0.588661	-2.29391	0.0217959	0.175046
ENSBTAG00000015050	250.248	-0.91242	0.397926	-2.29294	0.0218516	0.175225
ENSBTAG00000015182	227.293	-0.83736	0.365183	-2.29299	0.0218486	0.175225
ENSBTAG00000013854	26.0947	-1.5559	0.678546	-2.29299	0.0218484	0.175225
ENSBTAG00000021033	28.8445	1.25251	0.546539	2.29171	0.0219223	0.175613
ENSBTAG00000004114	744.466	0.538386	0.234912	2.29186	0.0219138	0.175613
ENSBTAG00000047428	239.763	0.871198	0.3802	2.29142	0.0219391	0.175658
ENSBTAG00000013806	87.002	-0.775882	0.338726	-2.29059	0.0219871	0.175832
ENSBTAG00000002703	1122.07	0.673988	0.294258	2.29046	0.0219944	0.175832
ENSBTAG00000007112	72.3564	-0.827406	0.361179	-2.29085	0.0219723	0.175832
ENSBTAG00000024107	622.727	-0.787925	0.344044	-2.29019	0.0220105	0.175855
ENSBTAG00000010210	45.2322	0.786354	0.343382	2.29003	0.0220196	0.175855
ENSBTAG00000045504	283.829	-0.542508	0.236922	-2.28981	0.0220321	0.175865
ENSBTAG00000020456	640.424	0.691838	0.302213	2.28924	0.0220654	0.176042
ENSBTAG00000011334	293.324	-0.841292	0.367549	-2.28893	0.0220837	0.176099
ENSBTAG00000026008	442.001	-0.446865	0.19528	-2.28832	0.0221187	0.176288
ENSBTAG00000004510	167.616	-1.31166	0.573394	-2.28753	0.0221649	0.176567
ENSBTAG00000006904	3586.26	-1.05934	0.463465	-2.2857	0.022272	0.177011
ENSBTAG00000050319	345.171	-1.20467	0.526991	-2.28593	0.0222583	0.177011
ENSBTAG00000007047	70.108	1.22597	0.536206	2.28637	0.0222325	0.177011
ENSBTAG00000010449	1547.56	-0.719563	0.314823	-2.28561	0.0222769	0.177011
ENSBTAG00000013145	961.401	-0.758595	0.331896	-2.28564	0.0222755	0.177011
ENSBTAG00000004092	48.1942	-1.24926	0.546663	-2.28524	0.0222988	0.17702
ENSBTAG00000001354	111.518	-1.02231	0.447361	-2.28521	0.0223004	0.17702
ENSBTAG00000005726	10899.6	0.68571	0.300184	2.28429	0.0223542	0.177178
ENSBTAG00000018101	3714.07	0.720671	0.315486	2.28432	0.0223526	0.177178
ENSBTAG00000003985	182.265	-0.629454	0.275529	-2.28453	0.0223405	0.177178
ENSBTAG00000010496	29.784	-1.39558	0.61128	-2.28305	0.0224272	0.177667
ENSBTAG00000020026	1898.13	-0.575059	0.251947	-2.28246	0.0224624	0.177812
ENSBTAG00000024381	800.055	0.563161	0.246745	2.28236	0.0224681	0.177812
ENSBTAG00000019989	436.697	0.811638	0.35579	2.28123	0.0225349	0.178251
ENSBTAG00000002859	24.5099	-1.39596	0.612025	-2.28088	0.0225554	0.178253
ENSBTAG00000021688	1260.35	-0.501192	0.21974	-2.28084	0.0225578	0.178253
ENSBTAG00000003915	50.2024	0.961287	0.42159	2.28014	0.0225991	0.17849
ENSBTAG00000003864	13.5262	1.60271	0.703162	2.27929	0.0226498	0.17855
ENSBTAG00000013958	1724.38	-0.588923	0.25845	-2.27868	0.0226862	0.17855
ENSBTAG00000021673	13.5767	-1.23095	0.540201	-2.27869	0.0226853	0.17855
ENSBTAG00000004279	7883.23	0.593424	0.260384	2.27903	0.0226652	0.17855
ENSBTAG00000051094	15.6292	-1.49723	0.656906	-2.27921	0.0226547	0.17855
ENSBTAG00000020773	440.003	-1.3398	0.5877	-2.27973	0.0226238	0.17855
ENSBTAG00000001602	1528.7	0.868457	0.381077	2.27896	0.0226697	0.17855
[truncated: 25,608 more rows]

## Sheet: After the threshold (GSE75379)
Gene Identifiers	Gene name	Annotation	Locus	mean normalised counts	fold change	log2 fold change estimate	Wald statistic	p value	p value adjusted - false discovery rate (FDR)
ENSBTAG00000020880	ARMH4	armadillo like helical domain containing 4	10:70333003-70474703	19.4099	-3.4049	0.645776	-5.27258	1.34519e-07	1.06888e-05
ENSBTAG00000015980	FASN	fatty acid synthase	19:50775674-50796012	53723.8	-3.02956	0.643672	-4.70669	2.51771e-06	0.000145629
ENSBTAG00000009907	MAPK4	mitogen-activated protein kinase 4	24:50107770-50281083	202.23	-2.98942	0.539322	-5.54292	2.97469e-08	2.80244e-06
ENSBTAG00000020715	PIK3C2G	phosphatidylinositol-4-phosphate 3-kinase catalytic subunit type 2 gamma	5:91399521-91842738	81.6334	-2.90942	0.624304	-4.66027	3.15798e-06	0.000178081
ENSBTAG00000004952	MFSD4A	major facilitator superfamily domain containing 4A	16:3334950-3362754	2708.96	-2.75011	0.502718	-5.47049	4.48796e-08	4.01188e-06
ENSBTAG00000009153	MLXIPL	MLX interacting protein like	25:33613971-33632441	64.5029	-2.64645	0.511979	-5.16905	2.35287e-07	1.74611e-05
ENSBTAG00000001514	ASB11	ankyrin repeat and SOCS box containing 11	X:128175688-128207836	3552.52	-2.63529	0.642761	-4.09995	4.13245e-05	0.00157423
ENSBTAG00000031753	BTN1A1	butyrophilin subfamily 1 member A1	23:31585191-31591478	35041.3	-2.62866	0.659091	-3.98832	6.65441e-05	0.00240675
ENSBTAG00000002188	C25H16orf89	chromosome 25 C16orf89 homolog	25:4069987-4084630	6.81348	-2.59848	0.701524	-3.70406	0.000212177	0.0061334
ENSBTAG00000048792	NRG4	neuregulin 4	21:31231636-31336886	68.803	-2.58653	0.599046	-4.31774	1.57633e-05	0.000712656
ENSBTAG00000017167	LRAT	lecithin retinol acyltransferase	17:2668435-2675467	557.29	-2.55848	0.478172	-5.35053	8.76959e-08	7.41784e-06
ENSBTAG00000000257	MRAP2	melanocortin 2 receptor accessory protein 2	9:65275990-65339737	92.1793	-2.54747	0.674079	-3.77919	0.00015734	0.00480667
ENSBTAG00000011666	THRSP	thyroid hormone responsive	29:17989041-17994955	43.9378	-2.51209	0.6818	-3.6845	0.000229151	0.00648423
ENSBTAG00000021333	REN	renin	16:1936120-1946132	34.7945	-2.49691	0.494117	-5.05327	4.3431e-07	3.06413e-05
ENSBTAG00000005235	DPP10	dipeptidyl peptidase like 10	2:67391409-67756692	99.0727	-2.48322	0.673412	-3.68753	0.000226446	0.00643082
ENSBTAG00000009537	CLEC9A	C-type lectin domain containing 9A	5:99887314-99899431	11.0251	-2.43533	0.662193	-3.67768	0.000235366	0.00657728
ENSBTAG00000016507	SERHL2	serine hydrolase like 2	5:113417141-113436911	25.9064	-2.42218	0.620826	-3.90154	9.55815e-05	0.00322183
ENSBTAG00000021102	GALM	galactose mutarotase	11:21021076-21075762	2532.73	-2.41777	0.58158	-4.15724	3.2212e-05	0.00127978
ENSBTAG00000016847	ARL4D	ADP ribosylation factor like GTPase 4D	19:43342402-43344318	121.059	-2.40858	0.494735	-4.86842	1.12496e-06	7.2241e-05
ENSBTAG00000004555	LRP2	LDL receptor related protein 2	2:26888630-27029783	120.262	-2.39976	0.643863	-3.72713	0.00019367	0.00572747
ENSBTAG00000000925	GLT8D2	glycosyltransferase 8 domain containing 2	5:67653907-67696157	283.393	-2.39783	0.514639	-4.65925	3.17368e-06	0.000178327
ENSBTAG00000004099	CCDC170	coiled-coil domain containing 170	9:88552142-88616854	43.0655	-2.3949	0.562799	-4.25534	2.08733e-05	0.000897268
ENSBTAG00000011917	GPAM	glycerol-3-phosphate acyltransferase, mitochondrial	26:32687779-32753080	10460.5	-2.38904	0.688718	-3.46882	0.000522741	0.0124852
ENSBTAG00000002023	NOS1	nitric oxide synthase 1	17:57763560-57876534	37.4272	-2.34047	0.678415	-3.44991	0.000560771	0.0131289
ENSBTAG00000009515	CA6	carbonic anhydrase 6	16:44440378-44472484	30.1094	-2.31832	0.607371	-3.81697	0.000135102	0.00425963
ENSBTAG00000027126	MUC15	mucin 15, cell surface associated	15:57270887-57284289	7731.27	-2.30217	0.64572	-3.56527	0.000363477	0.00939011
ENSBTAG00000039820	CLDN8	claudin 8	1:5770225-5772218	3372.25	-2.29417	0.392265	-5.84853	4.95933e-09	5.73714e-07
ENSBTAG00000014932	ARSL	arylsulfatase L	X:138650965-138665834	170.062	-2.28543	0.382956	-5.96787	2.4037e-09	3.00138e-07
ENSBTAG00000011392	MYBPC1	myosin binding protein C1	5:65398362-65500279	210.338	-2.28213	0.701769	-3.25196	0.00114611	0.0225115
ENSBTAG00000047062	LRP3	LDL receptor related protein 3	18:43631532-43646500	707.808	-2.2616	0.650089	-3.4789	0.000503478	0.0121491
ENSBTAG00000012855	LPL	lipoprotein lipase	8:66989665-67016690	13795.1	-2.24227	0.708543	-3.16463	0.00155282	0.0282528
ENSBTAG00000012338	FAH	fumarylacetoacetate hydrolase	21:26110012-26142398	235.876	-2.23952	0.4465	-5.01572	5.2836e-07	3.66198e-05
ENSBTAG00000004838	IRX5	iroquois homeobox 5	18:23234761-23240750	468.261	-2.22984	0.379469	-5.87621	4.1977e-09	4.92854e-07
ENSBTAG00000002631	SCNN1A	sodium channel epithelial 1 subunit alpha	5:103993588-104018792	1843.84	-2.22646	0.488415	-4.55854	5.15106e-06	0.000272867
ENSBTAG00000040082	HOXA10	homeobox A10	4:68862439-68872086	21.1281	-2.2236	0.583153	-3.81306	0.000137257	0.00429493
ENSBTAG00000048916	LIPG	lipase G, endothelial type	24:49207795-49241327	1511.47	-2.22198	0.705185	-3.15092	0.00162756	0.0290652
ENSBTAG00000004399	LRRN3	leucine rich repeat neuronal 3	4:57220961-57223087	13.1563	-2.2069	0.645036	-3.42135	0.000623105	0.0141462
ENSBTAG00000051421	PCP4	Purkinje cell protein 4	1:139937150-140005775	27.0613	-2.20061	0.704439	-3.12392	0.00178458	0.0312312
ENSBTAG00000003802	TEKT3	tektin 3	19:32815735-32849990	37.3264	-2.19986	0.527495	-4.1704	3.04071e-05	0.00122352
ENSBTAG00000004330	ENO4	enolase 4	26:37240310-37268612	165.749	-2.1791	0.409739	-5.31827	1.04761e-07	8.53257e-06
ENSBTAG00000000595	FBN3	fibrillin 3	7:16782097-16851987	25.3368	-2.17042	0.659897	-3.28903	0.00100533	0.0204352
ENSBTAG00000018861	C5H12orf56	chromosome 5 C12orf56 homolog	5:49376642-49456410	4.25717	-2.14842	0.713003	-3.0132	0.00258511	0.041606
ENSBTAG00000009468	SHISAL2B	shisa like 2B	20:14767974-14790737	205.15	-2.12449	0.715233	-2.97034	0.00297467	0.0457037
ENSBTAG00000011112	KCNK5	potassium two pore domain channel subfamily K member 5	23:13060754-13101280	1563.2	-2.1195	0.463575	-4.57208	4.82916e-06	0.00025755
ENSBTAG00000013779	HSPA12A	heat shock protein family A (Hsp70) member 12A	26:37069912-37241123	127.093	-2.08431	0.603176	-3.45556	0.000549158	0.012934
ENSBTAG00000021183	MAP3K21	mitogen-activated protein kinase kinase kinase 21	28:6201972-6259932	448.006	-2.07679	0.419887	-4.94606	7.57319e-07	5.07017e-05
ENSBTAG00000002669	RASSF4	Ras association domain family member 4	28:44592405-44626362	5484.88	-2.04812	0.561046	-3.65054	0.000261687	0.00714777
ENSBTAG00000004574	UGT8	UDP glycosyltransferase 8	6:10925712-11037983	20.1337	-2.04702	0.585064	-3.49879	0.000467366	0.0114356
ENSBTAG00000012888	C2H2orf80	chromosome 2 C2orf80 homolog	2:96437069-96460618	1111.88	-2.03181	0.662002	-3.06919	0.00214637	0.0358233
ENSBTAG00000009673	SLC9B1	solute carrier family 9 member B1	6:21861338-21928497	16.8001	-2.02065	0.618577	-3.26661	0.00108844	0.0216217
ENSBTAG00000010796	SPADH1	spermadhesin 1	26:42549883-42558677	189.25	-2.00239	0.517387	-3.87019	0.000108751	0.00357199
ENSBTAG00000012489	TMEM266	transmembrane protein 266	21:31336996-31461070	125.712	-2.00078	0.549966	-3.63801	0.000274748	0.00745277
ENSBTAG00000009768	IFIT3	interferon induced protein with tetratricopeptide repeats 3	26:11043454-11054461	126.117	2.00695	0.683074	2.93812	0.00330212	0.0492439
ENSBTAG00000003692	UCP2	uncoupling protein 2	15:53409782-53416245	706.623	2.01024	0.5598	3.59099	0.000329419	0.00865235
ENSBTAG00000004269	SGK1	serum/glucocorticoid regulated kinase 1	9:72305979-72418535	921.658	2.0108	0.262477	7.66084	1.84716e-14	5.69831e-12
ENSBTAG00000012615	ZEB2	zinc finger E-box binding homeobox 2	2:52268261-52305498	135.137	2.01108	0.469774	4.28095	1.86097e-05	0.000817839
ENSBTAG00000021844	COCH	cochlin	21:41526381-41540316	10.9085	2.01296	0.676757	2.97442	0.00293546	0.0454115
ENSBTAG00000005390	GMFG	glia maturation factor gamma	18:49038391-49043335	312.584	2.0154	0.432223	4.66286	3.11843e-06	0.000176483
ENSBTAG00000049932	LILRA4	leukocyte immunoglobulin-like receptor, subfamily A (with TM domain), member 4	NKLS02000591.1:202553-205662	26.0715	2.0156	0.676526	2.97934	0.00288869	0.0448645
ENSBTAG00000007268	F13A1	coagulation factor XIII A chain	23:48770091-48913854	105.784	2.02676	0.564557	3.59	0.000330679	0.00865772
ENSBTAG00000009987	ITGB3	integrin subunit beta 3	19:46329945-46392416	219.637	2.02737	0.617979	3.28065	0.0010357	0.0207839
ENSBTAG00000015129	KLK10	kallikrein related peptidase 10	18:56989036-56995008	57.0361	2.03086	0.400085	5.07608	3.85304e-07	2.75986e-05
ENSBTAG00000012815	CLEC12A	C-type lectin domain family 12 member A	5:99947296-99960045	78.6537	2.03818	0.559682	3.64168	0.000270863	0.00736007
ENSBTAG00000007804	RILPL2	Rab interacting lysosomal protein like 2	17:52178861-52205415	233.453	2.04046	0.482409	4.22973	2.33977e-05	0.000992226
ENSBTAG00000008556	POU2F2	POU class 2 homeobox 2	18:51132250-51162438	42.7485	2.04794	0.52016	3.93714	8.24591e-05	0.00284144
ENSBTAG00000011043	RAC2	Rac family small GTPase 2	5:75656456-75673313	520.102	2.04919	0.486367	4.21326	2.51711e-05	0.0010449
ENSBTAG00000006785	ARF2	ADP-ribosylation factor 2	19:45605688-45624227	2092.68	2.05862	0.49236	4.18113	2.90065e-05	0.00117619
ENSBTAG00000018375	ATCAY	ATCAY kinesin light chain interacting caytaxin	7:20081660-20119357	5.50109	2.06645	0.689346	2.9977	0.00272023	0.0430124
ENSBTAG00000027676	IL18BP	interleukin 18 binding protein	15:51640330-51642454	5037.96	2.07097	0.671931	3.08212	0.00205534	0.0346218
ENSBTAG00000012216	MLKL	mixed lineage kinase domain like pseudokinase	18:2123144-2146610	75.9476	2.07548	0.499361	4.15626	3.23497e-05	0.00128201
ENSBTAG00000008832	CCL1	C-C motif chemokine ligand 1	19:15782652-15786668	17.1869	2.07768	0.600183	3.46175	0.000536678	0.0127546
ENSBTAG00000004305	RGS16	regulator of G protein signaling 16	16:63646670-63652245	109.315	2.09502	0.478705	4.37642	1.20645e-05	0.0005666
ENSBTAG00000001416	GABRR3	gamma-aminobutyric acid type A receptor rho3 subunit	1:42241399-42286990	7.36071	2.09735	0.712093	2.94533	0.00322613	0.0484761
ENSBTAG00000011316	ZC3H12A	zinc finger CCCH-type containing 12A	3:108403027-108412520	838.622	2.09894	0.466012	4.50404	6.66731e-06	0.0003428
ENSBTAG00000000095	CD274	CD274 molecule	8:39246075-39263677	11.4457	2.10036	0.597129	3.51743	0.000435746	0.0109166
ENSBTAG00000053050	SAMD9	sterile alpha motif domain containing 9	4:10449812-10468917	395.883	2.10171	0.492419	4.26812	1.97123e-05	0.000854365
ENSBTAG00000013210	ADAMTS4	ADAM metallopeptidase with thrombospondin type 1 motif 4	3:8303389-8311838	111.329	2.10493	0.605318	3.4774	0.000506302	0.0121799
ENSBTAG00000017151	SH3TC2	SH3 domain and tetratricopeptide repeats 2	7:60396062-60449985	174.061	2.10903	0.550943	3.82805	0.000129164	0.00412198
ENSBTAG00000015815	CFP	complement factor properdin	X:85997314-86003576	119.976	2.11167	0.304254	6.94048	3.90778e-12	8.30826e-10
ENSBTAG00000039160	VAV1	vav guanine nucleotide exchange factor 1	7:17664498-17728163	276.387	2.11386	0.509201	4.15132	3.30564e-05	0.00130224
ENSBTAG00000039504	WFDC18	extracellular proteinase inhibitor	19:14300710-14302662	84.4948	2.11931	0.572304	3.70313	0.000212959	0.00613643
ENSBTAG00000005404	MSC	musculin	14:35439046-35441608	36.1676	2.12295	0.614074	3.45716	0.000545908	0.012896
ENSBTAG00000000873	SLC13A3	solute carrier family 13 member 3	13:75255202-75339020	12.2079	2.12433	0.543959	3.9053	9.4107e-05	0.00319092
ENSBTAG00000007402	ZFAND2A	zinc finger AN1-type containing 2A	25:41664183-41672223	248.027	2.13252	0.543603	3.92293	8.74776e-05	0.00297897
ENSBTAG00000018398	GPR4	G protein-coupled receptor 4	18:53188839-53190580	63.2241	2.13406	0.597186	3.57352	0.000352211	0.00914411
ENSBTAG00000054438	GPSM3	G protein signaling modulator 3	23:27197567-27199347	320.928	2.13545	0.369557	5.77839	7.54193e-09	8.24008e-07
ENSBTAG00000003165	ADAMTS9	ADAM metallopeptidase with thrombospondin type 1 motif 9	22:36760610-36922968	210.177	2.14266	0.555059	3.86024	0.000113275	0.00367454
ENSBTAG00000017678	SPRED3	sprouty related EVH1 domain containing 3	18:48197225-48204522	25.7664	2.14529	0.444897	4.82198	1.42137e-06	8.874e-05
ENSBTAG00000018287	SLC25A48	solute carrier family 25 member 48	7:47265962-47309568	9.26822	2.15125	0.614637	3.50004	0.000465187	0.011428
ENSBTAG00000048810	ZEB2	zinc finger E-box binding homeobox 2	2:52174189-52264474	18.7206	2.15467	0.51174	4.21047	2.54837e-05	0.00105509
ENSBTAG00000011409	CD72	CD72 molecule	8:59799960-59808752	35.5449	2.16114	0.527982	4.09321	4.25445e-05	0.00161388
ENSBTAG00000001595	MT1E	metallothionein 1E	18:24034444-24035790	179.228	2.16321	0.590677	3.66226	0.000250004	0.00690056
ENSBTAG00000004662	SLC16A12	solute carrier family 16 member 12	26:11104543-11177185	8.84595	2.1662	0.716019	3.02534	0.00248352	0.0403649
ENSBTAG00000011971	NRP2	neuropilin 2	2:94028625-94145404	404.62	2.16775	0.311404	6.96123	3.37308e-12	7.37064e-10
ENSBTAG00000008342	TMPRSS13	transmembrane serine protease 13	15:28569542-28601482	27.3222	2.17045	0.643618	3.37226	0.000745527	0.0163135
ENSBTAG00000020661	ABCA1	ATP binding cassette subfamily A member 1	8:94603862-94719841	305.976	2.17453	0.428644	5.07304	3.91504e-07	2.78712e-05
ENSBTAG00000003961	SNX20	sorting nexin 20	18:19065512-19074769	42.8728	2.17689	0.539432	4.03552	5.44813e-05	0.0020121
ENSBTAG00000002555	PDZK1IP1	PDZK1 interacting protein 1	3:99025649-99050629	187.229	2.17903	0.609388	3.57577	0.000349205	0.00908106
ENSBTAG00000003880	EMILIN2	elastin microfibril interfacer 2	24:37076794-37135870	217.536	2.18617	0.509217	4.2932	1.76119e-05	0.000779606
ENSBTAG00000018986	ACSL4	acyl-CoA synthetase long chain family member 4	X:58035379-58110124	562.305	2.18768	0.416985	5.24642	1.55086e-07	1.21998e-05
ENSBTAG00000009051	MMP19	matrix metallopeptidase 19	5:57426768-57433048	246.629	2.19098	0.523344	4.1865	2.83287e-05	0.00115661
ENSBTAG00000002596	VSTM1	V-set and transmembrane domain containing 1	18:61698117-61717831	32.7004	2.19335	0.693179	3.16419	0.00155513	0.0282528
ENSBTAG00000007079	LCP1	lymphocyte cytosolic protein 1	12:16207287-16313140	1934.29	2.20294	0.43401	5.07577	3.8592e-07	2.75986e-05
ENSBTAG00000023028	WDFY4	WDFY family member 4	28:43020182-43268260	206.534	2.20713	0.421976	5.23047	1.69078e-07	1.32343e-05
ENSBTAG00000001082	SH2D5	SH2 domain containing 5	2:131902269-131915138	11.6743	2.21343	0.632444	3.4998	0.000465603	0.011428
ENSBTAG00000008723	CCBE1	collagen and calcium binding EGF domains 1	24:58381338-58609120	6.12279	2.21476	0.693359	3.19424	0.00140198	0.0261033
ENSBTAG00000008100	GOLGA7B	golgin A7 family member B	26:18993544-19006545	96.4055	2.22079	0.652265	3.40473	0.000662292	0.0149068
ENSBTAG00000054808	MT1A	metallothionein-1A	18:24023262-24026381	720.493	2.22307	0.675494	3.29104	0.000998193	0.0203243
ENSBTAG00000015127	SDC4	syndecan 4	13:73670727-73691288	5807.89	2.22546	0.529804	4.20053	2.66293e-05	0.00109675
ENSBTAG00000014228	TFEC	transcription factor EC	4:52282339-52499410	34.3674	2.23101	0.498132	4.47875	7.50816e-06	0.000377352
ENSBTAG00000002340	STEAP4	STEAP4 metalloreductase	4:72378038-72407341	1367.96	2.23219	0.594996	3.75161	0.000175701	0.0052754
ENSBTAG00000045948	CSF2RA	colony stimulating factor 2 receptor subunit alpha	3:119425809-119430912	56.3051	2.25011	0.508187	4.42772	9.52365e-06	0.000462456
ENSBTAG00000011623	VMP1	vacuole membrane protein 1	19:10674179-10802801	3138.07	2.25282	0.377312	5.97072	2.36212e-09	2.99339e-07
ENSBTAG00000020859	SERPINF2	serpin family F member 2	19:22832192-22840471	339.294	2.26386	0.654627	3.45825	0.0005437	0.0128826
ENSBTAG00000021144	PSTPIP1	proline-serine-threonine phosphatase interacting protein 1	21:32115815-32160464	225.542	2.26476	0.50582	4.47742	7.55519e-06	0.000377352
ENSBTAG00000007828	SLA	Src like adaptor	14:8250306-8315788	252.457	2.26527	0.443321	5.10977	3.22543e-07	2.33851e-05
ENSBTAG00000017346	RASSF2	Ras association domain family member 2	13:47134626-47157586	53.5229	2.27058	0.615039	3.69177	0.000222702	0.00635894
ENSBTAG00000017722	F5	coagulation factor V	16:37159073-37238306	93.2387	2.273	0.363302	6.2565	3.93704e-10	6.01373e-08
ENSBTAG00000039037	SERPINB4	serpin family B member 4	NKLS02001094.1:5955-12952	139.176	2.27535	0.681432	3.33907	0.000840605	0.0178478
ENSBTAG00000008951	ALPL	alkaline phosphatase, biomineralization associated	2:131181416-131245100	2088.25	2.2762	0.504733	4.50971	6.49151e-06	0.000334856
ENSBTAG00000016683	NFKBIA	NFKB inhibitor alpha	21:45639133-45643131	2887.89	2.28206	0.470193	4.85346	1.21329e-06	7.69703e-05
ENSBTAG00000003944	CATIP	ciliosis associated TTC17 interacting protein	2:106378600-106384257	5.58294	2.285	0.700439	3.26224	0.00110536	0.021875
ENSBTAG00000004741	IL12B	interleukin 12B	7:70893041-70912103	13.7141	2.28868	0.709704	3.22483	0.00126045	0.0240082
ENSBTAG00000015837	P2RY12	purinergic receptor P2Y12	1:116694941-116747192	43.3118	2.29719	0.680967	3.37342	0.000742406	0.0163132
ENSBTAG00000038706	MT1E	metallothionein 1E	18:24029352-24032186	221.949	2.30969	0.694792	3.32429	0.000886442	0.0185457
ENSBTAG00000007626	IL2RG	interleukin 2 receptor subunit gamma	X:79521612-79525287	416.662	2.31496	0.461682	5.0142	5.32559e-07	3.67489e-05
ENSBTAG00000046152	MGAM	maltase-glucoamylase	4:105285315-105466927	6.15301	2.33254	0.698984	3.33704	0.000846746	0.017954
ENSBTAG00000019354	PAX8	paired box 8	11:46917080-46980824	112.111	2.33439	0.54659	4.27082	1.94755e-05	0.000848775
ENSBTAG00000009289	MS4A8	membrane spanning 4-domains A8	29:37057599-37073704	200.687	2.33838	0.587879	3.97766	6.95955e-05	0.00248287
ENSBTAG00000009216	HVCN1	hydrogen voltage gated channel 1	17:54505222-54531025	18.4668	2.34198	0.668293	3.50443	0.000457593	0.011303
ENSBTAG00000014465	SERPINE1	serpin family E member 1	25:35596139-35617193	474.767	2.3499	0.638861	3.67826	0.000234832	0.00657403
ENSBTAG00000016060	CREM	cAMP responsive element modulator	13:18226732-18280982	147.331	2.36313	0.391806	6.03138	1.62564e-09	2.14926e-07
ENSBTAG00000004813	SUSD1	sushi domain containing 1	8:101464304-101594549	41.0258	2.36521	0.496021	4.76837	1.85721e-06	0.000112817
ENSBTAG00000038154	HSH2D	hematopoietic SH2 domain containing	7:6861680-6870122	27.9116	2.37105	0.54882	4.32027	1.55836e-05	0.000706559
ENSBTAG00000009481	C3H1orf87	chromosome 3 C1orf87 homolog	3:85704934-85786712	6.85599	2.37836	0.694072	3.42668	0.000611016	0.0139726
ENSBTAG00000007927	SLAMF1	signaling lymphocytic activation molecule family member 1	3:8969591-9008636	16.7287	2.38319	0.565613	4.21346	2.51493e-05	0.0010449
ENSBTAG00000009513	TGFBI	transforming growth factor beta induced	7:47430704-47501496	668.017	2.38608	0.531291	4.4911	7.0857e-06	0.000361946
ENSBTAG00000008353	CDKN1A	cyclin dependent kinase inhibitor 1A	23:10582308-10590589	1103.01	2.41122	0.653435	3.69007	0.000224189	0.00637823
ENSBTAG00000008868	CAPN3	calpain 3	10:37711578-37766813	61.3083	2.41259	0.545046	4.4264	9.58199e-06	0.000463857
ENSBTAG00000031020	TLR8	toll like receptor 8	X:130729214-130732315	20.2392	2.41704	0.619249	3.90318	9.49366e-05	0.00321213
ENSBTAG00000048565	BASP1	brain abundant membrane attached signal protein 1	20:55908762-55964145	402.325	2.41742	0.437987	5.51938	3.40203e-08	3.13969e-06
ENSBTAG00000018366	SLC15A3	solute carrier family 15 member 3	29:37275550-37290609	122.184	2.4175	0.489766	4.93603	7.97282e-07	5.29268e-05
ENSBTAG00000047448	C25H16orf54	chromosome 25 C16orf54 homolog	25:26478204-26480893	124.509	2.42287	0.466568	5.19297	2.06966e-07	1.55509e-05
ENSBTAG00000007762	ASIC3	acid sensing ion channel subunit 3	4:113624753-113628970	120.637	2.42361	0.615695	3.93639	8.27165e-05	0.00284144
ENSBTAG00000020736	CD40	CD40 molecule	13:74842191-74853116	121.67	2.42434	0.5537	4.37843	1.19536e-05	0.000563072
ENSBTAG00000008004	NCF2	neutrophil cytosolic factor 2	16:64606142-64652347	81.9797	2.42977	0.632602	3.8409	0.000122582	0.00396011
ENSBTAG00000005215	IL10RA	interleukin 10 receptor subunit alpha	15:28659560-28672319	97.1126	2.43057	0.411876	5.90122	3.6083e-09	4.30072e-07
ENSBTAG00000027407	TNFRSF6B	TNF receptor superfamily member 6b	13:54054302-54055810	4863.49	2.44167	0.631351	3.86738	0.000110013	0.00359839
ENSBTAG00000007338	TYROBP	transmembrane immune signaling adaptor TYROBP	18:46576253-46605718	314.628	2.44246	0.497442	4.91005	9.10551e-07	5.99932e-05
ENSBTAG00000009717	FGL2	fibrinogen like 2	4:44000211-44004848	365.621	2.45444	0.444738	5.51884	3.41249e-08	3.13969e-06
ENSBTAG00000010273	EREG	epiregulin	6:89306902-89325899	12.7827	2.45737	0.716256	3.43086	0.000601682	0.013852
ENSBTAG00000046158	CFB	complement factor B	23:27415355-27421377	4771.78	2.46957	0.625079	3.95081	7.78874e-05	0.00272311
ENSBTAG00000000436	TNFAIP3	TNF alpha induced protein 3	9:75740934-75756753	585.237	2.48156	0.575168	4.3145	1.59962e-05	0.000719051
ENSBTAG00000017461	SLC16A3	solute carrier family 16 member 3	19:50634317-50642204	284.801	2.4822	0.557708	4.45071	8.55854e-06	0.000420786
ENSBTAG00000005947	PLAU	plasminogen activator, urokinase	28:29791112-29799836	426.68	2.4946	0.522647	4.77302	1.8148e-06	0.000110668
ENSBTAG00000002414	KCNJ10	potassium inwardly rectifying channel subfamily J member 10	3:9603030-9638172	28.3408	2.50669	0.592952	4.22748	2.36323e-05	0.000996802
ENSBTAG00000053889	LAP	lingual antimicrobial peptide	27:6233756-6235885	30.7956	2.51114	0.678006	3.70372	0.000212464	0.0061334
ENSBTAG00000052312	DEFB1	beta-defensin 1	27:6721625-6723684	4.95437	2.5159	0.697917	3.60488	0.000312302	0.00831378
ENSBTAG00000015609	PREX1	phosphatidylinositol-3,4,5-trisphosphate dependent Rac exchange factor 1	13:76841312-77021815	473.239	2.51789	0.420789	5.98374	2.18074e-09	2.7894e-07
ENSBTAG00000016208	TGM2	transglutaminase 2	13:67002552-67037111	1583.7	2.51953	0.449364	5.60688	2.0601e-08	2.02411e-06
ENSBTAG00000014127	PTGS2	prostaglandin-endoperoxide synthase 2	16:67728006-67735629	155.104	2.52433	0.687152	3.67361	0.000239147	0.00664754
ENSBTAG00000026753	CXCR1	chemokine (C-X-C motif) receptor 1	2:106215131-106219158	266.019	2.53321	0.688256	3.68063	0.00023266	0.00652486
ENSBTAG00000002765	CYP24A1	cytochrome P450, family 24, subfamily A, polypeptide 1	13:81592182-81610449	119.705	2.53971	0.643693	3.94553	7.96236e-05	0.0027715
ENSBTAG00000008441	SOCS3	suppressor of cytokine signaling 3	19:53840159-53840858	595.535	2.55892	0.675684	3.78715	0.000152387	0.00470099
ENSBTAG00000015821	AMPD3	adenosine monophosphate deaminase 3	15:42183570-42201212	48.0803	2.57275	0.59838	4.29952	1.71166e-05	0.000762877
ENSBTAG00000019988	GNA15	G protein subunit alpha 15	7:20665428-20685281	109.851	2.5736	0.579557	4.44064	8.96917e-06	0.000439601
ENSBTAG00000039937	TNFRSF8	TNF receptor superfamily member 8	16:41564624-41613127	5.21371	2.58024	0.692666	3.72508	0.00019525	0.00575256
ENSBTAG00000006894	NOS2	nitric oxide synthase 2	19:19388579-19429569	66.552	2.58118	0.673415	3.83298	0.000126601	0.00405665
ENSBTAG00000007169	P2RX1	purinergic receptor P2X 1	19:24528313-24545951	8.73138	2.58631	0.650375	3.97664	6.98951e-05	0.00248792
ENSBTAG00000016944	ADORA2A	adenosine A2a receptor	17:71592531-71608102	234.346	2.60101	0.463974	5.60594	2.07132e-08	2.02411e-06
ENSBTAG00000003140	CRYGS	crystallin gamma S	1:80690735-80696502	13.6088	2.60465	0.630922	4.12832	3.65415e-05	0.00141953
ENSBTAG00000044194	ZDHHC2	zinc finger DHHC-type palmitoyltransferase 2	27:20011366-20073509	66.0575	2.60662	0.563847	4.62291	3.78387e-06	0.000207427
ENSBTAG00000036224	MGC157082	uncharacterized LOC	18:61009582-61018636	30.7258	2.60814	0.48933	5.33002	9.82027e-08	8.1576e-06
ENSBTAG00000048737	DEFB10	beta-defensin 10	27:6596422-6598413	556.826	2.61266	0.682824	3.82626	0.000130107	0.00413069
ENSBTAG00000012185	CLEC4E	C-type lectin domain family 4 member E	5:101675072-101710556	13.0524	2.61514	0.676676	3.86469	0.000111232	0.00363072
ENSBTAG00000011634	ACP3	acid phosphatase 3	1:137242683-137294481	33.9872	2.61618	0.672271	3.89156	9.96006e-05	0.003327
ENSBTAG00000008940	NPTX1	neuronal pentraxin 1	19:52059956-52066350	16.6437	2.62318	0.584947	4.48448	7.30929e-06	0.000370958
ENSBTAG00000019669	CD163	CD163 molecule	5:101786078-101818046	260.481	2.63477	0.482081	5.46541	4.6185e-08	4.10525e-06
ENSBTAG00000040190	CCDC88B	coiled-coil domain containing 88B	29:42630756-42645750	261.754	2.63929	0.481581	5.48047	4.24191e-08	3.8136e-06
ENSBTAG00000016841	ATP10B	ATPase phospholipid transporting 10B	7:72220261-72358789	26.843	2.64761	0.530837	4.98762	6.11281e-07	4.18143e-05
ENSBTAG00000001042	MXD1	MAX dimerization protein 1	11:68259932-68282685	430.011	2.67276	0.288471	9.26525	1.94616e-20	1.61152e-17
ENSBTAG00000002624	PSTPIP2	proline-serine-threonine phosphatase interacting protein 2	24:45737786-45832060	468.383	2.68488	0.576637	4.6561	3.22259e-06	0.000180431
ENSBTAG00000006466	CD53	CD53 molecule	3:32494132-32533031	495.427	2.68689	0.434274	6.18707	6.12918e-10	9.01219e-08
ENSBTAG00000006999	RYR1	ryanodine receptor 1	18:48237459-48365215	100.352	2.68877	0.463287	5.80367	6.48782e-09	7.29092e-07
ENSBTAG00000020000	RAP1GAP2	RAP1 GTPase activating protein 2	19:23651043-23866131	118.339	2.70499	0.482135	5.61045	2.01806e-08	2.0095e-06
ENSBTAG00000008471	MX2	MX dynamin like GTPase 2	1:141621165-141658223	164.496	2.71339	0.634857	4.27402	1.9198e-05	0.000839007
ENSBTAG00000014707	ISG15	ISG15 ubiquitin like modifier	16:51464069-51465107	160.636	2.71999	0.414661	6.55956	5.39663e-11	9.03246e-09
ENSBTAG00000007239	TNFAIP6	TNF alpha induced protein 6	2:44747145-44764214	58.1557	2.7306	0.7117	3.83674	0.00012468	0.00400351
ENSBTAG00000015649	TMEM156	transmembrane protein 156	6:58180729-58223872	152.917	2.75082	0.301032	9.13797	6.36378e-20	5.00606e-17
ENSBTAG00000024503	FCER1G	Fc fragment of IgE receptor Ig	3:8286937-8290169	661.572	2.75397	0.458414	6.0076	1.88288e-09	2.44821e-07
ENSBTAG00000011044	TACC3	transforming acidic coiled-coil containing protein 3	6:116825809-116835029	317.396	2.76454	0.514406	5.37423	7.69128e-08	6.6124e-06
ENSBTAG00000013125	PLAUR	plasminogen activator, urokinase receptor	18:51865091-51878472	325.021	2.77092	0.609213	4.54836	5.40653e-06	0.000283537
ENSBTAG00000000936	SLC39A2	solute carrier family 39 member 2	10:26094678-26097587	110.597	2.77491	0.630999	4.39764	1.09433e-05	0.0005208
ENSBTAG00000020674	LTB	lymphotoxin beta	23:27712125-27713962	226.311	2.77894	0.595578	4.66596	3.07187e-06	0.000174475
ENSBTAG00000021462	CSF3	colony stimulating factor 3	19:40330599-40332907	558.953	2.78729	0.703171	3.96389	7.37387e-05	0.00260119
ENSBTAG00000020582	PRSS22	serine protease 22	25:2178123-2182818	1932.36	2.78841	0.697272	3.99903	6.36032e-05	0.00231102
ENSBTAG00000048029	MMP1	matrix metallopeptidase 1	15:5811583-5820952	8.38938	2.79063	0.716672	3.89388	9.86549e-05	0.00330646
ENSBTAG00000002215	GFPT2	glutamine-fructose-6-phosphate transaminase 2	7:864922-910376	88.7309	2.79314	0.562823	4.96273	6.95103e-07	4.71381e-05
ENSBTAG00000001066	PILRA	paired immunoglobin like type 2 receptor alpha	25:36137411-36154811	54.33	2.80685	0.509838	5.50538	3.68378e-08	3.36959e-06
ENSBTAG00000031851	SELPLG	selectin P ligand	17:64298475-64314718	325.536	2.81492	0.477129	5.89971	3.64142e-09	4.30755e-07
ENSBTAG00000021709	SPI1	Spi-1 proto-onco	15:77200844-77230554	534.499	2.81685	0.512935	5.49164	3.98227e-08	3.60075e-06
ENSBTAG00000004680	SLC13A5	solute carrier family 13 member 5	19:25181428-25204840	39.8616	2.82352	0.503584	5.60684	2.06051e-08	2.02411e-06
ENSBTAG00000016541	CAMK1G	calcium/calmodulin dependent protein kinase IG	16:73713243-73744243	32.2655	2.84197	0.667847	4.25542	2.08653e-05	0.000897268
ENSBTAG00000004475	CDK5R1	cyclin dependent kinase 5 regulatory subunit 1	19:17694779-17696848	38.1332	2.8672	0.549824	5.21476	1.84053e-07	1.39889e-05
ENSBTAG00000050630	DEFB13	Beta-defensin 13	27:6326521-6328629	13.2076	2.88497	0.692129	4.16825	3.06941e-05	0.00123191
ENSBTAG00000004224	C7H19orf38	chromosome 7 C19orf38 homolog	7:15308803-15319511	22.8563	2.89554	0.678124	4.26993	1.95535e-05	0.000849821
ENSBTAG00000006683	ZFYVE28	zinc finger FYVE-type containing 28	6:116265797-116364222	11.1798	2.93611	0.71426	4.1107	3.94456e-05	0.00151736
ENSBTAG00000006505	S100A9	S100 calcium binding protein A9	3:17115128-17117984	12242.1	2.9394	0.709667	4.14195	3.44373e-05	0.00134109
ENSBTAG00000039992	TUBA1C	tubulin alpha 1c	5:30565046-30572546	547.545	2.94765	0.471767	6.2481	4.1547e-10	6.22533e-08
ENSBTAG00000016357	VNN2	vanin 2	9:70885902-70916052	261.587	2.9486	0.659979	4.46772	7.90595e-06	0.000393621
ENSBTAG00000004196	FMNL1	formin like 1	19:44863248-44892548	523.624	2.97272	0.3871	7.67947	1.59751e-14	5.1293e-12
ENSBTAG00000001034	IL18R1	interleukin 18 receptor 1	11:7165278-7193294	27.9213	2.98492	0.590883	5.05163	4.38052e-07	3.07673e-05
ENSBTAG00000019554	FBP2	fructose-bisphosphatase 2	8:81003304-81046397	26.728	3.00144	0.456574	6.57383	4.90388e-11	8.47832e-09
ENSBTAG00000025401	DOK3	docking protein 3	7:39004313-39009596	35.5404	3.01788	0.635717	4.7472	2.06248e-06	0.000122449
ENSBTAG00000010394	MCF2L2	MCF.2 cell line derived transforming sequence-like 2	1:83653154-83911446	15.6229	3.01842	0.565951	5.33336	9.64131e-08	8.11159e-06
ENSBTAG00000014237	CYTH4	cytohesin 4	5:75703658-75734563	380.042	3.03254	0.504559	6.01029	1.8519e-09	2.428e-07
ENSBTAG00000018119	AOAH	acyloxyacyl hydrolase	4:60544208-60732292	31.0956	3.03863	0.524407	5.79441	6.85599e-09	7.61757e-07
ENSBTAG00000015994	LRRC63	leucine rich repeat containing 63	12:16313355-16346904	8.32235	3.07943	0.708332	4.34744	1.37738e-05	0.000635493
ENSBTAG00000052102	CD300LB	CD300 molecule like family member b	19:56900173-56913469	10.8974	3.11483	0.693767	4.48974	7.13107e-06	0.000363085
ENSBTAG00000006810	ODAM	odontogenic, ameloblast associated	6:85594474-85603326	184.978	3.11744	0.585439	5.32496	1.00977e-07	8.27431e-06
ENSBTAG00000003836	ADAM19	ADAM metallopeptidase domain 19	7:69121471-69210620	113.724	3.15141	0.516961	6.09603	1.08733e-09	1.51389e-07
ENSBTAG00000006566	FFAR2	free fatty acid receptor 2	18:46122175-46124338	17.5959	3.16062	0.715153	4.4195	9.89299e-06	0.000475712
ENSBTAG00000013205	IL1RAP	interleukin 1 receptor accessory protein	1:76577593-76723526	578.693	3.17579	0.483503	6.56829	5.08965e-11	8.61026e-09
ENSBTAG00000006998	RASGRP4	RAS guanyl releasing protein 4	18:48215443-48229106	167.753	3.20526	0.594656	5.39011	7.04161e-08	6.08713e-06
ENSBTAG00000010349	IL1A	interleukin 1 alpha	11:46482543-46493673	27.0196	3.22015	0.69328	4.6448	3.40401e-06	0.000188575
ENSBTAG00000037800	APOBEC3Z1	apolipoprotein B mRNA editing enzyme, catalytic polypeptide-like 3A	5:110530859-110534614	11.7188	3.22043	0.703772	4.57597	4.74027e-06	0.000255407
ENSBTAG00000011192	GPR87	G protein-coupled receptor 87	1:116756155-116798069	70.8441	3.2225	0.41957	7.68047	1.58505e-14	5.1293e-12
ENSBTAG00000020257	PTPN5	protein tyrosine phosphatase non-receptor type 5	29:25991833-26050347	14.4068	3.22298	0.60862	5.29556	1.18652e-07	9.47587e-06
ENSBTAG00000013201	ALOX5AP	arachidonate 5-lipoxygenase activating protein	12:30108987-30138259	293.259	3.23	0.479561	6.73532	1.63568e-11	3.13831e-09
ENSBTAG00000002135	CD69	CD69 molecule	5:100297983-100305080	182.132	3.24292	0.566999	5.71945	1.0687e-08	1.12844e-06
ENSBTAG00000038149	NLRP12	NLR family pyrin domain containing 12	18:60905906-60925131	10.2835	3.26204	0.709012	4.60083	4.20808e-06	0.000229086
ENSBTAG00000016998	ARL11	ADP ribosylation factor like GTPase 11	12:19179821-19181672	30.765	3.27229	0.614112	5.32849	9.9034e-08	8.1576e-06
ENSBTAG00000001562	NFE2	nuclear factor, erythroid 2	5:25770431-25777479	509.22	3.27451	0.60373	5.42381	5.8343e-08	5.0995e-06
ENSBTAG00000015935	IYD	iodotyrosine deiodinase	9:87457227-87509744	13.6054	3.28154	0.59019	5.56013	2.6957e-08	2.57039e-06
ENSBTAG00000001382	SLC26A9	solute carrier family 26 member 9	16:3642003-3662797	123.442	3.29189	0.697846	4.71722	2.39092e-06	0.000139838
ENSBTAG00000000185	SLC6A14	solute carrier family 6 member 14	X:734360-840270	4519.51	3.29439	0.657284	5.01213	5.38321e-07	3.69843e-05
ENSBTAG00000054592	SCN2B	sodium voltage-gated channel beta subunit 2	15:28855737-28871689	29.5675	3.30677	0.695076	4.75742	1.96084e-06	0.000118199
ENSBTAG00000017674	SCNN1D	sodium channel epithelial 1 subunit delta	16:51229739-51235484	219.838	3.3115	0.61172	5.41343	6.18285e-08	5.3743e-06
ENSBTAG00000013334	CSF3R	colony stimulating factor 3 receptor	3:109418279-109429587	1946.84	3.31189	0.712733	4.64674	3.37215e-06	0.00018747
ENSBTAG00000011515	SELL	selectin L	16:37340131-37366443	595.518	3.32015	0.498905	6.65487	2.8355e-11	5.31082e-09
ENSBTAG00000037735	C5AR2	complement component 5a receptor 2	18:54337816-54342561	213.779	3.33754	0.562879	5.92941	3.04016e-09	3.70782e-07
ENSBTAG00000004040	UGT2A1	UDP glucuronosyltransferase family 2 member A1 complex locus	6:85083386-85137347	18.629	3.34051	0.670025	4.98565	6.17529e-07	4.20588e-05
ENSBTAG00000021480	SAG	S-antigen visual arrestin	3:113023696-113054163	37.4496	3.34711	0.485372	6.89598	5.34961e-12	1.09306e-09
ENSBTAG00000031519	NGP	neutrophilic granule protein-like	22:52297736-52301963	18.0642	3.35551	0.704901	4.76025	1.93353e-06	0.000117001
ENSBTAG00000014400	E2F2	E2F transcription factor 2	2:129326862-129343702	67.2733	3.36995	0.645556	5.22023	1.78701e-07	1.37592e-05
ENSBTAG00000001492	FYB1	FYN binding protein 1	20:35232726-35331223	379.971	3.38074	0.445158	7.59448	3.09021e-14	9.17327e-12
ENSBTAG00000001824	SLC2A6	solute carrier family 2 member 6	11:104361551-104368899	147.261	3.39019	0.513288	6.60484	3.97937e-11	7.11447e-09
ENSBTAG00000016906	CYP27B1	cytochrome P450, family 27, subfamily B, polypeptide 1	5:55698030-55704141	34.4044	3.41215	0.603017	5.65847	1.52732e-08	1.54034e-06
ENSBTAG00000015830	SLC5A5	solute carrier family 5 member 5	7:5262909-5273072	473.113	3.44859	0.419506	8.22059	2.02505e-16	9.37062e-14
ENSBTAG00000021029	PRR5L	proline rich 5 like	15:66763111-66918831	42.9835	3.46275	0.567011	6.10701	1.01514e-09	1.42599e-07
ENSBTAG00000011238	CD48	CD48 molecule	3:8901877-8932543	384.755	3.47488	0.500252	6.94627	3.75077e-12	8.08368e-10
ENSBTAG00000025405	BATF	basic leucine zipper ATF-like transcription factor	10:86713963-86736092	130.491	3.49495	0.632377	5.52669	3.26323e-08	3.03789e-06
ENSBTAG00000012684	CCL19	C-C motif chemokine ligand 19	8:76054024-76055932	52.4244	3.53663	0.702151	5.03686	4.73242e-07	3.30912e-05
ENSBTAG00000011236	STX11	syntaxin 11	9:81523929-81574347	122.185	3.5487	0.443036	8.00996	1.14745e-15	4.40312e-13
ENSBTAG00000004556	SLC2A3	solute carrier family 2 member 3	5:101438341-101451219	1801.83	3.55694	0.488164	7.28636	3.18432e-13	7.82795e-11
ENSBTAG00000012052	PADI4	peptidyl arginine deiminase 4	2:135262232-135290548	40.8049	3.57267	0.649649	5.49939	3.81109e-08	3.46589e-06
ENSBTAG00000002623	SAMSN1	SAM domain, SH3 domain and nuclear localization signals 1	1:22617489-22675629	511.429	3.57897	0.617709	5.79394	6.87532e-09	7.61757e-07
ENSBTAG00000020676	MMP9	matrix metallopeptidase 9	13:74746976-74754303	54.1445	3.59211	0.67101	5.35328	8.63739e-08	7.34552e-06
ENSBTAG00000001273	NLRP3	NLR family pyrin domain containing 3	7:40663606-40710647	53.1406	3.61672	0.509511	7.09841	1.26201e-12	2.87758e-10
ENSBTAG00000000133	CD68	CD68 molecule	19:27312058-27314128	615.12	3.62845	0.297019	12.2162	2.54724e-34	8.76097e-31
ENSBTAG00000020350	DUSP2	dual specificity phosphatase 2	11:2282068-2284537	156.603	3.64014	0.542225	6.71333	1.90231e-11	3.6059e-09
ENSBTAG00000006155	CCRL2	C-C motif chemokine receptor like 2	22:52998333-53000232	134.171	3.66479	0.560952	6.53317	6.43913e-11	1.06639e-08
ENSBTAG00000014143	ASB5	ankyrin repeat and SOCS box containing 5	27:7720264-7761066	46.6333	3.67106	0.543792	6.75086	1.46969e-11	2.85465e-09
ENSBTAG00000018165	RIPOR2	RHO family interacting cell polarization regulator 2	23:32786389-32996550	146.93	3.67702	0.522098	7.04277	1.88459e-12	4.23574e-10
ENSBTAG00000002702	TSPAN32	tetraspanin 32	29:49265271-49282523	160.061	3.67777	0.419045	8.77657	1.6854e-18	9.8209e-16
ENSBTAG00000018146	VAT1L	vesicle amine transport 1 like	18:5004868-5169828	45.8333	3.68255	0.63144	5.83198	5.47736e-09	6.29017e-07
ENSBTAG00000047238	ITGAM	integrin subunit alpha M	25:27344004-27381713	91.343	3.68415	0.496384	7.42197	1.15393e-13	3.0258e-11
ENSBTAG00000022394	SAA2	serum amyloid A2	29:26458417-26461858	1124.89	3.69202	0.692575	5.33085	9.77523e-08	8.1576e-06
ENSBTAG00000001864	NR4A3	nuclear receptor subfamily 4 group A member 3	8:64872311-64912348	40.7381	3.69352	0.65816	5.61189	2.00124e-08	2.00545e-06
ENSBTAG00000018059	CD80	CD80 molecule	1:64301489-64323696	79.7969	3.72784	0.585842	6.36322	1.9757e-10	3.17181e-08
ENSBTAG00000035182	SERPINB13	serpin family B member 13	24:61826200-61838262	24.1702	3.73824	0.71165	5.25292	1.49703e-07	1.18356e-05
ENSBTAG00000007392	SERPINA14	serpin peptidase inhibitor, clade A (alpha-1 antiproteinase, antitrypsin), member 14	21:59164221-59174909	9.56516	3.74412	0.702636	5.32867	9.89333e-08	8.1576e-06
ENSBTAG00000020872	C5AR1	complement C5a receptor 1	18:54313941-54328002	322.022	3.8067	0.292739	13.0037	1.16507e-38	9.16503e-35
ENSBTAG00000046266	TNFSF9	TNF superfamily member 9	7:17963471-17966413	32.536	3.84891	0.541284	7.1107	1.15454e-12	2.67124e-10
ENSBTAG00000006221	ADGRG3	adhesion G protein-coupled receptor G3	18:25644891-25674917	55.6475	3.86992	0.631429	6.12882	8.85307e-10	1.25482e-07
ENSBTAG00000033748	IL18RAP	interleukin 18 receptor accessory protein	11:7203304-7233720	60.3289	3.87157	0.65246	5.93381	2.95986e-09	3.66673e-07
ENSBTAG00000009658	PLEK	pleckstrin	11:66786975-66814889	437.925	3.87373	0.624523	6.2027	5.55036e-10	8.2381e-08
ENSBTAG00000000812	CD300A	CD300a molecule	19:56935114-56953144	176.661	3.88359	0.455617	8.5238	1.54408e-17	7.59157e-15
ENSBTAG00000021240	DCSTAM	dendrocyte expressed seven transmembrane protein	14:60265369-60283636	11.7214	3.8915	0.630428	6.17279	6.7095e-10	9.68445e-08
ENSBTAG00000014761	PGA5	pepsinogen 5, group I (pepsinogen A)	29:39760936-39771367	35.0885	3.90699	0.683671	5.71472	1.09885e-08	1.15255e-06
ENSBTAG00000020892	IL2RA	interleukin 2 receptor subunit alpha	13:17455360-17500714	72.0247	3.91167	0.37861	10.3317	5.0671e-25	6.13236e-22
ENSBTAG00000000226	DKK4	dickkopf WNT signaling pathway inhibitor 4	27:37218555-37221940	14.9968	3.91313	0.673671	5.80866	6.29735e-09	7.12778e-07
ENSBTAG00000006984	CD55	CD55 molecule (Cromer blood group)	16:5250021-5279400	975.181	3.93999	0.649327	6.06781	1.29664e-09	1.78948e-07
ENSBTAG00000001051	OSCAR	osteoclast associated Ig-like receptor	18:63283496-63290397	93.1599	3.94534	0.593761	6.64465	3.03932e-11	5.57559e-09
ENSBTAG00000052665	CYP3A4	cytochrome P450, subfamily IIIA, polypeptide 4	25:36584417-36633899	249.417	3.98996	0.661316	6.03336	1.6059e-09	2.14779e-07
ENSBTAG00000018869	IGSF6	immunoglobulin superfamily member 6	25:20133171-20142436	184.824	4.00456	0.447221	8.95433	3.41796e-19	2.33804e-16
ENSBTAG00000000020	TRPV3	transient receptor potential cation channel subfamily V member 3	19:24239065-24273712	140.006	4.02161	0.694949	5.78691	7.16914e-09	7.88756e-07
ENSBTAG00000025250	CCL3	chemokine (C-C motif) ligand 3	19:14243466-14362161	416.252	4.0399	0.638035	6.33179	2.42327e-10	3.81254e-08
ENSBTAG00000006223	THEMIS2	thymocyte selection associated family member 2	2:125473679-125486124	110.681	4.07546	0.386299	10.55	5.0787e-26	7.26392e-23
ENSBTAG00000019330	PROK2	prokineticin 2	22:29859914-29883008	9.79174	4.08877	0.689497	5.93008	3.0278e-09	3.70782e-07
ENSBTAG00000027051	PTAFR	platelet activating factor receptor	2:125201951-125229055	537.821	4.1843	0.458316	9.12972	6.86755e-20	5.1451e-17
ENSBTAG00000025257	CCL4	C-C motif chemokine ligand 4	19:14339700-14341265	192.587	4.21278	0.645561	6.52576	6.7656e-11	1.10878e-08
ENSBTAG00000002937	ADGRE3	adhesion G protein-coupled receptor E3	7:11127788-11181459	157.389	4.22058	0.699432	6.0343	1.59657e-09	2.14779e-07
ENSBTAG00000007932	HCK	HCK proto-onco, Src family tyrosine kinase	13:61563070-61608503	515.066	4.22253	0.48517	8.7032	3.22655e-18	1.69211e-15
ENSBTAG00000005018	NFAM1	NFAT activating protein with ITAM motif 1	5:113310514-113347845	204.693	4.2504	0.53527	7.94066	2.01113e-15	7.3584e-13
ENSBTAG00000023832	ADAM8	ADAM metallopeptidase domain 8	26:25733217-25745433	840.805	4.25374	0.571798	7.43923	1.01274e-13	2.79533e-11
ENSBTAG00000000381	S1PR4	sphingosine-1-phosphate receptor 4	7:20652027-20653184	42.6125	4.27704	0.559232	7.64806	2.04036e-14	6.17328e-12
ENSBTAG00000019708	ACSL6	acyl-CoA synthetase long chain family member 6	7:22477891-22541821	108.792	4.28545	0.620634	6.90496	5.02176e-12	1.05343e-09
ENSBTAG00000045861	TARM1	T cell-interacting, activating receptor on myeloid cells 1	18:63294632-63303051	85.1839	4.38279	0.691521	6.33791	2.32907e-10	3.70134e-08
ENSBTAG00000012638	S100A12	S100 calcium binding protein A12	3:17102722-17104173	6331.41	4.4134	0.669103	6.59599	4.2242e-11	7.46734e-09
ENSBTAG00000008259	ACOD1	aconitate decarboxylase 1	12:52068462-52075849	184.294	4.42434	0.544165	8.1305	4.27515e-16	1.81786e-13
ENSBTAG00000008428	UPP1	uridine phosphorylase 1	4:7619639-7648114	334.025	4.44507	0.643982	6.90247	5.11075e-12	1.05799e-09
ENSBTAG00000017863	SRGN	serglycin	28:25474775-25490574	2513.34	4.45326	0.464668	9.58375	9.35851e-22	8.66102e-19
ENSBTAG00000001321	IL1B	interleukin 1 beta	11:46543394-46552101	274.666	4.47016	0.490322	9.11678	7.73874e-20	5.53425e-17
ENSBTAG00000003305	NCF1	neutrophil cytosolic factor 1	25:32758258-32773118	558.893	4.49276	0.547823	8.20111	2.3817e-16	1.07061e-13
ENSBTAG00000020095	MS4A3	membrane spanning 4-domains A3	15:83149879-83159312	22.3428	4.6083	0.697384	6.60798	3.89589e-11	7.04528e-09
ENSBTAG00000013371	RUBCNL	rubicon like autophagy enhancer	12:16369992-16408879	412.931	4.6177	0.573352	8.05386	8.02262e-16	3.23641e-13
ENSBTAG00000015707	TREML2	triggering receptor expressed on myeloid cells like 2	23:15118374-15125755	119.733	4.64755	0.584101	7.95675	1.76615e-15	6.6159e-13
ENSBTAG00000006343	IL1R2	interleukin 1 receptor type 2	11:6689610-6728985	745.793	4.65119	0.686287	6.77732	1.22428e-11	2.4077e-09
ENSBTAG00000051383	DEFB7	defensin beta 7	27:6676076-6678281	49.5209	4.65497	0.626659	7.42824	1.10055e-13	2.93473e-11
ENSBTAG00000012640	S100A8	S100 calcium binding protein A8	3:17085577-17086827	5414.64	4.71797	0.687581	6.86169	6.80512e-12	1.35525e-09
ENSBTAG00000006156	BST1	bone marrow stromal cell antigen 1	6:110872406-110901795	66.378	4.7389	0.543137	8.72506	2.66037e-18	1.4433e-15
ENSBTAG00000006685	IL10	interleukin 10	16:4550836-4555318	56.508	4.75858	0.585161	8.13208	4.21973e-16	1.81786e-13
ENSBTAG00000015520	SLC11A1	solute carrier family 11 member 1	2:106392590-106403650	345.542	4.77286	0.534601	8.92789	4.34196e-19	2.84633e-16
[truncated: 18 more rows]
