# Supplementary material for: Multi-Omics Integration and Network Analysis Reveal Potential Hub Genes and Genetic Mechanisms Regulating Bovine Mastitis
Source: Curr Issues Mol Biol. 2022 Jan 11;44(1):309–28. doi: 10.3390/cimb44010023 (PMC8928958; doi:10.3390/cimb44010023)
Supplement: Supplementary file 1 [file cimb-44-00023-s001.zip › cimb-1492332-supplementary/Supplementary Material 3-Gene Set 3(GWAS Results).xlsx]

## Sheet: GWAS Results
Gene Symbol	References
RGS9BP	Abdel-Shafy et al., 2014
7SK	Chen et al., 2015
A2M	Fang et al., 2017
AAMP	Chen et al., 2015
AARD	Chen et al., 2015
AARS	Chen et al., 2015
AASS	Chen et al., 2015
AATK	Chen et al., 2015
ABAC10	Tiezzi et al., 2015
ABAC5	Tiezzi et al., 2015
ABAC6	Tiezzi et al., 2015
ABAC9	Tiezzi et al., 2015
ABCB11	Chen et al., 2015
ABCB6	Chen et al., 2015
ABCC9	Cai et al., 2018
ABCG5	Chen et al., 2015
ABCG8	Chen et al., 2015
ABI1	Frąszczak et al., 2016
ABI3BP	Frąszczak et al., 2016
ABL1	Frąszczak et al., 2016
ABL2	Frąszczak et al., 2016
ABO	Wagner et al., 2021
ABT1	Chen et al., 2015
ACACA	Frąszczak et al., 2016
ACAD11	Frąszczak et al., 2016
ACADL	Chen et al., 2015
ACAP1	Frąszczak et al., 2016
ACAT1	Frąszczak et al., 2016
ACER1	Chen et al., 2015
ACIN1	Frąszczak et al., 2016
ACOT2	Kirsanova et al., 2020
ACOT4	Kirsanova et al., 2020
ACOT7	Cai et al., 2020
ACP5	Chen et al., 2015
ACSF3	Chen et al., 2015
ACSL6	Chen et al., 2015
ACSS2	Chen et al., 2015
ACSS3	Strillacci et al., 2014
ACTA1	Frąszczak et al., 2016
ACTB	Frąszczak et al., 2016
ACTG1	Chen et al., 2015
ACTG2	Frąszczak et al., 2016
ACTL10	Chen et al., 2015
ACTL6A	Frąszczak et al., 2016
ACTL9	Chen et al., 2015
ACTN2	Chen et al., 2015
ACTR3	Chen et al., 2015
ACTRT1	Chen et al., 2015
ACVR1	Tiezzi et al., 2015
ACVR1C	Tiezzi et al., 2015
ADA	Frąszczak et al., 2016
ADAM10	Frąszczak et al., 2016
ADAM12	Frąszczak et al., 2016
ADAM15	Frąszczak et al., 2016
ADAMTS10	Chen et al., 2015
ADAMTS12	Chen et al., 2015
ADAMTS16	Chen et al., 2015
ADAMTS19	Chen et al., 2015
ADAMTS3	Chen et al., 2015
ADAMTSL1	Cai et al., 2018
ADAT1	Chen et al., 2015
ADCK1	Chen et al., 2015
ADCK5	Chen et al., 2015
ADCY2	Chen et al., 2015
ADCY6	Frąszczak et al., 2016
ADCY9	Chen et al., 2015
ADD3	Frąszczak et al., 2016
ADGB	Chen et al., 2015
ADH4	Chen et al., 2015
ADH5	Chen et al., 2015
ADH6	Chen et al., 2015
ADH7	Chen et al., 2015
ADRB1	Frąszczak et al., 2016
ADRB2	Frąszczak et al., 2016
ADRBK1	Chen et al., 2015
AEBP1	Frąszczak et al., 2016
AFF2	Chen et al., 2015
AFM	Chen et al., 2015
AFP	Chen et al., 2015
AGER	Frąszczak et al., 2016
AGT	Frąszczak et al., 2016
AGXT2	Tiezzi et al., 2015
AHCY	Chen et al., 2015
AHCYL1	Frąszczak et al., 2016
AHCYL2	Chen et al., 2015
AHDC1	Frąszczak et al., 2016
AHNAK	Frąszczak et al., 2016
AHSA1	Chen et al., 2015
AHSG	Frąszczak et al., 2016
AIFM1	Chen et al., 2015
AIM2	Frąszczak et al., 2016
AIP	Chen et al., 2015
AIRE	Frąszczak et al., 2016
AJUBA	Frąszczak et al., 2016
AKAP2	Frąszczak et al., 2016
AKAP6	Frąszczak et al., 2016
AKAP8	Chen et al., 2015
AKAP8L	Chen et al., 2015
AKIRIN2	Fang et al., 2017
AKT1	Frąszczak et al., 2016
AKTIP	Frąszczak et al., 2016
ALAS2	Frąszczak et al., 2016
ALB	Chen et al., 2015
ALCAM	Meredith et al., 2013
ALDH18A1	Chen et al., 2015
ALDH3B1	Chen et al., 2015
ALDH3B2	Chen et al., 2015
ALDH5A1	Chen et al., 2015
ALDH6A1	Kirsanova et al., 2020
ALDH7A1	Chen et al., 2015
ALG1	Chen et al., 2015
ALG2	Frąszczak et al., 2016
ALG6	Strillacci et al., 2014
ALK	Frąszczak et al., 2016
ALKBH1	Chen et al., 2015
ALKBH7	Chen et al., 2015
ALOX5	Frąszczak et al., 2016
ALOX5AP	Fang et al., 2017
ALX1	Chen et al., 2015
ALYREF	Chen et al., 2015
AMACR	Chen et al., 2015
AMBN	Chen et al., 2015
AMBP	Frąszczak et al., 2016
AMTN	Chen et al., 2015
ANAPC11	Chen et al., 2015
ANGEL1	Chen et al., 2015
ANGPTL4	Chen et al., 2015
ANGPTL6	Chen et al., 2015
ANK2	Frąszczak et al., 2016
ANKH	Tiezzi et al., 2015
ANKHD1	Frąszczak et al., 2016
ANKIB	Cai et al., 2018
ANKRD1	Fang et al., 2017
ANKRD11	Chen et al., 2015
ANKRD13D	Chen et al., 2015
ANKRD17	Chen et al., 2015
ANKRD2	Chen et al., 2015
ANKRD27	Chen et al., 2015
ANKRD33B	Meredith et al., 2013
ANKRD50	Chen et al., 2015
ANKRD60	Chen et al., 2015
ANKS3	Chen et al., 2015
ANP32A	Frąszczak et al., 2016
ANTXR2	Chen et al., 2015
ANXA13	Chen et al., 2015
ANXA2	Frąszczak et al., 2016
ANXA3	Chen et al., 2015
AP1M1	Chen et al., 2015
AP1M2	Chen et al., 2015
AP2A2	Frąszczak et al., 2016
AP2B1	Frąszczak et al., 2016
AP2M1	Frąszczak et al., 2016
AP2S1	Frąszczak et al., 2016
AP4S1	Frąszczak et al., 2016
AP5B1	Chen et al., 2015
APBB1	Frąszczak et al., 2016
APCDD1L	Chen et al., 2015
APCS	Frąszczak et al., 2016
APLN	Chen et al., 2015
APLP1	Frąszczak et al., 2016
APOD	Fang et al., 2017
APOH	Frąszczak et al., 2016
APOL5	Frąszczak et al., 2016
APOLD1	Chen et al., 2015
APP	Chen et al., 2015
APRT	Chen et al., 2015
AQR	Chen et al., 2015
ARAF	Frąszczak et al., 2016
ARAP1	Frąszczak et al., 2016
ARC	Chen et al., 2015
ARCN1	Oliveira et al., 2019
ARF5	Chen et al., 2015
ARF6	Frąszczak et al., 2016
ARFGEF2	Chen et al., 2015
ARHGAP10	Kurz et al., 2018
ARHGAP12	Frąszczak et al., 2016
ARHGAP15	Chen et al., 2015
ARHGAP17	Frąszczak et al., 2016
ARHGAP32	Chen et al., 2015
ARHGAP35	Frąszczak et al., 2016
ARHGAP39	Wang et al., 2015
ARHGDIA	Chen et al., 2015
ARHGEF11	Frąszczak et al., 2016
ARHGEF12	Kirsanova et al., 2020
ARHGEF5	Frąszczak et al., 2016
ARHGEF7	Frąszczak et al., 2016
ARID4B	Chen et al., 2015
ARID5A	Frąszczak et al., 2016
ARL16	Chen et al., 2015
ARL2	Chen et al., 2015
ARMC4	Chen et al., 2015
ARPC2	Chen et al., 2015
ARSG	Tiezzi et al., 2015
ART3	Chen et al., 2015
ASAP1	Frąszczak et al., 2016
ASAP2	Frąszczak et al., 2016
ASB15	Chen et al., 2015
ASB16	Frąszczak et al., 2016
ASB4	Cai et al., 2018
ASIC4	Chen et al., 2015
ASIP	Chen et al., 2015
ASNS	Frąszczak et al., 2016
ASPSCR1	Chen et al., 2015
ASS1	Frąszczak et al., 2016
ASXL1	Chen et al., 2015
ATAD2	Chen et al., 2015
ATF5	Frąszczak et al., 2016
ATF7	Siebert et al., 2018
ATF7IP2	Chen et al., 2015
ATG12	Frąszczak et al., 2016
ATG2A	Chen et al., 2015
ATG4D	Chen et al., 2015
ATG5	Frąszczak et al., 2016
ATG9A	Chen et al., 2015
ATL3	Chen et al., 2015
ATP13A2	Frąszczak et al., 2016
ATP1A3	Frąszczak et al., 2016
ATP1B1	Chen et al., 2015
ATP5E	Chen et al., 2015
ATP5H	Strillacci et al., 2014
ATP5J	Chen et al., 2015
ATP6V0D1	Frąszczak et al., 2016
ATP6V1B1	Frąszczak et al., 2016
ATP6V1C2	Cai et al., 2018
ATP6V1E2	Chen et al., 2015
ATP6V1F	Chen et al., 2015
ATP8	Frąszczak et al., 2016
ATP9A	Chen et al., 2015
ATRNL1	Chen et al., 2015
ATXN1	Frąszczak et al., 2016
ATXN1L	Frąszczak et al., 2016
ATXN2	Frąszczak et al., 2016
ATXN2L	Frąszczak et al., 2016
ATXN7	Frąszczak et al., 2016
AURKA	Chen et al., 2015
AVPI1	Chen et al., 2015
AXL	Frąszczak et al., 2016
AZI1	Chen et al., 2015
B2M	Frąszczak et al., 2016
B3GALNT2	Chen et al., 2015
B3GALT1	Chen et al., 2015
B3GAT1	Silva et al., 2020
B3GNT1	Chen et al., 2015
B4GALT1	Fang et al., 2017
B4GALT5	Chen et al., 2015
BAALC	Frąszczak et al., 2016
BABAM1	Frąszczak et al., 2016
BAD	Chen et al., 2015
BAI1	Tiezzi et al., 2015
BAIAP2	Chen et al., 2015
BAMBI	Chen et al., 2015
BANF1	Chen et al., 2015
BANF2	Chen et al., 2015
BANK1	Chen et al., 2015
BANP	Chen et al., 2015
BARX2	Chen et al., 2015
BASE	Chen et al., 2015
BASP1	Frąszczak et al., 2016
BATF2	Chen et al., 2015
BAZ2A	Frąszczak et al., 2016
BAZ2B	Tiezzi et al., 2015
BBS12	Chen et al., 2015
BBS5	Chen et al., 2015
BCAR1	Chen et al., 2015
BCAR3	Frąszczak et al., 2016
BCAR4	Chen et al., 2015
BCAS4	Chen et al., 2015
BCDIN3	Cai et al., 2018
BCL2A1	Wang et al., 2015
BCL2L1	Chen et al., 2015
BCL2L14	Chen et al., 2015
BCL6	Fang et al., 2017
BCNT	Chen et al., 2015
BCORL1	Chen et al., 2015
BCR	Frąszczak et al., 2016
BCS1L	Chen et al., 2015
BDH2	Chen et al., 2015
BEND2	Frąszczak et al., 2016
BFSP1	Chen et al., 2015
BIN1	Frąszczak et al., 2016
BIVM	Frąszczak et al., 2016
BLNK	Chen et al., 2015
BLZF1	Chen et al., 2015
BMP2K	Chen et al., 2015
BMP7	Chen et al., 2015
BMPR1A	Wang et al., 2015
BOLA-DMA	Oliveira et al., 2019
BOP1	Oliveira et al., 2019
BORIS	Chen et al., 2015
BOTA-T2R10B	Chen et al., 2015
BPGM	Frąszczak et al., 2016
BPIFA1	Chen et al., 2015
BPIFA2B	Chen et al., 2015
BPIFB1	Chen et al., 2015
BPIFB2	Chen et al., 2015
BPIFB3	Chen et al., 2015
BPIFB4	Chen et al., 2015
BPIFB6	Chen et al., 2015
BPTF	Chen et al., 2015
BRCA2	Frąszczak et al., 2016
BRCC3	Frąszczak et al., 2016
BRD2	Oliveira et al., 2019
BRD4	Chen et al., 2015
BRE	Frąszczak et al., 2016
BREH1	Siebert et al., 2018
BRINP2	Cai et al., 2020
BRIX1	Tiezzi et al., 2015
BRMS1	Chen et al., 2015
BRPF3	Frąszczak et al., 2016
BSP30C	Chen et al., 2015
BSP30D	Chen et al., 2015
BTB 8	Wagner et al., 2021
BTBD3	Chen et al., 2015
BTC	Chen et al., 2015
BTD	Frąszczak et al., 2016
BTG3	Frąszczak et al., 2016
BTK	Frąszczak et al., 2016
BTN1A1	Chen et al., 2015
BTRC	Cai et al., 2018
C10H15ORF41	Chen et al., 2015
C10orf12	Chen et al., 2015
C10ORF67	Meredith et al., 2013
C10orf82	Chen et al., 2015
C11orf80	Chen et al., 2015
C11orf85	Chen et al., 2015
C13H20ORF108	Chen et al., 2015
C13H20ORF12	Chen et al., 2015
C13H20ORF71	Chen et al., 2015
C13H20ORF85	Chen et al., 2015
C13H20orf85	Wu et al., 2015
C14H8orf82	Chen et al., 2015
C14orf166B	Chen et al., 2015
C16orf89	Chen et al., 2015
C16orf95	Chen et al., 2015
C17orf62	Chen et al., 2015
C17orf70	Chen et al., 2015
C18H16orf87	Chen et al., 2015
C19H17ORF62	Frąszczak et al., 2016
C19orf38	Chen et al., 2015
C19orf44	Chen et al., 2015
C19orf45	Chen et al., 2015
C19orf59	Chen et al., 2015
C19orf80	Chen et al., 2015
C1D	Wang et al., 2015
C1orf112	Chen et al., 2015
C1orf27	Frąszczak et al., 2016
C1orf94	Frąszczak et al., 2016
C1QTNF1	Chen et al., 2015
C1QTNF3	Chen et al., 2015
C1QTNF5	Flórez et al., 2018
C20H5ORF22	Chen et al., 2015
C20H5orf34	Chen et al., 2015
C20orf112	Chen et al., 2015
C20ORF13	Chen et al., 2015
C20orf144	Chen et al., 2015
C20ORF18	Chen et al., 2015
C20orf26	Chen et al., 2015
C20orf57	Frąszczak et al., 2016
C20ORF82	Chen et al., 2015
C20orf96	Chen et al., 2015
C21orf58	Frąszczak et al., 2016
C21orf91	Frąszczak et al., 2016
C23H6ORF62	Chen et al., 2015
C25H16ORF71	Chen et al., 2015
C29H11orf68	Chen et al., 2015
C29H11orf84	Chen et al., 2015
C29H11orf86	Chen et al., 2015
C2H2ORF24	Chen et al., 2015
C2ORF17	Chen et al., 2015
C2orf27A	Frąszczak et al., 2016
C2orf27B	Frąszczak et al., 2016
C2orf62	Chen et al., 2015
C3	Cai et al., 2018
C3ORF21	Frąszczak et al., 2016
C4orf17	Chen et al., 2015
C5orf28	Chen et al., 2015
C5orf42	Chen et al., 2015
C5orf51	Tiezzi et al., 2015
C5orf63	Chen et al., 2015
C6	Chen et al., 2015
C7	Chen et al., 2015
C7H19orf52	Chen et al., 2015
C7H19orf66	Chen et al., 2015
C7H5orf48	Chen et al., 2015
C8orf33	Chen et al., 2015
C9	Tiezzi et al., 2015
C9H6ORF170	Frąszczak et al., 2016
CA5A	Chen et al., 2015
CABP2	Chen et al., 2015
CABP4	Chen et al., 2015
CABS1	Chen et al., 2015
CACNA1A	Oliveira et al., 2019
CACUL1	Chen et al., 2015
CAD	Frąszczak et al., 2016
CADPS2	Chen et al., 2015
CALCA	Naderi et al., 2018
CALD1	Frąszczak et al., 2016
CALM1	Frąszczak et al., 2016
CALM2	Frąszczak et al., 2016
CALM3	Frąszczak et al., 2016
CALR3	Chen et al., 2015
CALU	Chen et al., 2015
CAMK1G	Strillacci et al., 2014
CAMK2B	Frąszczak et al., 2016
CAMKMT	Chen et al., 2015
CAMSAP3	Chen et al., 2015
CAND1	Frąszczak et al., 2016
CANT1	Chen et al., 2015
CAPG	Cai et al., 2018
CAPN1	Chen et al., 2015
CAPN5	Wagner et al., 2021
CAPSL	Tiezzi et al., 2015
CARD14	Chen et al., 2015
CARD6	Tiezzi et al., 2015
CARM1	Chen et al., 2015
CARNS1	Chen et al., 2015
CASC3	Frąszczak et al., 2016
CASK	Chen et al., 2015
CASP14	Chen et al., 2015
CASP2	Frąszczak et al., 2016
CASP4	Fang et al., 2017
CASS4	Chen et al., 2015
CAST	Frąszczak et al., 2016
CATSPER1	Chen et al., 2015
CBFA2T2	Chen et al., 2015
CBFA2T3	Chen et al., 2015
CBL	Frąszczak et al., 2016
CBLB	Frąszczak et al., 2016
CBLC	Frąszczak et al., 2016
CBLN4	Abdel-Shafy et al., 2014
CBX1	Cai et al., 2018
CBX2	Chen et al., 2015
CBX4	Chen et al., 2015
CBX8	Chen et al., 2015
CCDC105	Chen et al., 2015
CCDC108	Chen et al., 2015
CCDC136	Frąszczak et al., 2016
CCDC137	Chen et al., 2015
CCDC148	Tiezzi et al., 2015
CCDC151	Chen et al., 2015
CCDC152	Chen et al., 2015
CCDC158	Cai et al., 2018
CCDC159	Chen et al., 2015
CCDC166	Chen et al., 2015
CCDC169	Chen et al., 2015
CCDC172	Chen et al., 2015
CCDC173	Chen et al., 2015
CCDC181	Chen et al., 2015
CCDC40	Chen et al., 2015
CCDC47	Chen et al., 2015
CCDC57	Chen et al., 2015
CCDC6	Frąszczak et al., 2016
CCDC73	Strillacci et al., 2014
CCDC77	Cai et al., 2018
CCDC85B	Chen et al., 2015
CCDC87	Chen et al., 2015
CCDC88B	Chen et al., 2015
CCDC90B	Frąszczak et al., 2016
CCKBR	Frąszczak et al., 2016
CCL19	Fang et al., 2017
CCL2	Fang et al., 2017
CCL20	Fang et al., 2017
CCL25	Chen et al., 2015
CCL28	Chen et al., 2015
CCL5	Frąszczak et al., 2016
CCM2L	Chen et al., 2015
CCNA1	Frąszczak et al., 2016
CCNB1	Kirsanova et al., 2020
CCND2	Cai et al., 2018
CCNG2	Chen et al., 2015
CCNI	Chen et al., 2015
CCNJ	Chen et al., 2015
CCNK	Frąszczak et al., 2016
CCR10	Frąszczak et al., 2016
CCS	Chen et al., 2015
CCT2	Frąszczak et al., 2016
CCT3	Frąszczak et al., 2016
CCT4	Frąszczak et al., 2016
CCT5	Frąszczak et al., 2016
CCT7	Frąszczak et al., 2016
CCT8	Frąszczak et al., 2016
CD163	Fang et al., 2017
CD164	Frąszczak et al., 2016
CD180	Wang et al., 2015
CD19	Frąszczak et al., 2016
CD209	Chen et al., 2015
CD22	Frąszczak et al., 2016
CD247	Frąszczak et al., 2016
CD248	Chen et al., 2015
CD28	Frąszczak et al., 2016
CD2AP	Frąszczak et al., 2016
CD302	Tiezzi et al., 2015
CD320	Chen et al., 2015
CD3E	Oliveira et al., 2019
CD3G	Oliveira et al., 2019
CD40	Fang et al., 2017
CD59	Frąszczak et al., 2016
CD7	Abdel-Shafy et al., 2014
CD70	Chen et al., 2015
CD72	Frąszczak et al., 2016
CD79B	Chen et al., 2015
CD8A	Miles et al., 2020
CD8B	Miles et al., 2020
CDC27	Frąszczak et al., 2016
CDC37	Chen et al., 2015
CDC42	Frąszczak et al., 2016
CDC42BPG	Chen et al., 2015
CDC42EP2	Chen et al., 2015
CDC42SE2	Chen et al., 2015
CDC5L	Frąszczak et al., 2016
CDCA5	Chen et al., 2015
CDH10	Tiezzi et al., 2015
CDH12	Tiezzi et al., 2015
CDH15	Chen et al., 2015
CDH18	Tiezzi et al., 2015
CDH26	Chen et al., 2015
CDH4	Chen et al., 2015
CDH6	Tiezzi et al., 2015
CDH9	Chen et al., 2015
CDIP1	Cai et al., 2018
CDK10	Chen et al., 2015
CDK2AP2	Chen et al., 2015
CDK5R2	Chen et al., 2015
CDK5RAP1	Chen et al., 2015
CDK6	Frąszczak et al., 2016
CDK7	Kirsanova et al., 2020
CDKL2	Chen et al., 2015
CDKL5	Frąszczak et al., 2016
CDKN1B	Chen et al., 2015
CDKN2D	Chen et al., 2015
CDT1	Chen et al., 2015
CDV3	Frąszczak et al., 2016
CEBPG	Abdel-Shafy et al., 2014
CELF2	Frąszczak et al., 2016
CELSR2	Siebert et al., 2018
CELSR3	Frąszczak et al., 2016
CENPC1	Chen et al., 2015
CENPE	Chen et al., 2015
CENPN	Frąszczak et al., 2016
CEP170	Chen et al., 2015
CEP250	Chen et al., 2015
CEP41	Chen et al., 2015
CEP72	Frąszczak et al., 2016
CEP89	Kurz et al., 2018
CEP95	Chen et al., 2015
CERS4	Chen et al., 2015
CERS6	Chen et al., 2015
CETN2	Frąszczak et al., 2016
CETN4	Chen et al., 2015
CFDP1	Chen et al., 2015
CFH	Frąszczak et al., 2016
CFL1	Chen et al., 2015
CHD5	Cai et al., 2018
CHERP	Chen et al., 2015
CHI3L1	Fang et al., 2017
CHKA	Chen et al., 2015
CHL1	Wagner et al., 2021
CHML	Chen et al., 2015
CHMP1A	Chen et al., 2015
CHMP1B	Frąszczak et al., 2016
CHMP2A	Frąszczak et al., 2016
CHMP2B	Siebert et al., 2018
CHMP4A	Frąszczak et al., 2016
CHMP4B	Chen et al., 2015
CHMP6	Chen et al., 2015
CHPF	Chen et al., 2015
CHRD	Frąszczak et al., 2016
CHRISPLD2	Wagner et al., 2021
CHRM4	Frąszczak et al., 2016
CHRNA7	Frąszczak et al., 2016
CHRND	Frąszczak et al., 2016
CHS1	Kolbehdari et al., 2018
CHST8	Chen et al., 2015
CHSY3	Chen et al., 2015
CIB3	Chen et al., 2015
CIC	Frąszczak et al., 2016
CIITA	Chen et al., 2015
CIRBP	Frąszczak et al., 2016
CISD2	Chen et al., 2015
CKAP5	Frąszczak et al., 2016
CKS2	Frąszczak et al., 2016
CLASP2	Frąszczak et al., 2016
CLASRP	Frąszczak et al., 2016
CLCF1	Chen et al., 2015
CLCN2	Frąszczak et al., 2016
CLDN10	Kurz et al., 2018
CLEC16A	Chen et al., 2015
CLEC4F	Frąszczak et al., 2016
CLEC4G	Chen et al., 2015
CLH1	Wagner et al., 2021
CLPP	Chen et al., 2015
CLPX	Frąszczak et al., 2016
CLTC	Frąszczak et al., 2016
CLU	Frąszczak et al., 2016
CLYBL	Frąszczak et al., 2016
CMBL	Meredith et al., 2013
CMTR1	Cai et al., 2020
CNN1	Chen et al., 2015
CNNM2	Cai et al., 2018
CNOT1	Frąszczak et al., 2016
CNOT6L	Chen et al., 2015
CNPY2	Frąszczak et al., 2016
CNTFR	Frąszczak et al., 2016
CNTNAP1	Frąszczak et al., 2016
CNTNAP4	Chen et al., 2015
COBLL1	Tiezzi et al., 2015
COG4	Chen et al., 2015
COIL	Frąszczak et al., 2016
COL18A1	Iung et al., 2019
COL25A1	Wagner et al., 2021
COL28A1	Cai et al., 2018
COL5A3	Chen et al., 2015
COLEC10	Chen et al., 2015
COMMD5	Chen et al., 2015
COMMD7	Chen et al., 2015
COPB1	Frąszczak et al., 2016
COPG2	Chen et al., 2015
COPS6	Frąszczak et al., 2016
CORO1B	Chen et al., 2015
CORO1C	Strillacci et al., 2014
CORO7	Chen et al., 2015
COX18	Chen et al., 2015
COX4I2	Chen et al., 2015
COX6A1	Frąszczak et al., 2016
CPA1	Chen et al., 2015
CPA4	Chen et al., 2015
CPA5	Chen et al., 2015
CPE	Siebert et al., 2018
CPED1	Chen et al., 2015
CPNE5	Cai et al., 2018
CPNE7	Chen et al., 2015
CPPED1	Chen et al., 2015
CPS1	Chen et al., 2015
CPSF1	Oliveira et al., 2019
CPSF7	Frąszczak et al., 2016
CREBL2	Chen et al., 2015
CREM	Frąszczak et al., 2016
CRIP2	Frąszczak et al., 2016
CRIPT	Chen et al., 2015
CRK	Frąszczak et al., 2016
CRKL	Frąszczak et al., 2016
CRMP1	Frąszczak et al., 2016
CRNKL1	Chen et al., 2015
CRTAC1	Chen et al., 2015
CRY2	Frąszczak et al., 2016
CRYBA2	Chen et al., 2015
CRYBB3	Frąszczak et al., 2016
CRYGF	Chen et al., 2015
CSDA	Chen et al., 2015
CSE1L	Chen et al., 2015
CSF1R	Frąszczak et al., 2016
CSF2	Chen et al., 2015
CSF3R	Frąszczak et al., 2016
CSK	Frąszczak et al., 2016
CSMD3	Chen et al., 2015
CSN1S1	Chen et al., 2015
CSN1S2	Chen et al., 2015
CSN2	Chen et al., 2015
CSN3	Chen et al., 2015
CSNK1D	Chen et al., 2015
CSNK2A1	Chen et al., 2015
CSNK2A3	Frąszczak et al., 2016
CSNK2B	Frąszczak et al., 2016
CSRNP3	Tiezzi et al., 2015
CSRP1	Frąszczak et al., 2016
CSRP2BP	Chen et al., 2015
CST3	Frąszczak et al., 2016
CST6	Chen et al., 2015
CSTF1	Chen et al., 2015
CTAGE5	Frąszczak et al., 2016
CTBP2	Frąszczak et al., 2016
CTCFL	Wu et al., 2015
CTDSP1	Chen et al., 2015
CTNNA3	Wagner et al., 2021
CTNND2 DAP	Meredith et al., 2013
CTRB1	Chen et al., 2015
CTSA	Oliveira et al., 2019
CTSD	Oliveira et al., 2019
CTSF	Chen et al., 2015
CTSW	Chen et al., 2015
CTSZ	Chen et al., 2015
CTTN	Frąszczak et al., 2016
CTU2	Chen et al., 2015
CTXN1	Chen et al., 2015
CTXN3	Chen et al., 2015
CUL3	Frąszczak et al., 2016
CUL4A	Frąszczak et al., 2016
CUTA	Frąszczak et al., 2016
CUX1	Cai et al., 2018
CWC25	Frąszczak et al., 2016
CXCL1	Kirsanova et al., 2020
CXCL10	Chen et al., 2015
CXCL11	Chen et al., 2015
CXCL13	Chen et al., 2015
CXCL2	Chen et al., 2015
CXCL3	Kirsanova et al., 2020
CXCL5	Kirsanova et al., 2020
CXCL6	Chen et al., 2015
CXCL8	Chen et al., 2015
CXCL9	Chen et al., 2015
CXCR1	Moretti et al., 2021
CXCR2	Chen et al., 2015
CXCR7	Frąszczak et al., 2016
CXHXorf64	Chen et al., 2015
CXORF23	Chen et al., 2015
CXorf27	Frąszczak et al., 2016
CYBA	Chen et al., 2015
CYC1	Chen et al., 2015
CYFIP2	Frąszczak et al., 2016
CYHR1	Chen et al., 2015
CYP27A1	Chen et al., 2015
CYP27B1	Fang et al., 2017
CYP2C18	Chen et al., 2015
CYP2C19	Chen et al., 2015
CYP2C87	Chen et al., 2015
CYP2R1	Naderi et al., 2018
CYP4F2	Chen et al., 2015
CYP4F22	Chen et al., 2015
CYP4F3	Chen et al., 2015
CYTH1	Chen et al., 2015
CYTH2	Frąszczak et al., 2016
CYTIP	Tiezzi et al., 2015
DAB2	Tiezzi et al., 2015
DAG1	Frąszczak et al., 2016
DAPL1	Tiezzi et al., 2015
DAPP1	Chen et al., 2015
DARS	Frąszczak et al., 2016
DAZAP2	Frąszczak et al., 2016
DBNDD1	Chen et al., 2015
DBP	Abdel-Shafy et al., 2014
DCC	Frąszczak et al., 2016
DCDC2	Chen et al., 2015
DCK	Abdel-Shafy et al., 2014
DCTN1	Frąszczak et al., 2016
DCTN2	Frąszczak et al., 2016
DCTN3	Frąszczak et al., 2016
DCUN1D1	Frąszczak et al., 2016
DCXR	Chen et al., 2015
DDIT3	Fang et al., 2017
DDIT4L	Chen et al., 2015
DDR2	Strillacci et al., 2014
DDX17	Frąszczak et al., 2016
DDX19A	Chen et al., 2015
DDX19B	Chen et al., 2015
DDX27	Chen et al., 2015
DDX3X	Chen et al., 2015
DDX42	Chen et al., 2015
DDX47	Chen et al., 2015
DDX5	Chen et al., 2015
DEF8	Chen et al., 2015
DEFB117	Meredith et al., 2013
DEFB119	Meredith et al., 2013
DEFB122	Chen et al., 2015
DEFB122A	Meredith et al., 2013
DEFB123	Chen et al., 2015
DEFB124	Chen et al., 2015
DEFB129	Chen et al., 2015
DENND1C	Chen et al., 2015
DENND3	Chen et al., 2015
DEPDC5	Strillacci et al., 2014
DERA	Wu et al., 2015
DERL1	Chen et al., 2015
DES	Chen et al., 2015
DEXI	Chen et al., 2015
DGAT1	Chen et al., 2015
DHRS9	Chen et al., 2015
DHRSX	Frąszczak et al., 2016
DHX15	Frąszczak et al., 2016
DHX16	Frąszczak et al., 2016
DHX37	Frąszczak et al., 2016
DHX9	Miles et al., 2021
DIAPH1	Frąszczak et al., 2016
DIO2	Chen et al., 2015
DISC1	Siebert et al., 2018
DIXDC1	Frąszczak et al., 2016
DKFZP564O0823	Chen et al., 2015
DLG4	Frąszczak et al., 2016
DLGAP1	Frąszczak et al., 2016
DLGAP2	Frąszczak et al., 2016
DLGAP3	Frąszczak et al., 2016
DLGAP4	Frąszczak et al., 2016
DLX4	Frąszczak et al., 2016
DMPK	Frąszczak et al., 2016
DMXL2	Frąszczak et al., 2016
DNAH17	Chen et al., 2015
DNAH5	Tiezzi et al., 2015
DNAH8	Cai et al., 2018
DNAJA2	Chen et al., 2015
DNAJA3	Chen et al., 2015
DNAJB11	Frąszczak et al., 2016
DNAJB14	Chen et al., 2015
DNAJB2	Chen et al., 2015
DNAJC21	Chen et al., 2015
DNAJC4	Chen et al., 2015
DNM1	Frąszczak et al., 2016
DNM2	Chen et al., 2015
DNM3	Frąszczak et al., 2016
DNMT1	Chen et al., 2015
DNMT3B	Chen et al., 2015
DNPEP	Chen et al., 2015
DNTT	Chen et al., 2015
DOC2G	Chen et al., 2015
DOCK1	Frąszczak et al., 2016
DOCK3	Frąszczak et al., 2016
DOCK4	Frąszczak et al., 2016
DOCK5	Frąszczak et al., 2016
DOCK6	Chen et al., 2015
DOK3	Frąszczak et al., 2016
DOK5	Abdel-Shafy et al., 2014
DOPEY1	Frąszczak et al., 2016
DPEP1	Chen et al., 2015
DPF2	Chen et al., 2015
DPH6	Chen et al., 2015
DPM1	Chen et al., 2015
DPP3	Chen et al., 2015
DPP4	Tiezzi et al., 2015
DPT	Chen et al., 2015
DPY19L3	Chen et al., 2015
DPYS	Cai et al., 2018
DRAP1	Chen et al., 2015
DRD3	Frąszczak et al., 2016
DRD4	Frąszczak et al., 2016
DRG1	Frąszczak et al., 2016
DROSHA	Chen et al., 2015
DSTN	Chen et al., 2015
DTD1	Chen et al., 2015
DTX1	Frąszczak et al., 2016
DUOX1	Cai et al., 2018
DUS1L	Chen et al., 2015
DUSP15	Chen et al., 2015
DUSP16	Chen et al., 2015
DUSP21	Chen et al., 2015
DYNC1H1	Frąszczak et al., 2016
DYNC1I1	Cai et al., 2018
DYNC2LI1	Chen et al., 2015
DYNLL1	Chen et al., 2015
DYNLRB1	Chen et al., 2015
DYRK2	Zhou et al., 2019
DZIP1	Kurz et al., 2018
DZIP3	Frąszczak et al., 2016
E2F1	Chen et al., 2015
ECHS1	Frąszczak et al., 2016
ECSIT	Chen et al., 2015
ECT2	Frąszczak et al., 2016
EDARADD	Chen et al., 2015
EDEM2	Chen et al., 2015
EDN3	Chen et al., 2015
EDNRB	Kirsanova et al., 2020
EEF1A1	Chen et al., 2015
EEF1A1P5	Frąszczak et al., 2016
EEF1D	Chen et al., 2015
EEF1G	Frąszczak et al., 2016
EFCAB2	Flórez et al., 2018
EFEMP2	Chen et al., 2015
EFS	Frąszczak et al., 2016
EGF	Frąszczak et al., 2016
EGFLAM	Chen et al., 2015
EGFR	Frąszczak et al., 2016
EHBP1L1	Chen et al., 2015
EHD1	Chen et al., 2015
EHMT1	Frąszczak et al., 2016
EHMT2	Frąszczak et al., 2016
EIF1AD	Chen et al., 2015
EIF1AY	Frąszczak et al., 2016
EIF1B	Frąszczak et al., 2016
EIF2AK2	Tiezzi et al., 2015
EIF2AK3	Fang et al., 2017
EIF2B1	Frąszczak et al., 2016
EIF2B3	Frąszczak et al., 2016
EIF2B4	Frąszczak et al., 2016
EIF2B5	Frąszczak et al., 2016
EIF2S1	Frąszczak et al., 2016
EIF2S2	Chen et al., 2015
EIF2S3	Frąszczak et al., 2016
EIF3A	Chen et al., 2015
EIF3D	Frąszczak et al., 2016
EIF3F	Frąszczak et al., 2016
EIF3G	Chen et al., 2015
EIF3H	Chen et al., 2015
EIF4A3	Chen et al., 2015
EIF4E	Chen et al., 2015
EIF4EBP3	Frąszczak et al., 2016
EIF4ENIF1	Frąszczak et al., 2016
EIF4G2	Frąszczak et al., 2016
EIF5	Frąszczak et al., 2016
EIF6	Chen et al., 2015
ELAVL1	Chen et al., 2015
ELAVL3	Chen et al., 2015
ELF4	Chen et al., 2015
ELK1	Frąszczak et al., 2016
ELK3	Frąszczak et al., 2016
ELMO1	Cai et al., 2018
ELMO2	Frąszczak et al., 2016
ELOF1	Chen et al., 2015
ELP5	Frąszczak et al., 2016
EMB	Chen et al., 2015
EMCN	Chen et al., 2015
EMID1	Frąszczak et al., 2016
EMP1	Chen et al., 2015
EMP2	Chen et al., 2015
EMR1	Chen et al., 2015
EMX2	Chen et al., 2015
ENAM	Chen et al., 2015
ENDOV	Chen et al., 2015
ENGASE	Chen et al., 2015
ENO1	Frąszczak et al., 2016
ENO4	Chen et al., 2015
ENPP7	Chen et al., 2015
ENTHD2	Chen et al., 2015
ENTPD1	Chen et al., 2015
ENTPD6	Frąszczak et al., 2016
EP300	Frąszczak et al., 2016
EPAS1	Chen et al., 2015
EPB41	Frąszczak et al., 2016
EPB41L4A	Silva et al., 2020
EPGN	Chen et al., 2015
EPHA2	Frąszczak et al., 2016
EPHA4	Chen et al., 2015
EPHA5	Chen et al., 2015
EPHB1	Frąszczak et al., 2016
EPHB2	Frąszczak et al., 2016
EPHB6	Frąszczak et al., 2016
EPHX3	Chen et al., 2015
EPOR	Chen et al., 2015
EPPK1	Frąszczak et al., 2016
EPS15	Frąszczak et al., 2016
EPS15L1	Chen et al., 2015
ERBB2	Frąszczak et al., 2016
ERBB3	Frąszczak et al., 2016
ERBB4	Chen et al., 2015
ERCC4	Chen et al., 2015
EREG	Chen et al., 2015
ERMN	Tiezzi et al., 2015
ERN1	Chen et al., 2015
ERO1LB	Chen et al., 2015
ERRFI1	Frąszczak et al., 2016
ESD	Frąszczak et al., 2016
ESR1	Cai et al., 2018
ESRRA	Chen et al., 2015
ESRRG	Chen et al., 2015
ETAA1	Wang et al., 2015
ETS1	Chen et al., 2015
ETV4	Frąszczak et al., 2016
ETV6	Chen et al., 2015
EVA1A	Wagner et al., 2021
EVI5L	Chen et al., 2015
EXO1	Chen et al., 2015
EXOC4	Miles et al., 2020
EXOC7	Frąszczak et al., 2016
EXOSC1	Chen et al., 2015
EXOSC4	Chen et al., 2015
EXT1	Chen et al., 2015
EXTL1	Frąszczak et al., 2016
EXTL3	Frąszczak et al., 2016
F2RL2	Frąszczak et al., 2016
F5	Chen et al., 2015
F7	Frąszczak et al., 2016
F9	Wang et al., 2015
FA2H	Chen et al., 2015
FAAP24	Chen et al., 2015
FABP1	Frąszczak et al., 2016
FABP12	Chen et al., 2015
FABP4	Chen et al., 2015
FABP5	Chen et al., 2015
FABP9	Chen et al., 2015
FADS6	Wu et al., 2015
FAM105B	Tiezzi et al., 2015
FAM110A	Chen et al., 2015
FAM134B	Tiezzi et al., 2015
FAM160A2	Frąszczak et al., 2016
FAM175B	Frąszczak et al., 2016
FAM193B	Frąszczak et al., 2016
FAM195B	Chen et al., 2015
FAM198B	Kurz et al., 2018
FAM19A1	Strillacci et al., 2014
FAM204A	Chen et al., 2015
FAM209B	Chen et al., 2015
FAM20A	Tiezzi et al., 2015
FAM217B	Chen et al., 2015
FAM21C	Frąszczak et al., 2016
FAM32A	Chen et al., 2015
FAM3C	Chen et al., 2015
FAM45A	Chen et al., 2015
FAM46A	Frąszczak et al., 2016
FAM46B	Frąszczak et al., 2016
FAM47E	Wu et al., 2015
FAM47E-STBD1	Chen et al., 2015
FAM65B	Chen et al., 2015
FAM65C	Chen et al., 2015
FAM71F1	Chen et al., 2015
FAM71F2	Chen et al., 2015
FAM83A	Chen et al., 2015
FAM83C	Chen et al., 2015
FAM83H	Chen et al., 2015
FAM86A	Chen et al., 2015
FAM91A1	Chen et al., 2015
FAM98B	Chen et al., 2015
FANCA	Chen et al., 2015
FAP	Tiezzi et al., 2015
FAR1	Frąszczak et al., 2016
FASLG	Frąszczak et al., 2016
FASN	Chen et al., 2015
FASTKD1	Chen et al., 2015
FAT4	Chen et al., 2015
FAU	Chen et al., 2015
FBL	Kurz et al., 2018
FBN2	Chen et al., 2015
FBN3	Chen et al., 2015
FBXL12	Chen et al., 2015
FBXL6	Chen et al., 2015
FBXL7	Tiezzi et al., 2015
FBXO31	Chen et al., 2015
FBXO32	Chen et al., 2015
FBXO36	Kurz et al., 2018
FBXO4	Chen et al., 2015
FCER2	Chen et al., 2015
FCGR2B	Frąszczak et al., 2016
FCGR2C	Frąszczak et al., 2016
FCN3	Miles et al., 2020
FDPS	Frąszczak et al., 2016
FDX1L	Chen et al., 2015
FDXR	Wu et al., 2015
FER1L6	Chen et al., 2015
FERMT3	Chen et al., 2015
FEV	Chen et al., 2015
FEZF1	Chen et al., 2015
FGD6	Frąszczak et al., 2016
FGF2	Chen et al., 2015
FGF6	Cai et al., 2018
FGFR1	Frąszczak et al., 2016
FGFR2	Frąszczak et al., 2016
FGFR3	Frąszczak et al., 2016
FH	Chen et al., 2015
FHIT	Zhou et al., 2019
FHL2	Frąszczak et al., 2016
FHOD1	Frąszczak et al., 2016
FIBP	Chen et al., 2015
FIGN	Tiezzi et al., 2015
FKBP1A	Chen et al., 2015
FKBP2	Chen et al., 2015
FLI1	Chen et al., 2015
FLNA	Frąszczak et al., 2016
FLNB	Frąszczak et al., 2016
FLNC	Chen et al., 2015
FLRT1	Chen et al., 2015
FLT1	Frąszczak et al., 2016
FLT3	Frąszczak et al., 2016
FLT4	Frąszczak et al., 2016
FMR1	Chen et al., 2015
FMR1NB	Chen et al., 2015
FN1	Frąszczak et al., 2016
FN3K	Chen et al., 2015
FN3KRP	Chen et al., 2015
FNDC3B	Meredith et al., 2013
FNIP1	Chen et al., 2015
FOCAD	Cai et al., 2018
FOS	Kirsanova et al., 2020
FOSL1	Chen et al., 2015
FOXC2	Chen et al., 2015
FOXF1	Chen et al., 2015
FOXH1	Chen et al., 2015
FOXJ1	Frąszczak et al., 2016
FOXK2	Chen et al., 2015
FOXL1	Chen et al., 2015
FOXS1	Chen et al., 2015
FRAS1	Chen et al., 2015
FRAT1	Chen et al., 2015
FRAT2	Chen et al., 2015
FRMD8	Chen et al., 2015
FRS2	Frąszczak et al., 2016
FRS3	Frąszczak et al., 2016
FSCN2	Chen et al., 2015
FSCN3	Chen et al., 2015
FTH1	Frąszczak et al., 2016
FTL	Frąszczak et al., 2016
FTSJ1	Frąszczak et al., 2016
FTSJ3	Chen et al., 2015
FUBP3	Frąszczak et al., 2016
FUCA1	Oliveira et al., 2019
FUK	Chen et al., 2015
FUNDC1	Chen et al., 2015
FUS	Frąszczak et al., 2016
FYB	Chen et al., 2015
FYN	Frąszczak et al., 2016
G2E3	Wang et al., 2015
G3BP2	Chen et al., 2015
G6PC2	Chen et al., 2015
GAA	Chen et al., 2015
GAB1	Frąszczak et al., 2016
GAB2	Frąszczak et al., 2016
GAB3	Frąszczak et al., 2016
GABARAP	Frąszczak et al., 2016
GABARAPL1	Frąszczak et al., 2016
GABARAPL2	Chen et al., 2015
GABBR1	Frąszczak et al., 2016
GABPA	Chen et al., 2015
GAD1	Frąszczak et al., 2016
GAL3ST3	Chen et al., 2015
GALNS	Chen et al., 2015
GALNT3	Tiezzi et al., 2015
GALNT5	Tiezzi et al., 2015
GAPDH	Frąszczak et al., 2016
GAPVD1	Frąszczak et al., 2016
GAREM	Frąszczak et al., 2016
GAREML	Frąszczak et al., 2016
GAS1	Naderi et al., 2018
GAS7	Frąszczak et al., 2016
GAS8	Chen et al., 2015
GATAD1	Frąszczak et al., 2016
GBA	Frąszczak et al., 2016
GC	Chen et al., 2015
GCA	Tiezzi et al., 2015
GCC1	Chen et al., 2015
GCDH	Frąszczak et al., 2016
GCFC2	Frąszczak et al., 2016
GCG	Tiezzi et al., 2015
GCGR	Chen et al., 2015
GCH1	Fang et al., 2017
GCN1L1	Frąszczak et al., 2016
GCNT7	Chen et al., 2015
GDF5	Chen et al., 2015
GDNF	Chen et al., 2015
GFRA1	Chen et al., 2015
GGA2	Frąszczak et al., 2016
GGPS1	Chen et al., 2015
GGT7	Chen et al., 2015
GH1	Chen et al., 2015
GHR	Chen et al., 2015
GIT1	Frąszczak et al., 2016
GJA9	Frąszczak et al., 2016
GK2	Chen et al., 2015
GLB1L	Chen et al., 2015
GLG1	Chen et al., 2015
GLI2	Kirsanova et al., 2020
GLIS2	Chen et al., 2015
GLRA1	Siebert et al., 2018
GLRX	Wang et al., 2015
GLTSCR1	Frąszczak et al., 2016
GLYR1	Chen et al., 2015
GMEB2	Frąszczak et al., 2016
GML	Chen et al., 2015
GMNN	Chen et al., 2015
GMPPA	Chen et al., 2015
GNAS	Chen et al., 2015
GNG4	Chen et al., 2015
GNRHR	Chen et al., 2015
GNS	Frąszczak et al., 2016
GOLGA7B	Chen et al., 2015
GOLPH3	Chen et al., 2015
GPAA1	Chen et al., 2015
GPANK1	Frąszczak et al., 2016
GPAT3	Naderi et al., 2018
GPATCH1	Chen et al., 2015
GPATCH11	Tiezzi et al., 2015
GPATCH2	Chen et al., 2015
GPATCH8	Frąszczak et al., 2016
GPBAR1	Chen et al., 2015
GPD2	Tiezzi et al., 2015
GPHA2	Chen et al., 2015
GPI	Chen et al., 2015
GPLD1	Chen et al., 2015
GPR108	Chen et al., 2015
GPR119	Chen et al., 2015
GPR137	Chen et al., 2015
GPR137B	Chen et al., 2015
GPR152	Chen et al., 2015
GPR172B	Chen et al., 2015
GPR19	Chen et al., 2015
GPR20	Chen et al., 2015
GPR34	Chen et al., 2015
GPR37	Chen et al., 2015
GPR39	Chen et al., 2015
GPR45	Frąszczak et al., 2016
GPR82	Chen et al., 2015
GPRC5A	Chen et al., 2015
GPRC5D	Chen et al., 2015
GPS1	Chen et al., 2015
GPT	Chen et al., 2015
GPT2	Chen et al., 2015
GRAMD3	Chen et al., 2015
GRB10	Frąszczak et al., 2016
GRB14	Tiezzi et al., 2015
GRB2	Frąszczak et al., 2016
GRB7	Frąszczak et al., 2016
GRIA3	Wang et al., 2015
GRIA4	Wagner et al., 2021
GRIK2	Wang et al., 2015
GRIN2B	Chen et al., 2015
GRINA	Chen et al., 2015
GRIP2	Frąszczak et al., 2016
GRK5	Chen et al., 2015
GRM1	Chen et al., 2015
GRO1	Chen et al., 2015
GRSF1	Chen et al., 2015
GSDMD	Chen et al., 2015
GSG1	Chen et al., 2015
GSK3B	Frąszczak et al., 2016
GSPT1	Chen et al., 2015
GSS	Chen et al., 2015
GSTK1	Frąszczak et al., 2016
GSTP1	Chen et al., 2015
GSTZ1	Chen et al., 2015
GTF2F1	Chen et al., 2015
GTF3C1	Frąszczak et al., 2016
H1F0	Frąszczak et al., 2016
H2AFX	Frąszczak et al., 2016
H2AFZ	Chen et al., 2015
H2B	Chen et al., 2015
H3F3C	Chen et al., 2015
HACL1	Wagner et al., 2021
HAS2	Chen et al., 2015
HCK	Chen et al., 2015
HCLS1	Frąszczak et al., 2016
HCN1	Chen et al., 2015
HCN2	Frąszczak et al., 2016
HDAC1	Frąszczak et al., 2016
HDAC4	Frąszczak et al., 2016
HDAC5	Frąszczak et al., 2016
HDGF	Frąszczak et al., 2016
HDGFRP3	Frąszczak et al., 2016
HDHD2	Tiezzi et al., 2015
HDLBP	Frąszczak et al., 2016
HEATR1	Chen et al., 2015
HEATR5B	Tiezzi et al., 2015
HEBP1	Chen et al., 2015
HELLS	Chen et al., 2015
HELZ	Frąszczak et al., 2016
HEMK1	Wagner et al., 2021
HEXDC	Chen et al., 2015
HEY1	Chen et al., 2015
HEY2	Frąszczak et al., 2016
HEYL	Frąszczak et al., 2016
HFE	Chen et al., 2015
HGF	Frąszczak et al., 2016
HGS	Chen et al., 2015
HIBCH	Frąszczak et al., 2016
HIF1A	Fang et al., 2017
HIG2	Chen et al., 2015
HINT1	Chen et al., 2015
HIPK3	Frąszczak et al., 2016
HIST1H1A	Chen et al., 2015
HIST1H1C	Chen et al., 2015
HIST1H1D	Chen et al., 2015
HIST1H1E	Chen et al., 2015
HIST1H2AC	Chen et al., 2015
HIST1H2AD	Chen et al., 2015
HIST1H2AG	Chen et al., 2015
HIST1H2AJ	Chen et al., 2015
HIST1H2BA	Chen et al., 2015
HIST1H2BB	Chen et al., 2015
HIST1H2BI	Chen et al., 2015
HIST1H2BJ	Chen et al., 2015
HIST1H2BK	Chen et al., 2015
HIST1H3A	Chen et al., 2015
HIST1H3B	Chen et al., 2015
HIST1H3C	Frąszczak et al., 2016
HIST1H3D	Frąszczak et al., 2016
HIST1H3E	Chen et al., 2015
HIST1H3F	Frąszczak et al., 2016
HIST1H3G	Frąszczak et al., 2016
HIST1H3H	Chen et al., 2015
HIST1H3I	Frąszczak et al., 2016
HIST1H3J	Frąszczak et al., 2016
HIST1H4A	Frąszczak et al., 2016
HIST1H4B	Frąszczak et al., 2016
HIST1H4C	Frąszczak et al., 2016
HIST1H4D	Frąszczak et al., 2016
HIST1H4E	Frąszczak et al., 2016
HIST1H4F	Frąszczak et al., 2016
HIST1H4H	Frąszczak et al., 2016
HIST1H4I	Frąszczak et al., 2016
HIST1H4J	Frąszczak et al., 2016
HIST1H4K	Frąszczak et al., 2016
HIST1H4L	Frąszczak et al., 2016
HIST2H4A	Frąszczak et al., 2016
HIST2H4B	Chen et al., 2015
HIST4H4	Chen et al., 2015
HIVEP1	Frąszczak et al., 2016
HLA-B	Frąszczak et al., 2016
HM13	Chen et al., 2015
HMCN1	Tiezzi et al., 2015
HMGCS1	Chen et al., 2015
HMGN2	Frąszczak et al., 2016
HMGN3	Frąszczak et al., 2016
HMGN4	Chen et al., 2015
HMOX1	Fang et al., 2017
HMOX2	Chen et al., 2015
HNRNPC	Frąszczak et al., 2016
HNRNPD	Frąszczak et al., 2016
HNRNPK	Frąszczak et al., 2016
HNRNPM	Frąszczak et al., 2016
HNRNPR	Frąszczak et al., 2016
HNRNPU	Frąszczak et al., 2016
HNRPLL	Frąszczak et al., 2016
HOGA1	Chen et al., 2015
HOOK1	Frąszczak et al., 2016
HOOK2	Frąszczak et al., 2016
HOOK3	Frąszczak et al., 2016
HOXC8	Frąszczak et al., 2016
HP	Frąszczak et al., 2016
HPCAL1	Frąszczak et al., 2016
HPN	Cai et al., 2018
HPS1	Chen et al., 2015
HSD17B10	Frąszczak et al., 2016
HSD17B4	Strillacci et al., 2014
HSF1	Chen et al., 2015
HSFX1	Frąszczak et al., 2016
HSFX2	Frąszczak et al., 2016
HSP90AA1	Frąszczak et al., 2016
HSP90AB1	Frąszczak et al., 2016
HSPA12A	Chen et al., 2015
HSPA1A	Frąszczak et al., 2016
HSPA1B	Frąszczak et al., 2016
HSPA1L	Frąszczak et al., 2016
HSPA4	Frąszczak et al., 2016
HSPA5	Frąszczak et al., 2016
HSPA8	Frąszczak et al., 2016
HSPA9	Frąszczak et al., 2016
HSPD1	Frąszczak et al., 2016
HSPG2	Frąszczak et al., 2016
HSTN	Chen et al., 2015
HTRA2	Frąszczak et al., 2016
HTT	Frąszczak et al., 2016
HUNK	Frąszczak et al., 2016
HYAL4	Chen et al., 2015
IARS	Frąszczak et al., 2016
ICAM1	Chen et al., 2015
ICAM2	Chen et al., 2015
ICAM3	Chen et al., 2015
ICAM4	Chen et al., 2015
ICAM5	Chen et al., 2015
ID1	Chen et al., 2015
ID2	Cai et al., 2020
ID4	Frąszczak et al., 2016
IDH3G	Frąszczak et al., 2016
IDO1	Wang et al., 2015
IDS	Chen et al., 2015
IER3IP1	Tiezzi et al., 2015
IFIH1	Tiezzi et al., 2015
IFNAR1	Fang et al., 2017
IGBP1	Frąszczak et al., 2016
IGF1	Wang et al., 2015
IGF1R	Strillacci et al., 2014
IGF2	Oliveira et al., 2019
IGF2BP1	Frąszczak et al., 2016
IGF2R	Frąszczak et al., 2016
IGFL1	Frąszczak et al., 2016
IGFL2	Frąszczak et al., 2016
IGFL3	Frąszczak et al., 2016
IGFLR1	Frąszczak et al., 2016
IGHM	Frąszczak et al., 2016
IGJ	Abdel-Shafy et al., 2014
IGSF9B	Chen et al., 2015
IHH	Chen et al., 2015
IK	Frąszczak et al., 2016
IKBKE	Frąszczak et al., 2016
IL10	Fang et al., 2017
IL17C	Chen et al., 2015
IL1B	Fang et al., 2017
IL1RN	Fang et al., 2017
IL20RB	Fang et al., 2017
IL2RB	Frąszczak et al., 2016
IL2RG	Frąszczak et al., 2016
IL3	Chen et al., 2015
IL31RA	Meredith et al., 2013
IL34	Chen et al., 2015
IL3RA	Frąszczak et al., 2016
IL4R	Fang et al., 2017
IL5RA	Frąszczak et al., 2016
IL6ST	Frąszczak et al., 2016
IL7	Chen et al., 2015
IL7R	Chen et al., 2015
IL8	Sodeland et al., 2011
ILDR2	Wang et al., 2015
ILF2	Frąszczak et al., 2016
ILF3	Chen et al., 2015
ILK	Frąszczak et al., 2016
ILVBL	Chen et al., 2015
IMMP2L	Cai et al., 2018
IMMT	Frąszczak et al., 2016
IMPDH1	Chen et al., 2015
IMPDH2	Frąszczak et al., 2016
ING3	Chen et al., 2015
INHA	Chen et al., 2015
INPP5D	Frąszczak et al., 2016
INPPL1	Frąszczak et al., 2016
INSC	Naderi et al., 2018
INSR	Frąszczak et al., 2016
IPO8	Frąszczak et al., 2016
IQGAP1	Frąszczak et al., 2016
IQUB	Chen et al., 2015
IR-A	Chen et al., 2015
IRAK2	Fang et al., 2017
IRF2BP1	Chen et al., 2015
IRF2BP2	Chen et al., 2015
IRF2BPL	Chen et al., 2015
IRF5	Chen et al., 2015
IRF8	Chen et al., 2015
IRF9	Frąszczak et al., 2016
IRS1	Frąszczak et al., 2016
IRS2	Frąszczak et al., 2016
IRS4	Frąszczak et al., 2016
IRX1	Chen et al., 2015
ISG20L2	Frąszczak et al., 2016
ISM2	Chen et al., 2015
ISOC1	Chen et al., 2015
ISPD	Meredith et al., 2013
IST1	Frąszczak et al., 2016
ITCH	Chen et al., 2015
ITFG1	Chen et al., 2015
ITGA2B	Frąszczak et al., 2016
ITGA4	Frąszczak et al., 2016
ITGA6	Frąszczak et al., 2016
ITGB4	Frąszczak et al., 2016
ITGB6	Tiezzi et al., 2015
ITIH4	Fang et al., 2017
ITK	Frąszczak et al., 2016
ITPK1	Wang et al., 2015
ITPR2	Kirsanova et al., 2020
ITPR3	Oliveira et al., 2019
ITSN2	Miles et al., 2020
JAG1	Chen et al., 2015
JAK1	Frąszczak et al., 2016
JAK2	Frąszczak et al., 2016
JAM2	Chen et al., 2015
JAM3	Chen et al., 2015
JCHAIN	Moretti et al., 2021
JPH3	Chen et al., 2015
JUNB	Fang et al., 2017
KANK2	Chen et al., 2015
KANK3	Chen et al., 2015
KANSL1L	Chen et al., 2015
KARS	Chen et al., 2015
KAT5	Chen et al., 2015
KAT6A	Frąszczak et al., 2016
KAT6B	Kurz et al., 2018
KATNA1	Chen et al., 2015
KATNAL2	Tiezzi et al., 2015
KBTBD10	Chen et al., 2015
KCNAB2	Frąszczak et al., 2016
KCNB1	Chen et al., 2015
KCNB2	Frąszczak et al., 2016
KCNG1	Chen et al., 2015
KCNG1	Abdel-Shafy et al., 2014
KCNH7	Tiezzi et al., 2015
KCNJ1	Chen et al., 2015
KCNJ5	Chen et al., 2015
KCNK1	Chen et al., 2015
KCNK18	Chen et al., 2015
KCNK4	Chen et al., 2015
KCNK7	Chen et al., 2015
KCNN1	Frąszczak et al., 2016
KCNQ1	Frąszczak et al., 2016
KCNQ3	Cai et al., 2018
KCNU1	Oliveira et al., 2019
KCTD15	Chen et al., 2015
KCTD20	Cai et al., 2018
KDM2A	Chen et al., 2015
KDM5A	Cai et al., 2018
KDR	Frąszczak et al., 2016
KEAP1	Chen et al., 2015
KHDRBS1	Frąszczak et al., 2016
KHDRBS2	Frąszczak et al., 2016
KHSRP	Chen et al., 2015
KIAA0101	Frąszczak et al., 2016
KIAA0319	Chen et al., 2015
KIAA0355	Chen et al., 2015
KIAA0408	Frąszczak et al., 2016
KIAA0947	Chen et al., 2015
KIAA1024L	Chen et al., 2015
KIAA1377	Frąszczak et al., 2016
KIAA1467	Chen et al., 2015
KIAA1549L	Frąszczak et al., 2016
KIAA1598	Chen et al., 2015
KIAA1737	Chen et al., 2015
KIAA1875	Chen et al., 2015
KIAA2026	Frąszczak et al., 2016
KIF13A	Frąszczak et al., 2016
KIF22	Frąszczak et al., 2016
KIF26A	Frąszczak et al., 2016
KIF3A	Frąszczak et al., 2016
KIF3B	Chen et al., 2015
KIFAP3	Chen et al., 2015
KIFC2	Chen et al., 2015
KIRREL	Frąszczak et al., 2016
KIT	Frąszczak et al., 2016
KLC2	Chen et al., 2015
KLF11	Frąszczak et al., 2016
KLHDC10	Chen et al., 2015
KLHDC4	Chen et al., 2015
KLHL12	Frąszczak et al., 2016
KLHL23	Chen et al., 2015
KLHL38	Chen et al., 2015
KLHL8	Frąszczak et al., 2016
KLRA1	Chen et al., 2015
KLRC1	Chen et al., 2015
KLRJ1	Chen et al., 2015
KMO	Chen et al., 2015
KPNA2	Chen et al., 2015
KPNA3	Kirsanova et al., 2020
KRAS	Kirsanova et al., 2020
KRI1	Chen et al., 2015
KRT1	Frąszczak et al., 2016
KRT10	Frąszczak et al., 2016
KRT14	Frąszczak et al., 2016
KRT15	Frąszczak et al., 2016
KRT16	Frąszczak et al., 2016
KRT17	Frąszczak et al., 2016
KRT18	Frąszczak et al., 2016
KRT19	Frąszczak et al., 2016
KRT2	Frąszczak et al., 2016
KRT32	Frąszczak et al., 2016
KRT33B	Frąszczak et al., 2016
KRT34	Frąszczak et al., 2016
KRT35	Frąszczak et al., 2016
KRT36	Frąszczak et al., 2016
KRT4	Frąszczak et al., 2016
KRT5	Frąszczak et al., 2016
KRT6A	Frąszczak et al., 2016
KRT7	Frąszczak et al., 2016
KRT73	Frąszczak et al., 2016
KRT8	Frąszczak et al., 2016
KRT81	Frąszczak et al., 2016
KRT82	Frąszczak et al., 2016
KRT83	Frąszczak et al., 2016
KRT85	Frąszczak et al., 2016
KRT86	Frąszczak et al., 2016
KRT9	Frąszczak et al., 2016
KYNU	Chen et al., 2015
LALBA	Cai et al., 2020
LAMB4	Cai et al., 2018
LAMC3	Frąszczak et al., 2016
LAMP1	Frąszczak et al., 2016
LAMTOR3	Chen et al., 2015
LANCL1	Chen et al., 2015
LAPTM5	Frąszczak et al., 2016
LASP1	Frąszczak et al., 2016
LAT	Chen et al., 2015
LAT2	Frąszczak et al., 2016
LATS1	Chen et al., 2015
LAX1	Frąszczak et al., 2016
LBP	Fang et al., 2017
LCOR	Chen et al., 2015
LCP2	Frąszczak et al., 2016
LDB1	Frąszczak et al., 2016
LDHB	Wu et al., 2015
LDHD	Chen et al., 2015
LDLR	Chen et al., 2015
LEPR	Frąszczak et al., 2016
LGALS12	Chen et al., 2015
LGALS3BP	Chen et al., 2015
LGALS8	Chen et al., 2015
LIFR	Chen et al., 2015
LIMA1	Cai et al., 2018
LIME1	Frąszczak et al., 2016
LITAF	Chen et al., 2015
LMBRD2	Chen et al., 2015
LMNB1	Chen et al., 2015
LMOD2	Chen et al., 2015
LNX1	Frąszczak et al., 2016
LNX2	Frąszczak et al., 2016
LOH12CR1	Chen et al., 2015
LOXHD1	Tiezzi et al., 2015
LOXL1	Frąszczak et al., 2016
LOXL4	Chen et al., 2015
LPAR2	Frąszczak et al., 2016
LPHN2	Strillacci et al., 2014
LPHN3	Chen et al., 2015
LRFN4	Chen et al., 2015
LRP11	Chen et al., 2015
LRP1B	Chen et al., 2015
LRP2	Chen et al., 2015
LRP3	Chen et al., 2015
LRP6	Chen et al., 2015
LRP8	Frąszczak et al., 2016
LRPPRC	Chen et al., 2015
LRRC14	Chen et al., 2015
LRRC16A	Chen et al., 2015
LRRC19	Iung et al., 2019
LRRC24	Chen et al., 2015
LRRC4	Chen et al., 2015
LRRC45	Chen et al., 2015
LRRC59	Frąszczak et al., 2016
LRRC8E	Chen et al., 2015
LRRIQ1	Chen et al., 2015
LRRK1	Frąszczak et al., 2016
LRSAM1	Frąszczak et al., 2016
LSM14A	Chen et al., 2015
LTBP3	Chen et al., 2015
LTBR	Fang et al., 2017
LUZP2	Wang et al., 2015
LY6D	Chen et al., 2015
LY6E	Chen et al., 2015
LY6G6F	Frąszczak et al., 2016
LY6H	Chen et al., 2015
LY6K	Chen et al., 2015
LY75	Tiezzi et al., 2015
LYNX1	Chen et al., 2015
LYPD1	Chen et al., 2015
LYPD2	Tiezzi et al., 2015
LYPLAL1	Chen et al., 2015
LYRM7	Chen et al., 2015
LYST	Chen et al., 2015
MACROD1	Chen et al., 2015
MAF1	Chen et al., 2015
MAFA	Chen et al., 2015
MAFG	Chen et al., 2015
MAGEB18	Frąszczak et al., 2016
MAGEB2	Frąszczak et al., 2016
MAGEB6	Frąszczak et al., 2016
MAGEF1	Wang et al., 2015
MAGOH	Frąszczak et al., 2016
MAGOHB	Chen et al., 2015
MAL2	Chen et al., 2015
MANBA	Chen et al., 2015
MANSC1	Chen et al., 2015
MAOA	Chen et al., 2015
MAOB	Chen et al., 2015
MAP1A	Frąszczak et al., 2016
MAP1LC3A	Chen et al., 2015
MAP1LC3B	Chen et al., 2015
MAP1LC3C	Chen et al., 2015
MAP2	Frąszczak et al., 2016
MAP-2	Chen et al., 2015
MAP2K5	Frąszczak et al., 2016
MAP2K6	Tiezzi et al., 2015
MAP2K7	Chen et al., 2015
MAP3K1	Frąszczak et al., 2016
MAP3K11	Chen et al., 2015
MAP3K7	Frąszczak et al., 2016
MAP4K1	Frąszczak et al., 2016
MAP4K2	Chen et al., 2015
MAP4K3	Frąszczak et al., 2016
MAP4K5	Frąszczak et al., 2016
MAP7D2	Chen et al., 2015
MAPK1	Frąszczak et al., 2016
MAPK10	Silva et al., 2020
MAPK12	Frąszczak et al., 2016
MAPK14	Fang et al., 2017
MAPK15	Wang et al., 2015
MAPK9	Frąszczak et al., 2016
MAPRE1	Chen et al., 2015
MAPT	Oliveira et al., 2019
MARK2	Chen et al., 2015
MARVELD1	Chen et al., 2015
MAST3	Welderufael et al., 2018
MATN2	Frąszczak et al., 2016
MBL1	Moretti et al., 2021
MBL2	Moretti et al., 2021
MBP	Frąszczak et al., 2016
MC1-R	Chen et al., 2015
MC4R	Meredith et al., 2013
MCC	Frąszczak et al., 2016
MCFD2	Chen et al., 2015
MCM10	Frąszczak et al., 2016
MCM4	Frąszczak et al., 2016
MCM6	Frąszczak et al., 2016
MCM7	Frąszczak et al., 2016
MCOLN1	Chen et al., 2015
MDC1	Frąszczak et al., 2016
MDGA1	Cai et al., 2018
MDM2	Frąszczak et al., 2016
MED10	Chen et al., 2015
MED14	Chen et al., 2015
MED15	Frąszczak et al., 2016
MED28	Frąszczak et al., 2016
MED30	Chen et al., 2015
MEGF10	Chen et al., 2015
MEGF11	Strillacci et al., 2014
MEGF6	Wu et al., 2015
MEIS2	Chen et al., 2015
MELK	Tiezzi et al., 2015
MEMO1	Wang et al., 2015
MEN1	Chen et al., 2015
MEPE	Frąszczak et al., 2016
MERTK	Frąszczak et al., 2016
MEST	Chen et al., 2015
MET	Frąszczak et al., 2016
METAP1	Chen et al., 2015
METRNL	Chen et al., 2015
METTL11B	Chen et al., 2015
METTL17	Frąszczak et al., 2016
METTL18	Chen et al., 2015
METTL5	Chen et al., 2015
MFAP4	Frąszczak et al., 2016
MFSD3	Chen et al., 2015
MGAT4A	Cai et al., 2018
MGAT4C	Chen et al., 2015
MGAT5	Chen et al., 2015
MGC127766	Chen et al., 2015
MGC133692	Chen et al., 2015
MGC134105	Tiezzi et al., 2015
MGC139689	Kolbehdari et al., 2014
MGC140823	Chen et al., 2015
MGC142355	Kolbehdari et al., 2011
MGC142811	Chen et al., 2015
MGC142850	Kolbehdari et al., 2012
MGC143209	Tiezzi et al., 2015
MGC152010	Chen et al., 2015
MGC157237	Chen et al., 2015
MGC157263	Chen et al., 2015
MGC157324	Chen et al., 2015
MGC157327	Chen et al., 2015
MGME1	Chen et al., 2015
MGRN1	Chen et al., 2015
MGST1	Flórez et al., 2018
MICAL1	Frąszczak et al., 2016
MILR1	Chen et al., 2015
MIR2284Z-1	Strillacci et al., 2014
MIR584–3	Kurz et al., 2018
MKKS	Chen et al., 2015
MKL2	Chen et al., 2015
MKLN1	Chen et al., 2015
MKX	Chen et al., 2015
MLKL	Chen et al., 2015
MLL	Frąszczak et al., 2016
MLL4	Frąszczak et al., 2016
MLLT1	Chen et al., 2015
MLLT3	Wagner et al., 2021
MLLT4	Frąszczak et al., 2016
MLST8	Frąszczak et al., 2016
MLXIPL	Frąszczak et al., 2016
MMP24	Chen et al., 2015
MMP9	Oliveira et al., 2019
MMS19	Chen et al., 2015
MOB1B	Chen et al., 2015
MOCS3	Chen et al., 2015
MON1B	Chen et al., 2015
MORN4	Chen et al., 2015
MPG	Frąszczak et al., 2016
MPP7	Chen et al., 2015
MRCL	Chen et al., 2015
MROH1	Chen et al., 2015
MROH2B	Chen et al., 2015
MROH6	Chen et al., 2015
MRPL1	Chen et al., 2015
MRPL11	Chen et al., 2015
MRPL12	Chen et al., 2015
MRPL39	Chen et al., 2015
MRPL4	Chen et al., 2015
MRPL49	Chen et al., 2015
MRPL53	Frąszczak et al., 2016
MRPS28	Chen et al., 2015
MRPS30	Chen et al., 2015
MRS2	Chen et al., 2015
MS4A2	Frąszczak et al., 2016
M-SAA3.2	Moretti et al., 2021
MSI2	Frąszczak et al., 2016
MSMO1	Frąszczak et al., 2016
MST1R	Frąszczak et al., 2016
MSX2	Frąszczak et al., 2016
MTA1	Frąszczak et al., 2016
MTA3	Frąszczak et al., 2016
MTAP	Cai et al., 2018
MTERFD2	Frąszczak et al., 2016
MTHFD2L	Chen et al., 2015
MTHFSD	Chen et al., 2015
MTMR12	Chen et al., 2015
MTMR3	Strillacci et al., 2014
MTNR1A	Frąszczak et al., 2016
MTPN	Frąszczak et al., 2016
MTR	Chen et al., 2015
MTSS1L	Chen et al., 2015
MTTP	Chen et al., 2015
MUC1	Frąszczak et al., 2016
MUS81	Chen et al., 2015
MVD	Chen et al., 2015
MYADML2	Chen et al., 2015
MYC	Frąszczak et al., 2016
MYCBP	Frąszczak et al., 2016
MYD88	Fang et al., 2017
MYEF2	Frąszczak et al., 2016
MYH11	Frąszczak et al., 2016
MYH7B	Chen et al., 2015
MYH9	Frąszczak et al., 2016
MYL1	Chen et al., 2015
MYL12B	Frąszczak et al., 2016
MYLIP	Frąszczak et al., 2016
MYLK	Frąszczak et al., 2016
MYLK2	Chen et al., 2015
MYLK3	Chen et al., 2015
MYO10	Tiezzi et al., 2015
MYO15B	Wu et al., 2015
MYO18A	Frąszczak et al., 2016
MYO1E	Cai et al., 2018
MYO1F	Chen et al., 2015
MYO3B	Chen et al., 2015
MYRIP	Frąszczak et al., 2016
NAA11	Chen et al., 2015
NAA20	Chen et al., 2015
NAA40	Frąszczak et al., 2016
NAAA	Chen et al., 2015
NAALADL1	Chen et al., 2015
NADK	Frąszczak et al., 2016
NADK2	Chen et al., 2015
NAGPA	Chen et al., 2015
NAP1L5	Frąszczak et al., 2016
NAPRT1	Chen et al., 2015
NARF	Chen et al., 2015
NARS	Frąszczak et al., 2016
NAT11	Chen et al., 2015
NCAM1	Frąszczak et al., 2016
NCK1	Frąszczak et al., 2016
NCKAP1	Frąszczak et al., 2016
NCKAP5	Chen et al., 2015
NCKAP5L	Flórez et al., 2018
NCKIPSD	Frąszczak et al., 2016
NCL	Frąszczak et al., 2016
NCOA3	Chen et al., 2015
NCOA6	Chen et al., 2015
NCOR1	Wang et al., 2015
NCOR2	Frąszczak et al., 2016
NCSTN	Frąszczak et al., 2016
ND4	Frąszczak et al., 2016
NDP	Chen et al., 2015
NDRG3	Cai et al., 2018
NDUFA2	Frąszczak et al., 2016
NDUFA5	Chen et al., 2015
NDUFA7	Chen et al., 2015
NDUFS8	Chen et al., 2015
NDUFV1	Chen et al., 2015
NEB	Frąszczak et al., 2016
NECAB3	Chen et al., 2015
NEK11	Strillacci et al., 2014
NEK8	Frąszczak et al., 2016
NELFB	Frąszczak et al., 2016
NELFCD	Chen et al., 2015
NETO2	Chen et al., 2015
NEU3	Frąszczak et al., 2016
NFASC	Frąszczak et al., 2016
NFATC2	Chen et al., 2015
NFKB1	Chen et al., 2015
NFKBIA	Fang et al., 2017
NFS1	Frąszczak et al., 2016
NFYB	Frąszczak et al., 2016
NG3	Chen et al., 2015
NGB	Chen et al., 2015
NGFR	Frąszczak et al., 2016
NHEDC1	Chen et al., 2015
NHEJ1	Chen et al., 2015
NID1	Chen et al., 2015
NIM1K	Chen et al., 2015
NIPBL	Chen et al., 2015
NISCH	Frąszczak et al., 2016
NKAPL	Chen et al., 2015
NKD2	Frąszczak et al., 2016
NKG2A	Chen et al., 2015
NKX2-1	Frąszczak et al., 2016
NKZF1	Chen et al., 2015
NLK	Frąszczak et al., 2016
NLRC4	Fang et al., 2017
NLRP3	Fang et al., 2017
NMBR	Cai et al., 2018
NME7	Chen et al., 2015
NMRAL1	Chen et al., 2015
NNT	Chen et al., 2015
NOC3L	Chen et al., 2015
NOCT	Fang et al., 2017
NOD2	Moretti et al., 2021
NOL11	Chen et al., 2015
NOS3	Oliveira et al., 2019
NOSTRIN	Chen et al., 2015
NOTCH3	Chen et al., 2015
NOV	Chen et al., 2015
NOXRED1	Chen et al., 2015
NPAS4	Chen et al., 2015
NPB	Chen et al., 2015
NPEPL1	Chen et al., 2015
NPFFR2	Cai et al., 2018
NPHP3	Frąszczak et al., 2016
NPHP4	Wu et al., 2015
NPLOC4	Chen et al., 2015
NPM1	Frąszczak et al., 2016
NPR3	Chen et al., 2015
NPTX1	Chen et al., 2015
NR1H4	Fang et al., 2017
NR3C1	Frąszczak et al., 2016
NR3C2	Strillacci et al., 2014
NR4A1	Frąszczak et al., 2016
NR4A2	Tiezzi et al., 2015
NR5A1	Frąszczak et al., 2016
NRBP2	Chen et al., 2015
NRDC	Cai et al., 2018
NRF1	Chen et al., 2015
NRG1	Oliveira et al., 2019
NRSN2	Chen et al., 2015
NRXN2	Chen et al., 2015
NRXN3	Chen et al., 2015
NSFL1C	Chen et al., 2015
NSUN2	Chen et al., 2015
NTM	Chen et al., 2015
NTNG2	Kurz et al., 2018
NTRK1	Frąszczak et al., 2016
NTS	Chen et al., 2015
NUBP1	Chen et al., 2015
NUDT16L1	Chen et al., 2015
NUDT19	Chen et al., 2015
NUDT21	Frąszczak et al., 2016
NUDT22	Chen et al., 2015
NUDT6	Chen et al., 2015
NUDT8	Chen et al., 2015
NUMB	Kirsanova et al., 2020
NUMBL	Frąszczak et al., 2016
NUP155	Chen et al., 2015
NUP214	Frąszczak et al., 2016
NUP43	Chen et al., 2015
NUP54	Chen et al., 2015
NUP93	Siebert et al., 2018
NUP98	Strillacci et al., 2014
NUTM2B	Frąszczak et al., 2016
NYX	Chen et al., 2015
OAZ1	Frąszczak et al., 2016
OB	Chen et al., 2015
OBSL1	Chen et al., 2015
OCRL	Chen et al., 2015
ODAM	Chen et al., 2015
OGFOD3	Chen et al., 2015
OLFM2	Chen et al., 2015
OLR1	Fang et al., 2017
OPALIN	Chen et al., 2015
OPCML	Chen et al., 2015
OPCML	Tiezzi et al., 2015
OPLAH	Chen et al., 2015
OPN1SW	Chen et al., 2015
OR10B1P	Frąszczak et al., 2016
OR10H1	Chen et al., 2015
OR12D3	Chen et al., 2015
OR14J1	Chen et al., 2015
OR2B6	Chen et al., 2015
OR2Z1	Chen et al., 2015
OR52E4	Kurz et al., 2018
OR7C2	Chen et al., 2015
ORC6	Chen et al., 2015
OSBPL7	Cai et al., 2018
OSGEP	Frąszczak et al., 2016
OSMR	Chen et al., 2015
OTOP2	Wu et al., 2015
OTUB1	Chen et al., 2015
OTUD1	Meredith et al., 2013
OTUD5	Frąszczak et al., 2016
OTX2	Frąszczak et al., 2016
OVOL1	Chen et al., 2015
OVOL2	Chen et al., 2015
OXCT1	Chen et al., 2015
OXLD1	Chen et al., 2015
OXSR1	Frąszczak et al., 2016
P2RX7	Frąszczak et al., 2016
P2RY11	Chen et al., 2015
P4HA2	Chen et al., 2015
P4HB	Chen et al., 2015
P97BCNT2	Chen et al., 2015
PABPN1L	Chen et al., 2015
PACRG	Siebert et al., 2018
PACS1	Chen et al., 2015
PAG1	Chen et al., 2015
PAIP1	Chen et al., 2015
PAK1	Frąszczak et al., 2016
PAK2	Frąszczak et al., 2016
PAK4	Frąszczak et al., 2016
PALLD	Kim et al., 2021
PALM2	Frąszczak et al., 2016
PAM16	Chen et al., 2015
PANX2	Frąszczak et al., 2016
PAPD7	Chen et al., 2015
PAQR3	Chen et al., 2015
PARD6B	Chen et al., 2015
PARM1	Cai et al., 2018
PARP10	Cai et al., 2018
PARP8	Chen et al., 2015
PATL1	Frąszczak et al., 2016
PAX3	Frąszczak et al., 2016
PAX4	Chen et al., 2015
PAX5	Tiezzi et al., 2015
PAXIP1	Frąszczak et al., 2016
PBX3	Kurz et al., 2018
PBXIP1	Frąszczak et al., 2016
PC	Chen et al., 2015
PCDHB11	Cai et al., 2018
PCDHB6	Cai et al., 2018
PCK1	Chen et al., 2015
PCM1	Frąszczak et al., 2016
PCMT1	Chen et al., 2015
PCNXL3	Chen et al., 2015
PCP2	Chen et al., 2015
PCSK2	Chen et al., 2015
PCYT2	Chen et al., 2015
PDCD2L	Chen et al., 2015
PDCD5	Chen et al., 2015
PDCD6IP	Frąszczak et al., 2016
PDE2A	Strillacci et al., 2014
PDE3A	Wu et al., 2015
PDE3B	Naderi et al., 2018
PDE4A	Chen et al., 2015
PDE4B	Fang et al., 2017
PDE4D	Frąszczak et al., 2016
PDE4DIP	Frąszczak et al., 2016
PDE6C	Cai et al., 2018
PDE6G	Chen et al., 2015
PDE9A	Iung et al., 2019
[truncated: 1,217 more rows]
