# Supplementary material for: Multi-Omics Integration and Network Analysis Reveal Potential Hub Genes and Genetic Mechanisms Regulating Bovine Mastitis
Source: Curr Issues Mol Biol. 2022 Jan 11;44(1):309–28. doi: 10.3390/cimb44010023 (PMC8928958; doi:10.3390/cimb44010023)
Supplement: Supplementary file 1 [file cimb-44-00023-s001.zip › cimb-1492332-supplementary/Supplementary Material 4( Modelled PDB structures)/model_01 CXCR1.pdb]

TITLE     SWISS-MODEL SERVER (https://swissmodel.expasy.org)
TITLE    2 Untitled Project
EXPDTA    THEORETICAL MODEL (SWISS-MODEL SERVER)
AUTHOR    SWISS-MODEL SERVER (SEE REFERENCE IN JRNL Records)
REVDAT   1   15-JUL-21 1MOD    1       01:45
JRNL        AUTH   A.WATERHOUSE,M.BERTONI,S.BIENERT,G.STUDER,G.TAURIELLO,
JRNL        AUTH 2 R.GUMIENNY,F.T.HEER,T.A.P.DE BEER,C.REMPFER,L.BORDOLI,
JRNL        AUTH 3 R.LEPORE,T.SCHWEDE
JRNL        TITL   SWISS-MODEL: HOMOLOGY MODELLING OF PROTEIN STRUCTURES AND
JRNL        TITL 2 COMPLEXES
JRNL        REF    NUCLEIC.ACIDS.RES..           V.  46 W296  2018
JRNL        PMID   29788355
JRNL        DOI    10.1093/nar/gky427
REMARK   1
REMARK   1 REFERENCE 1
REMARK   1  AUTH   S.BIENERT,A.WATERHOUSE,T.A.P.DE BEER,G.TAURIELLO,G.STUDER,
REMARK   1  AUTH 2 L.BORDOLI,T.SCHWEDE
REMARK   1  TITL   THE SWISS-MODEL REPOSITORY - NEW FEATURES AND FUNCTIONALITY
REMARK   1  REF    NUCLEIC.ACIDS.RES..           V.  45       2017
REMARK   1  REFN                   ISSN 0305-1048
REMARK   1  PMID   27899672
REMARK   1  DOI    10.1093/nar/gkw1132
REMARK   1
REMARK   1 REFERENCE 2
REMARK   1  AUTH   N.GUEX,M.C.PEITSCH,T.SCHWEDE
REMARK   1  TITL   AUTOMATED COMPARATIVE PROTEIN STRUCTURE MODELING WITH
REMARK   1  TITL 2 SWISS-MODEL AND SWISS-PDBVIEWER: A HISTORICAL PERSPECTIVE
REMARK   1  REF    ELECTROPHORESIS               V.  30       2009
REMARK   1  REFN                   ISSN 0173-0835
REMARK   1  PMID   19517507
REMARK   1  DOI    10.1002/elps.200900140
REMARK   1
REMARK   1 REFERENCE 3
REMARK   1  AUTH   G.STUDER,G.TAURIELLO,S.BIENERT,M.BIASINI,N.JOHNER,T.SCHWEDE
REMARK   1  TITL   PROMOD3 - A VERSATILE HOMOLOGY MODELLING TOOLBOX
REMARK   1  REF    PLOS COMP. BIOL.              V.  17       2021
REMARK   1  REFN                   ISSN 
REMARK   1  PMID   33507980
REMARK   1  DOI    https://doi.org/10.1371/journal.pcbi.1008667
REMARK   1
REMARK   1 REFERENCE 4
REMARK   1  AUTH   G.STUDER,C.REMPFER,A.WATERHOUSE,R.GUMIENNY,J.HAAS,T.SCHWEDE
REMARK   1  TITL   QMEANDISCO - DISTANCE CONSTRAINTS APPLIED ON MODEL QUALITY 
REMARK   1  TITL 2 ESTIMATION
REMARK   1  REF    BIOINFORMATICS                V.  36       2020
REMARK   1  REFN                   ISSN 
REMARK   1  PMID   31697312
REMARK   1  DOI    https://doi.org/10.1093/bioinformatics/btz828
REMARK   1
REMARK   1 REFERENCE 5
REMARK   1  AUTH   P.BENKERT,M.BIASINI,T.SCHWEDE
REMARK   1  TITL   TOWARD THE ESTIMATION OF THE ABSOLUTE QUALITY OF INDIVIDUAL
REMARK   1  TITL 2 PROTEIN STRUCTURE MODELS
REMARK   1  REF    BIOINFORMATICS                V.  27       2011
REMARK   1  REFN                   ISSN 1367-4803
REMARK   1  PMID   21134891
REMARK   1  DOI    10.1093/bioinformatics/btq662
REMARK   1
REMARK   1 REFERENCE 6
REMARK   1  AUTH   M.BERTONI,F.KIEFER,M.BIASINI,L.BORDOLI,T.SCHWEDE
REMARK   1  TITL   MODELING PROTEIN QUATERNARY STRUCTURE OF HOMO- AND
REMARK   1  TITL 2 HETERO-OLIGOMERS BEYOND BINARY INTERACTIONS BY HOMOLOGY
REMARK   1  REF    SCI.REP.                      V.   7       2017
REMARK   1  REFN                   ISSN
REMARK   1  PMID   28874689
REMARK   1  DOI    10.1038/s41598-017-09654-8
REMARK   1
REMARK   1 DISCLAIMER
REMARK   1 The SWISS-MODEL SERVER produces theoretical models for proteins.
REMARK   1 The results of any theoretical modelling procedure is
REMARK   1 NON-EXPERIMENTAL and MUST be considered with care. These models may
REMARK   1 contain significant errors. This is especially true for automated
REMARK   1 modeling since there is no human intervention during model
REMARK   1 building. Please read the header section and the logfile carefully
REMARK   1 to know what templates and alignments were used during the model
REMARK   1 building process. All information by the SWISS-MODEL SERVER is
REMARK   1 provided "AS-IS", without any warranty, expressed or implied.
REMARK   2
REMARK   2 COPYRIGHT NOTICE
REMARK   2 This SWISS-MODEL protein model is copyright. It is produced by the
REMARK   2 SWISS-MODEL server, developed by the Computational Structural
REMARK   2 Biology Group at the SIB Swiss Institute of Bioinformatics at the
REMARK   2 Biozentrum, University of Basel (https://swissmodel.expasy.org). This
REMARK   2 model is licensed under the CC BY-SA 4.0 Creative Commons
REMARK   2 Attribution-ShareAlike 4.0 International License
REMARK   2 (https://creativecommons.org/licenses/by-sa/4.0/legalcode), i.e. you
REMARK   2 can copy and redistribute the model in any medium or format,
REMARK   2 transform and build upon the model for any purpose, even
REMARK   2 commercially, under the following terms:
REMARK   2 Attribution - You must give appropriate credit, provide a link to
REMARK   2 the license, and indicate if changes were made. You may do so in any
REMARK   2 reasonable manner, but not in any way that suggests the licensor
REMARK   2 endorses you or your use. When you publish, patent or distribute
REMARK   2 results that were fully or partially based on the model, please cite
REMARK   2 the corresponding papers mentioned under JRNL.
REMARK   2 ShareAlike - If you remix, transform, or build upon the material,
REMARK   2 you must distribute your contributions under the same license as the
REMARK   2 original.
REMARK   2 No additional restrictions - you may not apply legal terms or
REMARK   2 technological measures that legally restrict others from doing
REMARK   2 anything the license permits.
REMARK   2 Find a human-readable summary of (and not a substitute for) the
REMARK   2 CC BY-SA 4.0 license at this link:
REMARK   2 https://creativecommons.org/licenses/by-sa/4.0/
REMARK   3 
REMARK   3 MODEL INFORMATION
REMARK   3  ENGIN   PROMOD3
REMARK   3  VERSN   3.2.0
REMARK   3  OSTAT   monomer
REMARK   3  OSRSN   PREDICTION
REMARK   3  QSPRD   0.000
REMARK   3  GMQE    0.63
REMARK   3  QMNV    4.2.0
REMARK   3  QMNDG   0.71
REMARK   3  MODT    FALSE
REMARK   3 
REMARK   3 TEMPLATE 1
REMARK   3  PDBID   6lfo
REMARK   3  CHAIN   R
REMARK   3  MMCIF   E
REMARK   3  PDBV    2021-07-09
REMARK   3  SMTLE   6lfo.1.E
REMARK   3  SMTLV   2021-07-14
REMARK   3  MTHD    ELECTRON MICROSCOPY 0.00 A
REMARK   3  FOUND   BLAST
REMARK   3  GMQE    0.70
REMARK   3  SIM     0.53
REMARK   3  SID     75.43
REMARK   3  OSTAT   monomer
REMARK   3  LIGND   CLR
REMARK   3  ALN E TRG MTIILKDLSNSSILWEGFEDEFGNYSGTPPTEDYDYSPCEISTETLNKYAVVVIDALV
REMARK   3  ALN E TRG FLLSLLGNSLVMLVILYSRIGRSVTDVYLLNLAMADLLFAMTLPIWTASKAKGWVFGT
REMARK   3  ALN E TRG PLCKVVSLLKEVNFYSGILLLACISMDRYLAIVHATRTLTQKWHWVKFICLGIWALSV
REMARK   3  ALN E TRG ILALPIFIFREAYQPPYSDLVCYEDLGANTTKWRMIMRVLPQTFGFLLPLLVMLFCYG
REMARK   3  ALN E TRG FTLRTLFSAQMGHKHRAMRVIFAVVLVFLLCWLPYNLVLIADTLMRAHVIAETCQRRN
REMARK   3  ALN E TRG DIGRALDATEILGFLHSCLNPLIYVFIGQKFRHGLLKIMAIHGLISKEFLAKDGRPSF
REMARK   3  ALN E TRG VGSSSGNTSTTL
REMARK   3  ALN E TPL --------------WKGEDLSNYSYSSTLPPFLLDAAPCEPESLEINKYFVVIIYALV
REMARK   3  ALN E TPL FLLSLLGNSLVMLVILYSRVGRSVTDVYLLNLALADLLFALTLPIWAASKVNGWIFGT
REMARK   3  ALN E TPL FLCKVVSLLKEVNFYSGILLLACISVDRYLAIVHATRTLTQKRYLVKFICLSIWGLSL
REMARK   3  ALN E TPL LLALPVLLFRRTVYSSNVSPACYEDMGNNTANWRMLLRILPQSFGFIVPLLIMLFCYG
REMARK   3  ALN E TPL FTLRTLFKAHMGQKHRAMRVIFAVVLIFLLCWLPYNLVLLADTLMRTQVIQETCERRN
REMARK   3  ALN E TPL HIDRALDATEILGILHSCLNPLIYAFIGQKFRHGLLKILAIHGLISKDSLPKDSRPSF
REMARK   3  ALN E TPL VGSSSGHTSTTL
REMARK   3  ALN E OFF 14
ATOM      1  N   SER E  26     184.751-140.781 154.496  1.00  0.25           N  
ATOM      2  CA  SER E  26     185.307-142.118 154.052  1.00  0.25           C  
ATOM      3  C   SER E  26     185.247-143.213 155.124  1.00  0.25           C  
ATOM      4  O   SER E  26     185.900-144.240 154.988  1.00  0.25           O  
ATOM      5  CB  SER E  26     186.756-141.903 153.478  1.00  0.25           C  
ATOM      6  OG  SER E  26     187.713-141.594 154.485  1.00  0.25           O  
ATOM      7  N   GLY E  27     184.436-143.055 156.205  1.00  0.31           N  
ATOM      8  CA  GLY E  27     184.380-143.998 157.313  1.00  0.31           C  
ATOM      9  C   GLY E  27     183.019-143.916 157.925  1.00  0.31           C  
ATOM     10  O   GLY E  27     182.136-143.282 157.362  1.00  0.31           O  
ATOM     11  N   THR E  28     182.856-144.511 159.126  1.00  0.35           N  
ATOM     12  CA  THR E  28     181.611-144.535 159.881  1.00  0.35           C  
ATOM     13  C   THR E  28     181.819-143.720 161.157  1.00  0.35           C  
ATOM     14  O   THR E  28     182.596-144.105 162.029  1.00  0.35           O  
ATOM     15  CB  THR E  28     181.075-145.972 160.156  1.00  0.35           C  
ATOM     16  OG1 THR E  28     181.696-146.674 161.218  1.00  0.35           O  
ATOM     17  CG2 THR E  28     181.313-146.879 158.937  1.00  0.35           C  
ATOM     18  N   PRO E  29     181.171-142.558 161.297  1.00  0.37           N  
ATOM     19  CA  PRO E  29     181.110-141.978 162.646  1.00  0.37           C  
ATOM     20  C   PRO E  29     179.723-141.450 163.070  1.00  0.37           C  
ATOM     21  O   PRO E  29     179.205-140.599 162.359  1.00  0.37           O  
ATOM     22  CB  PRO E  29     182.137-140.843 162.580  1.00  0.37           C  
ATOM     23  CG  PRO E  29     182.130-140.359 161.116  1.00  0.37           C  
ATOM     24  CD  PRO E  29     181.488-141.502 160.305  1.00  0.37           C  
ATOM     25  N   PRO E  30     179.112-141.854 164.209  1.00  0.41           N  
ATOM     26  CA  PRO E  30     177.810-141.322 164.653  1.00  0.41           C  
ATOM     27  C   PRO E  30     177.943-140.160 165.631  1.00  0.41           C  
ATOM     28  O   PRO E  30     176.962-139.789 166.273  1.00  0.41           O  
ATOM     29  CB  PRO E  30     177.110-142.537 165.298  1.00  0.41           C  
ATOM     30  CG  PRO E  30     178.249-143.432 165.798  1.00  0.41           C  
ATOM     31  CD  PRO E  30     179.358-143.186 164.773  1.00  0.41           C  
ATOM     32  N   THR E  31     179.133-139.550 165.753  1.00  0.45           N  
ATOM     33  CA  THR E  31     179.319-138.214 166.332  1.00  0.45           C  
ATOM     34  C   THR E  31     178.719-137.135 165.428  1.00  0.45           C  
ATOM     35  O   THR E  31     179.275-136.869 164.368  1.00  0.45           O  
ATOM     36  CB  THR E  31     180.791-137.842 166.490  1.00  0.45           C  
ATOM     37  OG1 THR E  31     181.412-138.750 167.385  1.00  0.45           O  
ATOM     38  CG2 THR E  31     180.975-136.430 167.075  1.00  0.45           C  
ATOM     39  N   GLU E  32     177.611-136.464 165.831  1.00  0.45           N  
ATOM     40  CA  GLU E  32     176.913-135.453 165.030  1.00  0.45           C  
ATOM     41  C   GLU E  32     176.388-134.336 165.948  1.00  0.45           C  
ATOM     42  O   GLU E  32     175.318-133.776 165.737  1.00  0.45           O  
ATOM     43  CB  GLU E  32     175.714-136.025 164.203  1.00  0.45           C  
ATOM     44  CG  GLU E  32     176.124-137.037 163.098  1.00  0.45           C  
ATOM     45  CD  GLU E  32     174.952-137.525 162.242  1.00  0.45           C  
ATOM     46  OE1 GLU E  32     175.198-138.424 161.396  1.00  0.45           O  
ATOM     47  OE2 GLU E  32     173.819-137.007 162.410  1.00  0.45           O  
ATOM     48  N   ASP E  33     177.127-133.984 167.024  1.00  0.46           N  
ATOM     49  CA  ASP E  33     176.631-133.291 168.200  1.00  0.46           C  
ATOM     50  C   ASP E  33     177.283-131.929 168.476  1.00  0.46           C  
ATOM     51  O   ASP E  33     177.504-131.535 169.620  1.00  0.46           O  
ATOM     52  CB  ASP E  33     176.810-134.248 169.417  1.00  0.46           C  
ATOM     53  CG  ASP E  33     178.248-134.690 169.679  1.00  0.46           C  
ATOM     54  OD1 ASP E  33     179.097-134.565 168.757  1.00  0.46           O  
ATOM     55  OD2 ASP E  33     178.488-135.220 170.792  1.00  0.46           O  
ATOM     56  N   TYR E  34     177.610-131.134 167.441  1.00  0.41           N  
ATOM     57  CA  TYR E  34     178.273-129.855 167.681  1.00  0.41           C  
ATOM     58  C   TYR E  34     177.316-128.706 167.905  1.00  0.41           C  
ATOM     59  O   TYR E  34     177.755-127.638 168.355  1.00  0.41           O  
ATOM     60  CB  TYR E  34     179.156-129.443 166.479  1.00  0.41           C  
ATOM     61  CG  TYR E  34     180.296-130.397 166.305  1.00  0.41           C  
ATOM     62  CD1 TYR E  34     181.389-130.347 167.185  1.00  0.41           C  
ATOM     63  CD2 TYR E  34     180.301-131.330 165.256  1.00  0.41           C  
ATOM     64  CE1 TYR E  34     182.484-131.203 167.005  1.00  0.41           C  
ATOM     65  CE2 TYR E  34     181.394-132.190 165.079  1.00  0.41           C  
ATOM     66  CZ  TYR E  34     182.487-132.116 165.950  1.00  0.41           C  
ATOM     67  OH  TYR E  34     183.601-132.951 165.753  1.00  0.41           O  
ATOM     68  N   ASP E  35     176.020-128.852 167.585  1.00  0.42           N  
ATOM     69  CA  ASP E  35     175.043-127.778 167.651  1.00  0.42           C  
ATOM     70  C   ASP E  35     175.418-126.496 166.909  1.00  0.42           C  
ATOM     71  O   ASP E  35     175.400-125.388 167.435  1.00  0.42           O  
ATOM     72  CB  ASP E  35     174.534-127.495 169.088  1.00  0.42           C  
ATOM     73  CG  ASP E  35     173.695-128.657 169.585  1.00  0.42           C  
ATOM     74  OD1 ASP E  35     173.125-129.373 168.719  1.00  0.42           O  
ATOM     75  OD2 ASP E  35     173.568-128.803 170.824  1.00  0.42           O  
ATOM     76  N   TYR E  36     175.679-126.609 165.589  1.00  0.41           N  
ATOM     77  CA  TYR E  36     175.959-125.459 164.743  1.00  0.41           C  
ATOM     78  C   TYR E  36     174.666-124.899 164.199  1.00  0.41           C  
ATOM     79  O   TYR E  36     174.669-124.101 163.260  1.00  0.41           O  
ATOM     80  CB  TYR E  36     176.785-125.876 163.494  1.00  0.41           C  
ATOM     81  CG  TYR E  36     178.176-126.286 163.852  1.00  0.41           C  
ATOM     82  CD1 TYR E  36     178.972-125.467 164.668  1.00  0.41           C  
ATOM     83  CD2 TYR E  36     178.726-127.457 163.308  1.00  0.41           C  
ATOM     84  CE1 TYR E  36     180.289-125.828 164.963  1.00  0.41           C  
ATOM     85  CE2 TYR E  36     180.054-127.812 163.592  1.00  0.41           C  
ATOM     86  CZ  TYR E  36     180.827-126.997 164.427  1.00  0.41           C  
ATOM     87  OH  TYR E  36     182.151-127.343 164.739  1.00  0.41           O  
ATOM     88  N   SER E  37     173.525-125.344 164.753  1.00  0.48           N  
ATOM     89  CA  SER E  37     172.193-125.056 164.258  1.00  0.48           C  
ATOM     90  C   SER E  37     171.860-123.558 164.287  1.00  0.48           C  
ATOM     91  O   SER E  37     171.823-122.983 165.378  1.00  0.48           O  
ATOM     92  CB  SER E  37     171.099-125.882 164.988  1.00  0.48           C  
ATOM     93  OG  SER E  37     169.834-125.755 164.339  1.00  0.48           O  
ATOM     94  N   PRO E  38     171.639-122.852 163.166  1.00  0.51           N  
ATOM     95  CA  PRO E  38     171.145-121.481 163.183  1.00  0.51           C  
ATOM     96  C   PRO E  38     169.745-121.407 163.778  1.00  0.51           C  
ATOM     97  O   PRO E  38     168.988-122.369 163.706  1.00  0.51           O  
ATOM     98  CB  PRO E  38     171.176-121.048 161.698  1.00  0.51           C  
ATOM     99  CG  PRO E  38     171.080-122.360 160.910  1.00  0.51           C  
ATOM    100  CD  PRO E  38     171.837-123.345 161.802  1.00  0.51           C  
ATOM    101  N   CYS E  39     169.373-120.266 164.385  1.00  0.60           N  
ATOM    102  CA  CYS E  39     168.081-120.107 165.027  1.00  0.60           C  
ATOM    103  C   CYS E  39     167.483-118.851 164.493  1.00  0.60           C  
ATOM    104  O   CYS E  39     168.199-117.886 164.242  1.00  0.60           O  
ATOM    105  CB  CYS E  39     168.125-119.926 166.573  1.00  0.60           C  
ATOM    106  SG  CYS E  39     169.383-120.995 167.317  1.00  0.60           S  
ATOM    107  N   GLU E  40     166.151-118.836 164.370  1.00  0.53           N  
ATOM    108  CA  GLU E  40     165.431-117.630 164.057  1.00  0.53           C  
ATOM    109  C   GLU E  40     164.024-117.769 164.604  1.00  0.53           C  
ATOM    110  O   GLU E  40     163.085-118.211 163.948  1.00  0.53           O  
ATOM    111  CB  GLU E  40     165.390-117.307 162.554  1.00  0.53           C  
ATOM    112  CG  GLU E  40     164.879-115.865 162.296  1.00  0.53           C  
ATOM    113  CD  GLU E  40     164.219-115.692 160.934  1.00  0.53           C  
ATOM    114  OE1 GLU E  40     164.516-116.498 160.016  1.00  0.53           O  
ATOM    115  OE2 GLU E  40     163.435-114.712 160.812  1.00  0.53           O  
ATOM    116  N   ILE E  41     163.857-117.448 165.898  1.00  0.51           N  
ATOM    117  CA  ILE E  41     162.560-117.457 166.548  1.00  0.51           C  
ATOM    118  C   ILE E  41     161.929-116.078 166.490  1.00  0.51           C  
ATOM    119  O   ILE E  41     162.391-115.157 167.155  1.00  0.51           O  
ATOM    120  CB  ILE E  41     162.664-117.869 168.013  1.00  0.51           C  
ATOM    121  CG1 ILE E  41     163.090-119.354 168.075  1.00  0.51           C  
ATOM    122  CG2 ILE E  41     161.327-117.612 168.769  1.00  0.51           C  
ATOM    123  CD1 ILE E  41     163.476-119.798 169.488  1.00  0.51           C  
ATOM    124  N   SER E  42     160.795-115.939 165.771  1.00  0.49           N  
ATOM    125  CA  SER E  42     159.922-114.768 165.875  1.00  0.49           C  
ATOM    126  C   SER E  42     158.493-115.257 166.023  1.00  0.49           C  
ATOM    127  O   SER E  42     157.561-114.717 165.433  1.00  0.49           O  
ATOM    128  CB  SER E  42     159.945-113.771 164.672  1.00  0.49           C  
ATOM    129  OG  SER E  42     161.138-112.994 164.640  1.00  0.49           O  
ATOM    130  N   THR E  43     158.278-116.333 166.816  1.00  0.45           N  
ATOM    131  CA  THR E  43     156.973-116.951 167.057  1.00  0.45           C  
ATOM    132  C   THR E  43     156.097-116.114 167.972  1.00  0.45           C  
ATOM    133  O   THR E  43     156.581-115.261 168.715  1.00  0.45           O  
ATOM    134  CB  THR E  43     157.025-118.384 167.603  1.00  0.45           C  
ATOM    135  OG1 THR E  43     157.806-118.484 168.779  1.00  0.45           O  
ATOM    136  CG2 THR E  43     157.730-119.286 166.589  1.00  0.45           C  
ATOM    137  N   GLU E  44     154.760-116.288 167.862  1.00  0.33           N  
ATOM    138  CA  GLU E  44     153.727-115.687 168.712  1.00  0.33           C  
ATOM    139  C   GLU E  44     153.630-114.176 168.675  1.00  0.33           C  
ATOM    140  O   GLU E  44     152.828-113.574 169.399  1.00  0.33           O  
ATOM    141  CB  GLU E  44     153.748-116.226 170.157  1.00  0.33           C  
ATOM    142  CG  GLU E  44     153.525-117.755 170.209  1.00  0.33           C  
ATOM    143  CD  GLU E  44     153.477-118.290 171.636  1.00  0.33           C  
ATOM    144  OE1 GLU E  44     153.317-119.532 171.757  1.00  0.33           O  
ATOM    145  OE2 GLU E  44     153.602-117.489 172.594  1.00  0.33           O  
ATOM    146  N   THR E  45     154.414-113.524 167.797  1.00  0.50           N  
ATOM    147  CA  THR E  45     154.317-112.127 167.399  1.00  0.50           C  
ATOM    148  C   THR E  45     154.199-111.119 168.539  1.00  0.50           C  
ATOM    149  O   THR E  45     153.576-110.071 168.402  1.00  0.50           O  
ATOM    150  CB  THR E  45     153.267-111.850 166.314  1.00  0.50           C  
ATOM    151  OG1 THR E  45     151.982-112.348 166.627  1.00  0.50           O  
ATOM    152  CG2 THR E  45     153.686-112.542 165.013  1.00  0.50           C  
ATOM    153  N   LEU E  46     154.888-111.371 169.681  1.00  0.65           N  
ATOM    154  CA  LEU E  46     154.722-110.592 170.905  1.00  0.65           C  
ATOM    155  C   LEU E  46     155.248-109.175 170.796  1.00  0.65           C  
ATOM    156  O   LEU E  46     154.776-108.259 171.479  1.00  0.65           O  
ATOM    157  CB  LEU E  46     155.395-111.296 172.114  1.00  0.65           C  
ATOM    158  CG  LEU E  46     154.716-112.614 172.552  1.00  0.65           C  
ATOM    159  CD1 LEU E  46     155.553-113.307 173.639  1.00  0.65           C  
ATOM    160  CD2 LEU E  46     153.281-112.399 173.069  1.00  0.65           C  
ATOM    161  N   ASN E  47     156.225-108.939 169.904  1.00  0.66           N  
ATOM    162  CA  ASN E  47     156.600-107.605 169.486  1.00  0.66           C  
ATOM    163  C   ASN E  47     155.541-107.031 168.525  1.00  0.66           C  
ATOM    164  O   ASN E  47     155.004-105.939 168.720  1.00  0.66           O  
ATOM    165  CB  ASN E  47     158.029-107.656 168.854  1.00  0.66           C  
ATOM    166  CG  ASN E  47     158.758-106.341 169.093  1.00  0.66           C  
ATOM    167  OD1 ASN E  47     158.129-105.275 169.046  1.00  0.66           O  
ATOM    168  ND2 ASN E  47     160.080-106.373 169.323  1.00  0.66           N  
ATOM    169  N   LYS E  48     155.133-107.785 167.485  1.00  0.63           N  
ATOM    170  CA  LYS E  48     154.385-107.272 166.343  1.00  0.63           C  
ATOM    171  C   LYS E  48     152.959-106.826 166.627  1.00  0.63           C  
ATOM    172  O   LYS E  48     152.431-105.937 165.957  1.00  0.63           O  
ATOM    173  CB  LYS E  48     154.313-108.284 165.178  1.00  0.63           C  
ATOM    174  CG  LYS E  48     155.649-108.947 164.813  1.00  0.63           C  
ATOM    175  CD  LYS E  48     156.650-107.928 164.253  1.00  0.63           C  
ATOM    176  CE  LYS E  48     157.887-108.589 163.642  1.00  0.63           C  
ATOM    177  NZ  LYS E  48     158.735-107.555 163.023  1.00  0.63           N  
ATOM    178  N   TYR E  49     152.292-107.424 167.626  1.00  0.65           N  
ATOM    179  CA  TYR E  49     151.012-106.954 168.120  1.00  0.65           C  
ATOM    180  C   TYR E  49     151.124-105.550 168.741  1.00  0.65           C  
ATOM    181  O   TYR E  49     150.270-104.685 168.538  1.00  0.65           O  
ATOM    182  CB  TYR E  49     150.448-108.005 169.121  1.00  0.65           C  
ATOM    183  CG  TYR E  49     149.085-107.611 169.635  1.00  0.65           C  
ATOM    184  CD1 TYR E  49     147.938-107.730 168.832  1.00  0.65           C  
ATOM    185  CD2 TYR E  49     148.958-107.071 170.924  1.00  0.65           C  
ATOM    186  CE1 TYR E  49     146.682-107.347 169.327  1.00  0.65           C  
ATOM    187  CE2 TYR E  49     147.704-106.686 171.420  1.00  0.65           C  
ATOM    188  CZ  TYR E  49     146.564-106.836 170.622  1.00  0.65           C  
ATOM    189  OH  TYR E  49     145.291-106.482 171.112  1.00  0.65           O  
ATOM    190  N   ALA E  50     152.196-105.257 169.496  1.00  0.75           N  
ATOM    191  CA  ALA E  50     152.365-103.984 170.160  1.00  0.75           C  
ATOM    192  C   ALA E  50     152.839-102.868 169.234  1.00  0.75           C  
ATOM    193  O   ALA E  50     152.534-101.696 169.454  1.00  0.75           O  
ATOM    194  CB  ALA E  50     153.368-104.151 171.317  1.00  0.75           C  
ATOM    195  N   VAL E  51     153.572-103.172 168.145  1.00  0.74           N  
ATOM    196  CA  VAL E  51     154.058-102.141 167.232  1.00  0.74           C  
ATOM    197  C   VAL E  51     152.932-101.469 166.478  1.00  0.74           C  
ATOM    198  O   VAL E  51     152.956-100.263 166.242  1.00  0.74           O  
ATOM    199  CB  VAL E  51     155.172-102.594 166.285  1.00  0.74           C  
ATOM    200  CG1 VAL E  51     156.299-103.204 167.139  1.00  0.74           C  
ATOM    201  CG2 VAL E  51     154.679-103.623 165.253  1.00  0.74           C  
ATOM    202  N   VAL E  52     151.862-102.205 166.121  1.00  0.73           N  
ATOM    203  CA  VAL E  52     150.753-101.661 165.356  1.00  0.73           C  
ATOM    204  C   VAL E  52     149.948-100.625 166.138  1.00  0.73           C  
ATOM    205  O   VAL E  52     149.428 -99.654 165.577  1.00  0.73           O  
ATOM    206  CB  VAL E  52     149.887-102.773 164.755  1.00  0.73           C  
ATOM    207  CG1 VAL E  52     148.852-103.364 165.728  1.00  0.73           C  
ATOM    208  CG2 VAL E  52     149.188-102.253 163.491  1.00  0.73           C  
ATOM    209  N   VAL E  53     149.850-100.777 167.477  1.00  0.80           N  
ATOM    210  CA  VAL E  53     149.139 -99.841 168.339  1.00  0.80           C  
ATOM    211  C   VAL E  53     149.997 -98.632 168.672  1.00  0.80           C  
ATOM    212  O   VAL E  53     149.471 -97.546 168.923  1.00  0.80           O  
ATOM    213  CB  VAL E  53     148.570-100.483 169.611  1.00  0.80           C  
ATOM    214  CG1 VAL E  53     147.618-101.624 169.199  1.00  0.80           C  
ATOM    215  CG2 VAL E  53     149.666-101.022 170.551  1.00  0.80           C  
ATOM    216  N   ILE E  54     151.343 -98.748 168.617  1.00  0.79           N  
ATOM    217  CA  ILE E  54     152.246 -97.613 168.753  1.00  0.79           C  
ATOM    218  C   ILE E  54     152.285 -96.842 167.452  1.00  0.79           C  
ATOM    219  O   ILE E  54     152.111 -95.624 167.440  1.00  0.79           O  
ATOM    220  CB  ILE E  54     153.658 -98.018 169.158  1.00  0.79           C  
ATOM    221  CG1 ILE E  54     153.614 -98.758 170.519  1.00  0.79           C  
ATOM    222  CG2 ILE E  54     154.568 -96.761 169.254  1.00  0.79           C  
ATOM    223  CD1 ILE E  54     154.843 -99.640 170.757  1.00  0.79           C  
ATOM    224  N   ASP E  55     152.430 -97.543 166.310  1.00  0.78           N  
ATOM    225  CA  ASP E  55     152.565 -96.926 165.012  1.00  0.78           C  
ATOM    226  C   ASP E  55     151.258 -96.274 164.530  1.00  0.78           C  
ATOM    227  O   ASP E  55     151.278 -95.334 163.730  1.00  0.78           O  
ATOM    228  CB  ASP E  55     153.110 -97.925 163.963  1.00  0.78           C  
ATOM    229  CG  ASP E  55     154.555 -98.373 164.177  1.00  0.78           C  
ATOM    230  OD1 ASP E  55     155.212 -97.894 165.133  1.00  0.78           O  
ATOM    231  OD2 ASP E  55     155.025 -99.185 163.334  1.00  0.78           O  
ATOM    232  N   ALA E  56     150.074 -96.707 165.020  1.00  0.81           N  
ATOM    233  CA  ALA E  56     148.809 -96.020 164.811  1.00  0.81           C  
ATOM    234  C   ALA E  56     148.579 -94.873 165.797  1.00  0.81           C  
ATOM    235  O   ALA E  56     147.972 -93.856 165.450  1.00  0.81           O  
ATOM    236  CB  ALA E  56     147.635 -97.016 164.888  1.00  0.81           C  
ATOM    237  N   LEU E  57     149.086 -94.963 167.047  1.00  0.82           N  
ATOM    238  CA  LEU E  57     149.057 -93.859 167.996  1.00  0.82           C  
ATOM    239  C   LEU E  57     149.915 -92.708 167.506  1.00  0.82           C  
ATOM    240  O   LEU E  57     149.469 -91.559 167.438  1.00  0.82           O  
ATOM    241  CB  LEU E  57     149.579 -94.333 169.383  1.00  0.82           C  
ATOM    242  CG  LEU E  57     149.891 -93.218 170.411  1.00  0.82           C  
ATOM    243  CD1 LEU E  57     148.612 -92.507 170.891  1.00  0.82           C  
ATOM    244  CD2 LEU E  57     150.725 -93.771 171.579  1.00  0.82           C  
ATOM    245  N   VAL E  58     151.155 -93.006 167.066  1.00  0.82           N  
ATOM    246  CA  VAL E  58     152.081 -92.006 166.570  1.00  0.82           C  
ATOM    247  C   VAL E  58     151.605 -91.474 165.216  1.00  0.82           C  
ATOM    248  O   VAL E  58     151.898 -90.339 164.837  1.00  0.82           O  
ATOM    249  CB  VAL E  58     153.534 -92.495 166.609  1.00  0.82           C  
ATOM    250  CG1 VAL E  58     153.814 -93.425 165.429  1.00  0.82           C  
ATOM    251  CG2 VAL E  58     154.501 -91.293 166.584  1.00  0.82           C  
ATOM    252  N   PHE E  59     150.761 -92.233 164.476  1.00  0.76           N  
ATOM    253  CA  PHE E  59     150.075 -91.741 163.297  1.00  0.76           C  
ATOM    254  C   PHE E  59     149.055 -90.657 163.612  1.00  0.76           C  
ATOM    255  O   PHE E  59     149.141 -89.542 163.099  1.00  0.76           O  
ATOM    256  CB  PHE E  59     149.368 -92.927 162.567  1.00  0.76           C  
ATOM    257  CG  PHE E  59     148.728 -92.534 161.260  1.00  0.76           C  
ATOM    258  CD1 PHE E  59     149.474 -91.874 160.274  1.00  0.76           C  
ATOM    259  CD2 PHE E  59     147.362 -92.778 161.026  1.00  0.76           C  
ATOM    260  CE1 PHE E  59     148.879 -91.475 159.073  1.00  0.76           C  
ATOM    261  CE2 PHE E  59     146.765 -92.387 159.821  1.00  0.76           C  
ATOM    262  CZ  PHE E  59     147.528 -91.742 158.839  1.00  0.76           C  
ATOM    263  N   LEU E  60     148.077 -90.903 164.502  1.00  0.78           N  
ATOM    264  CA  LEU E  60     147.021 -89.923 164.697  1.00  0.78           C  
ATOM    265  C   LEU E  60     147.471 -88.708 165.501  1.00  0.78           C  
ATOM    266  O   LEU E  60     146.964 -87.601 165.306  1.00  0.78           O  
ATOM    267  CB  LEU E  60     145.716 -90.579 165.214  1.00  0.78           C  
ATOM    268  CG  LEU E  60     145.788 -91.254 166.600  1.00  0.78           C  
ATOM    269  CD1 LEU E  60     145.338 -90.311 167.731  1.00  0.78           C  
ATOM    270  CD2 LEU E  60     144.916 -92.519 166.592  1.00  0.78           C  
ATOM    271  N   LEU E  61     148.500 -88.835 166.366  1.00  0.78           N  
ATOM    272  CA  LEU E  61     149.075 -87.673 167.024  1.00  0.78           C  
ATOM    273  C   LEU E  61     149.889 -86.799 166.071  1.00  0.78           C  
ATOM    274  O   LEU E  61     149.758 -85.573 166.113  1.00  0.78           O  
ATOM    275  CB  LEU E  61     149.795 -88.015 168.353  1.00  0.78           C  
ATOM    276  CG  LEU E  61     151.176 -88.675 168.231  1.00  0.78           C  
ATOM    277  CD1 LEU E  61     152.333 -87.667 168.144  1.00  0.78           C  
ATOM    278  CD2 LEU E  61     151.392 -89.588 169.446  1.00  0.78           C  
ATOM    279  N   SER E  62     150.682 -87.370 165.130  1.00  0.77           N  
ATOM    280  CA  SER E  62     151.573 -86.619 164.237  1.00  0.77           C  
ATOM    281  C   SER E  62     150.868 -86.214 162.956  1.00  0.77           C  
ATOM    282  O   SER E  62     151.477 -85.669 162.032  1.00  0.77           O  
ATOM    283  CB  SER E  62     152.882 -87.385 163.890  1.00  0.77           C  
ATOM    284  OG  SER E  62     153.770 -87.403 165.005  1.00  0.77           O  
ATOM    285  N   LEU E  63     149.538 -86.399 162.896  1.00  0.77           N  
ATOM    286  CA  LEU E  63     148.651 -85.793 161.920  1.00  0.77           C  
ATOM    287  C   LEU E  63     147.930 -84.619 162.543  1.00  0.77           C  
ATOM    288  O   LEU E  63     147.859 -83.540 161.942  1.00  0.77           O  
ATOM    289  CB  LEU E  63     147.625 -86.825 161.377  1.00  0.77           C  
ATOM    290  CG  LEU E  63     148.041 -87.487 160.037  1.00  0.77           C  
ATOM    291  CD1 LEU E  63     147.888 -86.499 158.867  1.00  0.77           C  
ATOM    292  CD2 LEU E  63     149.458 -88.098 160.052  1.00  0.77           C  
ATOM    293  N   LEU E  64     147.387 -84.737 163.771  1.00  0.80           N  
ATOM    294  CA  LEU E  64     146.730 -83.608 164.402  1.00  0.80           C  
ATOM    295  C   LEU E  64     147.729 -82.599 164.951  1.00  0.80           C  
ATOM    296  O   LEU E  64     147.690 -81.417 164.611  1.00  0.80           O  
ATOM    297  CB  LEU E  64     145.768 -84.067 165.526  1.00  0.80           C  
ATOM    298  CG  LEU E  64     144.362 -84.469 165.025  1.00  0.80           C  
ATOM    299  CD1 LEU E  64     144.318 -85.846 164.334  1.00  0.80           C  
ATOM    300  CD2 LEU E  64     143.382 -84.443 166.207  1.00  0.80           C  
ATOM    301  N   GLY E  65     148.719 -83.059 165.739  1.00  0.75           N  
ATOM    302  CA  GLY E  65     149.671 -82.256 166.507  1.00  0.75           C  
ATOM    303  C   GLY E  65     150.893 -81.847 165.740  1.00  0.75           C  
ATOM    304  O   GLY E  65     151.883 -81.400 166.321  1.00  0.75           O  
ATOM    305  N   ASN E  66     150.851 -81.980 164.409  1.00  0.75           N  
ATOM    306  CA  ASN E  66     151.905 -81.548 163.516  1.00  0.75           C  
ATOM    307  C   ASN E  66     151.317 -80.592 162.480  1.00  0.75           C  
ATOM    308  O   ASN E  66     151.916 -79.581 162.113  1.00  0.75           O  
ATOM    309  CB  ASN E  66     152.527 -82.809 162.872  1.00  0.75           C  
ATOM    310  CG  ASN E  66     153.828 -82.508 162.151  1.00  0.75           C  
ATOM    311  OD1 ASN E  66     154.378 -81.405 162.192  1.00  0.75           O  
ATOM    312  ND2 ASN E  66     154.375 -83.548 161.505  1.00  0.75           N  
ATOM    313  N   SER E  67     150.046 -80.794 162.071  1.00  0.82           N  
ATOM    314  CA  SER E  67     149.373 -79.893 161.142  1.00  0.82           C  
ATOM    315  C   SER E  67     148.986 -78.581 161.802  1.00  0.82           C  
ATOM    316  O   SER E  67     148.603 -77.613 161.147  1.00  0.82           O  
ATOM    317  CB  SER E  67     148.097 -80.486 160.513  1.00  0.82           C  
ATOM    318  OG  SER E  67     148.398 -81.653 159.758  1.00  0.82           O  
ATOM    319  N   LEU E  68     149.099 -78.475 163.137  1.00  0.76           N  
ATOM    320  CA  LEU E  68     148.985 -77.207 163.837  1.00  0.76           C  
ATOM    321  C   LEU E  68     150.101 -76.237 163.484  1.00  0.76           C  
ATOM    322  O   LEU E  68     149.877 -75.033 163.353  1.00  0.76           O  
ATOM    323  CB  LEU E  68     148.975 -77.382 165.366  1.00  0.76           C  
ATOM    324  CG  LEU E  68     147.975 -78.414 165.907  1.00  0.76           C  
ATOM    325  CD1 LEU E  68     147.890 -78.282 167.435  1.00  0.76           C  
ATOM    326  CD2 LEU E  68     146.570 -78.298 165.281  1.00  0.76           C  
ATOM    327  N   VAL E  69     151.335 -76.747 163.310  1.00  0.77           N  
ATOM    328  CA  VAL E  69     152.513 -76.013 162.881  1.00  0.77           C  
ATOM    329  C   VAL E  69     152.430 -75.594 161.431  1.00  0.77           C  
ATOM    330  O   VAL E  69     152.835 -74.488 161.064  1.00  0.77           O  
ATOM    331  CB  VAL E  69     153.774 -76.781 163.185  1.00  0.77           C  
ATOM    332  CG1 VAL E  69     155.001 -75.948 162.741  1.00  0.77           C  
ATOM    333  CG2 VAL E  69     153.742 -77.019 164.711  1.00  0.77           C  
ATOM    334  N   MET E  70     151.795 -76.432 160.581  1.00  0.76           N  
ATOM    335  CA  MET E  70     151.344 -76.044 159.249  1.00  0.76           C  
ATOM    336  C   MET E  70     150.427 -74.831 159.359  1.00  0.76           C  
ATOM    337  O   MET E  70     150.558 -73.856 158.612  1.00  0.76           O  
ATOM    338  CB  MET E  70     150.622 -77.239 158.533  1.00  0.76           C  
ATOM    339  CG  MET E  70     149.751 -76.885 157.299  1.00  0.76           C  
ATOM    340  SD  MET E  70     148.009 -76.435 157.655  1.00  0.76           S  
ATOM    341  CE  MET E  70     147.250 -78.060 157.357  1.00  0.76           C  
ATOM    342  N   LEU E  71     149.502 -74.818 160.334  1.00  0.78           N  
ATOM    343  CA  LEU E  71     148.541 -73.748 160.460  1.00  0.78           C  
ATOM    344  C   LEU E  71     149.080 -72.433 160.976  1.00  0.78           C  
ATOM    345  O   LEU E  71     148.839 -71.372 160.403  1.00  0.78           O  
ATOM    346  CB  LEU E  71     147.384 -74.189 161.383  1.00  0.78           C  
ATOM    347  CG  LEU E  71     146.005 -73.605 161.014  1.00  0.78           C  
ATOM    348  CD1 LEU E  71     145.611 -73.911 159.554  1.00  0.78           C  
ATOM    349  CD2 LEU E  71     144.948 -74.196 161.961  1.00  0.78           C  
ATOM    350  N   VAL E  72     149.859 -72.419 162.061  1.00  0.79           N  
ATOM    351  CA  VAL E  72     150.271 -71.172 162.690  1.00  0.79           C  
ATOM    352  C   VAL E  72     151.309 -70.390 161.903  1.00  0.79           C  
ATOM    353  O   VAL E  72     151.415 -69.169 162.064  1.00  0.79           O  
ATOM    354  CB  VAL E  72     150.756 -71.378 164.119  1.00  0.79           C  
ATOM    355  CG1 VAL E  72     149.553 -71.837 164.973  1.00  0.79           C  
ATOM    356  CG2 VAL E  72     151.909 -72.408 164.155  1.00  0.79           C  
ATOM    357  N   ILE E  73     152.057 -71.067 161.010  1.00  0.76           N  
ATOM    358  CA  ILE E  73     152.908 -70.449 160.006  1.00  0.76           C  
ATOM    359  C   ILE E  73     152.074 -69.839 158.881  1.00  0.76           C  
ATOM    360  O   ILE E  73     152.263 -68.681 158.490  1.00  0.76           O  
ATOM    361  CB  ILE E  73     153.939 -71.464 159.491  1.00  0.76           C  
ATOM    362  CG1 ILE E  73     154.867 -71.933 160.648  1.00  0.76           C  
ATOM    363  CG2 ILE E  73     154.773 -70.886 158.319  1.00  0.76           C  
ATOM    364  CD1 ILE E  73     155.711 -70.813 161.272  1.00  0.76           C  
ATOM    365  N   LEU E  74     151.070 -70.568 158.349  1.00  0.75           N  
ATOM    366  CA  LEU E  74     150.423 -70.189 157.104  1.00  0.75           C  
ATOM    367  C   LEU E  74     149.099 -69.457 157.262  1.00  0.75           C  
ATOM    368  O   LEU E  74     148.587 -68.879 156.308  1.00  0.75           O  
ATOM    369  CB  LEU E  74     150.174 -71.462 156.266  1.00  0.75           C  
ATOM    370  CG  LEU E  74     151.469 -72.207 155.873  1.00  0.75           C  
ATOM    371  CD1 LEU E  74     151.124 -73.560 155.232  1.00  0.75           C  
ATOM    372  CD2 LEU E  74     152.367 -71.371 154.941  1.00  0.75           C  
ATOM    373  N   TYR E  75     148.527 -69.420 158.479  1.00  0.79           N  
ATOM    374  CA  TYR E  75     147.324 -68.666 158.786  1.00  0.79           C  
ATOM    375  C   TYR E  75     147.621 -67.184 158.959  1.00  0.79           C  
ATOM    376  O   TYR E  75     146.773 -66.312 158.733  1.00  0.79           O  
ATOM    377  CB  TYR E  75     146.696 -69.221 160.095  1.00  0.79           C  
ATOM    378  CG  TYR E  75     145.218 -69.002 160.108  1.00  0.79           C  
ATOM    379  CD1 TYR E  75     144.387 -69.827 159.331  1.00  0.79           C  
ATOM    380  CD2 TYR E  75     144.651 -67.967 160.858  1.00  0.79           C  
ATOM    381  CE1 TYR E  75     143.000 -69.625 159.325  1.00  0.79           C  
ATOM    382  CE2 TYR E  75     143.271 -67.745 160.824  1.00  0.79           C  
ATOM    383  CZ  TYR E  75     142.445 -68.584 160.073  1.00  0.79           C  
ATOM    384  OH  TYR E  75     141.059 -68.363 160.058  1.00  0.79           O  
ATOM    385  N   SER E  76     148.846 -66.858 159.397  1.00  0.77           N  
ATOM    386  CA  SER E  76     149.279 -65.496 159.670  1.00  0.77           C  
ATOM    387  C   SER E  76     149.913 -64.864 158.450  1.00  0.77           C  
ATOM    388  O   SER E  76     149.530 -63.759 158.050  1.00  0.77           O  
ATOM    389  CB  SER E  76     150.260 -65.491 160.877  1.00  0.77           C  
ATOM    390  OG  SER E  76     150.515 -64.175 161.362  1.00  0.77           O  
ATOM    391  N   ARG E  77     150.884 -65.539 157.806  1.00  0.66           N  
ATOM    392  CA  ARG E  77     151.559 -65.090 156.589  1.00  0.66           C  
ATOM    393  C   ARG E  77     152.471 -63.864 156.729  1.00  0.66           C  
ATOM    394  O   ARG E  77     153.092 -63.458 155.741  1.00  0.66           O  
ATOM    395  CB  ARG E  77     150.591 -64.896 155.387  1.00  0.66           C  
ATOM    396  CG  ARG E  77     149.664 -66.092 155.091  1.00  0.66           C  
ATOM    397  CD  ARG E  77     148.664 -65.765 153.977  1.00  0.66           C  
ATOM    398  NE  ARG E  77     147.550 -66.773 154.042  1.00  0.66           N  
ATOM    399  CZ  ARG E  77     147.518 -67.952 153.406  1.00  0.66           C  
ATOM    400  NH1 ARG E  77     148.518 -68.351 152.632  1.00  0.66           N  
ATOM    401  NH2 ARG E  77     146.460 -68.746 153.548  1.00  0.66           N  
ATOM    402  N   ILE E  78     152.633 -63.286 157.938  1.00  0.72           N  
ATOM    403  CA  ILE E  78     153.551 -62.176 158.202  1.00  0.72           C  
ATOM    404  C   ILE E  78     154.763 -62.644 158.989  1.00  0.72           C  
ATOM    405  O   ILE E  78     155.762 -61.918 159.108  1.00  0.72           O  
ATOM    406  CB  ILE E  78     152.884 -61.017 158.954  1.00  0.72           C  
ATOM    407  CG1 ILE E  78     152.302 -61.440 160.327  1.00  0.72           C  
ATOM    408  CG2 ILE E  78     151.795 -60.420 158.032  1.00  0.72           C  
ATOM    409  CD1 ILE E  78     151.832 -60.254 161.180  1.00  0.72           C  
ATOM    410  N   GLY E  79     154.764 -63.889 159.506  1.00  0.71           N  
ATOM    411  CA  GLY E  79     155.934 -64.493 160.132  1.00  0.71           C  
ATOM    412  C   GLY E  79     156.821 -65.009 159.050  1.00  0.71           C  
ATOM    413  O   GLY E  79     156.548 -66.041 158.438  1.00  0.71           O  
ATOM    414  N   ARG E  80     157.888 -64.260 158.747  1.00  0.61           N  
ATOM    415  CA  ARG E  80     158.765 -64.599 157.660  1.00  0.61           C  
ATOM    416  C   ARG E  80     160.211 -64.344 158.041  1.00  0.61           C  
ATOM    417  O   ARG E  80     161.029 -63.882 157.253  1.00  0.61           O  
ATOM    418  CB  ARG E  80     158.335 -63.869 156.352  1.00  0.61           C  
ATOM    419  CG  ARG E  80     158.988 -64.402 155.049  1.00  0.61           C  
ATOM    420  CD  ARG E  80     158.862 -65.911 154.789  1.00  0.61           C  
ATOM    421  NE  ARG E  80     157.456 -66.188 154.364  1.00  0.61           N  
ATOM    422  CZ  ARG E  80     157.021 -67.404 154.006  1.00  0.61           C  
ATOM    423  NH1 ARG E  80     157.841 -68.450 154.021  1.00  0.61           N  
ATOM    424  NH2 ARG E  80     155.755 -67.592 153.648  1.00  0.61           N  
ATOM    425  N   SER E  81     160.573 -64.703 159.293  1.00  0.69           N  
ATOM    426  CA  SER E  81     161.955 -64.841 159.711  1.00  0.69           C  
ATOM    427  C   SER E  81     162.534 -66.147 159.193  1.00  0.69           C  
ATOM    428  O   SER E  81     161.893 -66.947 158.515  1.00  0.69           O  
ATOM    429  CB  SER E  81     162.221 -64.554 161.242  1.00  0.69           C  
ATOM    430  OG  SER E  81     162.291 -65.662 162.146  1.00  0.69           O  
ATOM    431  N   VAL E  82     163.822 -66.361 159.476  1.00  0.75           N  
ATOM    432  CA  VAL E  82     164.550 -67.577 159.198  1.00  0.75           C  
ATOM    433  C   VAL E  82     163.990 -68.775 159.953  1.00  0.75           C  
ATOM    434  O   VAL E  82     163.862 -69.882 159.419  1.00  0.75           O  
ATOM    435  CB  VAL E  82     166.023 -67.346 159.495  1.00  0.75           C  
ATOM    436  CG1 VAL E  82     166.593 -66.434 158.389  1.00  0.75           C  
ATOM    437  CG2 VAL E  82     166.254 -66.733 160.898  1.00  0.75           C  
ATOM    438  N   THR E  83     163.553 -68.574 161.207  1.00  0.75           N  
ATOM    439  CA  THR E  83     163.045 -69.635 162.059  1.00  0.75           C  
ATOM    440  C   THR E  83     161.593 -69.917 161.723  1.00  0.75           C  
ATOM    441  O   THR E  83     161.116 -71.044 161.862  1.00  0.75           O  
ATOM    442  CB  THR E  83     163.190 -69.333 163.549  1.00  0.75           C  
ATOM    443  OG1 THR E  83     164.447 -68.733 163.812  1.00  0.75           O  
ATOM    444  CG2 THR E  83     163.183 -70.648 164.342  1.00  0.75           C  
ATOM    445  N   ASP E  84     160.867 -68.924 161.163  1.00  0.77           N  
ATOM    446  CA  ASP E  84     159.469 -69.042 160.781  1.00  0.77           C  
ATOM    447  C   ASP E  84     159.316 -69.888 159.508  1.00  0.77           C  
ATOM    448  O   ASP E  84     158.238 -70.396 159.184  1.00  0.77           O  
ATOM    449  CB  ASP E  84     158.825 -67.645 160.537  1.00  0.77           C  
ATOM    450  CG  ASP E  84     158.962 -66.680 161.705  1.00  0.77           C  
ATOM    451  OD1 ASP E  84     159.111 -67.120 162.869  1.00  0.77           O  
ATOM    452  OD2 ASP E  84     158.940 -65.452 161.420  1.00  0.77           O  
ATOM    453  N   VAL E  85     160.400 -70.093 158.737  1.00  0.77           N  
ATOM    454  CA  VAL E  85     160.356 -70.891 157.522  1.00  0.77           C  
ATOM    455  C   VAL E  85     161.017 -72.250 157.695  1.00  0.77           C  
ATOM    456  O   VAL E  85     160.615 -73.234 157.076  1.00  0.77           O  
ATOM    457  CB  VAL E  85     160.918 -70.102 156.345  1.00  0.77           C  
ATOM    458  CG1 VAL E  85     162.462 -70.070 156.333  1.00  0.77           C  
ATOM    459  CG2 VAL E  85     160.329 -70.664 155.034  1.00  0.77           C  
ATOM    460  N   TYR E  86     161.994 -72.417 158.606  1.00  0.79           N  
ATOM    461  CA  TYR E  86     162.539 -73.738 158.905  1.00  0.79           C  
ATOM    462  C   TYR E  86     161.537 -74.636 159.564  1.00  0.79           C  
ATOM    463  O   TYR E  86     161.464 -75.836 159.278  1.00  0.79           O  
ATOM    464  CB  TYR E  86     163.800 -73.664 159.779  1.00  0.79           C  
ATOM    465  CG  TYR E  86     164.955 -73.057 159.027  1.00  0.79           C  
ATOM    466  CD1 TYR E  86     165.118 -73.088 157.618  1.00  0.79           C  
ATOM    467  CD2 TYR E  86     165.939 -72.433 159.798  1.00  0.79           C  
ATOM    468  CE1 TYR E  86     166.233 -72.482 157.017  1.00  0.79           C  
ATOM    469  CE2 TYR E  86     167.035 -71.824 159.189  1.00  0.79           C  
ATOM    470  CZ  TYR E  86     167.192 -71.853 157.809  1.00  0.79           C  
ATOM    471  OH  TYR E  86     168.321 -71.238 157.239  1.00  0.79           O  
ATOM    472  N   LEU E  87     160.694 -74.062 160.425  1.00  0.78           N  
ATOM    473  CA  LEU E  87     159.606 -74.763 161.046  1.00  0.78           C  
ATOM    474  C   LEU E  87     158.496 -75.142 160.113  1.00  0.78           C  
ATOM    475  O   LEU E  87     157.804 -76.130 160.356  1.00  0.78           O  
ATOM    476  CB  LEU E  87     159.080 -73.950 162.239  1.00  0.78           C  
ATOM    477  CG  LEU E  87     159.836 -74.310 163.539  1.00  0.78           C  
ATOM    478  CD1 LEU E  87     159.834 -75.825 163.791  1.00  0.78           C  
ATOM    479  CD2 LEU E  87     161.282 -73.807 163.662  1.00  0.78           C  
ATOM    480  N   LEU E  88     158.354 -74.434 158.981  1.00  0.78           N  
ATOM    481  CA  LEU E  88     157.491 -74.850 157.907  1.00  0.78           C  
ATOM    482  C   LEU E  88     158.008 -76.158 157.333  1.00  0.78           C  
ATOM    483  O   LEU E  88     157.359 -77.197 157.432  1.00  0.78           O  
ATOM    484  CB  LEU E  88     157.504 -73.723 156.841  1.00  0.78           C  
ATOM    485  CG  LEU E  88     156.357 -73.699 155.814  1.00  0.78           C  
ATOM    486  CD1 LEU E  88     156.382 -72.333 155.120  1.00  0.78           C  
ATOM    487  CD2 LEU E  88     156.450 -74.792 154.737  1.00  0.78           C  
ATOM    488  N   ASN E  89     159.249 -76.182 156.820  1.00  0.81           N  
ATOM    489  CA  ASN E  89     159.804 -77.330 156.128  1.00  0.81           C  
ATOM    490  C   ASN E  89     160.011 -78.535 157.008  1.00  0.81           C  
ATOM    491  O   ASN E  89     159.846 -79.672 156.564  1.00  0.81           O  
ATOM    492  CB  ASN E  89     161.122 -76.989 155.411  1.00  0.81           C  
ATOM    493  CG  ASN E  89     160.816 -75.976 154.324  1.00  0.81           C  
ATOM    494  OD1 ASN E  89     160.387 -74.842 154.570  1.00  0.81           O  
ATOM    495  ND2 ASN E  89     161.058 -76.324 153.051  1.00  0.81           N  
ATOM    496  N   LEU E  90     160.369 -78.308 158.279  1.00  0.79           N  
ATOM    497  CA  LEU E  90     160.464 -79.346 159.270  1.00  0.79           C  
ATOM    498  C   LEU E  90     159.122 -79.977 159.600  1.00  0.79           C  
ATOM    499  O   LEU E  90     159.007 -81.202 159.597  1.00  0.79           O  
ATOM    500  CB  LEU E  90     161.153 -78.794 160.532  1.00  0.79           C  
ATOM    501  CG  LEU E  90     161.667 -79.899 161.471  1.00  0.79           C  
ATOM    502  CD1 LEU E  90     162.681 -80.851 160.805  1.00  0.79           C  
ATOM    503  CD2 LEU E  90     162.304 -79.248 162.706  1.00  0.79           C  
ATOM    504  N   ALA E  91     158.047 -79.189 159.806  1.00  0.83           N  
ATOM    505  CA  ALA E  91     156.699 -79.697 159.987  1.00  0.83           C  
ATOM    506  C   ALA E  91     156.172 -80.367 158.720  1.00  0.83           C  
ATOM    507  O   ALA E  91     155.509 -81.399 158.782  1.00  0.83           O  
ATOM    508  CB  ALA E  91     155.770 -78.571 160.477  1.00  0.83           C  
ATOM    509  N   MET E  92     156.499 -79.838 157.519  1.00  0.76           N  
ATOM    510  CA  MET E  92     156.162 -80.471 156.251  1.00  0.76           C  
ATOM    511  C   MET E  92     156.818 -81.823 156.061  1.00  0.76           C  
ATOM    512  O   MET E  92     156.158 -82.796 155.701  1.00  0.76           O  
ATOM    513  CB  MET E  92     156.579 -79.602 155.036  1.00  0.76           C  
ATOM    514  CG  MET E  92     155.720 -78.333 154.883  1.00  0.76           C  
ATOM    515  SD  MET E  92     153.932 -78.569 154.687  1.00  0.76           S  
ATOM    516  CE  MET E  92     154.065 -79.250 153.019  1.00  0.76           C  
ATOM    517  N   ALA E  93     158.132 -81.935 156.329  1.00  0.82           N  
ATOM    518  CA  ALA E  93     158.860 -83.182 156.295  1.00  0.82           C  
ATOM    519  C   ALA E  93     158.444 -84.154 157.381  1.00  0.82           C  
ATOM    520  O   ALA E  93     158.343 -85.356 157.134  1.00  0.82           O  
ATOM    521  CB  ALA E  93     160.378 -82.939 156.342  1.00  0.82           C  
ATOM    522  N   ASP E  94     158.141 -83.703 158.603  1.00  0.77           N  
ATOM    523  CA  ASP E  94     157.634 -84.561 159.637  1.00  0.77           C  
ATOM    524  C   ASP E  94     156.248 -85.119 159.248  1.00  0.77           C  
ATOM    525  O   ASP E  94     155.964 -86.315 159.329  1.00  0.77           O  
ATOM    526  CB  ASP E  94     157.738 -83.743 160.941  1.00  0.77           C  
ATOM    527  CG  ASP E  94     157.736 -84.711 162.088  1.00  0.77           C  
ATOM    528  OD1 ASP E  94     156.651 -85.267 162.374  1.00  0.77           O  
ATOM    529  OD2 ASP E  94     158.836 -84.940 162.644  1.00  0.77           O  
ATOM    530  N   LEU E  95     155.369 -84.272 158.679  1.00  0.78           N  
ATOM    531  CA  LEU E  95     154.041 -84.658 158.245  1.00  0.78           C  
ATOM    532  C   LEU E  95     154.032 -85.651 157.099  1.00  0.78           C  
ATOM    533  O   LEU E  95     153.303 -86.648 157.077  1.00  0.78           O  
ATOM    534  CB  LEU E  95     153.255 -83.391 157.839  1.00  0.78           C  
ATOM    535  CG  LEU E  95     151.731 -83.578 157.722  1.00  0.78           C  
ATOM    536  CD1 LEU E  95     151.146 -84.412 158.873  1.00  0.78           C  
ATOM    537  CD2 LEU E  95     151.055 -82.199 157.722  1.00  0.78           C  
ATOM    538  N   LEU E  96     154.907 -85.416 156.119  1.00  0.78           N  
ATOM    539  CA  LEU E  96     155.125 -86.232 154.952  1.00  0.78           C  
ATOM    540  C   LEU E  96     155.813 -87.559 155.309  1.00  0.78           C  
ATOM    541  O   LEU E  96     155.596 -88.594 154.679  1.00  0.78           O  
ATOM    542  CB  LEU E  96     155.846 -85.300 153.953  1.00  0.78           C  
ATOM    543  CG  LEU E  96     155.875 -85.707 152.470  1.00  0.78           C  
ATOM    544  CD1 LEU E  96     156.184 -84.439 151.660  1.00  0.78           C  
ATOM    545  CD2 LEU E  96     156.910 -86.781 152.105  1.00  0.78           C  
ATOM    546  N   PHE E  97     156.573 -87.587 156.432  1.00  0.77           N  
ATOM    547  CA  PHE E  97     157.105 -88.781 157.069  1.00  0.77           C  
ATOM    548  C   PHE E  97     155.963 -89.682 157.543  1.00  0.77           C  
ATOM    549  O   PHE E  97     156.002 -90.909 157.389  1.00  0.77           O  
ATOM    550  CB  PHE E  97     158.015 -88.394 158.280  1.00  0.77           C  
ATOM    551  CG  PHE E  97     158.965 -89.490 158.639  1.00  0.77           C  
ATOM    552  CD1 PHE E  97     158.517 -90.605 159.354  1.00  0.77           C  
ATOM    553  CD2 PHE E  97     160.320 -89.409 158.291  1.00  0.77           C  
ATOM    554  CE1 PHE E  97     159.398 -91.631 159.686  1.00  0.77           C  
ATOM    555  CE2 PHE E  97     161.202 -90.449 158.593  1.00  0.77           C  
ATOM    556  CZ  PHE E  97     160.746 -91.560 159.310  1.00  0.77           C  
ATOM    557  N   ALA E  98     154.899 -89.072 158.110  1.00  0.78           N  
ATOM    558  CA  ALA E  98     153.746 -89.753 158.650  1.00  0.78           C  
ATOM    559  C   ALA E  98     152.739 -90.162 157.577  1.00  0.78           C  
ATOM    560  O   ALA E  98     151.895 -91.028 157.808  1.00  0.78           O  
ATOM    561  CB  ALA E  98     153.078 -88.929 159.773  1.00  0.78           C  
ATOM    562  N   MET E  99     152.839 -89.646 156.333  1.00  0.74           N  
ATOM    563  CA  MET E  99     152.034 -90.099 155.200  1.00  0.74           C  
ATOM    564  C   MET E  99     152.283 -91.553 154.870  1.00  0.74           C  
ATOM    565  O   MET E  99     151.388 -92.294 154.450  1.00  0.74           O  
ATOM    566  CB  MET E  99     152.283 -89.247 153.929  1.00  0.74           C  
ATOM    567  CG  MET E  99     151.686 -87.830 154.046  1.00  0.74           C  
ATOM    568  SD  MET E  99     149.903 -87.762 154.419  1.00  0.74           S  
ATOM    569  CE  MET E  99     149.314 -88.547 152.893  1.00  0.74           C  
ATOM    570  N   THR E 100     153.516 -92.023 155.099  1.00  0.76           N  
ATOM    571  CA  THR E 100     153.921 -93.373 154.778  1.00  0.76           C  
ATOM    572  C   THR E 100     153.730 -94.288 155.942  1.00  0.76           C  
ATOM    573  O   THR E 100     154.019 -95.487 155.866  1.00  0.76           O  
ATOM    574  CB  THR E 100     155.378 -93.465 154.338  1.00  0.76           C  
ATOM    575  OG1 THR E 100     156.400 -93.366 155.304  1.00  0.76           O  
ATOM    576  CG2 THR E 100     155.738 -92.305 153.424  1.00  0.76           C  
ATOM    577  N   LEU E 101     153.250 -93.738 157.067  1.00  0.75           N  
ATOM    578  CA  LEU E 101     153.220 -94.433 158.320  1.00  0.75           C  
ATOM    579  C   LEU E 101     152.324 -95.652 158.354  1.00  0.75           C  
ATOM    580  O   LEU E 101     152.889 -96.719 158.558  1.00  0.75           O  
ATOM    581  CB  LEU E 101     152.944 -93.422 159.436  1.00  0.75           C  
ATOM    582  CG  LEU E 101     153.333 -93.824 160.863  1.00  0.75           C  
ATOM    583  CD1 LEU E 101     154.685 -94.554 161.015  1.00  0.75           C  
ATOM    584  CD2 LEU E 101     153.396 -92.517 161.653  1.00  0.75           C  
ATOM    585  N   PRO E 102     151.017 -95.666 158.056  1.00  0.80           N  
ATOM    586  CA  PRO E 102     150.199 -96.835 158.330  1.00  0.80           C  
ATOM    587  C   PRO E 102     150.475 -97.907 157.288  1.00  0.80           C  
ATOM    588  O   PRO E 102     150.209 -99.083 157.534  1.00  0.80           O  
ATOM    589  CB  PRO E 102     148.755 -96.321 158.255  1.00  0.80           C  
ATOM    590  CG  PRO E 102     148.838 -95.152 157.267  1.00  0.80           C  
ATOM    591  CD  PRO E 102     150.215 -94.544 157.565  1.00  0.80           C  
ATOM    592  N   ILE E 103     151.000 -97.534 156.105  1.00  0.77           N  
ATOM    593  CA  ILE E 103     151.436 -98.463 155.074  1.00  0.77           C  
ATOM    594  C   ILE E 103     152.653 -99.253 155.523  1.00  0.77           C  
ATOM    595  O   ILE E 103     152.713-100.480 155.394  1.00  0.77           O  
ATOM    596  CB  ILE E 103     151.728 -97.746 153.753  1.00  0.77           C  
ATOM    597  CG1 ILE E 103     150.432 -97.101 153.196  1.00  0.77           C  
ATOM    598  CG2 ILE E 103     152.319 -98.734 152.711  1.00  0.77           C  
ATOM    599  CD1 ILE E 103     150.265 -95.608 153.517  1.00  0.77           C  
ATOM    600  N   TRP E 104     153.651 -98.578 156.120  1.00  0.70           N  
ATOM    601  CA  TRP E 104     154.815 -99.211 156.702  1.00  0.70           C  
ATOM    602  C   TRP E 104     154.465-100.069 157.916  1.00  0.70           C  
ATOM    603  O   TRP E 104     154.994-101.168 158.107  1.00  0.70           O  
ATOM    604  CB  TRP E 104     155.866 -98.130 157.034  1.00  0.70           C  
ATOM    605  CG  TRP E 104     157.256 -98.728 157.243  1.00  0.70           C  
ATOM    606  CD1 TRP E 104     157.786 -99.339 158.348  1.00  0.70           C  
ATOM    607  CD2 TRP E 104     158.227 -98.838 156.200  1.00  0.70           C  
ATOM    608  NE1 TRP E 104     159.055 -99.802 158.057  1.00  0.70           N  
ATOM    609  CE2 TRP E 104     159.355 -99.510 156.754  1.00  0.70           C  
ATOM    610  CE3 TRP E 104     158.226 -98.431 154.875  1.00  0.70           C  
ATOM    611  CZ2 TRP E 104     160.487 -99.725 155.994  1.00  0.70           C  
ATOM    612  CZ3 TRP E 104     159.371 -98.659 154.111  1.00  0.70           C  
ATOM    613  CH2 TRP E 104     160.496 -99.293 154.664  1.00  0.70           C  
ATOM    614  N   THR E 105     153.494 -99.598 158.718  1.00  0.74           N  
ATOM    615  CA  THR E 105     152.864-100.281 159.840  1.00  0.74           C  
ATOM    616  C   THR E 105     152.217-101.589 159.434  1.00  0.74           C  
ATOM    617  O   THR E 105     152.374-102.619 160.094  1.00  0.74           O  
ATOM    618  CB  THR E 105     151.811 -99.395 160.472  1.00  0.74           C  
ATOM    619  OG1 THR E 105     152.416 -98.180 160.851  1.00  0.74           O  
ATOM    620  CG2 THR E 105     151.226-100.031 161.718  1.00  0.74           C  
ATOM    621  N   ALA E 106     151.527-101.606 158.276  1.00  0.79           N  
ATOM    622  CA  ALA E 106     150.881-102.776 157.712  1.00  0.79           C  
ATOM    623  C   ALA E 106     151.881-103.868 157.343  1.00  0.79           C  
ATOM    624  O   ALA E 106     151.574-105.065 157.415  1.00  0.79           O  
ATOM    625  CB  ALA E 106     150.021-102.373 156.489  1.00  0.79           C  
ATOM    626  N   SER E 107     153.116-103.478 156.974  1.00  0.73           N  
ATOM    627  CA  SER E 107     154.166-104.409 156.591  1.00  0.73           C  
ATOM    628  C   SER E 107     154.945-104.937 157.775  1.00  0.73           C  
ATOM    629  O   SER E 107     155.611-105.974 157.719  1.00  0.73           O  
ATOM    630  CB  SER E 107     155.179-103.750 155.629  1.00  0.73           C  
ATOM    631  OG  SER E 107     156.068-104.734 155.094  1.00  0.73           O  
ATOM    632  N   LYS E 108     154.884-104.262 158.934  1.00  0.67           N  
ATOM    633  CA  LYS E 108     155.593-104.732 160.103  1.00  0.67           C  
ATOM    634  C   LYS E 108     155.004-105.999 160.686  1.00  0.67           C  
ATOM    635  O   LYS E 108     155.742-106.843 161.213  1.00  0.67           O  
ATOM    636  CB  LYS E 108     155.672-103.647 161.201  1.00  0.67           C  
ATOM    637  CG  LYS E 108     156.819-103.888 162.206  1.00  0.67           C  
ATOM    638  CD  LYS E 108     158.227-103.679 161.613  1.00  0.67           C  
ATOM    639  CE  LYS E 108     158.493-102.204 161.273  1.00  0.67           C  
ATOM    640  NZ  LYS E 108     159.796-102.049 160.593  1.00  0.67           N  
ATOM    641  N   ALA E 109     153.665-106.118 160.620  1.00  0.66           N  
ATOM    642  CA  ALA E 109     152.905-107.238 161.120  1.00  0.66           C  
ATOM    643  C   ALA E 109     152.732-108.391 160.136  1.00  0.66           C  
ATOM    644  O   ALA E 109     152.862-109.546 160.553  1.00  0.66           O  
ATOM    645  CB  ALA E 109     151.513-106.751 161.578  1.00  0.66           C  
ATOM    646  N   LYS E 110     152.411-108.136 158.847  1.00  0.63           N  
ATOM    647  CA  LYS E 110     152.058-109.181 157.888  1.00  0.63           C  
ATOM    648  C   LYS E 110     153.028-109.308 156.726  1.00  0.63           C  
ATOM    649  O   LYS E 110     152.780-110.087 155.801  1.00  0.63           O  
ATOM    650  CB  LYS E 110     150.675-108.864 157.258  1.00  0.63           C  
ATOM    651  CG  LYS E 110     149.522-108.906 158.268  1.00  0.63           C  
ATOM    652  CD  LYS E 110     148.166-108.675 157.583  1.00  0.63           C  
ATOM    653  CE  LYS E 110     146.986-108.747 158.557  1.00  0.63           C  
ATOM    654  NZ  LYS E 110     145.705-108.505 157.850  1.00  0.63           N  
ATOM    655  N   GLY E 111     154.137-108.547 156.704  1.00  0.72           N  
ATOM    656  CA  GLY E 111     155.034-108.523 155.555  1.00  0.72           C  
ATOM    657  C   GLY E 111     154.532-107.650 154.437  1.00  0.72           C  
ATOM    658  O   GLY E 111     153.469-107.051 154.494  1.00  0.72           O  
ATOM    659  N   TRP E 112     155.352-107.512 153.374  1.00  0.65           N  
ATOM    660  CA  TRP E 112     155.032-106.651 152.260  1.00  0.65           C  
ATOM    661  C   TRP E 112     153.885-107.164 151.392  1.00  0.65           C  
ATOM    662  O   TRP E 112     153.714-108.355 151.158  1.00  0.65           O  
ATOM    663  CB  TRP E 112     156.297-106.283 151.434  1.00  0.65           C  
ATOM    664  CG  TRP E 112     156.058-105.130 150.464  1.00  0.65           C  
ATOM    665  CD1 TRP E 112     155.817-105.208 149.124  1.00  0.65           C  
ATOM    666  CD2 TRP E 112     155.795-103.771 150.852  1.00  0.65           C  
ATOM    667  NE1 TRP E 112     155.402-103.984 148.643  1.00  0.65           N  
ATOM    668  CE2 TRP E 112     155.363-103.084 149.695  1.00  0.65           C  
ATOM    669  CE3 TRP E 112     155.872-103.119 152.074  1.00  0.65           C  
ATOM    670  CZ2 TRP E 112     155.037-101.734 149.777  1.00  0.65           C  
ATOM    671  CZ3 TRP E 112     155.513-101.767 152.158  1.00  0.65           C  
ATOM    672  CH2 TRP E 112     155.111-101.072 151.011  1.00  0.65           C  
ATOM    673  N   VAL E 113     153.054-106.224 150.903  1.00  0.68           N  
ATOM    674  CA  VAL E 113     151.747-106.545 150.363  1.00  0.68           C  
ATOM    675  C   VAL E 113     151.667-106.479 148.854  1.00  0.68           C  
ATOM    676  O   VAL E 113     150.737-107.036 148.256  1.00  0.68           O  
ATOM    677  CB  VAL E 113     150.719-105.548 150.902  1.00  0.68           C  
ATOM    678  CG1 VAL E 113     150.641-105.678 152.435  1.00  0.68           C  
ATOM    679  CG2 VAL E 113     151.044-104.083 150.513  1.00  0.68           C  
ATOM    680  N   PHE E 114     152.602-105.798 148.172  1.00  0.60           N  
ATOM    681  CA  PHE E 114     152.449-105.492 146.766  1.00  0.60           C  
ATOM    682  C   PHE E 114     153.731-105.744 146.011  1.00  0.60           C  
ATOM    683  O   PHE E 114     154.667-106.380 146.489  1.00  0.60           O  
ATOM    684  CB  PHE E 114     151.936-104.025 146.556  1.00  0.60           C  
ATOM    685  CG  PHE E 114     151.135-103.851 145.282  1.00  0.60           C  
ATOM    686  CD1 PHE E 114     150.035-104.688 145.024  1.00  0.60           C  
ATOM    687  CD2 PHE E 114     151.450-102.852 144.343  1.00  0.60           C  
ATOM    688  CE1 PHE E 114     149.289-104.552 143.847  1.00  0.60           C  
ATOM    689  CE2 PHE E 114     150.688-102.692 143.179  1.00  0.60           C  
ATOM    690  CZ  PHE E 114     149.611-103.548 142.927  1.00  0.60           C  
ATOM    691  N   GLY E 115     153.798-105.290 144.753  1.00  0.67           N  
ATOM    692  CA  GLY E 115     154.980-105.477 143.938  1.00  0.67           C  
ATOM    693  C   GLY E 115     156.116-104.546 144.273  1.00  0.67           C  
ATOM    694  O   GLY E 115     156.203-103.921 145.322  1.00  0.67           O  
ATOM    695  N   THR E 116     157.010-104.386 143.282  1.00  0.66           N  
ATOM    696  CA  THR E 116     158.095-103.417 143.326  1.00  0.66           C  
ATOM    697  C   THR E 116     157.641-101.952 143.338  1.00  0.66           C  
ATOM    698  O   THR E 116     158.340-101.177 143.988  1.00  0.66           O  
ATOM    699  CB  THR E 116     159.168-103.710 142.268  1.00  0.66           C  
ATOM    700  OG1 THR E 116     160.356-102.975 142.492  1.00  0.66           O  
ATOM    701  CG2 THR E 116     158.703-103.359 140.852  1.00  0.66           C  
ATOM    702  N   PRO E 117     156.558-101.394 142.731  1.00  0.71           N  
ATOM    703  CA  PRO E 117     156.418 -99.951 142.701  1.00  0.71           C  
ATOM    704  C   PRO E 117     156.004 -99.388 144.011  1.00  0.71           C  
ATOM    705  O   PRO E 117     156.301 -98.225 144.266  1.00  0.71           O  
ATOM    706  CB  PRO E 117     155.388 -99.645 141.610  1.00  0.71           C  
ATOM    707  CG  PRO E 117     154.550-100.923 141.490  1.00  0.71           C  
ATOM    708  CD  PRO E 117     155.452-102.049 142.021  1.00  0.71           C  
ATOM    709  N   LEU E 118     155.311-100.161 144.847  1.00  0.74           N  
ATOM    710  CA  LEU E 118     154.807 -99.606 146.069  1.00  0.74           C  
ATOM    711  C   LEU E 118     155.889 -99.341 147.101  1.00  0.74           C  
ATOM    712  O   LEU E 118     155.954 -98.258 147.697  1.00  0.74           O  
ATOM    713  CB  LEU E 118     153.666-100.491 146.603  1.00  0.74           C  
ATOM    714  CG  LEU E 118     152.785 -99.765 147.639  1.00  0.74           C  
ATOM    715  CD1 LEU E 118     151.975 -98.651 146.949  1.00  0.74           C  
ATOM    716  CD2 LEU E 118     151.840-100.735 148.369  1.00  0.74           C  
ATOM    717  N   CYS E 119     156.825-100.282 147.322  1.00  0.72           N  
ATOM    718  CA  CYS E 119     157.836-100.098 148.346  1.00  0.72           C  
ATOM    719  C   CYS E 119     158.958 -99.170 147.879  1.00  0.72           C  
ATOM    720  O   CYS E 119     159.579 -98.485 148.695  1.00  0.72           O  
ATOM    721  CB  CYS E 119     158.349-101.446 148.939  1.00  0.72           C  
ATOM    722  SG  CYS E 119     159.843-102.135 148.186  1.00  0.72           S  
ATOM    723  N   LYS E 120     159.227 -99.093 146.550  1.00  0.69           N  
ATOM    724  CA  LYS E 120     160.279 -98.257 145.984  1.00  0.69           C  
ATOM    725  C   LYS E 120     160.016 -96.781 146.183  1.00  0.69           C  
ATOM    726  O   LYS E 120     160.940 -96.021 146.467  1.00  0.69           O  
ATOM    727  CB  LYS E 120     160.643 -98.592 144.510  1.00  0.69           C  
ATOM    728  CG  LYS E 120     159.599 -98.122 143.491  1.00  0.69           C  
ATOM    729  CD  LYS E 120     159.949 -98.515 142.047  1.00  0.69           C  
ATOM    730  CE  LYS E 120     158.998 -97.932 140.989  1.00  0.69           C  
ATOM    731  NZ  LYS E 120     159.345 -98.463 139.654  1.00  0.69           N  
ATOM    732  N   VAL E 121     158.747 -96.337 146.076  1.00  0.74           N  
ATOM    733  CA  VAL E 121     158.369 -94.951 146.253  1.00  0.74           C  
ATOM    734  C   VAL E 121     158.081 -94.638 147.708  1.00  0.74           C  
ATOM    735  O   VAL E 121     158.420 -93.562 148.195  1.00  0.74           O  
ATOM    736  CB  VAL E 121     157.201 -94.565 145.349  1.00  0.74           C  
ATOM    737  CG1 VAL E 121     155.897 -95.306 145.722  1.00  0.74           C  
ATOM    738  CG2 VAL E 121     157.009 -93.034 145.377  1.00  0.74           C  
ATOM    739  N   VAL E 122     157.489 -95.561 148.490  1.00  0.78           N  
ATOM    740  CA  VAL E 122     157.225 -95.352 149.906  1.00  0.78           C  
ATOM    741  C   VAL E 122     158.479 -95.330 150.759  1.00  0.78           C  
ATOM    742  O   VAL E 122     158.618 -94.524 151.683  1.00  0.78           O  
ATOM    743  CB  VAL E 122     156.232 -96.384 150.419  1.00  0.78           C  
ATOM    744  CG1 VAL E 122     156.148 -96.383 151.959  1.00  0.78           C  
ATOM    745  CG2 VAL E 122     154.856 -95.999 149.833  1.00  0.78           C  
ATOM    746  N   SER E 123     159.451 -96.214 150.477  1.00  0.75           N  
ATOM    747  CA  SER E 123     160.708 -96.213 151.200  1.00  0.75           C  
ATOM    748  C   SER E 123     161.687 -95.193 150.646  1.00  0.75           C  
ATOM    749  O   SER E 123     162.558 -94.698 151.360  1.00  0.75           O  
ATOM    750  CB  SER E 123     161.331 -97.609 151.234  1.00  0.75           C  
ATOM    751  OG  SER E 123     162.165 -97.725 152.384  1.00  0.75           O  
ATOM    752  N   LEU E 124     161.490 -94.727 149.390  1.00  0.73           N  
ATOM    753  CA  LEU E 124     162.062 -93.467 148.940  1.00  0.73           C  
ATOM    754  C   LEU E 124     161.530 -92.324 149.798  1.00  0.73           C  
ATOM    755  O   LEU E 124     162.299 -91.515 150.316  1.00  0.73           O  
ATOM    756  CB  LEU E 124     161.703 -93.185 147.452  1.00  0.73           C  
ATOM    757  CG  LEU E 124     161.999 -91.763 146.928  1.00  0.73           C  
ATOM    758  CD1 LEU E 124     163.487 -91.408 147.063  1.00  0.73           C  
ATOM    759  CD2 LEU E 124     161.525 -91.626 145.474  1.00  0.73           C  
ATOM    760  N   LEU E 125     160.199 -92.280 150.027  1.00  0.76           N  
ATOM    761  CA  LEU E 125     159.507 -91.235 150.756  1.00  0.76           C  
ATOM    762  C   LEU E 125     159.878 -91.143 152.220  1.00  0.76           C  
ATOM    763  O   LEU E 125     159.937 -90.074 152.829  1.00  0.76           O  
ATOM    764  CB  LEU E 125     157.979 -91.375 150.570  1.00  0.76           C  
ATOM    765  CG  LEU E 125     157.216 -90.041 150.479  1.00  0.76           C  
ATOM    766  CD1 LEU E 125     157.767 -89.135 149.354  1.00  0.76           C  
ATOM    767  CD2 LEU E 125     155.728 -90.317 150.205  1.00  0.76           C  
ATOM    768  N   LYS E 126     160.174 -92.294 152.830  1.00  0.75           N  
ATOM    769  CA  LYS E 126     160.785 -92.348 154.135  1.00  0.75           C  
ATOM    770  C   LYS E 126     162.188 -91.791 154.181  1.00  0.75           C  
ATOM    771  O   LYS E 126     162.482 -90.993 155.078  1.00  0.75           O  
ATOM    772  CB  LYS E 126     160.801 -93.800 154.648  1.00  0.75           C  
ATOM    773  CG  LYS E 126     161.055 -93.871 156.167  1.00  0.75           C  
ATOM    774  CD  LYS E 126     160.487 -95.135 156.848  1.00  0.75           C  
ATOM    775  CE  LYS E 126     158.968 -95.317 156.710  1.00  0.75           C  
ATOM    776  NZ  LYS E 126     158.316 -94.083 157.189  1.00  0.75           N  
ATOM    777  N   GLU E 127     163.074 -92.137 153.234  1.00  0.77           N  
ATOM    778  CA  GLU E 127     164.479 -91.801 153.322  1.00  0.77           C  
ATOM    779  C   GLU E 127     164.812 -90.397 152.836  1.00  0.77           C  
ATOM    780  O   GLU E 127     165.753 -89.750 153.297  1.00  0.77           O  
ATOM    781  CB  GLU E 127     165.325 -92.878 152.612  1.00  0.77           C  
ATOM    782  CG  GLU E 127     166.810 -92.840 153.047  1.00  0.77           C  
ATOM    783  CD  GLU E 127     167.062 -93.426 154.435  1.00  0.77           C  
ATOM    784  OE1 GLU E 127     168.235 -93.831 154.643  1.00  0.77           O  
ATOM    785  OE2 GLU E 127     166.122 -93.490 155.266  1.00  0.77           O  
ATOM    786  N   VAL E 128     163.971 -89.809 151.958  1.00  0.77           N  
ATOM    787  CA  VAL E 128     164.039 -88.382 151.660  1.00  0.77           C  
ATOM    788  C   VAL E 128     163.612 -87.563 152.882  1.00  0.77           C  
ATOM    789  O   VAL E 128     164.095 -86.451 153.125  1.00  0.77           O  
ATOM    790  CB  VAL E 128     163.273 -87.992 150.385  1.00  0.77           C  
ATOM    791  CG1 VAL E 128     161.761 -88.238 150.520  1.00  0.77           C  
ATOM    792  CG2 VAL E 128     163.561 -86.519 150.017  1.00  0.77           C  
ATOM    793  N   ASN E 129     162.733 -88.102 153.740  1.00  0.77           N  
ATOM    794  CA  ASN E 129     162.255 -87.399 154.908  1.00  0.77           C  
ATOM    795  C   ASN E 129     163.015 -87.724 156.178  1.00  0.77           C  
ATOM    796  O   ASN E 129     163.043 -86.915 157.097  1.00  0.77           O  
ATOM    797  CB  ASN E 129     160.782 -87.742 155.117  1.00  0.77           C  
ATOM    798  CG  ASN E 129     159.987 -86.893 154.149  1.00  0.77           C  
ATOM    799  OD1 ASN E 129     160.286 -86.610 152.993  1.00  0.77           O  
ATOM    800  ND2 ASN E 129     158.907 -86.322 154.692  1.00  0.77           N  
ATOM    801  N   PHE E 130     163.699 -88.885 156.253  1.00  0.77           N  
ATOM    802  CA  PHE E 130     164.657 -89.208 157.292  1.00  0.77           C  
ATOM    803  C   PHE E 130     165.829 -88.244 157.188  1.00  0.77           C  
ATOM    804  O   PHE E 130     166.214 -87.610 158.165  1.00  0.77           O  
ATOM    805  CB  PHE E 130     165.074 -90.714 157.202  1.00  0.77           C  
ATOM    806  CG  PHE E 130     166.200 -91.047 158.150  1.00  0.77           C  
ATOM    807  CD1 PHE E 130     166.049 -90.938 159.544  1.00  0.77           C  
ATOM    808  CD2 PHE E 130     167.466 -91.359 157.632  1.00  0.77           C  
ATOM    809  CE1 PHE E 130     167.147 -91.127 160.394  1.00  0.77           C  
ATOM    810  CE2 PHE E 130     168.559 -91.556 158.480  1.00  0.77           C  
ATOM    811  CZ  PHE E 130     168.401 -91.450 159.865  1.00  0.77           C  
ATOM    812  N   TYR E 131     166.386 -88.005 155.993  1.00  0.80           N  
ATOM    813  CA  TYR E 131     167.495 -87.079 155.878  1.00  0.80           C  
ATOM    814  C   TYR E 131     167.094 -85.624 155.974  1.00  0.80           C  
ATOM    815  O   TYR E 131     167.746 -84.850 156.673  1.00  0.80           O  
ATOM    816  CB  TYR E 131     168.300 -87.357 154.596  1.00  0.80           C  
ATOM    817  CG  TYR E 131     169.040 -88.651 154.714  1.00  0.80           C  
ATOM    818  CD1 TYR E 131     169.799 -88.980 155.854  1.00  0.80           C  
ATOM    819  CD2 TYR E 131     168.970 -89.567 153.654  1.00  0.80           C  
ATOM    820  CE1 TYR E 131     170.450 -90.216 155.928  1.00  0.80           C  
ATOM    821  CE2 TYR E 131     169.652 -90.787 153.723  1.00  0.80           C  
ATOM    822  CZ  TYR E 131     170.378 -91.111 154.866  1.00  0.80           C  
ATOM    823  OH  TYR E 131     170.993 -92.365 154.972  1.00  0.80           O  
ATOM    824  N   SER E 132     165.982 -85.199 155.340  1.00  0.79           N  
ATOM    825  CA  SER E 132     165.497 -83.821 155.428  1.00  0.79           C  
ATOM    826  C   SER E 132     165.078 -83.480 156.842  1.00  0.79           C  
ATOM    827  O   SER E 132     165.394 -82.398 157.358  1.00  0.79           O  
ATOM    828  CB  SER E 132     164.401 -83.455 154.378  1.00  0.79           C  
ATOM    829  OG  SER E 132     163.088 -83.895 154.721  1.00  0.79           O  
ATOM    830  N   GLY E 133     164.456 -84.444 157.547  1.00  0.78           N  
ATOM    831  CA  GLY E 133     163.967 -84.311 158.905  1.00  0.78           C  
ATOM    832  C   GLY E 133     165.055 -84.276 159.927  1.00  0.78           C  
ATOM    833  O   GLY E 133     164.777 -83.948 161.077  1.00  0.78           O  
ATOM    834  N   ILE E 134     166.315 -84.570 159.550  1.00  0.82           N  
ATOM    835  CA  ILE E 134     167.481 -84.461 160.414  1.00  0.82           C  
ATOM    836  C   ILE E 134     168.411 -83.357 159.960  1.00  0.82           C  
ATOM    837  O   ILE E 134     168.997 -82.641 160.767  1.00  0.82           O  
ATOM    838  CB  ILE E 134     168.241 -85.783 160.481  1.00  0.82           C  
ATOM    839  CG1 ILE E 134     167.340 -86.893 161.064  1.00  0.82           C  
ATOM    840  CG2 ILE E 134     169.522 -85.641 161.333  1.00  0.82           C  
ATOM    841  CD1 ILE E 134     166.581 -86.483 162.325  1.00  0.82           C  
ATOM    842  N   LEU E 135     168.549 -83.105 158.651  1.00  0.81           N  
ATOM    843  CA  LEU E 135     169.395 -82.025 158.191  1.00  0.81           C  
ATOM    844  C   LEU E 135     168.788 -80.662 158.393  1.00  0.81           C  
ATOM    845  O   LEU E 135     169.503 -79.665 158.483  1.00  0.81           O  
ATOM    846  CB  LEU E 135     169.741 -82.207 156.709  1.00  0.81           C  
ATOM    847  CG  LEU E 135     170.767 -83.327 156.478  1.00  0.81           C  
ATOM    848  CD1 LEU E 135     170.834 -83.659 154.982  1.00  0.81           C  
ATOM    849  CD2 LEU E 135     172.156 -82.930 157.014  1.00  0.81           C  
ATOM    850  N   LEU E 136     167.464 -80.562 158.548  1.00  0.81           N  
ATOM    851  CA  LEU E 136     166.855 -79.358 159.067  1.00  0.81           C  
ATOM    852  C   LEU E 136     167.121 -79.120 160.541  1.00  0.81           C  
ATOM    853  O   LEU E 136     167.299 -77.969 160.955  1.00  0.81           O  
ATOM    854  CB  LEU E 136     165.361 -79.322 158.758  1.00  0.81           C  
ATOM    855  CG  LEU E 136     165.057 -79.084 157.268  1.00  0.81           C  
ATOM    856  CD1 LEU E 136     163.542 -79.208 157.074  1.00  0.81           C  
ATOM    857  CD2 LEU E 136     165.569 -77.720 156.754  1.00  0.81           C  
ATOM    858  N   LEU E 137     167.253 -80.156 161.381  1.00  0.80           N  
ATOM    859  CA  LEU E 137     167.766 -80.037 162.742  1.00  0.80           C  
ATOM    860  C   LEU E 137     169.210 -79.561 162.767  1.00  0.80           C  
ATOM    861  O   LEU E 137     169.621 -78.854 163.696  1.00  0.80           O  
ATOM    862  CB  LEU E 137     167.660 -81.379 163.492  1.00  0.80           C  
ATOM    863  CG  LEU E 137     166.321 -81.595 164.220  1.00  0.80           C  
ATOM    864  CD1 LEU E 137     165.112 -81.603 163.273  1.00  0.80           C  
ATOM    865  CD2 LEU E 137     166.438 -82.928 164.971  1.00  0.80           C  
ATOM    866  N   ALA E 138     169.992 -79.890 161.726  1.00  0.82           N  
ATOM    867  CA  ALA E 138     171.350 -79.432 161.521  1.00  0.82           C  
ATOM    868  C   ALA E 138     171.423 -78.064 160.826  1.00  0.82           C  
ATOM    869  O   ALA E 138     172.500 -77.482 160.690  1.00  0.82           O  
ATOM    870  CB  ALA E 138     172.105 -80.462 160.658  1.00  0.82           C  
ATOM    871  N   CYS E 139     170.281 -77.501 160.380  1.00  0.82           N  
ATOM    872  CA  CYS E 139     170.194 -76.205 159.720  1.00  0.82           C  
ATOM    873  C   CYS E 139     169.612 -75.193 160.701  1.00  0.82           C  
ATOM    874  O   CYS E 139     170.121 -74.091 160.843  1.00  0.82           O  
ATOM    875  CB  CYS E 139     169.325 -76.326 158.425  1.00  0.82           C  
ATOM    876  SG  CYS E 139     169.074 -74.814 157.433  1.00  0.82           S  
ATOM    877  N   ILE E 140     168.579 -75.587 161.497  1.00  0.79           N  
ATOM    878  CA  ILE E 140     168.015 -74.765 162.571  1.00  0.79           C  
ATOM    879  C   ILE E 140     169.061 -74.485 163.616  1.00  0.79           C  
ATOM    880  O   ILE E 140     169.183 -73.361 164.118  1.00  0.79           O  
ATOM    881  CB  ILE E 140     166.813 -75.421 163.275  1.00  0.79           C  
ATOM    882  CG1 ILE E 140     165.622 -75.479 162.289  1.00  0.79           C  
ATOM    883  CG2 ILE E 140     166.419 -74.641 164.570  1.00  0.79           C  
ATOM    884  CD1 ILE E 140     164.377 -76.199 162.829  1.00  0.79           C  
ATOM    885  N   SER E 141     169.871 -75.486 163.972  1.00  0.80           N  
ATOM    886  CA  SER E 141     170.964 -75.344 164.905  1.00  0.80           C  
ATOM    887  C   SER E 141     172.050 -74.381 164.437  1.00  0.80           C  
ATOM    888  O   SER E 141     172.511 -73.546 165.216  1.00  0.80           O  
ATOM    889  CB  SER E 141     171.549 -76.731 165.236  1.00  0.80           C  
ATOM    890  OG  SER E 141     172.091 -77.350 164.072  1.00  0.80           O  
ATOM    891  N   MET E 142     172.462 -74.428 163.153  1.00  0.76           N  
ATOM    892  CA  MET E 142     173.403 -73.482 162.572  1.00  0.76           C  
ATOM    893  C   MET E 142     172.846 -72.067 162.432  1.00  0.76           C  
ATOM    894  O   MET E 142     173.587 -71.094 162.599  1.00  0.76           O  
ATOM    895  CB  MET E 142     174.017 -74.015 161.249  1.00  0.76           C  
ATOM    896  CG  MET E 142     174.922 -75.256 161.452  1.00  0.76           C  
ATOM    897  SD  MET E 142     176.302 -75.044 162.623  1.00  0.76           S  
ATOM    898  CE  MET E 142     177.237 -73.772 161.729  1.00  0.76           C  
ATOM    899  N   ASP E 143     171.529 -71.893 162.186  1.00  0.78           N  
ATOM    900  CA  ASP E 143     170.857 -70.605 162.261  1.00  0.78           C  
ATOM    901  C   ASP E 143     170.852 -70.050 163.682  1.00  0.78           C  
ATOM    902  O   ASP E 143     171.174 -68.892 163.940  1.00  0.78           O  
ATOM    903  CB  ASP E 143     169.427 -70.746 161.700  1.00  0.78           C  
ATOM    904  CG  ASP E 143     168.769 -69.381 161.569  1.00  0.78           C  
ATOM    905  OD1 ASP E 143     168.995 -68.734 160.516  1.00  0.78           O  
ATOM    906  OD2 ASP E 143     168.075 -68.942 162.520  1.00  0.78           O  
ATOM    907  N   ARG E 144     170.565 -70.920 164.662  1.00  0.73           N  
ATOM    908  CA  ARG E 144     170.468 -70.566 166.059  1.00  0.73           C  
ATOM    909  C   ARG E 144     171.815 -70.180 166.665  1.00  0.73           C  
ATOM    910  O   ARG E 144     171.892 -69.460 167.660  1.00  0.73           O  
ATOM    911  CB  ARG E 144     169.873 -71.774 166.813  1.00  0.73           C  
ATOM    912  CG  ARG E 144     169.260 -71.438 168.189  1.00  0.73           C  
ATOM    913  CD  ARG E 144     168.410 -72.576 168.774  1.00  0.73           C  
ATOM    914  NE  ARG E 144     167.077 -72.568 168.070  1.00  0.73           N  
ATOM    915  CZ  ARG E 144     166.185 -73.567 168.144  1.00  0.73           C  
ATOM    916  NH1 ARG E 144     166.476 -74.685 168.796  1.00  0.73           N  
ATOM    917  NH2 ARG E 144     165.013 -73.487 167.520  1.00  0.73           N  
ATOM    918  N   TYR E 145     172.929 -70.629 166.062  1.00  0.79           N  
ATOM    919  CA  TYR E 145     174.258 -70.119 166.332  1.00  0.79           C  
ATOM    920  C   TYR E 145     174.446 -68.714 165.749  1.00  0.79           C  
ATOM    921  O   TYR E 145     174.882 -67.791 166.442  1.00  0.79           O  
ATOM    922  CB  TYR E 145     175.282 -71.165 165.804  1.00  0.79           C  
ATOM    923  CG  TYR E 145     176.702 -70.665 165.804  1.00  0.79           C  
ATOM    924  CD1 TYR E 145     177.355 -70.350 167.005  1.00  0.79           C  
ATOM    925  CD2 TYR E 145     177.355 -70.409 164.588  1.00  0.79           C  
ATOM    926  CE1 TYR E 145     178.641 -69.787 166.984  1.00  0.79           C  
ATOM    927  CE2 TYR E 145     178.644 -69.857 164.569  1.00  0.79           C  
ATOM    928  CZ  TYR E 145     179.288 -69.547 165.770  1.00  0.79           C  
ATOM    929  OH  TYR E 145     180.577 -68.977 165.752  1.00  0.79           O  
ATOM    930  N   LEU E 146     174.060 -68.494 164.476  1.00  0.74           N  
ATOM    931  CA  LEU E 146     174.208 -67.219 163.793  1.00  0.74           C  
ATOM    932  C   LEU E 146     173.375 -66.105 164.370  1.00  0.74           C  
ATOM    933  O   LEU E 146     173.826 -64.962 164.462  1.00  0.74           O  
ATOM    934  CB  LEU E 146     173.908 -67.333 162.282  1.00  0.74           C  
ATOM    935  CG  LEU E 146     174.983 -68.114 161.498  1.00  0.74           C  
ATOM    936  CD1 LEU E 146     174.560 -68.186 160.021  1.00  0.74           C  
ATOM    937  CD2 LEU E 146     176.391 -67.487 161.629  1.00  0.74           C  
ATOM    938  N   ALA E 147     172.144 -66.393 164.800  1.00  0.73           N  
ATOM    939  CA  ALA E 147     171.237 -65.403 165.320  1.00  0.73           C  
ATOM    940  C   ALA E 147     171.546 -64.954 166.745  1.00  0.73           C  
ATOM    941  O   ALA E 147     170.926 -64.006 167.233  1.00  0.73           O  
ATOM    942  CB  ALA E 147     169.810 -65.978 165.246  1.00  0.73           C  
ATOM    943  N   ILE E 148     172.486 -65.616 167.447  1.00  0.69           N  
ATOM    944  CA  ILE E 148     172.813 -65.315 168.835  1.00  0.69           C  
ATOM    945  C   ILE E 148     174.279 -64.953 168.975  1.00  0.69           C  
ATOM    946  O   ILE E 148     174.620 -63.858 169.420  1.00  0.69           O  
ATOM    947  CB  ILE E 148     172.475 -66.496 169.744  1.00  0.69           C  
ATOM    948  CG1 ILE E 148     170.934 -66.688 169.815  1.00  0.69           C  
ATOM    949  CG2 ILE E 148     173.060 -66.290 171.166  1.00  0.69           C  
ATOM    950  CD1 ILE E 148     170.502 -68.067 170.347  1.00  0.69           C  
ATOM    951  N   VAL E 149     175.223 -65.852 168.624  1.00  0.76           N  
ATOM    952  CA  VAL E 149     176.642 -65.594 168.840  1.00  0.76           C  
ATOM    953  C   VAL E 149     177.160 -64.534 167.880  1.00  0.76           C  
ATOM    954  O   VAL E 149     177.886 -63.598 168.240  1.00  0.76           O  
ATOM    955  CB  VAL E 149     177.465 -66.871 168.706  1.00  0.76           C  
ATOM    956  CG1 VAL E 149     178.966 -66.583 168.970  1.00  0.76           C  
ATOM    957  CG2 VAL E 149     176.934 -67.921 169.713  1.00  0.76           C  
ATOM    958  N   HIS E 150     176.757 -64.631 166.604  1.00  0.67           N  
ATOM    959  CA  HIS E 150     177.108 -63.669 165.581  1.00  0.67           C  
ATOM    960  C   HIS E 150     175.999 -62.654 165.378  1.00  0.67           C  
ATOM    961  O   HIS E 150     175.609 -62.359 164.257  1.00  0.67           O  
ATOM    962  CB  HIS E 150     177.524 -64.343 164.255  1.00  0.67           C  
ATOM    963  CG  HIS E 150     178.912 -64.898 164.351  1.00  0.67           C  
ATOM    964  ND1 HIS E 150     179.831 -64.587 163.382  1.00  0.67           N  
ATOM    965  CD2 HIS E 150     179.488 -65.675 165.319  1.00  0.67           C  
ATOM    966  CE1 HIS E 150     180.956 -65.178 163.760  1.00  0.67           C  
ATOM    967  NE2 HIS E 150     180.789 -65.837 164.922  1.00  0.67           N  
ATOM    968  N   ALA E 151     175.545 -62.004 166.476  1.00  0.70           N  
ATOM    969  CA  ALA E 151     174.411 -61.091 166.464  1.00  0.70           C  
ATOM    970  C   ALA E 151     174.795 -59.676 166.037  1.00  0.70           C  
ATOM    971  O   ALA E 151     173.967 -58.758 166.033  1.00  0.70           O  
ATOM    972  CB  ALA E 151     173.812 -61.028 167.888  1.00  0.70           C  
ATOM    973  N   THR E 152     176.058 -59.453 165.644  1.00  0.56           N  
ATOM    974  CA  THR E 152     176.553 -58.146 165.224  1.00  0.56           C  
ATOM    975  C   THR E 152     177.097 -58.125 163.812  1.00  0.56           C  
ATOM    976  O   THR E 152     177.092 -57.072 163.175  1.00  0.56           O  
ATOM    977  CB  THR E 152     177.681 -57.632 166.114  1.00  0.56           C  
ATOM    978  OG1 THR E 152     178.760 -58.549 166.240  1.00  0.56           O  
ATOM    979  CG2 THR E 152     177.172 -57.415 167.541  1.00  0.56           C  
ATOM    980  N   ARG E 153     177.588 -59.252 163.262  1.00  0.53           N  
ATOM    981  CA  ARG E 153     178.321 -59.224 162.003  1.00  0.53           C  
ATOM    982  C   ARG E 153     177.675 -60.130 160.977  1.00  0.53           C  
ATOM    983  O   ARG E 153     177.306 -59.715 159.878  1.00  0.53           O  
ATOM    984  CB  ARG E 153     179.775 -59.721 162.238  1.00  0.53           C  
ATOM    985  CG  ARG E 153     180.587 -58.847 163.224  1.00  0.53           C  
ATOM    986  CD  ARG E 153     181.523 -59.624 164.165  1.00  0.53           C  
ATOM    987  NE  ARG E 153     180.650 -60.367 165.151  1.00  0.53           N  
ATOM    988  CZ  ARG E 153     181.117 -61.061 166.201  1.00  0.53           C  
ATOM    989  NH1 ARG E 153     182.424 -61.195 166.387  1.00  0.53           N  
ATOM    990  NH2 ARG E 153     180.286 -61.547 167.122  1.00  0.53           N  
ATOM    991  N   THR E 154     177.481 -61.413 161.324  1.00  0.54           N  
ATOM    992  CA  THR E 154     177.072 -62.432 160.365  1.00  0.54           C  
ATOM    993  C   THR E 154     175.599 -62.749 160.537  1.00  0.54           C  
ATOM    994  O   THR E 154     175.063 -63.705 159.976  1.00  0.54           O  
ATOM    995  CB  THR E 154     177.942 -63.683 160.420  1.00  0.54           C  
ATOM    996  OG1 THR E 154     179.299 -63.304 160.572  1.00  0.54           O  
ATOM    997  CG2 THR E 154     177.907 -64.445 159.092  1.00  0.54           C  
ATOM    998  N   LEU E 155     174.860 -61.869 161.256  1.00  0.53           N  
ATOM    999  CA  LEU E 155     173.413 -61.926 161.405  1.00  0.53           C  
ATOM   1000  C   LEU E 155     172.739 -61.636 160.072  1.00  0.53           C  
ATOM   1001  O   LEU E 155     171.602 -62.046 159.820  1.00  0.53           O  
ATOM   1002  CB  LEU E 155     172.850 -60.972 162.510  1.00  0.53           C  
ATOM   1003  CG  LEU E 155     172.667 -59.463 162.175  1.00  0.53           C  
ATOM   1004  CD1 LEU E 155     171.696 -58.835 163.191  1.00  0.53           C  
ATOM   1005  CD2 LEU E 155     173.985 -58.667 162.161  1.00  0.53           C  
ATOM   1006  N   THR E 156     173.462 -60.946 159.165  1.00  0.59           N  
ATOM   1007  CA  THR E 156     173.078 -60.685 157.782  1.00  0.59           C  
ATOM   1008  C   THR E 156     172.934 -61.933 156.932  1.00  0.59           C  
ATOM   1009  O   THR E 156     172.033 -62.069 156.101  1.00  0.59           O  
ATOM   1010  CB  THR E 156     174.037 -59.749 157.052  1.00  0.59           C  
ATOM   1011  OG1 THR E 156     174.166 -58.560 157.808  1.00  0.59           O  
ATOM   1012  CG2 THR E 156     173.499 -59.312 155.676  1.00  0.59           C  
ATOM   1013  N   GLN E 157     173.829 -62.918 157.088  1.00  0.60           N  
ATOM   1014  CA  GLN E 157     173.936 -64.027 156.153  1.00  0.60           C  
ATOM   1015  C   GLN E 157     172.819 -65.043 156.239  1.00  0.60           C  
ATOM   1016  O   GLN E 157     172.517 -65.731 155.262  1.00  0.60           O  
ATOM   1017  CB  GLN E 157     175.286 -64.732 156.382  1.00  0.60           C  
ATOM   1018  CG  GLN E 157     176.468 -63.948 155.757  1.00  0.60           C  
ATOM   1019  CD  GLN E 157     176.671 -64.301 154.284  1.00  0.60           C  
ATOM   1020  OE1 GLN E 157     176.187 -65.325 153.770  1.00  0.60           O  
ATOM   1021  NE2 GLN E 157     177.426 -63.470 153.546  1.00  0.60           N  
ATOM   1022  N   LYS E 158     172.138 -65.148 157.391  1.00  0.65           N  
ATOM   1023  CA  LYS E 158     171.025 -66.057 157.533  1.00  0.65           C  
ATOM   1024  C   LYS E 158     169.806 -65.631 156.709  1.00  0.65           C  
ATOM   1025  O   LYS E 158     169.217 -66.448 156.001  1.00  0.65           O  
ATOM   1026  CB  LYS E 158     170.679 -66.271 159.026  1.00  0.65           C  
ATOM   1027  CG  LYS E 158     170.512 -64.984 159.847  1.00  0.65           C  
ATOM   1028  CD  LYS E 158     169.893 -65.288 161.215  1.00  0.65           C  
ATOM   1029  CE  LYS E 158     169.188 -64.081 161.842  1.00  0.65           C  
ATOM   1030  NZ  LYS E 158     168.115 -64.545 162.750  1.00  0.65           N  
ATOM   1031  N   TRP E 159     169.399 -64.339 156.708  1.00  0.58           N  
ATOM   1032  CA  TRP E 159     168.178 -63.901 156.040  1.00  0.58           C  
ATOM   1033  C   TRP E 159     168.317 -63.876 154.525  1.00  0.58           C  
ATOM   1034  O   TRP E 159     167.351 -64.120 153.792  1.00  0.58           O  
ATOM   1035  CB  TRP E 159     167.666 -62.529 156.587  1.00  0.58           C  
ATOM   1036  CG  TRP E 159     168.561 -61.309 156.369  1.00  0.58           C  
ATOM   1037  CD1 TRP E 159     169.467 -60.752 157.229  1.00  0.58           C  
ATOM   1038  CD2 TRP E 159     168.617 -60.526 155.159  1.00  0.58           C  
ATOM   1039  NE1 TRP E 159     170.081 -59.676 156.629  1.00  0.58           N  
ATOM   1040  CE2 TRP E 159     169.613 -59.538 155.354  1.00  0.58           C  
ATOM   1041  CE3 TRP E 159     167.932 -60.608 153.950  1.00  0.58           C  
ATOM   1042  CZ2 TRP E 159     169.961 -58.664 154.340  1.00  0.58           C  
ATOM   1043  CZ3 TRP E 159     168.271 -59.706 152.932  1.00  0.58           C  
ATOM   1044  CH2 TRP E 159     169.279 -58.749 153.121  1.00  0.58           C  
ATOM   1045  N   HIS E 160     169.539 -63.585 154.033  1.00  0.58           N  
ATOM   1046  CA  HIS E 160     169.859 -63.373 152.630  1.00  0.58           C  
ATOM   1047  C   HIS E 160     169.646 -64.624 151.790  1.00  0.58           C  
ATOM   1048  O   HIS E 160     169.107 -64.587 150.678  1.00  0.58           O  
ATOM   1049  CB  HIS E 160     171.307 -62.825 152.478  1.00  0.58           C  
ATOM   1050  CG  HIS E 160     171.523 -62.011 151.231  1.00  0.58           C  
ATOM   1051  ND1 HIS E 160     170.872 -60.808 151.098  1.00  0.58           N  
ATOM   1052  CD2 HIS E 160     172.336 -62.219 150.158  1.00  0.58           C  
ATOM   1053  CE1 HIS E 160     171.294 -60.302 149.952  1.00  0.58           C  
ATOM   1054  NE2 HIS E 160     172.179 -61.119 149.352  1.00  0.58           N  
ATOM   1055  N   TRP E 161     170.027 -65.792 152.333  1.00  0.66           N  
ATOM   1056  CA  TRP E 161     170.085 -67.042 151.606  1.00  0.66           C  
ATOM   1057  C   TRP E 161     169.215 -68.118 152.233  1.00  0.66           C  
ATOM   1058  O   TRP E 161     169.358 -69.291 151.910  1.00  0.66           O  
ATOM   1059  CB  TRP E 161     171.550 -67.541 151.514  1.00  0.66           C  
ATOM   1060  CG  TRP E 161     172.468 -66.636 150.700  1.00  0.66           C  
ATOM   1061  CD1 TRP E 161     173.421 -65.767 151.145  1.00  0.66           C  
ATOM   1062  CD2 TRP E 161     172.479 -66.558 149.264  1.00  0.66           C  
ATOM   1063  NE1 TRP E 161     174.049 -65.170 150.071  1.00  0.66           N  
ATOM   1064  CE2 TRP E 161     173.481 -65.624 148.903  1.00  0.66           C  
ATOM   1065  CE3 TRP E 161     171.730 -67.194 148.288  1.00  0.66           C  
ATOM   1066  CZ2 TRP E 161     173.716 -65.320 147.567  1.00  0.66           C  
ATOM   1067  CZ3 TRP E 161     172.014 -66.950 146.940  1.00  0.66           C  
ATOM   1068  CH2 TRP E 161     172.987 -66.005 146.579  1.00  0.66           C  
ATOM   1069  N   VAL E 162     168.246 -67.767 153.109  1.00  0.71           N  
ATOM   1070  CA  VAL E 162     167.415 -68.731 153.843  1.00  0.71           C  
ATOM   1071  C   VAL E 162     166.621 -69.699 152.957  1.00  0.71           C  
ATOM   1072  O   VAL E 162     166.533 -70.908 153.212  1.00  0.71           O  
ATOM   1073  CB  VAL E 162     166.526 -68.026 154.866  1.00  0.71           C  
ATOM   1074  CG1 VAL E 162     165.606 -66.952 154.248  1.00  0.71           C  
ATOM   1075  CG2 VAL E 162     165.753 -69.055 155.718  1.00  0.71           C  
ATOM   1076  N   LYS E 163     166.067 -69.212 151.830  1.00  0.71           N  
ATOM   1077  CA  LYS E 163     165.436 -70.030 150.801  1.00  0.71           C  
ATOM   1078  C   LYS E 163     166.442 -70.910 150.073  1.00  0.71           C  
ATOM   1079  O   LYS E 163     166.166 -72.071 149.774  1.00  0.71           O  
ATOM   1080  CB  LYS E 163     164.604 -69.194 149.781  1.00  0.71           C  
ATOM   1081  CG  LYS E 163     163.194 -68.807 150.290  1.00  0.71           C  
ATOM   1082  CD  LYS E 163     163.119 -67.673 151.337  1.00  0.71           C  
ATOM   1083  CE  LYS E 163     163.764 -66.358 150.858  1.00  0.71           C  
ATOM   1084  NZ  LYS E 163     163.670 -65.265 151.861  1.00  0.71           N  
ATOM   1085  N   PHE E 164     167.652 -70.404 149.788  1.00  0.76           N  
ATOM   1086  CA  PHE E 164     168.679 -71.145 149.087  1.00  0.76           C  
ATOM   1087  C   PHE E 164     169.222 -72.309 149.910  1.00  0.76           C  
ATOM   1088  O   PHE E 164     169.310 -73.440 149.430  1.00  0.76           O  
ATOM   1089  CB  PHE E 164     169.802 -70.148 148.736  1.00  0.76           C  
ATOM   1090  CG  PHE E 164     170.872 -70.738 147.866  1.00  0.76           C  
ATOM   1091  CD1 PHE E 164     170.587 -71.070 146.536  1.00  0.76           C  
ATOM   1092  CD2 PHE E 164     172.165 -70.963 148.367  1.00  0.76           C  
ATOM   1093  CE1 PHE E 164     171.570 -71.639 145.717  1.00  0.76           C  
ATOM   1094  CE2 PHE E 164     173.152 -71.532 147.552  1.00  0.76           C  
ATOM   1095  CZ  PHE E 164     172.853 -71.874 146.227  1.00  0.76           C  
ATOM   1096  N   ILE E 165     169.546 -72.073 151.202  1.00  0.75           N  
ATOM   1097  CA  ILE E 165     170.057 -73.102 152.095  1.00  0.75           C  
ATOM   1098  C   ILE E 165     169.037 -74.187 152.359  1.00  0.75           C  
ATOM   1099  O   ILE E 165     169.365 -75.375 152.329  1.00  0.75           O  
ATOM   1100  CB  ILE E 165     170.651 -72.550 153.394  1.00  0.75           C  
ATOM   1101  CG1 ILE E 165     171.336 -73.670 154.218  1.00  0.75           C  
ATOM   1102  CG2 ILE E 165     169.602 -71.779 154.227  1.00  0.75           C  
ATOM   1103  CD1 ILE E 165     172.252 -73.119 155.318  1.00  0.75           C  
ATOM   1104  N   CYS E 166     167.750 -73.840 152.552  1.00  0.76           N  
ATOM   1105  CA  CYS E 166     166.696 -74.818 152.741  1.00  0.76           C  
ATOM   1106  C   CYS E 166     166.530 -75.719 151.515  1.00  0.76           C  
ATOM   1107  O   CYS E 166     166.512 -76.946 151.638  1.00  0.76           O  
ATOM   1108  CB  CYS E 166     165.379 -74.086 153.123  1.00  0.76           C  
ATOM   1109  SG  CYS E 166     163.957 -75.176 153.389  1.00  0.76           S  
ATOM   1110  N   LEU E 167     166.489 -75.151 150.291  1.00  0.79           N  
ATOM   1111  CA  LEU E 167     166.415 -75.919 149.056  1.00  0.79           C  
ATOM   1112  C   LEU E 167     167.630 -76.791 148.847  1.00  0.79           C  
ATOM   1113  O   LEU E 167     167.495 -77.951 148.432  1.00  0.79           O  
ATOM   1114  CB  LEU E 167     166.171 -75.031 147.806  1.00  0.79           C  
ATOM   1115  CG  LEU E 167     164.668 -74.825 147.468  1.00  0.79           C  
ATOM   1116  CD1 LEU E 167     163.983 -76.135 147.019  1.00  0.79           C  
ATOM   1117  CD2 LEU E 167     163.851 -74.154 148.592  1.00  0.79           C  
ATOM   1118  N   GLY E 168     168.841 -76.311 149.170  1.00  0.86           N  
ATOM   1119  CA  GLY E 168     170.054 -77.111 149.110  1.00  0.86           C  
ATOM   1120  C   GLY E 168     170.125 -78.225 150.122  1.00  0.86           C  
ATOM   1121  O   GLY E 168     170.772 -79.232 149.861  1.00  0.86           O  
ATOM   1122  N   ILE E 169     169.441 -78.110 151.278  1.00  0.79           N  
ATOM   1123  CA  ILE E 169     169.221 -79.204 152.224  1.00  0.79           C  
ATOM   1124  C   ILE E 169     168.239 -80.237 151.695  1.00  0.79           C  
ATOM   1125  O   ILE E 169     168.486 -81.445 151.752  1.00  0.79           O  
ATOM   1126  CB  ILE E 169     168.807 -78.669 153.605  1.00  0.79           C  
ATOM   1127  CG1 ILE E 169     170.020 -77.988 154.307  1.00  0.79           C  
ATOM   1128  CG2 ILE E 169     168.159 -79.751 154.512  1.00  0.79           C  
ATOM   1129  CD1 ILE E 169     171.262 -78.878 154.503  1.00  0.79           C  
ATOM   1130  N   TRP E 170     167.106 -79.811 151.107  1.00  0.78           N  
ATOM   1131  CA  TRP E 170     166.164 -80.703 150.445  1.00  0.78           C  
ATOM   1132  C   TRP E 170     166.753 -81.445 149.252  1.00  0.78           C  
ATOM   1133  O   TRP E 170     166.587 -82.657 149.111  1.00  0.78           O  
ATOM   1134  CB  TRP E 170     164.928 -79.898 149.980  1.00  0.78           C  
ATOM   1135  CG  TRP E 170     163.857 -79.821 151.060  1.00  0.78           C  
ATOM   1136  CD1 TRP E 170     163.541 -78.796 151.910  1.00  0.78           C  
ATOM   1137  CD2 TRP E 170     163.001 -80.924 151.397  1.00  0.78           C  
ATOM   1138  NE1 TRP E 170     162.511 -79.190 152.741  1.00  0.78           N  
ATOM   1139  CE2 TRP E 170     162.151 -80.477 152.447  1.00  0.78           C  
ATOM   1140  CE3 TRP E 170     162.887 -82.220 150.900  1.00  0.78           C  
ATOM   1141  CZ2 TRP E 170     161.184 -81.314 152.973  1.00  0.78           C  
ATOM   1142  CZ3 TRP E 170     161.907 -83.063 151.441  1.00  0.78           C  
ATOM   1143  CH2 TRP E 170     161.056 -82.613 152.464  1.00  0.78           C  
ATOM   1144  N   ALA E 171     167.506 -80.723 148.398  1.00  0.86           N  
ATOM   1145  CA  ALA E 171     168.220 -81.229 147.243  1.00  0.86           C  
ATOM   1146  C   ALA E 171     169.280 -82.252 147.630  1.00  0.86           C  
ATOM   1147  O   ALA E 171     169.428 -83.282 146.969  1.00  0.86           O  
ATOM   1148  CB  ALA E 171     168.807 -80.055 146.422  1.00  0.86           C  
ATOM   1149  N   LEU E 172     169.983 -82.044 148.764  1.00  0.79           N  
ATOM   1150  CA  LEU E 172     170.902 -82.989 149.365  1.00  0.79           C  
ATOM   1151  C   LEU E 172     170.196 -84.292 149.740  1.00  0.79           C  
ATOM   1152  O   LEU E 172     170.655 -85.400 149.463  1.00  0.79           O  
ATOM   1153  CB  LEU E 172     171.510 -82.302 150.612  1.00  0.79           C  
ATOM   1154  CG  LEU E 172     172.838 -82.870 151.126  1.00  0.79           C  
ATOM   1155  CD1 LEU E 172     173.438 -81.881 152.133  1.00  0.79           C  
ATOM   1156  CD2 LEU E 172     172.699 -84.230 151.811  1.00  0.79           C  
ATOM   1157  N   SER E 173     168.999 -84.183 150.334  1.00  0.81           N  
ATOM   1158  CA  SER E 173     168.196 -85.322 150.756  1.00  0.81           C  
ATOM   1159  C   SER E 173     167.728 -86.218 149.610  1.00  0.81           C  
ATOM   1160  O   SER E 173     167.805 -87.446 149.689  1.00  0.81           O  
ATOM   1161  CB  SER E 173     167.012 -84.871 151.635  1.00  0.81           C  
ATOM   1162  OG  SER E 173     166.493 -86.011 152.302  1.00  0.81           O  
ATOM   1163  N   VAL E 174     167.311 -85.632 148.465  1.00  0.83           N  
ATOM   1164  CA  VAL E 174     166.990 -86.358 147.234  1.00  0.83           C  
ATOM   1165  C   VAL E 174     168.194 -87.143 146.725  1.00  0.83           C  
ATOM   1166  O   VAL E 174     168.068 -88.305 146.339  1.00  0.83           O  
ATOM   1167  CB  VAL E 174     166.451 -85.433 146.138  1.00  0.83           C  
ATOM   1168  CG1 VAL E 174     166.184 -86.225 144.834  1.00  0.83           C  
ATOM   1169  CG2 VAL E 174     165.134 -84.801 146.637  1.00  0.83           C  
ATOM   1170  N   ILE E 175     169.411 -86.557 146.787  1.00  0.81           N  
ATOM   1171  CA  ILE E 175     170.668 -87.191 146.396  1.00  0.81           C  
ATOM   1172  C   ILE E 175     170.945 -88.444 147.212  1.00  0.81           C  
ATOM   1173  O   ILE E 175     171.281 -89.493 146.656  1.00  0.81           O  
ATOM   1174  CB  ILE E 175     171.846 -86.212 146.498  1.00  0.81           C  
ATOM   1175  CG1 ILE E 175     171.683 -85.103 145.433  1.00  0.81           C  
ATOM   1176  CG2 ILE E 175     173.210 -86.937 146.359  1.00  0.81           C  
ATOM   1177  CD1 ILE E 175     172.656 -83.933 145.635  1.00  0.81           C  
ATOM   1178  N   LEU E 176     170.760 -88.406 148.546  1.00  0.72           N  
ATOM   1179  CA  LEU E 176     171.002 -89.558 149.405  1.00  0.72           C  
ATOM   1180  C   LEU E 176     169.914 -90.614 149.345  1.00  0.72           C  
ATOM   1181  O   LEU E 176     170.151 -91.783 149.673  1.00  0.72           O  
ATOM   1182  CB  LEU E 176     171.135 -89.151 150.888  1.00  0.72           C  
ATOM   1183  CG  LEU E 176     172.192 -88.069 151.185  1.00  0.72           C  
ATOM   1184  CD1 LEU E 176     172.237 -87.831 152.706  1.00  0.72           C  
ATOM   1185  CD2 LEU E 176     173.591 -88.402 150.621  1.00  0.72           C  
ATOM   1186  N   ALA E 177     168.704 -90.259 148.893  1.00  0.75           N  
ATOM   1187  CA  ALA E 177     167.599 -91.176 148.782  1.00  0.75           C  
ATOM   1188  C   ALA E 177     167.487 -91.720 147.364  1.00  0.75           C  
ATOM   1189  O   ALA E 177     166.755 -92.678 147.098  1.00  0.75           O  
ATOM   1190  CB  ALA E 177     166.319 -90.441 149.210  1.00  0.75           C  
ATOM   1191  N   LEU E 178     168.284 -91.208 146.406  1.00  0.72           N  
ATOM   1192  CA  LEU E 178     168.421 -91.834 145.104  1.00  0.72           C  
ATOM   1193  C   LEU E 178     168.953 -93.272 145.184  1.00  0.72           C  
ATOM   1194  O   LEU E 178     168.286 -94.139 144.623  1.00  0.72           O  
ATOM   1195  CB  LEU E 178     169.216 -90.950 144.099  1.00  0.72           C  
ATOM   1196  CG  LEU E 178     168.330 -90.149 143.114  1.00  0.72           C  
ATOM   1197  CD1 LEU E 178     169.231 -89.301 142.198  1.00  0.72           C  
ATOM   1198  CD2 LEU E 178     167.419 -91.046 142.246  1.00  0.72           C  
ATOM   1199  N   PRO E 179     170.013 -93.657 145.912  1.00  0.71           N  
ATOM   1200  CA  PRO E 179     170.425 -95.057 146.037  1.00  0.71           C  
ATOM   1201  C   PRO E 179     169.383 -95.949 146.701  1.00  0.71           C  
ATOM   1202  O   PRO E 179     169.487 -97.171 146.602  1.00  0.71           O  
ATOM   1203  CB  PRO E 179     171.756 -94.997 146.808  1.00  0.71           C  
ATOM   1204  CG  PRO E 179     172.313 -93.612 146.453  1.00  0.71           C  
ATOM   1205  CD  PRO E 179     171.045 -92.758 146.429  1.00  0.71           C  
ATOM   1206  N   ILE E 180     168.364 -95.379 147.376  1.00  0.68           N  
ATOM   1207  CA  ILE E 180     167.232 -96.122 147.899  1.00  0.68           C  
ATOM   1208  C   ILE E 180     166.246 -96.501 146.819  1.00  0.68           C  
ATOM   1209  O   ILE E 180     165.814 -97.647 146.756  1.00  0.68           O  
ATOM   1210  CB  ILE E 180     166.522 -95.346 148.989  1.00  0.68           C  
ATOM   1211  CG1 ILE E 180     167.485 -95.108 150.170  1.00  0.68           C  
ATOM   1212  CG2 ILE E 180     165.239 -96.064 149.458  1.00  0.68           C  
ATOM   1213  CD1 ILE E 180     168.135 -96.347 150.813  1.00  0.68           C  
ATOM   1214  N   PHE E 181     165.880 -95.557 145.926  1.00  0.68           N  
ATOM   1215  CA  PHE E 181     165.034 -95.816 144.770  1.00  0.68           C  
ATOM   1216  C   PHE E 181     165.706 -96.755 143.770  1.00  0.68           C  
ATOM   1217  O   PHE E 181     165.050 -97.623 143.188  1.00  0.68           O  
ATOM   1218  CB  PHE E 181     164.645 -94.475 144.078  1.00  0.68           C  
ATOM   1219  CG  PHE E 181     163.640 -94.689 142.970  1.00  0.68           C  
ATOM   1220  CD1 PHE E 181     164.019 -94.603 141.619  1.00  0.68           C  
ATOM   1221  CD2 PHE E 181     162.309 -95.011 143.277  1.00  0.68           C  
ATOM   1222  CE1 PHE E 181     163.086 -94.824 140.596  1.00  0.68           C  
ATOM   1223  CE2 PHE E 181     161.367 -95.204 142.258  1.00  0.68           C  
ATOM   1224  CZ  PHE E 181     161.756 -95.118 140.917  1.00  0.68           C  
ATOM   1225  N   ILE E 182     167.028 -96.597 143.557  1.00  0.69           N  
ATOM   1226  CA  ILE E 182     167.832 -97.365 142.609  1.00  0.69           C  
ATOM   1227  C   ILE E 182     167.869 -98.856 142.885  1.00  0.69           C  
ATOM   1228  O   ILE E 182     167.723 -99.665 141.963  1.00  0.69           O  
ATOM   1229  CB  ILE E 182     169.271 -96.823 142.570  1.00  0.69           C  
ATOM   1230  CG1 ILE E 182     169.279 -95.460 141.836  1.00  0.69           C  
ATOM   1231  CG2 ILE E 182     170.268 -97.813 141.903  1.00  0.69           C  
ATOM   1232  CD1 ILE E 182     170.601 -94.693 141.986  1.00  0.69           C  
ATOM   1233  N   PHE E 183     168.079 -99.273 144.143  1.00  0.65           N  
ATOM   1234  CA  PHE E 183     168.392-100.657 144.437  1.00  0.65           C  
ATOM   1235  C   PHE E 183     167.213-101.450 144.931  1.00  0.65           C  
ATOM   1236  O   PHE E 183     167.328-102.655 145.151  1.00  0.65           O  
ATOM   1237  CB  PHE E 183     169.491-100.700 145.530  1.00  0.65           C  
ATOM   1238  CG  PHE E 183     170.859-100.620 144.931  1.00  0.65           C  
ATOM   1239  CD1 PHE E 183     171.237-101.536 143.934  1.00  0.65           C  
ATOM   1240  CD2 PHE E 183     171.823 -99.742 145.448  1.00  0.65           C  
ATOM   1241  CE1 PHE E 183     172.538-101.543 143.426  1.00  0.65           C  
ATOM   1242  CE2 PHE E 183     173.133 -99.755 144.952  1.00  0.65           C  
ATOM   1243  CZ  PHE E 183     173.487-100.648 143.931  1.00  0.65           C  
ATOM   1244  N   ARG E 184     166.050-100.823 145.126  1.00  0.60           N  
ATOM   1245  CA  ARG E 184     164.981-101.449 145.861  1.00  0.60           C  
ATOM   1246  C   ARG E 184     163.972-102.203 145.035  1.00  0.60           C  
ATOM   1247  O   ARG E 184     163.269-101.652 144.196  1.00  0.60           O  
ATOM   1248  CB  ARG E 184     164.251-100.375 146.686  1.00  0.60           C  
ATOM   1249  CG  ARG E 184     163.291-100.931 147.753  1.00  0.60           C  
ATOM   1250  CD  ARG E 184     162.669 -99.850 148.646  1.00  0.60           C  
ATOM   1251  NE  ARG E 184     163.750 -99.242 149.497  1.00  0.60           N  
ATOM   1252  CZ  ARG E 184     163.989 -99.536 150.782  1.00  0.60           C  
ATOM   1253  NH1 ARG E 184     163.320-100.494 151.409  1.00  0.60           N  
ATOM   1254  NH2 ARG E 184     164.961 -98.934 151.458  1.00  0.60           N  
ATOM   1255  N   GLU E 185     163.820-103.499 145.358  1.00  0.58           N  
ATOM   1256  CA  GLU E 185     162.747-104.282 144.814  1.00  0.58           C  
ATOM   1257  C   GLU E 185     162.407-105.377 145.802  1.00  0.58           C  
ATOM   1258  O   GLU E 185     163.137-105.666 146.744  1.00  0.58           O  
ATOM   1259  CB  GLU E 185     163.076-104.842 143.408  1.00  0.58           C  
ATOM   1260  CG  GLU E 185     164.267-105.827 143.360  1.00  0.58           C  
ATOM   1261  CD  GLU E 185     164.565-106.263 141.927  1.00  0.58           C  
ATOM   1262  OE1 GLU E 185     165.511-107.072 141.753  1.00  0.58           O  
ATOM   1263  OE2 GLU E 185     163.838-105.807 141.004  1.00  0.58           O  
ATOM   1264  N   ALA E 186     161.195-105.953 145.672  1.00  0.63           N  
ATOM   1265  CA  ALA E 186     160.703-106.966 146.584  1.00  0.63           C  
ATOM   1266  C   ALA E 186     161.476-108.279 146.544  1.00  0.63           C  
ATOM   1267  O   ALA E 186     161.681-108.875 145.493  1.00  0.63           O  
ATOM   1268  CB  ALA E 186     159.193-107.188 146.360  1.00  0.63           C  
ATOM   1269  N   TYR E 187     161.920-108.776 147.718  1.00  0.53           N  
ATOM   1270  CA  TYR E 187     162.768-109.942 147.765  1.00  0.53           C  
ATOM   1271  C   TYR E 187     162.080-111.033 148.555  1.00  0.53           C  
ATOM   1272  O   TYR E 187     161.555-110.820 149.638  1.00  0.53           O  
ATOM   1273  CB  TYR E 187     164.157-109.578 148.357  1.00  0.53           C  
ATOM   1274  CG  TYR E 187     165.062-110.781 148.469  1.00  0.53           C  
ATOM   1275  CD1 TYR E 187     165.312-111.366 149.723  1.00  0.53           C  
ATOM   1276  CD2 TYR E 187     165.616-111.369 147.321  1.00  0.53           C  
ATOM   1277  CE1 TYR E 187     166.145-112.486 149.830  1.00  0.53           C  
ATOM   1278  CE2 TYR E 187     166.432-112.507 147.427  1.00  0.53           C  
ATOM   1279  CZ  TYR E 187     166.705-113.054 148.686  1.00  0.53           C  
ATOM   1280  OH  TYR E 187     167.550-114.170 148.822  1.00  0.53           O  
ATOM   1281  N   GLN E 188     162.085-112.252 147.976  1.00  0.57           N  
ATOM   1282  CA  GLN E 188     161.582-113.440 148.636  1.00  0.57           C  
ATOM   1283  C   GLN E 188     162.621-114.362 149.263  1.00  0.57           C  
ATOM   1284  O   GLN E 188     163.521-114.839 148.589  1.00  0.57           O  
ATOM   1285  CB  GLN E 188     160.597-114.226 147.766  1.00  0.57           C  
ATOM   1286  CG  GLN E 188     161.160-114.974 146.552  1.00  0.57           C  
ATOM   1287  CD  GLN E 188     159.975-115.610 145.849  1.00  0.57           C  
ATOM   1288  OE1 GLN E 188     159.126-116.282 146.451  1.00  0.57           O  
ATOM   1289  NE2 GLN E 188     159.865-115.366 144.532  1.00  0.57           N  
ATOM   1290  N   PRO E 189     162.480-114.648 150.573  1.00  0.64           N  
ATOM   1291  CA  PRO E 189     163.287-115.712 151.164  1.00  0.64           C  
ATOM   1292  C   PRO E 189     162.513-116.763 151.976  1.00  0.64           C  
ATOM   1293  O   PRO E 189     161.335-116.555 152.251  1.00  0.64           O  
ATOM   1294  CB  PRO E 189     164.229-114.877 152.051  1.00  0.64           C  
ATOM   1295  CG  PRO E 189     163.403-113.673 152.547  1.00  0.64           C  
ATOM   1296  CD  PRO E 189     162.222-113.587 151.575  1.00  0.64           C  
ATOM   1297  N   PRO E 190     163.097-117.927 152.334  1.00  0.65           N  
ATOM   1298  CA  PRO E 190     162.495-118.862 153.288  1.00  0.65           C  
ATOM   1299  C   PRO E 190     162.383-118.329 154.703  1.00  0.65           C  
ATOM   1300  O   PRO E 190     163.171-117.472 155.093  1.00  0.65           O  
ATOM   1301  CB  PRO E 190     163.437-120.082 153.262  1.00  0.65           C  
ATOM   1302  CG  PRO E 190     164.814-119.521 152.876  1.00  0.65           C  
ATOM   1303  CD  PRO E 190     164.520-118.219 152.120  1.00  0.65           C  
ATOM   1304  N   TYR E 191     161.385-118.848 155.459  1.00  0.58           N  
ATOM   1305  CA  TYR E 191     161.079-118.578 156.864  1.00  0.58           C  
ATOM   1306  C   TYR E 191     160.981-117.121 157.279  1.00  0.58           C  
ATOM   1307  O   TYR E 191     161.117-116.791 158.454  1.00  0.58           O  
ATOM   1308  CB  TYR E 191     161.965-119.399 157.839  1.00  0.58           C  
ATOM   1309  CG  TYR E 191     161.771-120.876 157.616  1.00  0.58           C  
ATOM   1310  CD1 TYR E 191     160.615-121.521 158.091  1.00  0.58           C  
ATOM   1311  CD2 TYR E 191     162.749-121.638 156.957  1.00  0.58           C  
ATOM   1312  CE1 TYR E 191     160.444-122.900 157.914  1.00  0.58           C  
ATOM   1313  CE2 TYR E 191     162.578-123.019 156.774  1.00  0.58           C  
ATOM   1314  CZ  TYR E 191     161.423-123.646 157.255  1.00  0.58           C  
ATOM   1315  OH  TYR E 191     161.241-125.033 157.096  1.00  0.58           O  
ATOM   1316  N   SER E 192     160.645-116.212 156.356  1.00  0.59           N  
ATOM   1317  CA  SER E 192     160.428-114.833 156.709  1.00  0.59           C  
ATOM   1318  C   SER E 192     159.421-114.296 155.732  1.00  0.59           C  
ATOM   1319  O   SER E 192     159.508-114.585 154.542  1.00  0.59           O  
ATOM   1320  CB  SER E 192     161.736-114.002 156.610  1.00  0.59           C  
ATOM   1321  OG  SER E 192     161.520-112.617 156.894  1.00  0.59           O  
ATOM   1322  N   ASP E 193     158.442-113.501 156.216  1.00  0.59           N  
ATOM   1323  CA  ASP E 193     157.562-112.712 155.389  1.00  0.59           C  
ATOM   1324  C   ASP E 193     158.343-111.628 154.664  1.00  0.59           C  
ATOM   1325  O   ASP E 193     159.289-111.020 155.148  1.00  0.59           O  
ATOM   1326  CB  ASP E 193     156.401-112.083 156.197  1.00  0.59           C  
ATOM   1327  CG  ASP E 193     155.476-113.140 156.775  1.00  0.59           C  
ATOM   1328  OD1 ASP E 193     155.462-114.282 156.250  1.00  0.59           O  
ATOM   1329  OD2 ASP E 193     154.767-112.801 157.756  1.00  0.59           O  
ATOM   1330  N   LEU E 194     157.965-111.425 153.399  1.00  0.57           N  
ATOM   1331  CA  LEU E 194     158.760-110.711 152.449  1.00  0.57           C  
ATOM   1332  C   LEU E 194     158.827-109.221 152.665  1.00  0.57           C  
ATOM   1333  O   LEU E 194     157.833-108.562 152.934  1.00  0.57           O  
ATOM   1334  CB  LEU E 194     158.231-111.008 151.048  1.00  0.57           C  
ATOM   1335  CG  LEU E 194     158.485-112.473 150.615  1.00  0.57           C  
ATOM   1336  CD1 LEU E 194     158.050-113.707 151.446  1.00  0.57           C  
ATOM   1337  CD2 LEU E 194     157.942-112.619 149.204  1.00  0.57           C  
ATOM   1338  N   VAL E 195     160.006-108.615 152.494  1.00  0.66           N  
ATOM   1339  CA  VAL E 195     160.103-107.182 152.586  1.00  0.66           C  
ATOM   1340  C   VAL E 195     161.238-106.845 151.649  1.00  0.66           C  
ATOM   1341  O   VAL E 195     162.124-107.653 151.412  1.00  0.66           O  
ATOM   1342  CB  VAL E 195     160.226-106.681 154.036  1.00  0.66           C  
ATOM   1343  CG1 VAL E 195     161.487-107.253 154.718  1.00  0.66           C  
ATOM   1344  CG2 VAL E 195     160.155-105.141 154.100  1.00  0.66           C  
ATOM   1345  N   CYS E 196     161.158-105.688 150.963  1.00  0.62           N  
ATOM   1346  CA  CYS E 196     162.165-105.320 149.986  1.00  0.62           C  
ATOM   1347  C   CYS E 196     163.548-105.053 150.546  1.00  0.62           C  
ATOM   1348  O   CYS E 196     163.713-104.519 151.640  1.00  0.62           O  
ATOM   1349  CB  CYS E 196     161.691-104.212 149.024  1.00  0.62           C  
ATOM   1350  SG  CYS E 196     160.886-102.797 149.789  1.00  0.62           S  
ATOM   1351  N   TYR E 197     164.555-105.469 149.754  1.00  0.59           N  
ATOM   1352  CA  TYR E 197     165.955-105.335 150.060  1.00  0.59           C  
ATOM   1353  C   TYR E 197     166.626-104.736 148.858  1.00  0.59           C  
ATOM   1354  O   TYR E 197     166.058-104.648 147.772  1.00  0.59           O  
ATOM   1355  CB  TYR E 197     166.645-106.691 150.392  1.00  0.59           C  
ATOM   1356  CG  TYR E 197     166.319-107.101 151.798  1.00  0.59           C  
ATOM   1357  CD1 TYR E 197     166.784-106.345 152.888  1.00  0.59           C  
ATOM   1358  CD2 TYR E 197     165.556-108.250 152.049  1.00  0.59           C  
ATOM   1359  CE1 TYR E 197     166.514-106.752 154.203  1.00  0.59           C  
ATOM   1360  CE2 TYR E 197     165.284-108.659 153.361  1.00  0.59           C  
ATOM   1361  CZ  TYR E 197     165.779-107.918 154.438  1.00  0.59           C  
ATOM   1362  OH  TYR E 197     165.550-108.342 155.762  1.00  0.59           O  
ATOM   1363  N   GLU E 198     167.860-104.256 149.085  1.00  0.64           N  
ATOM   1364  CA  GLU E 198     168.491-103.295 148.223  1.00  0.64           C  
ATOM   1365  C   GLU E 198     169.922-103.658 147.909  1.00  0.64           C  
ATOM   1366  O   GLU E 198     170.828-103.083 148.503  1.00  0.64           O  
ATOM   1367  CB  GLU E 198     168.493-101.886 148.891  1.00  0.64           C  
ATOM   1368  CG  GLU E 198     167.086-101.272 149.098  1.00  0.64           C  
ATOM   1369  CD  GLU E 198     166.391-101.677 150.392  1.00  0.64           C  
ATOM   1370  OE1 GLU E 198     165.219-102.120 150.309  1.00  0.64           O  
ATOM   1371  OE2 GLU E 198     166.965-101.463 151.493  1.00  0.64           O  
ATOM   1372  N   ASP E 199     170.130-104.609 146.977  1.00  0.61           N  
ATOM   1373  CA  ASP E 199     171.311-104.706 146.143  1.00  0.61           C  
ATOM   1374  C   ASP E 199     171.038-105.796 145.121  1.00  0.61           C  
ATOM   1375  O   ASP E 199     170.073-106.542 145.248  1.00  0.61           O  
ATOM   1376  CB  ASP E 199     172.635-105.027 146.882  1.00  0.61           C  
ATOM   1377  CG  ASP E 199     173.461-103.787 147.141  1.00  0.61           C  
ATOM   1378  OD1 ASP E 199     173.674-103.033 146.164  1.00  0.61           O  
ATOM   1379  OD2 ASP E 199     173.986-103.663 148.272  1.00  0.61           O  
ATOM   1380  N   LEU E 200     171.913-105.941 144.099  1.00  0.63           N  
ATOM   1381  CA  LEU E 200     171.848-107.036 143.145  1.00  0.63           C  
ATOM   1382  C   LEU E 200     173.214-107.714 143.009  1.00  0.63           C  
ATOM   1383  O   LEU E 200     174.221-107.057 142.765  1.00  0.63           O  
ATOM   1384  CB  LEU E 200     171.384-106.517 141.756  1.00  0.63           C  
ATOM   1385  CG  LEU E 200     171.280-107.582 140.639  1.00  0.63           C  
ATOM   1386  CD1 LEU E 200     170.246-108.677 140.962  1.00  0.63           C  
ATOM   1387  CD2 LEU E 200     170.925-106.904 139.305  1.00  0.63           C  
ATOM   1388  N   GLY E 201     173.298-109.064 143.158  1.00  0.64           N  
ATOM   1389  CA  GLY E 201     174.532-109.821 142.928  1.00  0.64           C  
ATOM   1390  C   GLY E 201     174.863-110.767 144.052  1.00  0.64           C  
ATOM   1391  O   GLY E 201     173.985-111.233 144.769  1.00  0.64           O  
ATOM   1392  N   ALA E 202     176.165-111.076 144.232  1.00  0.69           N  
ATOM   1393  CA  ALA E 202     176.663-111.882 145.335  1.00  0.69           C  
ATOM   1394  C   ALA E 202     177.156-110.997 146.477  1.00  0.69           C  
ATOM   1395  O   ALA E 202     177.282-111.417 147.630  1.00  0.69           O  
ATOM   1396  CB  ALA E 202     177.870-112.696 144.824  1.00  0.69           C  
ATOM   1397  N   ASN E 203     177.398-109.704 146.197  1.00  0.64           N  
ATOM   1398  CA  ASN E 203     177.788-108.710 147.174  1.00  0.64           C  
ATOM   1399  C   ASN E 203     176.577-107.981 147.709  1.00  0.64           C  
ATOM   1400  O   ASN E 203     176.707-106.869 148.193  1.00  0.64           O  
ATOM   1401  CB  ASN E 203     178.807-107.689 146.589  1.00  0.64           C  
ATOM   1402  CG  ASN E 203     180.102-108.423 146.316  1.00  0.64           C  
ATOM   1403  OD1 ASN E 203     180.430-108.808 145.184  1.00  0.64           O  
ATOM   1404  ND2 ASN E 203     180.886-108.677 147.379  1.00  0.64           N  
ATOM   1405  N   THR E 204     175.377-108.595 147.698  1.00  0.64           N  
ATOM   1406  CA  THR E 204     174.141-107.964 148.153  1.00  0.64           C  
ATOM   1407  C   THR E 204     174.172-107.556 149.600  1.00  0.64           C  
ATOM   1408  O   THR E 204     173.862-106.432 149.984  1.00  0.64           O  
ATOM   1409  CB  THR E 204     172.940-108.893 147.998  1.00  0.64           C  
ATOM   1410  OG1 THR E 204     173.295-110.225 148.348  1.00  0.64           O  
ATOM   1411  CG2 THR E 204     172.541-108.896 146.524  1.00  0.64           C  
ATOM   1412  N   THR E 205     174.598-108.459 150.478  1.00  0.61           N  
ATOM   1413  CA  THR E 205     174.829-108.151 151.882  1.00  0.61           C  
ATOM   1414  C   THR E 205     176.007-107.235 152.119  1.00  0.61           C  
ATOM   1415  O   THR E 205     175.953-106.339 152.969  1.00  0.61           O  
ATOM   1416  CB  THR E 205     174.963-109.412 152.706  1.00  0.61           C  
ATOM   1417  OG1 THR E 205     173.691-110.028 152.736  1.00  0.61           O  
ATOM   1418  CG2 THR E 205     175.268-109.116 154.173  1.00  0.61           C  
ATOM   1419  N   LYS E 206     177.106-107.458 151.379  1.00  0.67           N  
ATOM   1420  CA  LYS E 206     178.365-106.740 151.493  1.00  0.67           C  
ATOM   1421  C   LYS E 206     178.307-105.287 151.018  1.00  0.67           C  
ATOM   1422  O   LYS E 206     178.984-104.434 151.593  1.00  0.67           O  
ATOM   1423  CB  LYS E 206     179.531-107.514 150.817  1.00  0.67           C  
ATOM   1424  CG  LYS E 206     179.857-108.851 151.514  1.00  0.67           C  
ATOM   1425  CD  LYS E 206     181.039-109.589 150.855  1.00  0.67           C  
ATOM   1426  CE  LYS E 206     181.397-110.923 151.529  1.00  0.67           C  
ATOM   1427  NZ  LYS E 206     182.498-111.603 150.800  1.00  0.67           N  
ATOM   1428  N   TRP E 207     177.517-104.947 149.979  1.00  0.64           N  
ATOM   1429  CA  TRP E 207     177.360-103.586 149.499  1.00  0.64           C  
ATOM   1430  C   TRP E 207     176.236-102.872 150.208  1.00  0.64           C  
ATOM   1431  O   TRP E 207     176.280-101.654 150.387  1.00  0.64           O  
ATOM   1432  CB  TRP E 207     177.199-103.564 147.960  1.00  0.64           C  
ATOM   1433  CG  TRP E 207     178.513-103.818 147.218  1.00  0.64           C  
ATOM   1434  CD1 TRP E 207     179.784-103.957 147.715  1.00  0.64           C  
ATOM   1435  CD2 TRP E 207     178.624-103.878 145.791  1.00  0.64           C  
ATOM   1436  NE1 TRP E 207     180.684-104.087 146.685  1.00  0.64           N  
ATOM   1437  CE2 TRP E 207     180.006-104.041 145.493  1.00  0.64           C  
ATOM   1438  CE3 TRP E 207     177.681-103.796 144.776  1.00  0.64           C  
ATOM   1439  CZ2 TRP E 207     180.437-104.118 144.181  1.00  0.64           C  
ATOM   1440  CZ3 TRP E 207     178.121-103.897 143.450  1.00  0.64           C  
ATOM   1441  CH2 TRP E 207     179.485-104.057 143.153  1.00  0.64           C  
ATOM   1442  N   ARG E 208     175.266-103.610 150.780  1.00  0.60           N  
ATOM   1443  CA  ARG E 208     174.202-102.970 151.516  1.00  0.60           C  
ATOM   1444  C   ARG E 208     174.704-102.399 152.823  1.00  0.60           C  
ATOM   1445  O   ARG E 208     174.152-101.436 153.351  1.00  0.60           O  
ATOM   1446  CB  ARG E 208     173.045-103.946 151.789  1.00  0.60           C  
ATOM   1447  CG  ARG E 208     171.721-103.216 152.097  1.00  0.60           C  
ATOM   1448  CD  ARG E 208     170.521-104.150 152.226  1.00  0.60           C  
ATOM   1449  NE  ARG E 208     170.745-104.946 153.478  1.00  0.60           N  
ATOM   1450  CZ  ARG E 208     170.419-104.542 154.711  1.00  0.60           C  
ATOM   1451  NH1 ARG E 208     169.707-103.439 154.922  1.00  0.60           N  
ATOM   1452  NH2 ARG E 208     170.710-105.346 155.727  1.00  0.60           N  
ATOM   1453  N   MET E 209     175.806-102.957 153.357  1.00  0.65           N  
ATOM   1454  CA  MET E 209     176.596-102.407 154.445  1.00  0.65           C  
ATOM   1455  C   MET E 209     177.252-101.081 154.073  1.00  0.65           C  
ATOM   1456  O   MET E 209     177.214-100.133 154.857  1.00  0.65           O  
ATOM   1457  CB  MET E 209     177.664-103.434 154.902  1.00  0.65           C  
ATOM   1458  CG  MET E 209     177.030-104.681 155.560  1.00  0.65           C  
ATOM   1459  SD  MET E 209     176.984-104.662 157.369  1.00  0.65           S  
ATOM   1460  CE  MET E 209     178.696-105.238 157.555  1.00  0.65           C  
ATOM   1461  N   ILE E 210     177.810-100.954 152.847  1.00  0.67           N  
ATOM   1462  CA  ILE E 210     178.368 -99.715 152.305  1.00  0.67           C  
ATOM   1463  C   ILE E 210     177.288 -98.649 152.172  1.00  0.67           C  
ATOM   1464  O   ILE E 210     177.455 -97.513 152.631  1.00  0.67           O  
ATOM   1465  CB  ILE E 210     179.074 -99.950 150.961  1.00  0.67           C  
ATOM   1466  CG1 ILE E 210     180.335-100.816 151.182  1.00  0.67           C  
ATOM   1467  CG2 ILE E 210     179.442 -98.605 150.287  1.00  0.67           C  
ATOM   1468  CD1 ILE E 210     180.990-101.242 149.863  1.00  0.67           C  
ATOM   1469  N   MET E 211     176.110 -99.015 151.618  1.00  0.62           N  
ATOM   1470  CA  MET E 211     174.965 -98.125 151.477  1.00  0.62           C  
ATOM   1471  C   MET E 211     174.280 -97.818 152.782  1.00  0.62           C  
ATOM   1472  O   MET E 211     173.537 -96.840 152.879  1.00  0.62           O  
ATOM   1473  CB  MET E 211     173.931 -98.666 150.456  1.00  0.62           C  
ATOM   1474  CG  MET E 211     174.446 -98.678 148.999  1.00  0.62           C  
ATOM   1475  SD  MET E 211     174.770 -97.025 148.282  1.00  0.62           S  
ATOM   1476  CE  MET E 211     176.553 -96.926 148.629  1.00  0.62           C  
ATOM   1477  N   ARG E 212     174.535 -98.603 153.836  1.00  0.63           N  
ATOM   1478  CA  ARG E 212     174.081 -98.288 155.161  1.00  0.63           C  
ATOM   1479  C   ARG E 212     175.000 -97.349 155.912  1.00  0.63           C  
ATOM   1480  O   ARG E 212     174.586 -96.299 156.391  1.00  0.63           O  
ATOM   1481  CB  ARG E 212     173.990 -99.589 155.981  1.00  0.63           C  
ATOM   1482  CG  ARG E 212     172.833 -99.513 156.974  1.00  0.63           C  
ATOM   1483  CD  ARG E 212     172.450-100.855 157.598  1.00  0.63           C  
ATOM   1484  NE  ARG E 212     173.673-101.465 158.221  1.00  0.63           N  
ATOM   1485  CZ  ARG E 212     173.711-102.704 158.701  1.00  0.63           C  
ATOM   1486  NH1 ARG E 212     172.602-103.419 158.804  1.00  0.63           N  
ATOM   1487  NH2 ARG E 212     174.752-103.164 159.383  1.00  0.63           N  
ATOM   1488  N   VAL E 213     176.291 -97.706 156.050  1.00  0.72           N  
ATOM   1489  CA  VAL E 213     177.215 -96.990 156.917  1.00  0.72           C  
ATOM   1490  C   VAL E 213     177.506 -95.599 156.439  1.00  0.72           C  
ATOM   1491  O   VAL E 213     177.491 -94.659 157.237  1.00  0.72           O  
ATOM   1492  CB  VAL E 213     178.505 -97.760 157.160  1.00  0.72           C  
ATOM   1493  CG1 VAL E 213     179.486 -96.984 158.073  1.00  0.72           C  
ATOM   1494  CG2 VAL E 213     178.135 -99.073 157.862  1.00  0.72           C  
ATOM   1495  N   LEU E 214     177.753 -95.378 155.145  1.00  0.74           N  
ATOM   1496  CA  LEU E 214     178.100 -94.058 154.659  1.00  0.74           C  
ATOM   1497  C   LEU E 214     176.977 -93.013 154.752  1.00  0.74           C  
ATOM   1498  O   LEU E 214     177.256 -91.935 155.277  1.00  0.74           O  
ATOM   1499  CB  LEU E 214     178.706 -94.184 153.244  1.00  0.74           C  
ATOM   1500  CG  LEU E 214     179.097 -92.855 152.573  1.00  0.74           C  
ATOM   1501  CD1 LEU E 214     180.448 -92.332 153.092  1.00  0.74           C  
ATOM   1502  CD2 LEU E 214     179.099 -93.052 151.052  1.00  0.74           C  
ATOM   1503  N   PRO E 215     175.710 -93.190 154.365  1.00  0.76           N  
ATOM   1504  CA  PRO E 215     174.773 -92.084 154.444  1.00  0.76           C  
ATOM   1505  C   PRO E 215     174.128 -92.088 155.815  1.00  0.76           C  
ATOM   1506  O   PRO E 215     173.691 -91.022 156.248  1.00  0.76           O  
ATOM   1507  CB  PRO E 215     173.799 -92.287 153.273  1.00  0.76           C  
ATOM   1508  CG  PRO E 215     174.476 -93.330 152.381  1.00  0.76           C  
ATOM   1509  CD  PRO E 215     175.242 -94.174 153.401  1.00  0.76           C  
ATOM   1510  N   GLN E 216     174.079 -93.212 156.562  1.00  0.70           N  
ATOM   1511  CA  GLN E 216     173.512 -93.218 157.899  1.00  0.70           C  
ATOM   1512  C   GLN E 216     174.500 -92.664 158.931  1.00  0.70           C  
ATOM   1513  O   GLN E 216     174.113 -92.270 160.026  1.00  0.70           O  
ATOM   1514  CB  GLN E 216     173.006 -94.627 158.312  1.00  0.70           C  
ATOM   1515  CG  GLN E 216     171.883 -94.614 159.381  1.00  0.70           C  
ATOM   1516  CD  GLN E 216     170.518 -94.440 158.732  1.00  0.70           C  
ATOM   1517  OE1 GLN E 216     170.415 -94.195 157.515  1.00  0.70           O  
ATOM   1518  NE2 GLN E 216     169.422 -94.570 159.490  1.00  0.70           N  
ATOM   1519  N   THR E 217     175.810 -92.553 158.602  1.00  0.73           N  
ATOM   1520  CA  THR E 217     176.745 -91.682 159.328  1.00  0.73           C  
ATOM   1521  C   THR E 217     176.637 -90.266 158.831  1.00  0.73           C  
ATOM   1522  O   THR E 217     176.613 -89.332 159.639  1.00  0.73           O  
ATOM   1523  CB  THR E 217     178.231 -92.046 159.304  1.00  0.73           C  
ATOM   1524  OG1 THR E 217     178.747 -92.092 157.984  1.00  0.73           O  
ATOM   1525  CG2 THR E 217     178.407 -93.417 159.970  1.00  0.73           C  
ATOM   1526  N   PHE E 218     176.535 -90.006 157.521  1.00  0.77           N  
ATOM   1527  CA  PHE E 218     176.410 -88.663 156.987  1.00  0.77           C  
ATOM   1528  C   PHE E 218     175.085 -87.974 157.368  1.00  0.77           C  
ATOM   1529  O   PHE E 218     174.996 -86.756 157.505  1.00  0.77           O  
ATOM   1530  CB  PHE E 218     176.648 -88.762 155.464  1.00  0.77           C  
ATOM   1531  CG  PHE E 218     176.728 -87.440 154.774  1.00  0.77           C  
ATOM   1532  CD1 PHE E 218     177.774 -86.532 155.003  1.00  0.77           C  
ATOM   1533  CD2 PHE E 218     175.759 -87.139 153.814  1.00  0.77           C  
ATOM   1534  CE1 PHE E 218     177.826 -85.327 154.287  1.00  0.77           C  
ATOM   1535  CE2 PHE E 218     175.820 -85.948 153.092  1.00  0.77           C  
ATOM   1536  CZ  PHE E 218     176.822 -85.012 153.365  1.00  0.77           C  
ATOM   1537  N   GLY E 219     174.018 -88.750 157.598  1.00  0.78           N  
ATOM   1538  CA  GLY E 219     172.749 -88.321 158.161  1.00  0.78           C  
ATOM   1539  C   GLY E 219     172.684 -88.280 159.663  1.00  0.78           C  
ATOM   1540  O   GLY E 219     171.698 -87.788 160.204  1.00  0.78           O  
ATOM   1541  N   PHE E 220     173.704 -88.764 160.397  1.00  0.74           N  
ATOM   1542  CA  PHE E 220     173.677 -88.811 161.855  1.00  0.74           C  
ATOM   1543  C   PHE E 220     174.900 -88.128 162.474  1.00  0.74           C  
ATOM   1544  O   PHE E 220     174.768 -87.149 163.192  1.00  0.74           O  
ATOM   1545  CB  PHE E 220     173.543 -90.272 162.368  1.00  0.74           C  
ATOM   1546  CG  PHE E 220     173.529 -90.333 163.879  1.00  0.74           C  
ATOM   1547  CD1 PHE E 220     172.446 -89.816 164.606  1.00  0.74           C  
ATOM   1548  CD2 PHE E 220     174.647 -90.815 164.579  1.00  0.74           C  
ATOM   1549  CE1 PHE E 220     172.473 -89.796 166.006  1.00  0.74           C  
ATOM   1550  CE2 PHE E 220     174.673 -90.810 165.979  1.00  0.74           C  
ATOM   1551  CZ  PHE E 220     173.580 -90.306 166.691  1.00  0.74           C  
ATOM   1552  N   LEU E 221     176.133 -88.599 162.191  1.00  0.76           N  
ATOM   1553  CA  LEU E 221     177.358 -88.060 162.762  1.00  0.76           C  
ATOM   1554  C   LEU E 221     177.685 -86.706 162.187  1.00  0.76           C  
ATOM   1555  O   LEU E 221     178.290 -85.880 162.879  1.00  0.76           O  
ATOM   1556  CB  LEU E 221     178.572 -89.007 162.564  1.00  0.76           C  
ATOM   1557  CG  LEU E 221     178.465 -90.353 163.315  1.00  0.76           C  
ATOM   1558  CD1 LEU E 221     179.676 -91.241 162.986  1.00  0.76           C  
ATOM   1559  CD2 LEU E 221     178.367 -90.164 164.842  1.00  0.76           C  
ATOM   1560  N   LEU E 222     177.263 -86.389 160.945  1.00  0.79           N  
ATOM   1561  CA  LEU E 222     177.339 -85.014 160.482  1.00  0.79           C  
ATOM   1562  C   LEU E 222     176.352 -84.088 161.214  1.00  0.79           C  
ATOM   1563  O   LEU E 222     176.844 -83.123 161.796  1.00  0.79           O  
ATOM   1564  CB  LEU E 222     177.291 -84.871 158.941  1.00  0.79           C  
ATOM   1565  CG  LEU E 222     177.508 -83.436 158.419  1.00  0.79           C  
ATOM   1566  CD1 LEU E 222     178.904 -82.892 158.756  1.00  0.79           C  
ATOM   1567  CD2 LEU E 222     177.366 -83.459 156.901  1.00  0.79           C  
ATOM   1568  N   PRO E 223     175.029 -84.311 161.356  1.00  0.81           N  
ATOM   1569  CA  PRO E 223     174.160 -83.469 162.176  1.00  0.81           C  
ATOM   1570  C   PRO E 223     174.542 -83.431 163.631  1.00  0.81           C  
ATOM   1571  O   PRO E 223     174.414 -82.382 164.261  1.00  0.81           O  
ATOM   1572  CB  PRO E 223     172.750 -84.030 161.962  1.00  0.81           C  
ATOM   1573  CG  PRO E 223     172.854 -84.481 160.506  1.00  0.81           C  
ATOM   1574  CD  PRO E 223     174.218 -85.158 160.494  1.00  0.81           C  
ATOM   1575  N   LEU E 224     175.014 -84.547 164.209  1.00  0.74           N  
ATOM   1576  CA  LEU E 224     175.412 -84.587 165.595  1.00  0.74           C  
ATOM   1577  C   LEU E 224     176.643 -83.763 165.887  1.00  0.74           C  
ATOM   1578  O   LEU E 224     176.728 -83.086 166.918  1.00  0.74           O  
ATOM   1579  CB  LEU E 224     175.554 -86.032 166.115  1.00  0.74           C  
ATOM   1580  CG  LEU E 224     175.369 -86.124 167.641  1.00  0.74           C  
ATOM   1581  CD1 LEU E 224     173.917 -85.786 168.057  1.00  0.74           C  
ATOM   1582  CD2 LEU E 224     175.790 -87.524 168.105  1.00  0.74           C  
ATOM   1583  N   LEU E 225     177.624 -83.760 164.966  1.00  0.82           N  
ATOM   1584  CA  LEU E 225     178.803 -82.943 165.106  1.00  0.82           C  
ATOM   1585  C   LEU E 225     178.516 -81.463 164.938  1.00  0.82           C  
ATOM   1586  O   LEU E 225     179.008 -80.629 165.701  1.00  0.82           O  
ATOM   1587  CB  LEU E 225     179.938 -83.415 164.169  1.00  0.82           C  
ATOM   1588  CG  LEU E 225     181.359 -83.027 164.643  1.00  0.82           C  
ATOM   1589  CD1 LEU E 225     181.612 -83.314 166.142  1.00  0.82           C  
ATOM   1590  CD2 LEU E 225     182.388 -83.801 163.803  1.00  0.82           C  
ATOM   1591  N   VAL E 226     177.660 -81.079 163.971  1.00  0.85           N  
ATOM   1592  CA  VAL E 226     177.346 -79.674 163.729  1.00  0.85           C  
ATOM   1593  C   VAL E 226     176.402 -79.112 164.768  1.00  0.85           C  
ATOM   1594  O   VAL E 226     176.438 -77.914 165.030  1.00  0.85           O  
ATOM   1595  CB  VAL E 226     176.801 -79.384 162.334  1.00  0.85           C  
ATOM   1596  CG1 VAL E 226     177.820 -79.899 161.300  1.00  0.85           C  
ATOM   1597  CG2 VAL E 226     175.448 -80.076 162.136  1.00  0.85           C  
ATOM   1598  N   MET E 227     175.570 -79.944 165.436  1.00  0.75           N  
ATOM   1599  CA  MET E 227     174.781 -79.519 166.577  1.00  0.75           C  
ATOM   1600  C   MET E 227     175.625 -79.291 167.817  1.00  0.75           C  
ATOM   1601  O   MET E 227     175.465 -78.286 168.513  1.00  0.75           O  
ATOM   1602  CB  MET E 227     173.624 -80.494 166.898  1.00  0.75           C  
ATOM   1603  CG  MET E 227     172.417 -80.290 165.960  1.00  0.75           C  
ATOM   1604  SD  MET E 227     170.952 -81.323 166.307  1.00  0.75           S  
ATOM   1605  CE  MET E 227     170.824 -81.044 168.101  1.00  0.75           C  
ATOM   1606  N   LEU E 228     176.586 -80.186 168.119  1.00  0.77           N  
ATOM   1607  CA  LEU E 228     177.401 -80.084 169.318  1.00  0.77           C  
ATOM   1608  C   LEU E 228     178.529 -79.084 169.199  1.00  0.77           C  
ATOM   1609  O   LEU E 228     179.143 -78.710 170.202  1.00  0.77           O  
ATOM   1610  CB  LEU E 228     177.924 -81.471 169.777  1.00  0.77           C  
ATOM   1611  CG  LEU E 228     176.870 -82.356 170.482  1.00  0.77           C  
ATOM   1612  CD1 LEU E 228     177.573 -83.519 171.205  1.00  0.77           C  
ATOM   1613  CD2 LEU E 228     176.043 -81.594 171.529  1.00  0.77           C  
ATOM   1614  N   PHE E 229     178.787 -78.563 167.994  1.00  0.83           N  
ATOM   1615  CA  PHE E 229     179.756 -77.505 167.783  1.00  0.83           C  
ATOM   1616  C   PHE E 229     179.107 -76.167 167.542  1.00  0.83           C  
ATOM   1617  O   PHE E 229     179.801 -75.155 167.410  1.00  0.83           O  
ATOM   1618  CB  PHE E 229     180.712 -77.893 166.633  1.00  0.83           C  
ATOM   1619  CG  PHE E 229     181.781 -78.880 167.071  1.00  0.83           C  
ATOM   1620  CD1 PHE E 229     182.068 -79.243 168.409  1.00  0.83           C  
ATOM   1621  CD2 PHE E 229     182.589 -79.419 166.061  1.00  0.83           C  
ATOM   1622  CE1 PHE E 229     183.120 -80.116 168.712  1.00  0.83           C  
ATOM   1623  CE2 PHE E 229     183.652 -80.281 166.358  1.00  0.83           C  
ATOM   1624  CZ  PHE E 229     183.914 -80.633 167.687  1.00  0.83           C  
ATOM   1625  N   CYS E 230     177.770 -76.075 167.563  1.00  0.83           N  
ATOM   1626  CA  CYS E 230     177.111 -74.797 167.434  1.00  0.83           C  
ATOM   1627  C   CYS E 230     176.355 -74.490 168.709  1.00  0.83           C  
ATOM   1628  O   CYS E 230     176.468 -73.390 169.249  1.00  0.83           O  
ATOM   1629  CB  CYS E 230     176.251 -74.795 166.147  1.00  0.83           C  
ATOM   1630  SG  CYS E 230     174.698 -75.714 166.202  1.00  0.83           S  
ATOM   1631  N   TYR E 231     175.660 -75.483 169.309  1.00  0.76           N  
ATOM   1632  CA  TYR E 231     174.922 -75.330 170.555  1.00  0.76           C  
ATOM   1633  C   TYR E 231     175.849 -75.241 171.728  1.00  0.76           C  
ATOM   1634  O   TYR E 231     175.511 -74.625 172.741  1.00  0.76           O  
ATOM   1635  CB  TYR E 231     173.883 -76.462 170.778  1.00  0.76           C  
ATOM   1636  CG  TYR E 231     172.638 -76.310 169.940  1.00  0.76           C  
ATOM   1637  CD1 TYR E 231     172.299 -75.169 169.179  1.00  0.76           C  
ATOM   1638  CD2 TYR E 231     171.724 -77.370 169.983  1.00  0.76           C  
ATOM   1639  CE1 TYR E 231     171.074 -75.104 168.507  1.00  0.76           C  
ATOM   1640  CE2 TYR E 231     170.505 -77.297 169.303  1.00  0.76           C  
ATOM   1641  CZ  TYR E 231     170.163 -76.158 168.580  1.00  0.76           C  
ATOM   1642  OH  TYR E 231     168.914 -76.088 167.926  1.00  0.76           O  
ATOM   1643  N   GLY E 232     177.084 -75.742 171.585  1.00  0.82           N  
ATOM   1644  CA  GLY E 232     178.135 -75.511 172.558  1.00  0.82           C  
ATOM   1645  C   GLY E 232     178.588 -74.067 172.557  1.00  0.82           C  
ATOM   1646  O   GLY E 232     178.747 -73.464 173.612  1.00  0.82           O  
ATOM   1647  N   PHE E 233     178.758 -73.434 171.375  1.00  0.80           N  
ATOM   1648  CA  PHE E 233     179.068 -72.014 171.270  1.00  0.80           C  
ATOM   1649  C   PHE E 233     177.923 -71.090 171.601  1.00  0.80           C  
ATOM   1650  O   PHE E 233     178.133 -70.028 172.185  1.00  0.80           O  
ATOM   1651  CB  PHE E 233     179.637 -71.638 169.884  1.00  0.80           C  
ATOM   1652  CG  PHE E 233     180.987 -72.267 169.638  1.00  0.80           C  
ATOM   1653  CD1 PHE E 233     181.911 -72.570 170.663  1.00  0.80           C  
ATOM   1654  CD2 PHE E 233     181.353 -72.541 168.312  1.00  0.80           C  
ATOM   1655  CE1 PHE E 233     183.142 -73.166 170.366  1.00  0.80           C  
ATOM   1656  CE2 PHE E 233     182.588 -73.124 168.010  1.00  0.80           C  
ATOM   1657  CZ  PHE E 233     183.481 -73.442 169.038  1.00  0.80           C  
ATOM   1658  N   THR E 234     176.682 -71.475 171.266  1.00  0.77           N  
ATOM   1659  CA  THR E 234     175.472 -70.782 171.699  1.00  0.77           C  
ATOM   1660  C   THR E 234     175.325 -70.821 173.206  1.00  0.77           C  
ATOM   1661  O   THR E 234     175.128 -69.790 173.851  1.00  0.77           O  
ATOM   1662  CB  THR E 234     174.214 -71.348 171.053  1.00  0.77           C  
ATOM   1663  OG1 THR E 234     174.316 -71.182 169.650  1.00  0.77           O  
ATOM   1664  CG2 THR E 234     172.944 -70.603 171.489  1.00  0.77           C  
ATOM   1665  N   LEU E 235     175.513 -71.987 173.856  1.00  0.76           N  
ATOM   1666  CA  LEU E 235     175.435 -72.088 175.306  1.00  0.76           C  
ATOM   1667  C   LEU E 235     176.616 -71.493 176.024  1.00  0.76           C  
ATOM   1668  O   LEU E 235     176.526 -71.155 177.203  1.00  0.76           O  
ATOM   1669  CB  LEU E 235     175.204 -73.543 175.773  1.00  0.76           C  
ATOM   1670  CG  LEU E 235     173.754 -74.020 175.546  1.00  0.76           C  
ATOM   1671  CD1 LEU E 235     173.616 -75.475 176.023  1.00  0.76           C  
ATOM   1672  CD2 LEU E 235     172.733 -73.138 176.290  1.00  0.76           C  
ATOM   1673  N   ARG E 236     177.730 -71.257 175.322  1.00  0.74           N  
ATOM   1674  CA  ARG E 236     178.808 -70.459 175.844  1.00  0.74           C  
ATOM   1675  C   ARG E 236     178.412 -69.004 176.065  1.00  0.74           C  
ATOM   1676  O   ARG E 236     178.719 -68.413 177.100  1.00  0.74           O  
ATOM   1677  CB  ARG E 236     179.996 -70.522 174.858  1.00  0.74           C  
ATOM   1678  CG  ARG E 236     181.330 -70.002 175.440  1.00  0.74           C  
ATOM   1679  CD  ARG E 236     181.653 -68.505 175.281  1.00  0.74           C  
ATOM   1680  NE  ARG E 236     181.556 -68.164 173.812  1.00  0.74           N  
ATOM   1681  CZ  ARG E 236     182.525 -68.327 172.899  1.00  0.74           C  
ATOM   1682  NH1 ARG E 236     183.727 -68.786 173.225  1.00  0.74           N  
ATOM   1683  NH2 ARG E 236     182.281 -68.040 171.620  1.00  0.74           N  
ATOM   1684  N   THR E 237     177.718 -68.369 175.098  1.00  0.74           N  
ATOM   1685  CA  THR E 237     177.320 -66.962 175.179  1.00  0.74           C  
ATOM   1686  C   THR E 237     176.128 -66.732 176.074  1.00  0.74           C  
ATOM   1687  O   THR E 237     176.076 -65.717 176.773  1.00  0.74           O  
ATOM   1688  CB  THR E 237     177.077 -66.267 173.841  1.00  0.74           C  
ATOM   1689  OG1 THR E 237     175.968 -66.783 173.131  1.00  0.74           O  
ATOM   1690  CG2 THR E 237     178.287 -66.500 172.932  1.00  0.74           C  
ATOM   1691  N   LEU E 238     175.160 -67.670 176.107  1.00  0.71           N  
ATOM   1692  CA  LEU E 238     173.988 -67.633 176.979  1.00  0.71           C  
ATOM   1693  C   LEU E 238     174.324 -67.764 178.446  1.00  0.71           C  
ATOM   1694  O   LEU E 238     173.589 -67.269 179.306  1.00  0.71           O  
ATOM   1695  CB  LEU E 238     172.931 -68.716 176.613  1.00  0.71           C  
ATOM   1696  CG  LEU E 238     171.854 -68.244 175.602  1.00  0.71           C  
ATOM   1697  CD1 LEU E 238     171.039 -67.026 176.101  1.00  0.71           C  
ATOM   1698  CD2 LEU E 238     172.427 -67.976 174.202  1.00  0.71           C  
ATOM   1699  N   PHE E 239     175.441 -68.426 178.781  1.00  0.71           N  
ATOM   1700  CA  PHE E 239     175.951 -68.484 180.129  1.00  0.71           C  
ATOM   1701  C   PHE E 239     176.643 -67.175 180.531  1.00  0.71           C  
ATOM   1702  O   PHE E 239     176.706 -66.824 181.713  1.00  0.71           O  
ATOM   1703  CB  PHE E 239     176.927 -69.683 180.213  1.00  0.71           C  
ATOM   1704  CG  PHE E 239     177.087 -70.121 181.641  1.00  0.71           C  
ATOM   1705  CD1 PHE E 239     176.053 -70.840 182.253  1.00  0.71           C  
ATOM   1706  CD2 PHE E 239     178.225 -69.796 182.391  1.00  0.71           C  
ATOM   1707  CE1 PHE E 239     176.160 -71.267 183.582  1.00  0.71           C  
ATOM   1708  CE2 PHE E 239     178.339 -70.215 183.724  1.00  0.71           C  
ATOM   1709  CZ  PHE E 239     177.310 -70.959 184.317  1.00  0.71           C  
ATOM   1710  N   SER E 240     177.157 -66.415 179.541  1.00  0.73           N  
ATOM   1711  CA  SER E 240     177.928 -65.192 179.743  1.00  0.73           C  
ATOM   1712  C   SER E 240     177.068 -63.948 179.786  1.00  0.73           C  
ATOM   1713  O   SER E 240     177.197 -63.114 180.683  1.00  0.73           O  
ATOM   1714  CB  SER E 240     178.986 -64.962 178.631  1.00  0.73           C  
ATOM   1715  OG  SER E 240     179.958 -66.005 178.670  1.00  0.73           O  
ATOM   1716  N   ALA E 241     176.167 -63.766 178.795  1.00  0.70           N  
ATOM   1717  CA  ALA E 241     175.213 -62.675 178.763  1.00  0.70           C  
ATOM   1718  C   ALA E 241     174.168 -62.778 179.876  1.00  0.70           C  
ATOM   1719  O   ALA E 241     173.725 -63.854 180.256  1.00  0.70           O  
ATOM   1720  CB  ALA E 241     174.540 -62.556 177.374  1.00  0.70           C  
ATOM   1721  N   GLN E 242     173.747 -61.631 180.447  1.00  0.62           N  
ATOM   1722  CA  GLN E 242     172.875 -61.616 181.603  1.00  0.62           C  
ATOM   1723  C   GLN E 242     171.601 -60.864 181.285  1.00  0.62           C  
ATOM   1724  O   GLN E 242     171.481 -59.666 181.501  1.00  0.62           O  
ATOM   1725  CB  GLN E 242     173.576 -60.950 182.810  1.00  0.62           C  
ATOM   1726  CG  GLN E 242     174.825 -61.729 183.272  1.00  0.62           C  
ATOM   1727  CD  GLN E 242     175.479 -61.014 184.448  1.00  0.62           C  
ATOM   1728  OE1 GLN E 242     174.813 -60.537 185.369  1.00  0.62           O  
ATOM   1729  NE2 GLN E 242     176.826 -60.946 184.448  1.00  0.62           N  
ATOM   1730  N   MET E 243     170.599 -61.600 180.775  1.00  0.57           N  
ATOM   1731  CA  MET E 243     169.246 -61.136 180.582  1.00  0.57           C  
ATOM   1732  C   MET E 243     168.352 -61.838 181.584  1.00  0.57           C  
ATOM   1733  O   MET E 243     168.802 -62.633 182.406  1.00  0.57           O  
ATOM   1734  CB  MET E 243     168.719 -61.428 179.143  1.00  0.57           C  
ATOM   1735  CG  MET E 243     168.715 -62.919 178.695  1.00  0.57           C  
ATOM   1736  SD  MET E 243     170.333 -63.677 178.316  1.00  0.57           S  
ATOM   1737  CE  MET E 243     170.822 -62.624 176.931  1.00  0.57           C  
ATOM   1738  N   GLY E 244     167.031 -61.558 181.533  1.00  0.64           N  
ATOM   1739  CA  GLY E 244     166.077 -62.079 182.508  1.00  0.64           C  
ATOM   1740  C   GLY E 244     165.767 -63.546 182.371  1.00  0.64           C  
ATOM   1741  O   GLY E 244     165.500 -64.224 183.364  1.00  0.64           O  
ATOM   1742  N   HIS E 245     165.808 -64.094 181.143  1.00  0.57           N  
ATOM   1743  CA  HIS E 245     165.299 -65.432 180.860  1.00  0.57           C  
ATOM   1744  C   HIS E 245     166.298 -66.331 180.162  1.00  0.57           C  
ATOM   1745  O   HIS E 245     165.947 -67.154 179.320  1.00  0.57           O  
ATOM   1746  CB  HIS E 245     163.990 -65.414 180.038  1.00  0.57           C  
ATOM   1747  CG  HIS E 245     162.873 -64.752 180.765  1.00  0.57           C  
ATOM   1748  ND1 HIS E 245     162.302 -65.406 181.828  1.00  0.57           N  
ATOM   1749  CD2 HIS E 245     162.258 -63.555 180.549  1.00  0.57           C  
ATOM   1750  CE1 HIS E 245     161.344 -64.600 182.254  1.00  0.57           C  
ATOM   1751  NE2 HIS E 245     161.280 -63.475 181.511  1.00  0.57           N  
ATOM   1752  N   LYS E 246     167.587 -66.268 180.556  1.00  0.64           N  
ATOM   1753  CA  LYS E 246     168.560 -67.268 180.128  1.00  0.64           C  
ATOM   1754  C   LYS E 246     168.374 -68.575 180.883  1.00  0.64           C  
ATOM   1755  O   LYS E 246     168.812 -69.634 180.428  1.00  0.64           O  
ATOM   1756  CB  LYS E 246     170.014 -66.790 180.330  1.00  0.64           C  
ATOM   1757  CG  LYS E 246     170.426 -66.554 181.792  1.00  0.64           C  
ATOM   1758  CD  LYS E 246     171.887 -66.084 181.877  1.00  0.64           C  
ATOM   1759  CE  LYS E 246     172.356 -65.681 183.274  1.00  0.64           C  
ATOM   1760  NZ  LYS E 246     172.167 -66.840 184.168  1.00  0.64           N  
ATOM   1761  N   HIS E 247     167.665 -68.559 182.037  1.00  0.62           N  
ATOM   1762  CA  HIS E 247     167.359 -69.741 182.834  1.00  0.62           C  
ATOM   1763  C   HIS E 247     166.503 -70.729 182.052  1.00  0.62           C  
ATOM   1764  O   HIS E 247     166.636 -71.953 182.168  1.00  0.62           O  
ATOM   1765  CB  HIS E 247     166.695 -69.357 184.183  1.00  0.62           C  
ATOM   1766  CG  HIS E 247     166.594 -70.499 185.143  1.00  0.62           C  
ATOM   1767  ND1 HIS E 247     165.400 -71.155 185.298  1.00  0.62           N  
ATOM   1768  CD2 HIS E 247     167.541 -71.019 185.986  1.00  0.62           C  
ATOM   1769  CE1 HIS E 247     165.622 -72.062 186.236  1.00  0.62           C  
ATOM   1770  NE2 HIS E 247     166.896 -72.012 186.673  1.00  0.62           N  
ATOM   1771  N   ARG E 248     165.625 -70.212 181.182  1.00  0.66           N  
ATOM   1772  CA  ARG E 248     164.738 -71.012 180.381  1.00  0.66           C  
ATOM   1773  C   ARG E 248     165.288 -71.316 178.994  1.00  0.66           C  
ATOM   1774  O   ARG E 248     165.067 -72.410 178.473  1.00  0.66           O  
ATOM   1775  CB  ARG E 248     163.415 -70.247 180.246  1.00  0.66           C  
ATOM   1776  CG  ARG E 248     162.260 -71.075 179.660  1.00  0.66           C  
ATOM   1777  CD  ARG E 248     161.000 -70.220 179.539  1.00  0.66           C  
ATOM   1778  NE  ARG E 248     159.941 -71.045 178.864  1.00  0.66           N  
ATOM   1779  CZ  ARG E 248     159.701 -71.062 177.546  1.00  0.66           C  
ATOM   1780  NH1 ARG E 248     160.480 -70.424 176.682  1.00  0.66           N  
ATOM   1781  NH2 ARG E 248     158.641 -71.729 177.094  1.00  0.66           N  
ATOM   1782  N   ALA E 249     166.039 -70.398 178.344  1.00  0.71           N  
ATOM   1783  CA  ALA E 249     166.609 -70.638 177.026  1.00  0.71           C  
ATOM   1784  C   ALA E 249     167.653 -71.748 177.037  1.00  0.71           C  
ATOM   1785  O   ALA E 249     167.675 -72.615 176.159  1.00  0.71           O  
ATOM   1786  CB  ALA E 249     167.147 -69.328 176.408  1.00  0.71           C  
ATOM   1787  N   MET E 250     168.489 -71.813 178.092  1.00  0.66           N  
ATOM   1788  CA  MET E 250     169.411 -72.912 178.300  1.00  0.66           C  
ATOM   1789  C   MET E 250     168.698 -74.242 178.509  1.00  0.66           C  
ATOM   1790  O   MET E 250     169.121 -75.273 177.983  1.00  0.66           O  
ATOM   1791  CB  MET E 250     170.351 -72.626 179.487  1.00  0.66           C  
ATOM   1792  CG  MET E 250     171.271 -71.401 179.277  1.00  0.66           C  
ATOM   1793  SD  MET E 250     172.218 -70.918 180.757  1.00  0.66           S  
ATOM   1794  CE  MET E 250     172.978 -72.542 181.071  1.00  0.66           C  
ATOM   1795  N   ARG E 251     167.553 -74.242 179.221  1.00  0.69           N  
ATOM   1796  CA  ARG E 251     166.737 -75.417 179.488  1.00  0.69           C  
ATOM   1797  C   ARG E 251     166.121 -76.017 178.231  1.00  0.69           C  
ATOM   1798  O   ARG E 251     165.754 -77.193 178.227  1.00  0.69           O  
ATOM   1799  CB  ARG E 251     165.583 -75.073 180.460  1.00  0.69           C  
ATOM   1800  CG  ARG E 251     165.882 -75.272 181.957  1.00  0.69           C  
ATOM   1801  CD  ARG E 251     164.594 -74.988 182.729  1.00  0.69           C  
ATOM   1802  NE  ARG E 251     164.748 -75.382 184.163  1.00  0.69           N  
ATOM   1803  CZ  ARG E 251     163.713 -75.372 185.015  1.00  0.69           C  
ATOM   1804  NH1 ARG E 251     162.490 -75.068 184.592  1.00  0.69           N  
ATOM   1805  NH2 ARG E 251     163.884 -75.672 186.298  1.00  0.69           N  
ATOM   1806  N   VAL E 252     165.978 -75.239 177.143  1.00  0.73           N  
ATOM   1807  CA  VAL E 252     165.496 -75.746 175.871  1.00  0.73           C  
ATOM   1808  C   VAL E 252     166.649 -76.283 175.063  1.00  0.73           C  
ATOM   1809  O   VAL E 252     166.571 -77.377 174.515  1.00  0.73           O  
ATOM   1810  CB  VAL E 252     164.735 -74.703 175.067  1.00  0.73           C  
ATOM   1811  CG1 VAL E 252     164.203 -75.319 173.746  1.00  0.73           C  
ATOM   1812  CG2 VAL E 252     163.557 -74.228 175.943  1.00  0.73           C  
ATOM   1813  N   ILE E 253     167.793 -75.574 174.982  1.00  0.72           N  
ATOM   1814  CA  ILE E 253     168.946 -76.038 174.214  1.00  0.72           C  
ATOM   1815  C   ILE E 253     169.523 -77.326 174.764  1.00  0.72           C  
ATOM   1816  O   ILE E 253     169.793 -78.248 173.988  1.00  0.72           O  
ATOM   1817  CB  ILE E 253     170.020 -74.971 174.057  1.00  0.72           C  
ATOM   1818  CG1 ILE E 253     169.386 -73.703 173.425  1.00  0.72           C  
ATOM   1819  CG2 ILE E 253     171.185 -75.513 173.183  1.00  0.72           C  
ATOM   1820  CD1 ILE E 253     170.337 -72.501 173.388  1.00  0.72           C  
ATOM   1821  N   PHE E 254     169.632 -77.467 176.105  1.00  0.73           N  
ATOM   1822  CA  PHE E 254     169.992 -78.708 176.780  1.00  0.73           C  
ATOM   1823  C   PHE E 254     168.979 -79.816 176.559  1.00  0.73           C  
ATOM   1824  O   PHE E 254     169.341 -80.990 176.623  1.00  0.73           O  
ATOM   1825  CB  PHE E 254     170.176 -78.512 178.315  1.00  0.73           C  
ATOM   1826  CG  PHE E 254     171.539 -77.966 178.647  1.00  0.73           C  
ATOM   1827  CD1 PHE E 254     172.692 -78.703 178.323  1.00  0.73           C  
ATOM   1828  CD2 PHE E 254     171.684 -76.765 179.358  1.00  0.73           C  
ATOM   1829  CE1 PHE E 254     173.964 -78.240 178.683  1.00  0.73           C  
ATOM   1830  CE2 PHE E 254     172.954 -76.295 179.716  1.00  0.73           C  
ATOM   1831  CZ  PHE E 254     174.094 -77.033 179.380  1.00  0.73           C  
ATOM   1832  N   ALA E 255     167.701 -79.509 176.281  1.00  0.79           N  
ATOM   1833  CA  ALA E 255     166.685 -80.497 175.996  1.00  0.79           C  
ATOM   1834  C   ALA E 255     166.677 -80.894 174.524  1.00  0.79           C  
ATOM   1835  O   ALA E 255     166.448 -82.049 174.185  1.00  0.79           O  
ATOM   1836  CB  ALA E 255     165.312 -79.946 176.422  1.00  0.79           C  
ATOM   1837  N   VAL E 256     166.951 -79.971 173.583  1.00  0.74           N  
ATOM   1838  CA  VAL E 256     166.926 -80.255 172.152  1.00  0.74           C  
ATOM   1839  C   VAL E 256     167.951 -81.295 171.743  1.00  0.74           C  
ATOM   1840  O   VAL E 256     167.649 -82.284 171.069  1.00  0.74           O  
ATOM   1841  CB  VAL E 256     167.106 -78.958 171.368  1.00  0.74           C  
ATOM   1842  CG1 VAL E 256     167.531 -79.226 169.900  1.00  0.74           C  
ATOM   1843  CG2 VAL E 256     165.761 -78.202 171.482  1.00  0.74           C  
ATOM   1844  N   VAL E 257     169.198 -81.138 172.220  1.00  0.72           N  
ATOM   1845  CA  VAL E 257     170.236 -82.136 172.042  1.00  0.72           C  
ATOM   1846  C   VAL E 257     169.905 -83.440 172.763  1.00  0.72           C  
ATOM   1847  O   VAL E 257     170.069 -84.520 172.184  1.00  0.72           O  
ATOM   1848  CB  VAL E 257     171.624 -81.613 172.402  1.00  0.72           C  
ATOM   1849  CG1 VAL E 257     171.694 -81.000 173.816  1.00  0.72           C  
ATOM   1850  CG2 VAL E 257     172.666 -82.739 172.260  1.00  0.72           C  
ATOM   1851  N   LEU E 258     169.349 -83.399 173.993  1.00  0.76           N  
ATOM   1852  CA  LEU E 258     169.043 -84.575 174.801  1.00  0.76           C  
ATOM   1853  C   LEU E 258     167.739 -85.261 174.397  1.00  0.76           C  
ATOM   1854  O   LEU E 258     167.329 -86.245 175.016  1.00  0.76           O  
ATOM   1855  CB  LEU E 258     169.037 -84.228 176.323  1.00  0.76           C  
ATOM   1856  CG  LEU E 258     170.398 -84.416 177.060  1.00  0.76           C  
ATOM   1857  CD1 LEU E 258     170.840 -85.893 177.072  1.00  0.76           C  
ATOM   1858  CD2 LEU E 258     171.548 -83.512 176.570  1.00  0.76           C  
ATOM   1859  N   VAL E 259     167.097 -84.832 173.293  1.00  0.82           N  
ATOM   1860  CA  VAL E 259     166.017 -85.565 172.654  1.00  0.82           C  
ATOM   1861  C   VAL E 259     166.504 -86.094 171.315  1.00  0.82           C  
ATOM   1862  O   VAL E 259     166.243 -87.238 170.951  1.00  0.82           O  
ATOM   1863  CB  VAL E 259     164.756 -84.727 172.486  1.00  0.82           C  
ATOM   1864  CG1 VAL E 259     163.675 -85.527 171.725  1.00  0.82           C  
ATOM   1865  CG2 VAL E 259     164.220 -84.395 173.894  1.00  0.82           C  
ATOM   1866  N   PHE E 260     167.330 -85.338 170.562  1.00  0.73           N  
ATOM   1867  CA  PHE E 260     167.963 -85.821 169.345  1.00  0.73           C  
ATOM   1868  C   PHE E 260     168.924 -86.994 169.633  1.00  0.73           C  
ATOM   1869  O   PHE E 260     168.967 -87.996 168.912  1.00  0.73           O  
ATOM   1870  CB  PHE E 260     168.591 -84.598 168.607  1.00  0.73           C  
ATOM   1871  CG  PHE E 260     169.228 -84.972 167.286  1.00  0.73           C  
ATOM   1872  CD1 PHE E 260     168.474 -85.604 166.286  1.00  0.73           C  
ATOM   1873  CD2 PHE E 260     170.603 -84.784 167.070  1.00  0.73           C  
ATOM   1874  CE1 PHE E 260     169.094 -86.089 165.127  1.00  0.73           C  
ATOM   1875  CE2 PHE E 260     171.201 -85.181 165.864  1.00  0.73           C  
ATOM   1876  CZ  PHE E 260     170.446 -85.842 164.895  1.00  0.73           C  
ATOM   1877  N   LEU E 261     169.637 -86.933 170.777  1.00  0.74           N  
ATOM   1878  CA  LEU E 261     170.420 -88.029 171.321  1.00  0.74           C  
ATOM   1879  C   LEU E 261     169.602 -89.124 171.969  1.00  0.74           C  
ATOM   1880  O   LEU E 261     170.078 -90.241 172.145  1.00  0.74           O  
ATOM   1881  CB  LEU E 261     171.441 -87.514 172.365  1.00  0.74           C  
ATOM   1882  CG  LEU E 261     172.730 -86.973 171.725  1.00  0.74           C  
ATOM   1883  CD1 LEU E 261     173.667 -86.425 172.813  1.00  0.74           C  
ATOM   1884  CD2 LEU E 261     173.468 -88.079 170.953  1.00  0.74           C  
ATOM   1885  N   LEU E 262     168.338 -88.894 172.321  1.00  0.79           N  
ATOM   1886  CA  LEU E 262     167.489 -89.965 172.791  1.00  0.79           C  
ATOM   1887  C   LEU E 262     166.945 -90.780 171.631  1.00  0.79           C  
ATOM   1888  O   LEU E 262     166.764 -91.997 171.715  1.00  0.79           O  
ATOM   1889  CB  LEU E 262     166.369 -89.339 173.636  1.00  0.79           C  
ATOM   1890  CG  LEU E 262     165.500 -90.362 174.386  1.00  0.79           C  
ATOM   1891  CD1 LEU E 262     165.279 -89.882 175.829  1.00  0.79           C  
ATOM   1892  CD2 LEU E 262     164.158 -90.604 173.671  1.00  0.79           C  
ATOM   1893  N   CYS E 263     166.675 -90.123 170.495  1.00  0.82           N  
ATOM   1894  CA  CYS E 263     165.940 -90.726 169.406  1.00  0.82           C  
ATOM   1895  C   CYS E 263     166.798 -91.405 168.345  1.00  0.82           C  
ATOM   1896  O   CYS E 263     166.429 -92.468 167.838  1.00  0.82           O  
ATOM   1897  CB  CYS E 263     165.040 -89.652 168.761  1.00  0.82           C  
ATOM   1898  SG  CYS E 263     163.725 -89.074 169.893  1.00  0.82           S  
ATOM   1899  N   TRP E 264     167.970 -90.852 167.968  1.00  0.73           N  
ATOM   1900  CA  TRP E 264     168.742 -91.423 166.867  1.00  0.73           C  
ATOM   1901  C   TRP E 264     170.057 -92.015 167.300  1.00  0.73           C  
ATOM   1902  O   TRP E 264     170.607 -92.876 166.611  1.00  0.73           O  
ATOM   1903  CB  TRP E 264     168.933 -90.382 165.749  1.00  0.73           C  
ATOM   1904  CG  TRP E 264     167.598 -89.961 165.158  1.00  0.73           C  
ATOM   1905  CD1 TRP E 264     166.950 -88.776 165.335  1.00  0.73           C  
ATOM   1906  CD2 TRP E 264     166.717 -90.792 164.379  1.00  0.73           C  
ATOM   1907  NE1 TRP E 264     165.759 -88.783 164.650  1.00  0.73           N  
ATOM   1908  CE2 TRP E 264     165.598 -89.998 164.045  1.00  0.73           C  
ATOM   1909  CE3 TRP E 264     166.797 -92.117 163.958  1.00  0.73           C  
ATOM   1910  CZ2 TRP E 264     164.582 -90.494 163.244  1.00  0.73           C  
ATOM   1911  CZ3 TRP E 264     165.736 -92.641 163.200  1.00  0.73           C  
ATOM   1912  CH2 TRP E 264     164.653 -91.831 162.826  1.00  0.73           C  
ATOM   1913  N   LEU E 265     170.572 -91.684 168.500  1.00  0.75           N  
ATOM   1914  CA  LEU E 265     171.735 -92.380 169.022  1.00  0.75           C  
ATOM   1915  C   LEU E 265     171.447 -93.857 169.288  1.00  0.75           C  
ATOM   1916  O   LEU E 265     172.226 -94.665 168.790  1.00  0.75           O  
ATOM   1917  CB  LEU E 265     172.337 -91.657 170.252  1.00  0.75           C  
ATOM   1918  CG  LEU E 265     173.394 -92.435 171.066  1.00  0.75           C  
ATOM   1919  CD1 LEU E 265     174.723 -92.537 170.300  1.00  0.75           C  
ATOM   1920  CD2 LEU E 265     173.563 -91.804 172.461  1.00  0.75           C  
ATOM   1921  N   PRO E 266     170.374 -94.341 169.935  1.00  0.83           N  
ATOM   1922  CA  PRO E 266     170.181 -95.776 170.093  1.00  0.83           C  
ATOM   1923  C   PRO E 266     169.923 -96.468 168.777  1.00  0.83           C  
ATOM   1924  O   PRO E 266     170.339 -97.617 168.636  1.00  0.83           O  
ATOM   1925  CB  PRO E 266     168.992 -95.915 171.052  1.00  0.83           C  
ATOM   1926  CG  PRO E 266     169.063 -94.625 171.876  1.00  0.83           C  
ATOM   1927  CD  PRO E 266     169.496 -93.590 170.832  1.00  0.83           C  
ATOM   1928  N   TYR E 267     169.264 -95.802 167.798  1.00  0.78           N  
ATOM   1929  CA  TYR E 267     169.032 -96.336 166.464  1.00  0.78           C  
ATOM   1930  C   TYR E 267     170.355 -96.557 165.743  1.00  0.78           C  
ATOM   1931  O   TYR E 267     170.616 -97.629 165.191  1.00  0.78           O  
ATOM   1932  CB  TYR E 267     168.062 -95.433 165.631  1.00  0.78           C  
ATOM   1933  CG  TYR E 267     167.654 -96.138 164.352  1.00  0.78           C  
ATOM   1934  CD1 TYR E 267     166.950 -97.354 164.410  1.00  0.78           C  
ATOM   1935  CD2 TYR E 267     167.998 -95.628 163.090  1.00  0.78           C  
ATOM   1936  CE1 TYR E 267     166.688 -98.095 163.247  1.00  0.78           C  
ATOM   1937  CE2 TYR E 267     167.672 -96.337 161.923  1.00  0.78           C  
ATOM   1938  CZ  TYR E 267     167.066 -97.590 162.003  1.00  0.78           C  
ATOM   1939  OH  TYR E 267     166.830 -98.289 160.800  1.00  0.78           O  
ATOM   1940  N   ASN E 268     171.282 -95.587 165.803  1.00  0.75           N  
ATOM   1941  CA  ASN E 268     172.529 -95.658 165.073  1.00  0.75           C  
ATOM   1942  C   ASN E 268     173.646 -96.264 165.877  1.00  0.75           C  
ATOM   1943  O   ASN E 268     174.744 -96.402 165.353  1.00  0.75           O  
ATOM   1944  CB  ASN E 268     172.908 -94.279 164.461  1.00  0.75           C  
ATOM   1945  CG  ASN E 268     171.857 -93.866 163.436  1.00  0.75           C  
ATOM   1946  OD1 ASN E 268     171.458 -92.703 163.303  1.00  0.75           O  
ATOM   1947  ND2 ASN E 268     171.322 -94.824 162.657  1.00  0.75           N  
ATOM   1948  N   LEU E 269     173.406 -96.751 167.104  1.00  0.80           N  
ATOM   1949  CA  LEU E 269     174.344 -97.625 167.779  1.00  0.80           C  
ATOM   1950  C   LEU E 269     174.099 -99.075 167.476  1.00  0.80           C  
ATOM   1951  O   LEU E 269     175.038 -99.826 167.212  1.00  0.80           O  
ATOM   1952  CB  LEU E 269     174.354 -97.413 169.305  1.00  0.80           C  
ATOM   1953  CG  LEU E 269     175.329 -96.311 169.775  1.00  0.80           C  
ATOM   1954  CD1 LEU E 269     175.431 -96.383 171.305  1.00  0.80           C  
ATOM   1955  CD2 LEU E 269     176.748 -96.419 169.170  1.00  0.80           C  
ATOM   1956  N   VAL E 270     172.847 -99.545 167.457  1.00  0.81           N  
ATOM   1957  CA  VAL E 270     172.592-100.945 167.163  1.00  0.81           C  
ATOM   1958  C   VAL E 270     172.634-101.246 165.666  1.00  0.81           C  
ATOM   1959  O   VAL E 270     172.913-102.374 165.253  1.00  0.81           O  
ATOM   1960  CB  VAL E 270     171.310-101.420 167.820  1.00  0.81           C  
ATOM   1961  CG1 VAL E 270     171.458-101.255 169.353  1.00  0.81           C  
ATOM   1962  CG2 VAL E 270     170.111-100.623 167.273  1.00  0.81           C  
ATOM   1963  N   LEU E 271     172.469-100.212 164.815  1.00  0.75           N  
ATOM   1964  CA  LEU E 271     172.745-100.247 163.389  1.00  0.75           C  
ATOM   1965  C   LEU E 271     174.249-100.205 163.093  1.00  0.75           C  
ATOM   1966  O   LEU E 271     174.722-100.646 162.038  1.00  0.75           O  
ATOM   1967  CB  LEU E 271     172.020 -99.034 162.750  1.00  0.75           C  
ATOM   1968  CG  LEU E 271     171.983 -99.027 161.213  1.00  0.75           C  
ATOM   1969  CD1 LEU E 271     170.649 -98.441 160.724  1.00  0.75           C  
ATOM   1970  CD2 LEU E 271     173.162 -98.230 160.621  1.00  0.75           C  
ATOM   1971  N   ILE E 272     175.077 -99.699 164.027  1.00  0.73           N  
ATOM   1972  CA  ILE E 272     176.521 -99.886 164.051  1.00  0.73           C  
ATOM   1973  C   ILE E 272     176.852-101.303 164.533  1.00  0.73           C  
ATOM   1974  O   ILE E 272     177.802-101.931 164.065  1.00  0.73           O  
ATOM   1975  CB  ILE E 272     177.221 -98.781 164.860  1.00  0.73           C  
ATOM   1976  CG1 ILE E 272     177.279 -97.483 164.011  1.00  0.73           C  
ATOM   1977  CG2 ILE E 272     178.635 -99.202 165.328  1.00  0.73           C  
ATOM   1978  CD1 ILE E 272     177.775 -96.263 164.805  1.00  0.73           C  
ATOM   1979  N   ALA E 273     176.061-101.865 165.475  1.00  0.80           N  
ATOM   1980  CA  ALA E 273     176.333-103.136 166.121  1.00  0.80           C  
ATOM   1981  C   ALA E 273     176.284-104.318 165.167  1.00  0.80           C  
ATOM   1982  O   ALA E 273     177.188-105.154 165.162  1.00  0.80           O  
ATOM   1983  CB  ALA E 273     175.364-103.403 167.301  1.00  0.80           C  
ATOM   1984  N   ASP E 274     175.264-104.413 164.281  1.00  0.75           N  
ATOM   1985  CA  ASP E 274     175.184-105.505 163.327  1.00  0.75           C  
ATOM   1986  C   ASP E 274     176.234-105.361 162.218  1.00  0.75           C  
ATOM   1987  O   ASP E 274     176.680-106.342 161.627  1.00  0.75           O  
ATOM   1988  CB  ASP E 274     173.754-105.773 162.758  1.00  0.75           C  
ATOM   1989  CG  ASP E 274     173.305-104.803 161.693  1.00  0.75           C  
ATOM   1990  OD1 ASP E 274     173.645-103.604 161.751  1.00  0.75           O  
ATOM   1991  OD2 ASP E 274     172.713-105.282 160.686  1.00  0.75           O  
ATOM   1992  N   THR E 275     176.675-104.112 161.947  1.00  0.70           N  
ATOM   1993  CA  THR E 275     177.788-103.785 161.051  1.00  0.70           C  
ATOM   1994  C   THR E 275     179.098-104.383 161.546  1.00  0.70           C  
ATOM   1995  O   THR E 275     179.868-104.979 160.791  1.00  0.70           O  
ATOM   1996  CB  THR E 275     178.018-102.287 160.825  1.00  0.70           C  
ATOM   1997  OG1 THR E 275     176.837-101.598 160.451  1.00  0.70           O  
ATOM   1998  CG2 THR E 275     178.941-102.054 159.635  1.00  0.70           C  
ATOM   1999  N   LEU E 276     179.377-104.295 162.857  1.00  0.74           N  
ATOM   2000  CA  LEU E 276     180.523-104.938 163.480  1.00  0.74           C  
ATOM   2001  C   LEU E 276     180.360-106.436 163.645  1.00  0.74           C  
ATOM   2002  O   LEU E 276     181.344-107.179 163.654  1.00  0.74           O  
ATOM   2003  CB  LEU E 276     180.765-104.327 164.873  1.00  0.74           C  
ATOM   2004  CG  LEU E 276     181.099-102.826 164.826  1.00  0.74           C  
ATOM   2005  CD1 LEU E 276     181.006-102.234 166.241  1.00  0.74           C  
ATOM   2006  CD2 LEU E 276     182.481-102.581 164.191  1.00  0.74           C  
ATOM   2007  N   MET E 277     179.108-106.912 163.767  1.00  0.72           N  
ATOM   2008  CA  MET E 277     178.774-108.325 163.795  1.00  0.72           C  
ATOM   2009  C   MET E 277     179.026-109.037 162.507  1.00  0.72           C  
ATOM   2010  O   MET E 277     179.583-110.131 162.506  1.00  0.72           O  
ATOM   2011  CB  MET E 277     177.280-108.512 164.169  1.00  0.72           C  
ATOM   2012  CG  MET E 277     176.739-109.956 164.099  1.00  0.72           C  
ATOM   2013  SD  MET E 277     175.049-110.163 164.749  1.00  0.72           S  
ATOM   2014  CE  MET E 277     175.366-109.616 166.447  1.00  0.72           C  
ATOM   2015  N   ARG E 278     178.641-108.481 161.361  1.00  0.67           N  
ATOM   2016  CA  ARG E 278     178.724-109.247 160.135  1.00  0.67           C  
ATOM   2017  C   ARG E 278     180.104-109.399 159.528  1.00  0.67           C  
ATOM   2018  O   ARG E 278     180.293-110.243 158.648  1.00  0.67           O  
ATOM   2019  CB  ARG E 278     177.897-108.553 159.049  1.00  0.67           C  
ATOM   2020  CG  ARG E 278     176.387-108.746 159.198  1.00  0.67           C  
ATOM   2021  CD  ARG E 278     175.721-108.387 157.876  1.00  0.67           C  
ATOM   2022  NE  ARG E 278     174.266-108.199 158.158  1.00  0.67           N  
ATOM   2023  CZ  ARG E 278     173.439-107.502 157.368  1.00  0.67           C  
ATOM   2024  NH1 ARG E 278     173.908-106.882 156.290  1.00  0.67           N  
ATOM   2025  NH2 ARG E 278     172.158-107.386 157.690  1.00  0.67           N  
ATOM   2026  N   ALA E 279     181.067-108.549 159.913  1.00  0.71           N  
ATOM   2027  CA  ALA E 279     182.412-108.605 159.388  1.00  0.71           C  
ATOM   2028  C   ALA E 279     183.275-109.586 160.162  1.00  0.71           C  
ATOM   2029  O   ALA E 279     183.515-110.697 159.688  1.00  0.71           O  
ATOM   2030  CB  ALA E 279     183.049-107.195 159.309  1.00  0.71           C  
ATOM   2031  N   HIS E 280     183.793-109.187 161.339  1.00  0.61           N  
ATOM   2032  CA  HIS E 280     184.725-110.013 162.093  1.00  0.61           C  
ATOM   2033  C   HIS E 280     184.714-109.738 163.588  1.00  0.61           C  
ATOM   2034  O   HIS E 280     185.335-110.465 164.358  1.00  0.61           O  
ATOM   2035  CB  HIS E 280     186.190-109.636 161.710  1.00  0.61           C  
ATOM   2036  CG  HIS E 280     186.548-109.833 160.271  1.00  0.61           C  
ATOM   2037  ND1 HIS E 280     186.728-111.112 159.809  1.00  0.61           N  
ATOM   2038  CD2 HIS E 280     186.708-108.932 159.255  1.00  0.61           C  
ATOM   2039  CE1 HIS E 280     186.974-110.987 158.521  1.00  0.61           C  
ATOM   2040  NE2 HIS E 280     186.978-109.692 158.141  1.00  0.61           N  
ATOM   2041  N   VAL E 281     184.094-108.634 164.056  1.00  0.66           N  
ATOM   2042  CA  VAL E 281     184.412-108.104 165.375  1.00  0.66           C  
ATOM   2043  C   VAL E 281     183.630-108.759 166.492  1.00  0.66           C  
ATOM   2044  O   VAL E 281     184.175-109.115 167.541  1.00  0.66           O  
ATOM   2045  CB  VAL E 281     184.128-106.602 165.435  1.00  0.66           C  
ATOM   2046  CG1 VAL E 281     184.572-106.008 166.795  1.00  0.66           C  
ATOM   2047  CG2 VAL E 281     184.852-105.887 164.273  1.00  0.66           C  
ATOM   2048  N   ILE E 282     182.311-108.921 166.314  1.00  0.65           N  
ATOM   2049  CA  ILE E 282     181.453-109.486 167.338  1.00  0.65           C  
ATOM   2050  C   ILE E 282     181.239-110.941 167.018  1.00  0.65           C  
ATOM   2051  O   ILE E 282     180.798-111.257 165.921  1.00  0.65           O  
ATOM   2052  CB  ILE E 282     180.078-108.815 167.401  1.00  0.65           C  
ATOM   2053  CG1 ILE E 282     180.221-107.285 167.587  1.00  0.65           C  
ATOM   2054  CG2 ILE E 282     179.200-109.452 168.510  1.00  0.65           C  
ATOM   2055  CD1 ILE E 282     178.895-106.527 167.445  1.00  0.65           C  
ATOM   2056  N   ALA E 283     181.499-111.856 167.976  1.00  0.65           N  
ATOM   2057  CA  ALA E 283     181.136-113.255 167.848  1.00  0.65           C  
ATOM   2058  C   ALA E 283     179.627-113.491 167.789  1.00  0.65           C  
ATOM   2059  O   ALA E 283     178.841-112.927 168.546  1.00  0.65           O  
ATOM   2060  CB  ALA E 283     181.738-114.089 169.000  1.00  0.65           C  
ATOM   2061  N   GLU E 284     179.218-114.374 166.861  1.00  0.61           N  
ATOM   2062  CA  GLU E 284     177.852-114.500 166.440  1.00  0.61           C  
ATOM   2063  C   GLU E 284     177.195-115.755 166.955  1.00  0.61           C  
ATOM   2064  O   GLU E 284     177.573-116.891 166.685  1.00  0.61           O  
ATOM   2065  CB  GLU E 284     177.759-114.466 164.899  1.00  0.61           C  
ATOM   2066  CG  GLU E 284     178.511-113.263 164.276  1.00  0.61           C  
ATOM   2067  CD  GLU E 284     179.924-113.644 163.820  1.00  0.61           C  
ATOM   2068  OE1 GLU E 284     180.633-114.359 164.582  1.00  0.61           O  
ATOM   2069  OE2 GLU E 284     180.265-113.281 162.670  1.00  0.61           O  
ATOM   2070  N   THR E 285     176.124-115.555 167.735  1.00  0.72           N  
ATOM   2071  CA  THR E 285     175.309-116.638 168.249  1.00  0.72           C  
ATOM   2072  C   THR E 285     173.927-116.425 167.720  1.00  0.72           C  
ATOM   2073  O   THR E 285     173.600-115.386 167.152  1.00  0.72           O  
ATOM   2074  CB  THR E 285     175.247-116.767 169.779  1.00  0.72           C  
ATOM   2075  OG1 THR E 285     174.446-115.786 170.432  1.00  0.72           O  
ATOM   2076  CG2 THR E 285     176.657-116.628 170.358  1.00  0.72           C  
ATOM   2077  N   CYS E 286     173.042-117.413 167.921  1.00  0.72           N  
ATOM   2078  CA  CYS E 286     171.710-117.291 167.382  1.00  0.72           C  
ATOM   2079  C   CYS E 286     170.753-116.560 168.319  1.00  0.72           C  
ATOM   2080  O   CYS E 286     169.681-116.127 167.891  1.00  0.72           O  
ATOM   2081  CB  CYS E 286     171.198-118.685 166.970  1.00  0.72           C  
ATOM   2082  SG  CYS E 286     170.521-119.680 168.331  1.00  0.72           S  
ATOM   2083  N   GLN E 287     171.117-116.355 169.603  1.00  0.67           N  
ATOM   2084  CA  GLN E 287     170.337-115.559 170.536  1.00  0.67           C  
ATOM   2085  C   GLN E 287     170.827-114.127 170.493  1.00  0.67           C  
ATOM   2086  O   GLN E 287     170.037-113.195 170.592  1.00  0.67           O  
ATOM   2087  CB  GLN E 287     170.404-116.136 171.976  1.00  0.67           C  
ATOM   2088  CG  GLN E 287     169.800-117.560 172.092  1.00  0.67           C  
ATOM   2089  CD  GLN E 287     168.323-117.581 171.694  1.00  0.67           C  
ATOM   2090  OE1 GLN E 287     167.490-116.827 172.204  1.00  0.67           O  
ATOM   2091  NE2 GLN E 287     167.939-118.470 170.753  1.00  0.67           N  
ATOM   2092  N   ARG E 288     172.128-113.876 170.243  1.00  0.68           N  
ATOM   2093  CA  ARG E 288     172.654-112.525 170.136  1.00  0.68           C  
ATOM   2094  C   ARG E 288     172.128-111.782 168.926  1.00  0.68           C  
ATOM   2095  O   ARG E 288     171.735-110.620 169.010  1.00  0.68           O  
ATOM   2096  CB  ARG E 288     174.195-112.588 169.999  1.00  0.68           C  
ATOM   2097  CG  ARG E 288     174.942-111.249 169.742  1.00  0.68           C  
ATOM   2098  CD  ARG E 288     175.137-110.303 170.940  1.00  0.68           C  
ATOM   2099  NE  ARG E 288     175.823-111.091 172.019  1.00  0.68           N  
ATOM   2100  CZ  ARG E 288     177.122-111.426 172.038  1.00  0.68           C  
ATOM   2101  NH1 ARG E 288     177.972-111.022 171.102  1.00  0.68           N  
ATOM   2102  NH2 ARG E 288     177.577-112.216 173.009  1.00  0.68           N  
ATOM   2103  N   ARG E 289     172.101-112.429 167.747  1.00  0.65           N  
ATOM   2104  CA  ARG E 289     171.507-111.861 166.558  1.00  0.65           C  
ATOM   2105  C   ARG E 289     170.012-111.646 166.700  1.00  0.65           C  
ATOM   2106  O   ARG E 289     169.491-110.633 166.229  1.00  0.65           O  
ATOM   2107  CB  ARG E 289     171.786-112.762 165.334  1.00  0.65           C  
ATOM   2108  CG  ARG E 289     171.126-112.284 164.022  1.00  0.65           C  
ATOM   2109  CD  ARG E 289     171.768-111.002 163.506  1.00  0.65           C  
ATOM   2110  NE  ARG E 289     171.096-110.671 162.219  1.00  0.65           N  
ATOM   2111  CZ  ARG E 289     171.639-109.870 161.293  1.00  0.65           C  
ATOM   2112  NH1 ARG E 289     172.873-109.399 161.451  1.00  0.65           N  
ATOM   2113  NH2 ARG E 289     170.925-109.559 160.219  1.00  0.65           N  
ATOM   2114  N   ASN E 290     169.301-112.574 167.365  1.00  0.70           N  
ATOM   2115  CA  ASN E 290     167.903-112.448 167.718  1.00  0.70           C  
ATOM   2116  C   ASN E 290     167.667-111.270 168.673  1.00  0.70           C  
ATOM   2117  O   ASN E 290     166.734-110.495 168.476  1.00  0.70           O  
ATOM   2118  CB  ASN E 290     167.403-113.801 168.295  1.00  0.70           C  
ATOM   2119  CG  ASN E 290     165.889-113.857 168.261  1.00  0.70           C  
ATOM   2120  OD1 ASN E 290     165.266-113.244 167.378  1.00  0.70           O  
ATOM   2121  ND2 ASN E 290     165.253-114.601 169.180  1.00  0.70           N  
ATOM   2122  N   ASP E 291     168.540-111.049 169.680  1.00  0.73           N  
ATOM   2123  CA  ASP E 291     168.526-109.886 170.553  1.00  0.73           C  
ATOM   2124  C   ASP E 291     168.838-108.592 169.826  1.00  0.73           C  
ATOM   2125  O   ASP E 291     168.247-107.553 170.119  1.00  0.73           O  
ATOM   2126  CB  ASP E 291     169.519-110.041 171.733  1.00  0.73           C  
ATOM   2127  CG  ASP E 291     168.964-110.957 172.810  1.00  0.73           C  
ATOM   2128  OD1 ASP E 291     167.716-111.104 172.893  1.00  0.73           O  
ATOM   2129  OD2 ASP E 291     169.804-111.461 173.601  1.00  0.73           O  
ATOM   2130  N   ILE E 292     169.761-108.587 168.848  1.00  0.74           N  
ATOM   2131  CA  ILE E 292     169.973-107.456 167.943  1.00  0.74           C  
ATOM   2132  C   ILE E 292     168.775-107.200 167.063  1.00  0.74           C  
ATOM   2133  O   ILE E 292     168.368-106.046 166.901  1.00  0.74           O  
ATOM   2134  CB  ILE E 292     171.251-107.592 167.111  1.00  0.74           C  
ATOM   2135  CG1 ILE E 292     172.492-107.488 168.042  1.00  0.74           C  
ATOM   2136  CG2 ILE E 292     171.339-106.572 165.939  1.00  0.74           C  
ATOM   2137  CD1 ILE E 292     172.674-106.128 168.746  1.00  0.74           C  
ATOM   2138  N   GLY E 293     168.127-108.241 166.511  1.00  0.77           N  
ATOM   2139  CA  GLY E 293     166.819-108.141 165.872  1.00  0.77           C  
ATOM   2140  C   GLY E 293     165.738-107.553 166.746  1.00  0.77           C  
ATOM   2141  O   GLY E 293     164.991-106.704 166.271  1.00  0.77           O  
ATOM   2142  N   ARG E 294     165.688-107.955 168.036  1.00  0.66           N  
ATOM   2143  CA  ARG E 294     164.764-107.485 169.059  1.00  0.66           C  
ATOM   2144  C   ARG E 294     165.137-106.131 169.690  1.00  0.66           C  
ATOM   2145  O   ARG E 294     164.388-105.549 170.480  1.00  0.66           O  
ATOM   2146  CB  ARG E 294     164.664-108.526 170.208  1.00  0.66           C  
ATOM   2147  CG  ARG E 294     163.252-108.592 170.817  1.00  0.66           C  
ATOM   2148  CD  ARG E 294     163.251-109.366 172.131  1.00  0.66           C  
ATOM   2149  NE  ARG E 294     161.957-109.060 172.834  1.00  0.66           N  
ATOM   2150  CZ  ARG E 294     161.770-109.283 174.143  1.00  0.66           C  
ATOM   2151  NH1 ARG E 294     162.727-109.847 174.876  1.00  0.66           N  
ATOM   2152  NH2 ARG E 294     160.632-108.928 174.733  1.00  0.66           N  
ATOM   2153  N   ALA E 295     166.356-105.629 169.409  1.00  0.79           N  
ATOM   2154  CA  ALA E 295     166.809-104.291 169.715  1.00  0.79           C  
ATOM   2155  C   ALA E 295     166.524-103.341 168.557  1.00  0.79           C  
ATOM   2156  O   ALA E 295     166.123-102.199 168.764  1.00  0.79           O  
ATOM   2157  CB  ALA E 295     168.329-104.292 170.025  1.00  0.79           C  
ATOM   2158  N   LEU E 296     166.730-103.782 167.297  1.00  0.79           N  
ATOM   2159  CA  LEU E 296     166.639-102.955 166.104  1.00  0.79           C  
ATOM   2160  C   LEU E 296     165.247-102.401 165.839  1.00  0.79           C  
ATOM   2161  O   LEU E 296     165.059-101.236 165.483  1.00  0.79           O  
ATOM   2162  CB  LEU E 296     167.118-103.752 164.857  1.00  0.79           C  
ATOM   2163  CG  LEU E 296     167.653-102.860 163.718  1.00  0.79           C  
ATOM   2164  CD1 LEU E 296     168.999-102.234 164.116  1.00  0.79           C  
ATOM   2165  CD2 LEU E 296     167.809-103.654 162.416  1.00  0.79           C  
ATOM   2166  N   ASP E 297     164.218-103.251 166.041  1.00  0.75           N  
ATOM   2167  CA  ASP E 297     162.817-102.900 165.983  1.00  0.75           C  
ATOM   2168  C   ASP E 297     162.437-101.929 167.099  1.00  0.75           C  
ATOM   2169  O   ASP E 297     161.760-100.931 166.850  1.00  0.75           O  
ATOM   2170  CB  ASP E 297     161.899-104.169 165.887  1.00  0.75           C  
ATOM   2171  CG  ASP E 297     162.099-105.265 166.926  1.00  0.75           C  
ATOM   2172  OD1 ASP E 297     162.844-105.053 167.906  1.00  0.75           O  
ATOM   2173  OD2 ASP E 297     161.426-106.319 166.751  1.00  0.75           O  
ATOM   2174  N   ALA E 298     162.944-102.147 168.331  1.00  0.78           N  
ATOM   2175  CA  ALA E 298     162.714-101.308 169.492  1.00  0.78           C  
ATOM   2176  C   ALA E 298     163.229 -99.886 169.296  1.00  0.78           C  
ATOM   2177  O   ALA E 298     162.615 -98.897 169.707  1.00  0.78           O  
ATOM   2178  CB  ALA E 298     163.377-101.935 170.744  1.00  0.78           C  
ATOM   2179  N   THR E 299     164.382 -99.728 168.633  1.00  0.81           N  
ATOM   2180  CA  THR E 299     164.992 -98.426 168.434  1.00  0.81           C  
ATOM   2181  C   THR E 299     164.456 -97.681 167.226  1.00  0.81           C  
ATOM   2182  O   THR E 299     164.626 -96.466 167.139  1.00  0.81           O  
ATOM   2183  CB  THR E 299     166.508 -98.460 168.373  1.00  0.81           C  
ATOM   2184  OG1 THR E 299     166.986 -99.258 167.309  1.00  0.81           O  
ATOM   2185  CG2 THR E 299     167.060 -99.102 169.653  1.00  0.81           C  
ATOM   2186  N   GLU E 300     163.738 -98.336 166.294  1.00  0.77           N  
ATOM   2187  CA  GLU E 300     162.977 -97.649 165.257  1.00  0.77           C  
ATOM   2188  C   GLU E 300     161.630 -97.174 165.809  1.00  0.77           C  
ATOM   2189  O   GLU E 300     161.064 -96.176 165.367  1.00  0.77           O  
ATOM   2190  CB  GLU E 300     162.842 -98.538 163.994  1.00  0.77           C  
ATOM   2191  CG  GLU E 300     162.256 -97.807 162.752  1.00  0.77           C  
ATOM   2192  CD  GLU E 300     163.148 -96.765 162.062  1.00  0.77           C  
ATOM   2193  OE1 GLU E 300     164.000 -96.119 162.717  1.00  0.77           O  
ATOM   2194  OE2 GLU E 300     162.920 -96.595 160.833  1.00  0.77           O  
ATOM   2195  N   ILE E 301     161.118 -97.778 166.908  1.00  0.79           N  
ATOM   2196  CA  ILE E 301     160.069 -97.160 167.730  1.00  0.79           C  
ATOM   2197  C   ILE E 301     160.574 -95.861 168.350  1.00  0.79           C  
ATOM   2198  O   ILE E 301     159.894 -94.829 168.314  1.00  0.79           O  
ATOM   2199  CB  ILE E 301     159.492 -98.101 168.787  1.00  0.79           C  
ATOM   2200  CG1 ILE E 301     158.904 -99.313 168.033  1.00  0.79           C  
ATOM   2201  CG2 ILE E 301     158.429 -97.370 169.654  1.00  0.79           C  
ATOM   2202  CD1 ILE E 301     158.085-100.253 168.907  1.00  0.79           C  
ATOM   2203  N   LEU E 302     161.833 -95.851 168.847  1.00  0.80           N  
ATOM   2204  CA  LEU E 302     162.558 -94.644 169.245  1.00  0.80           C  
ATOM   2205  C   LEU E 302     162.764 -93.654 168.102  1.00  0.80           C  
ATOM   2206  O   LEU E 302     162.729 -92.434 168.304  1.00  0.80           O  
ATOM   2207  CB  LEU E 302     163.942 -94.925 169.909  1.00  0.80           C  
ATOM   2208  CG  LEU E 302     163.940 -95.286 171.412  1.00  0.80           C  
ATOM   2209  CD1 LEU E 302     165.391 -95.299 171.910  1.00  0.80           C  
ATOM   2210  CD2 LEU E 302     163.140 -94.283 172.256  1.00  0.80           C  
ATOM   2211  N   GLY E 303     162.964 -94.136 166.866  1.00  0.84           N  
ATOM   2212  CA  GLY E 303     163.167 -93.307 165.691  1.00  0.84           C  
ATOM   2213  C   GLY E 303     161.888 -92.696 165.186  1.00  0.84           C  
ATOM   2214  O   GLY E 303     161.856 -91.557 164.739  1.00  0.84           O  
ATOM   2215  N   PHE E 304     160.752 -93.412 165.278  1.00  0.82           N  
ATOM   2216  CA  PHE E 304     159.456 -92.871 164.908  1.00  0.82           C  
ATOM   2217  C   PHE E 304     158.868 -91.956 165.963  1.00  0.82           C  
ATOM   2218  O   PHE E 304     158.092 -91.054 165.640  1.00  0.82           O  
ATOM   2219  CB  PHE E 304     158.452 -93.998 164.531  1.00  0.82           C  
ATOM   2220  CG  PHE E 304     158.857 -94.734 163.268  1.00  0.82           C  
ATOM   2221  CD1 PHE E 304     159.477 -94.084 162.184  1.00  0.82           C  
ATOM   2222  CD2 PHE E 304     158.607 -96.112 163.152  1.00  0.82           C  
ATOM   2223  CE1 PHE E 304     159.853 -94.789 161.034  1.00  0.82           C  
ATOM   2224  CE2 PHE E 304     158.952 -96.815 161.988  1.00  0.82           C  
ATOM   2225  CZ  PHE E 304     159.578 -96.151 160.928  1.00  0.82           C  
ATOM   2226  N   LEU E 305     159.282 -92.047 167.241  1.00  0.79           N  
ATOM   2227  CA  LEU E 305     158.860 -91.064 168.231  1.00  0.79           C  
ATOM   2228  C   LEU E 305     159.713 -89.803 168.197  1.00  0.79           C  
ATOM   2229  O   LEU E 305     159.379 -88.808 168.837  1.00  0.79           O  
ATOM   2230  CB  LEU E 305     158.679 -91.648 169.653  1.00  0.79           C  
ATOM   2231  CG  LEU E 305     159.957 -92.002 170.432  1.00  0.79           C  
ATOM   2232  CD1 LEU E 305     160.557 -90.842 171.255  1.00  0.79           C  
ATOM   2233  CD2 LEU E 305     159.594 -93.156 171.373  1.00  0.79           C  
ATOM   2234  N   HIS E 306     160.754 -89.741 167.336  1.00  0.77           N  
ATOM   2235  CA  HIS E 306     161.328 -88.470 166.902  1.00  0.77           C  
ATOM   2236  C   HIS E 306     160.268 -87.614 166.191  1.00  0.77           C  
ATOM   2237  O   HIS E 306     160.110 -86.447 166.551  1.00  0.77           O  
ATOM   2238  CB  HIS E 306     162.593 -88.698 166.036  1.00  0.77           C  
ATOM   2239  CG  HIS E 306     163.240 -87.458 165.523  1.00  0.77           C  
ATOM   2240  ND1 HIS E 306     162.980 -87.103 164.229  1.00  0.77           N  
ATOM   2241  CD2 HIS E 306     164.028 -86.518 166.130  1.00  0.77           C  
ATOM   2242  CE1 HIS E 306     163.581 -85.940 164.048  1.00  0.77           C  
ATOM   2243  NE2 HIS E 306     164.226 -85.558 165.167  1.00  0.77           N  
ATOM   2244  N   SER E 307     159.430 -88.210 165.303  1.00  0.79           N  
ATOM   2245  CA  SER E 307     158.302 -87.598 164.579  1.00  0.79           C  
ATOM   2246  C   SER E 307     157.197 -87.213 165.555  1.00  0.79           C  
ATOM   2247  O   SER E 307     156.440 -86.272 165.318  1.00  0.79           O  
ATOM   2248  CB  SER E 307     157.866 -88.546 163.384  1.00  0.79           C  
ATOM   2249  OG  SER E 307     156.549 -88.474 162.837  1.00  0.79           O  
ATOM   2250  N   CYS E 308     157.083 -87.861 166.740  1.00  0.74           N  
ATOM   2251  CA  CYS E 308     156.007 -87.561 167.684  1.00  0.74           C  
ATOM   2252  C   CYS E 308     156.053 -86.143 168.212  1.00  0.74           C  
ATOM   2253  O   CYS E 308     155.111 -85.357 168.074  1.00  0.74           O  
ATOM   2254  CB  CYS E 308     156.048 -88.534 168.926  1.00  0.74           C  
ATOM   2255  SG  CYS E 308     154.974 -88.208 170.384  1.00  0.74           S  
ATOM   2256  N   LEU E 309     157.181 -85.761 168.817  1.00  0.81           N  
ATOM   2257  CA  LEU E 309     157.240 -84.534 169.577  1.00  0.81           C  
ATOM   2258  C   LEU E 309     158.227 -83.551 168.983  1.00  0.81           C  
ATOM   2259  O   LEU E 309     158.598 -82.559 169.610  1.00  0.81           O  
ATOM   2260  CB  LEU E 309     157.367 -84.792 171.104  1.00  0.81           C  
ATOM   2261  CG  LEU E 309     158.743 -85.213 171.660  1.00  0.81           C  
ATOM   2262  CD1 LEU E 309     158.710 -85.048 173.188  1.00  0.81           C  
ATOM   2263  CD2 LEU E 309     159.137 -86.656 171.303  1.00  0.81           C  
ATOM   2264  N   ASN E 310     158.588 -83.739 167.692  1.00  0.77           N  
ATOM   2265  CA  ASN E 310     159.321 -82.768 166.897  1.00  0.77           C  
ATOM   2266  C   ASN E 310     158.590 -81.402 166.860  1.00  0.77           C  
ATOM   2267  O   ASN E 310     159.241 -80.395 167.145  1.00  0.77           O  
ATOM   2268  CB  ASN E 310     159.653 -83.359 165.487  1.00  0.77           C  
ATOM   2269  CG  ASN E 310     160.530 -82.406 164.698  1.00  0.77           C  
ATOM   2270  OD1 ASN E 310     161.759 -82.388 164.824  1.00  0.77           O  
ATOM   2271  ND2 ASN E 310     159.893 -81.532 163.895  1.00  0.77           N  
ATOM   2272  N   PRO E 311     157.276 -81.244 166.630  1.00  0.77           N  
ATOM   2273  CA  PRO E 311     156.656 -79.922 166.694  1.00  0.77           C  
ATOM   2274  C   PRO E 311     156.526 -79.435 168.126  1.00  0.77           C  
ATOM   2275  O   PRO E 311     156.456 -78.232 168.368  1.00  0.77           O  
ATOM   2276  CB  PRO E 311     155.275 -80.110 166.044  1.00  0.77           C  
ATOM   2277  CG  PRO E 311     155.417 -81.389 165.216  1.00  0.77           C  
ATOM   2278  CD  PRO E 311     156.362 -82.240 166.051  1.00  0.77           C  
ATOM   2279  N   LEU E 312     156.468 -80.344 169.110  1.00  0.77           N  
ATOM   2280  CA  LEU E 312     156.297 -79.999 170.506  1.00  0.77           C  
ATOM   2281  C   LEU E 312     157.488 -79.248 171.059  1.00  0.77           C  
ATOM   2282  O   LEU E 312     157.317 -78.196 171.679  1.00  0.77           O  
ATOM   2283  CB  LEU E 312     156.098 -81.278 171.349  1.00  0.77           C  
ATOM   2284  CG  LEU E 312     155.757 -81.042 172.838  1.00  0.77           C  
ATOM   2285  CD1 LEU E 312     154.526 -81.872 173.237  1.00  0.77           C  
ATOM   2286  CD2 LEU E 312     156.946 -81.379 173.760  1.00  0.77           C  
ATOM   2287  N   ILE E 313     158.721 -79.740 170.820  1.00  0.76           N  
ATOM   2288  CA  ILE E 313     159.926 -79.141 171.372  1.00  0.76           C  
ATOM   2289  C   ILE E 313     160.472 -77.969 170.549  1.00  0.76           C  
ATOM   2290  O   ILE E 313     161.126 -77.063 171.073  1.00  0.76           O  
ATOM   2291  CB  ILE E 313     161.006 -80.194 171.632  1.00  0.76           C  
ATOM   2292  CG1 ILE E 313     162.152 -79.610 172.504  1.00  0.76           C  
ATOM   2293  CG2 ILE E 313     161.509 -80.842 170.314  1.00  0.76           C  
ATOM   2294  CD1 ILE E 313     163.087 -80.681 173.082  1.00  0.76           C  
ATOM   2295  N   TYR E 314     160.215 -77.922 169.225  1.00  0.71           N  
ATOM   2296  CA  TYR E 314     160.771 -76.882 168.362  1.00  0.71           C  
ATOM   2297  C   TYR E 314     159.862 -75.705 168.129  1.00  0.71           C  
ATOM   2298  O   TYR E 314     160.329 -74.565 168.041  1.00  0.71           O  
ATOM   2299  CB  TYR E 314     161.204 -77.482 166.999  1.00  0.71           C  
ATOM   2300  CG  TYR E 314     162.374 -78.422 167.154  1.00  0.71           C  
ATOM   2301  CD1 TYR E 314     163.336 -78.297 168.178  1.00  0.71           C  
ATOM   2302  CD2 TYR E 314     162.522 -79.470 166.234  1.00  0.71           C  
ATOM   2303  CE1 TYR E 314     164.388 -79.208 168.272  1.00  0.71           C  
ATOM   2304  CE2 TYR E 314     163.591 -80.372 166.335  1.00  0.71           C  
ATOM   2305  CZ  TYR E 314     164.530 -80.238 167.356  1.00  0.71           C  
ATOM   2306  OH  TYR E 314     165.606 -81.132 167.506  1.00  0.71           O  
ATOM   2307  N   VAL E 315     158.547 -75.941 168.046  1.00  0.77           N  
ATOM   2308  CA  VAL E 315     157.563 -74.901 167.841  1.00  0.77           C  
ATOM   2309  C   VAL E 315     156.965 -74.520 169.148  1.00  0.77           C  
ATOM   2310  O   VAL E 315     157.127 -73.395 169.626  1.00  0.77           O  
ATOM   2311  CB  VAL E 315     156.484 -75.387 166.901  1.00  0.77           C  
ATOM   2312  CG1 VAL E 315     155.377 -74.376 166.622  1.00  0.77           C  
ATOM   2313  CG2 VAL E 315     157.201 -75.501 165.584  1.00  0.77           C  
ATOM   2314  N   PHE E 316     156.290 -75.469 169.813  1.00  0.73           N  
ATOM   2315  CA  PHE E 316     155.337 -75.147 170.860  1.00  0.73           C  
ATOM   2316  C   PHE E 316     155.943 -74.906 172.234  1.00  0.73           C  
ATOM   2317  O   PHE E 316     155.271 -74.851 173.270  1.00  0.73           O  
ATOM   2318  CB  PHE E 316     154.204 -76.209 170.888  1.00  0.73           C  
ATOM   2319  CG  PHE E 316     153.273 -76.121 169.690  1.00  0.73           C  
ATOM   2320  CD1 PHE E 316     152.969 -74.914 169.024  1.00  0.73           C  
ATOM   2321  CD2 PHE E 316     152.618 -77.287 169.261  1.00  0.73           C  
ATOM   2322  CE1 PHE E 316     152.119 -74.892 167.914  1.00  0.73           C  
ATOM   2323  CE2 PHE E 316     151.726 -77.264 168.179  1.00  0.73           C  
ATOM   2324  CZ  PHE E 316     151.498 -76.064 167.496  1.00  0.73           C  
ATOM   2325  N   ILE E 317     157.249 -74.626 172.257  1.00  0.75           N  
ATOM   2326  CA  ILE E 317     157.945 -74.168 173.435  1.00  0.75           C  
ATOM   2327  C   ILE E 317     158.011 -72.668 173.499  1.00  0.75           C  
ATOM   2328  O   ILE E 317     157.769 -72.078 174.560  1.00  0.75           O  
ATOM   2329  CB  ILE E 317     159.331 -74.774 173.509  1.00  0.75           C  
ATOM   2330  CG1 ILE E 317     159.207 -76.313 173.630  1.00  0.75           C  
ATOM   2331  CG2 ILE E 317     160.164 -74.178 174.668  1.00  0.75           C  
ATOM   2332  CD1 ILE E 317     158.210 -76.844 174.680  1.00  0.75           C  
ATOM   2333  N   GLY E 318     158.355 -71.982 172.394  1.00  0.78           N  
ATOM   2334  CA  GLY E 318     158.495 -70.534 172.403  1.00  0.78           C  
ATOM   2335  C   GLY E 318     157.210 -69.780 172.606  1.00  0.78           C  
ATOM   2336  O   GLY E 318     156.111 -70.274 172.396  1.00  0.78           O  
ATOM   2337  N   GLN E 319     157.343 -68.488 172.970  1.00  0.71           N  
ATOM   2338  CA  GLN E 319     156.203 -67.643 173.243  1.00  0.71           C  
ATOM   2339  C   GLN E 319     155.483 -67.288 171.962  1.00  0.71           C  
ATOM   2340  O   GLN E 319     154.288 -66.983 171.945  1.00  0.71           O  
ATOM   2341  CB  GLN E 319     156.678 -66.377 174.010  1.00  0.71           C  
ATOM   2342  CG  GLN E 319     155.561 -65.669 174.812  1.00  0.71           C  
ATOM   2343  CD  GLN E 319     154.890 -66.646 175.777  1.00  0.71           C  
ATOM   2344  OE1 GLN E 319     155.489 -67.112 176.754  1.00  0.71           O  
ATOM   2345  NE2 GLN E 319     153.625 -67.020 175.501  1.00  0.71           N  
ATOM   2346  N   LYS E 320     156.163 -67.393 170.807  1.00  0.75           N  
ATOM   2347  CA  LYS E 320     155.566 -67.037 169.546  1.00  0.75           C  
ATOM   2348  C   LYS E 320     154.397 -67.922 169.147  1.00  0.75           C  
ATOM   2349  O   LYS E 320     153.313 -67.423 168.849  1.00  0.75           O  
ATOM   2350  CB  LYS E 320     156.620 -67.047 168.406  1.00  0.75           C  
ATOM   2351  CG  LYS E 320     156.058 -66.777 166.988  1.00  0.75           C  
ATOM   2352  CD  LYS E 320     155.226 -65.474 166.851  1.00  0.75           C  
ATOM   2353  CE  LYS E 320     154.042 -65.535 165.872  1.00  0.75           C  
ATOM   2354  NZ  LYS E 320     153.112 -66.588 166.322  1.00  0.75           N  
ATOM   2355  N   PHE E 321     154.545 -69.256 169.139  1.00  0.76           N  
ATOM   2356  CA  PHE E 321     153.484 -70.151 168.719  1.00  0.76           C  
ATOM   2357  C   PHE E 321     152.496 -70.452 169.816  1.00  0.76           C  
ATOM   2358  O   PHE E 321     151.324 -70.717 169.536  1.00  0.76           O  
ATOM   2359  CB  PHE E 321     154.086 -71.435 168.157  1.00  0.76           C  
ATOM   2360  CG  PHE E 321     154.965 -71.058 167.005  1.00  0.76           C  
ATOM   2361  CD1 PHE E 321     154.413 -70.566 165.810  1.00  0.76           C  
ATOM   2362  CD2 PHE E 321     156.352 -71.247 167.089  1.00  0.76           C  
ATOM   2363  CE1 PHE E 321     155.224 -70.346 164.694  1.00  0.76           C  
ATOM   2364  CE2 PHE E 321     157.142 -71.146 165.941  1.00  0.76           C  
ATOM   2365  CZ  PHE E 321     156.583 -70.680 164.749  1.00  0.76           C  
ATOM   2366  N   ARG E 322     152.903 -70.267 171.080  1.00  0.74           N  
ATOM   2367  CA  ARG E 322     151.999 -70.165 172.209  1.00  0.74           C  
ATOM   2368  C   ARG E 322     151.058 -68.967 172.090  1.00  0.74           C  
ATOM   2369  O   ARG E 322     149.883 -69.068 172.444  1.00  0.74           O  
ATOM   2370  CB  ARG E 322     152.791 -70.104 173.529  1.00  0.74           C  
ATOM   2371  CG  ARG E 322     153.335 -71.468 173.991  1.00  0.74           C  
ATOM   2372  CD  ARG E 322     154.172 -71.292 175.258  1.00  0.74           C  
ATOM   2373  NE  ARG E 322     154.612 -72.656 175.715  1.00  0.74           N  
ATOM   2374  CZ  ARG E 322     154.199 -73.269 176.833  1.00  0.74           C  
ATOM   2375  NH1 ARG E 322     153.235 -72.762 177.594  1.00  0.74           N  
ATOM   2376  NH2 ARG E 322     154.748 -74.430 177.184  1.00  0.74           N  
ATOM   2377  N   HIS E 323     151.505 -67.822 171.539  1.00  0.75           N  
ATOM   2378  CA  HIS E 323     150.628 -66.703 171.220  1.00  0.75           C  
ATOM   2379  C   HIS E 323     150.014 -66.829 169.836  1.00  0.75           C  
ATOM   2380  O   HIS E 323     149.099 -66.088 169.470  1.00  0.75           O  
ATOM   2381  CB  HIS E 323     151.397 -65.365 171.274  1.00  0.75           C  
ATOM   2382  CG  HIS E 323     151.385 -64.776 172.638  1.00  0.75           C  
ATOM   2383  ND1 HIS E 323     152.317 -65.137 173.573  1.00  0.75           N  
ATOM   2384  CD2 HIS E 323     150.531 -63.837 173.147  1.00  0.75           C  
ATOM   2385  CE1 HIS E 323     152.036 -64.408 174.644  1.00  0.75           C  
ATOM   2386  NE2 HIS E 323     150.969 -63.618 174.426  1.00  0.75           N  
ATOM   2387  N   GLY E 324     150.482 -67.769 169.000  1.00  0.81           N  
ATOM   2388  CA  GLY E 324     149.957 -67.972 167.660  1.00  0.81           C  
ATOM   2389  C   GLY E 324     148.786 -68.889 167.609  1.00  0.81           C  
ATOM   2390  O   GLY E 324     147.829 -68.609 166.902  1.00  0.81           O  
ATOM   2391  N   LEU E 325     148.838 -70.015 168.342  1.00  0.77           N  
ATOM   2392  CA  LEU E 325     147.775 -70.997 168.326  1.00  0.77           C  
ATOM   2393  C   LEU E 325     146.522 -70.528 169.043  1.00  0.77           C  
ATOM   2394  O   LEU E 325     145.404 -70.632 168.524  1.00  0.77           O  
ATOM   2395  CB  LEU E 325     148.286 -72.345 168.879  1.00  0.77           C  
ATOM   2396  CG  LEU E 325     147.316 -73.523 168.649  1.00  0.77           C  
ATOM   2397  CD1 LEU E 325     146.813 -73.636 167.190  1.00  0.77           C  
ATOM   2398  CD2 LEU E 325     148.001 -74.830 169.070  1.00  0.77           C  
ATOM   2399  N   LEU E 326     146.683 -69.902 170.223  1.00  0.81           N  
ATOM   2400  CA  LEU E 326     145.590 -69.372 171.019  1.00  0.81           C  
ATOM   2401  C   LEU E 326     144.943 -68.154 170.384  1.00  0.81           C  
ATOM   2402  O   LEU E 326     143.789 -67.828 170.666  1.00  0.81           O  
ATOM   2403  CB  LEU E 326     146.044 -69.049 172.463  1.00  0.81           C  
ATOM   2404  CG  LEU E 326     146.122 -70.303 173.362  1.00  0.81           C  
ATOM   2405  CD1 LEU E 326     147.519 -70.947 173.388  1.00  0.81           C  
ATOM   2406  CD2 LEU E 326     145.661 -69.945 174.783  1.00  0.81           C  
ATOM   2407  N   LYS E 327     145.632 -67.474 169.453  1.00  0.81           N  
ATOM   2408  CA  LYS E 327     145.036 -66.427 168.653  1.00  0.81           C  
ATOM   2409  C   LYS E 327     143.965 -66.954 167.707  1.00  0.81           C  
ATOM   2410  O   LYS E 327     142.905 -66.346 167.544  1.00  0.81           O  
ATOM   2411  CB  LYS E 327     146.146 -65.738 167.829  1.00  0.81           C  
ATOM   2412  CG  LYS E 327     145.679 -64.530 166.994  1.00  0.81           C  
ATOM   2413  CD  LYS E 327     145.540 -64.807 165.482  1.00  0.81           C  
ATOM   2414  CE  LYS E 327     146.866 -65.177 164.798  1.00  0.81           C  
ATOM   2415  NZ  LYS E 327     146.629 -65.588 163.396  1.00  0.81           N  
ATOM   2416  N   ILE E 328     144.218 -68.105 167.045  1.00  0.80           N  
ATOM   2417  CA  ILE E 328     143.334 -68.697 166.043  1.00  0.80           C  
ATOM   2418  C   ILE E 328     142.127 -69.343 166.697  1.00  0.80           C  
ATOM   2419  O   ILE E 328     141.021 -69.287 166.155  1.00  0.80           O  
ATOM   2420  CB  ILE E 328     144.050 -69.633 165.067  1.00  0.80           C  
ATOM   2421  CG1 ILE E 328     145.368 -68.963 164.597  1.00  0.80           C  
ATOM   2422  CG2 ILE E 328     143.106 -69.918 163.864  1.00  0.80           C  
ATOM   2423  CD1 ILE E 328     146.225 -69.844 163.680  1.00  0.80           C  
ATOM   2424  N   MET E 329     142.290 -69.899 167.912  1.00  0.78           N  
ATOM   2425  CA  MET E 329     141.210 -70.388 168.748  1.00  0.78           C  
ATOM   2426  C   MET E 329     140.350 -69.304 169.397  1.00  0.78           C  
ATOM   2427  O   MET E 329     139.299 -69.573 169.899  1.00  0.78           O  
ATOM   2428  CB  MET E 329     141.766 -71.188 169.953  1.00  0.78           C  
ATOM   2429  CG  MET E 329     142.449 -72.516 169.588  1.00  0.78           C  
ATOM   2430  SD  MET E 329     141.392 -73.698 168.689  1.00  0.78           S  
ATOM   2431  CE  MET E 329     140.144 -73.963 169.985  1.00  0.78           C  
ATOM   2432  N   ALA E 330     140.842 -68.045 169.477  1.00  0.77           N  
ATOM   2433  CA  ALA E 330     139.987 -66.947 169.884  1.00  0.77           C  
ATOM   2434  C   ALA E 330     139.069 -66.423 168.787  1.00  0.77           C  
ATOM   2435  O   ALA E 330     137.938 -65.998 169.058  1.00  0.77           O  
ATOM   2436  CB  ALA E 330     140.868 -65.795 170.402  1.00  0.77           C  
ATOM   2437  N   ILE E 331     139.524 -66.412 167.525  1.00  0.62           N  
ATOM   2438  CA  ILE E 331     138.745 -65.918 166.401  1.00  0.62           C  
ATOM   2439  C   ILE E 331     137.898 -67.011 165.730  1.00  0.62           C  
ATOM   2440  O   ILE E 331     137.098 -66.685 164.845  1.00  0.62           O  
ATOM   2441  CB  ILE E 331     139.652 -65.266 165.346  1.00  0.62           C  
ATOM   2442  CG1 ILE E 331     140.746 -66.231 164.851  1.00  0.62           C  
ATOM   2443  CG2 ILE E 331     140.332 -63.998 165.923  1.00  0.62           C  
ATOM   2444  CD1 ILE E 331     141.401 -65.801 163.538  1.00  0.62           C  
ATOM   2445  N   HIS E 332     138.028 -68.302 166.109  1.00  0.57           N  
ATOM   2446  CA  HIS E 332     137.278 -69.421 165.547  1.00  0.57           C  
ATOM   2447  C   HIS E 332     136.904 -70.462 166.630  1.00  0.57           C  
ATOM   2448  O   HIS E 332     137.181 -70.230 167.830  1.00  0.57           O  
ATOM   2449  CB  HIS E 332     138.075 -70.166 164.443  1.00  0.57           C  
ATOM   2450  CG  HIS E 332     137.990 -69.497 163.101  1.00  0.57           C  
ATOM   2451  ND1 HIS E 332     137.059 -69.937 162.193  1.00  0.57           N  
ATOM   2452  CD2 HIS E 332     138.686 -68.437 162.578  1.00  0.57           C  
ATOM   2453  CE1 HIS E 332     137.188 -69.151 161.139  1.00  0.57           C  
ATOM   2454  NE2 HIS E 332     138.152 -68.236 161.332  1.00  0.57           N  
ATOM   2455  OXT HIS E 332     136.314 -71.514 166.255  1.00  0.57           O  
END   
