# Supplementary material for: Multi-Omics Integration and Network Analysis Reveal Potential Hub Genes and Genetic Mechanisms Regulating Bovine Mastitis
Source: Curr Issues Mol Biol. 2022 Jan 11;44(1):309–28. doi: 10.3390/cimb44010023 (PMC8928958; doi:10.3390/cimb44010023)
Supplement: Supplementary file 1 [file cimb-44-00023-s001.zip › cimb-1492332-supplementary/Supplementary Material 4( Modelled PDB structures)/model_01 GRO1.pdb]

TITLE     SWISS-MODEL SERVER (https://swissmodel.expasy.org)
TITLE    2 Untitled Project
EXPDTA    THEORETICAL MODEL (SWISS-MODEL SERVER)
AUTHOR    SWISS-MODEL SERVER (SEE REFERENCE IN JRNL Records)
REVDAT   1   20-AUG-21 1MOD    1       10:15
JRNL        AUTH   A.WATERHOUSE,M.BERTONI,S.BIENERT,G.STUDER,G.TAURIELLO,
JRNL        AUTH 2 R.GUMIENNY,F.T.HEER,T.A.P.DE BEER,C.REMPFER,L.BORDOLI,
JRNL        AUTH 3 R.LEPORE,T.SCHWEDE
JRNL        TITL   SWISS-MODEL: HOMOLOGY MODELLING OF PROTEIN STRUCTURES AND
JRNL        TITL 2 COMPLEXES
JRNL        REF    NUCLEIC.ACIDS.RES..           V.  46 W296  2018
JRNL        PMID   29788355
JRNL        DOI    10.1093/nar/gky427
REMARK   1
REMARK   1 REFERENCE 1
REMARK   1  AUTH   S.BIENERT,A.WATERHOUSE,T.A.P.DE BEER,G.TAURIELLO,G.STUDER,
REMARK   1  AUTH 2 L.BORDOLI,T.SCHWEDE
REMARK   1  TITL   THE SWISS-MODEL REPOSITORY - NEW FEATURES AND FUNCTIONALITY
REMARK   1  REF    NUCLEIC.ACIDS.RES..           V.  45       2017
REMARK   1  REFN                   ISSN 0305-1048
REMARK   1  PMID   27899672
REMARK   1  DOI    10.1093/nar/gkw1132
REMARK   1
REMARK   1 REFERENCE 2
REMARK   1  AUTH   N.GUEX,M.C.PEITSCH,T.SCHWEDE
REMARK   1  TITL   AUTOMATED COMPARATIVE PROTEIN STRUCTURE MODELING WITH
REMARK   1  TITL 2 SWISS-MODEL AND SWISS-PDBVIEWER: A HISTORICAL PERSPECTIVE
REMARK   1  REF    ELECTROPHORESIS               V.  30       2009
REMARK   1  REFN                   ISSN 0173-0835
REMARK   1  PMID   19517507
REMARK   1  DOI    10.1002/elps.200900140
REMARK   1
REMARK   1 REFERENCE 3
REMARK   1  AUTH   G.STUDER,G.TAURIELLO,S.BIENERT,M.BIASINI,N.JOHNER,T.SCHWEDE
REMARK   1  TITL   PROMOD3 - A VERSATILE HOMOLOGY MODELLING TOOLBOX
REMARK   1  REF    PLOS COMP. BIOL.              V.  17       2021
REMARK   1  REFN                   ISSN 
REMARK   1  PMID   33507980
REMARK   1  DOI    https://doi.org/10.1371/journal.pcbi.1008667
REMARK   1
REMARK   1 REFERENCE 4
REMARK   1  AUTH   G.STUDER,C.REMPFER,A.WATERHOUSE,R.GUMIENNY,J.HAAS,T.SCHWEDE
REMARK   1  TITL   QMEANDISCO - DISTANCE CONSTRAINTS APPLIED ON MODEL QUALITY 
REMARK   1  TITL 2 ESTIMATION
REMARK   1  REF    BIOINFORMATICS                V.  36       2020
REMARK   1  REFN                   ISSN 
REMARK   1  PMID   31697312
REMARK   1  DOI    https://doi.org/10.1093/bioinformatics/btz828
REMARK   1
REMARK   1 REFERENCE 5
REMARK   1  AUTH   P.BENKERT,M.BIASINI,T.SCHWEDE
REMARK   1  TITL   TOWARD THE ESTIMATION OF THE ABSOLUTE QUALITY OF INDIVIDUAL
REMARK   1  TITL 2 PROTEIN STRUCTURE MODELS
REMARK   1  REF    BIOINFORMATICS                V.  27       2011
REMARK   1  REFN                   ISSN 1367-4803
REMARK   1  PMID   21134891
REMARK   1  DOI    10.1093/bioinformatics/btq662
REMARK   1
REMARK   1 REFERENCE 6
REMARK   1  AUTH   M.BERTONI,F.KIEFER,M.BIASINI,L.BORDOLI,T.SCHWEDE
REMARK   1  TITL   MODELING PROTEIN QUATERNARY STRUCTURE OF HOMO- AND
REMARK   1  TITL 2 HETERO-OLIGOMERS BEYOND BINARY INTERACTIONS BY HOMOLOGY
REMARK   1  REF    SCI.REP.                      V.   7       2017
REMARK   1  REFN                   ISSN
REMARK   1  PMID   28874689
REMARK   1  DOI    10.1038/s41598-017-09654-8
REMARK   1
REMARK   1 DISCLAIMER
REMARK   1 The SWISS-MODEL SERVER produces theoretical models for proteins.
REMARK   1 The results of any theoretical modelling procedure is
REMARK   1 NON-EXPERIMENTAL and MUST be considered with care. These models may
REMARK   1 contain significant errors. This is especially true for automated
REMARK   1 modeling since there is no human intervention during model
REMARK   1 building. Please read the header section and the logfile carefully
REMARK   1 to know what templates and alignments were used during the model
REMARK   1 building process. All information by the SWISS-MODEL SERVER is
REMARK   1 provided "AS-IS", without any warranty, expressed or implied.
REMARK   2
REMARK   2 COPYRIGHT NOTICE
REMARK   2 This SWISS-MODEL protein model is copyright. It is produced by the
REMARK   2 SWISS-MODEL server, developed by the Computational Structural
REMARK   2 Biology Group at the SIB Swiss Institute of Bioinformatics at the
REMARK   2 Biozentrum, University of Basel (https://swissmodel.expasy.org). This
REMARK   2 model is licensed under the CC BY-SA 4.0 Creative Commons
REMARK   2 Attribution-ShareAlike 4.0 International License
REMARK   2 (https://creativecommons.org/licenses/by-sa/4.0/legalcode), i.e. you
REMARK   2 can copy and redistribute the model in any medium or format,
REMARK   2 transform and build upon the model for any purpose, even
REMARK   2 commercially, under the following terms:
REMARK   2 Attribution - You must give appropriate credit, provide a link to
REMARK   2 the license, and indicate if changes were made. You may do so in any
REMARK   2 reasonable manner, but not in any way that suggests the licensor
REMARK   2 endorses you or your use. When you publish, patent or distribute
REMARK   2 results that were fully or partially based on the model, please cite
REMARK   2 the corresponding papers mentioned under JRNL.
REMARK   2 ShareAlike - If you remix, transform, or build upon the material,
REMARK   2 you must distribute your contributions under the same license as the
REMARK   2 original.
REMARK   2 No additional restrictions - you may not apply legal terms or
REMARK   2 technological measures that legally restrict others from doing
REMARK   2 anything the license permits.
REMARK   2 Find a human-readable summary of (and not a substitute for) the
REMARK   2 CC BY-SA 4.0 license at this link:
REMARK   2 https://creativecommons.org/licenses/by-sa/4.0/
REMARK   3 
REMARK   3 MODEL INFORMATION
REMARK   3  ENGIN   PROMOD3
REMARK   3  VERSN   3.2.0
REMARK   3  OSTAT   homo-dimer
REMARK   3  OSRSN   PREDICTION
REMARK   3  QSPRD   0.514
REMARK   3  GMQE    0.44
REMARK   3  QMNV    4.2.0
REMARK   3  QMNDG   0.59
REMARK   3  MODT    FALSE
REMARK   3 
REMARK   3 TEMPLATE 1
REMARK   3  PDBID   1msg
REMARK   3  CHAIN   A
REMARK   3  MMCIF   A
REMARK   3  PDBV    2021-08-13
REMARK   3  SMTLE   1msg.1.A
REMARK   3  SMTLV   2021-08-18
REMARK   3  MTHD    SOLUTION NMR 0.00 A
REMARK   3  FOUND   HHblits
REMARK   3  GMQE    0.42
REMARK   3  SIM     0.53
REMARK   3  SID     72.46
REMARK   3  OSTAT   homo-dimer
REMARK   3  ALN A TRG MAPAATAAAPRLLRAAMLLLLLVAAGRRAAGAPVVNELRCQCLQTLQGIHLKNIQSVK
REMARK   3  ALN A TRG VTTPGPHCDQTEVIASLKTGQEVCLNPTAPMVKKIIDKMLNKASAN
REMARK   3  ALN A TPL ---------------------------------VATELRCQCLQTLQGIHPKNIQSVN
REMARK   3  ALN A TPL VKSPGPHCAQTEVIATLKNGRKACLNPASPIVKKIIEKMLNSDK--
REMARK   3  ALN A OFF 2
ATOM      1  N   VAL A  34      19.239  11.172   3.338  1.00  0.36           N  
ATOM      2  CA  VAL A  34      19.767   9.911   3.968  1.00  0.36           C  
ATOM      3  C   VAL A  34      18.757   9.437   4.981  1.00  0.36           C  
ATOM      4  O   VAL A  34      18.722   9.958   6.095  1.00  0.36           O  
ATOM      5  CB  VAL A  34      21.134  10.176   4.621  1.00  0.36           C  
ATOM      6  CG1 VAL A  34      21.736   8.851   5.153  1.00  0.36           C  
ATOM      7  CG2 VAL A  34      22.116  10.835   3.619  1.00  0.36           C  
ATOM      8  N   VAL A  35      17.856   8.514   4.610  1.00  0.48           N  
ATOM      9  CA  VAL A  35      16.821   7.995   5.470  1.00  0.48           C  
ATOM     10  C   VAL A  35      17.190   6.564   5.781  1.00  0.48           C  
ATOM     11  O   VAL A  35      18.063   5.989   5.118  1.00  0.48           O  
ATOM     12  CB  VAL A  35      15.458   8.035   4.781  1.00  0.48           C  
ATOM     13  CG1 VAL A  35      15.048   9.498   4.502  1.00  0.48           C  
ATOM     14  CG2 VAL A  35      15.493   7.234   3.460  1.00  0.48           C  
ATOM     15  N   ASN A  36      16.545   5.942   6.776  1.00  0.40           N  
ATOM     16  CA  ASN A  36      16.770   4.561   7.152  1.00  0.40           C  
ATOM     17  C   ASN A  36      15.811   3.646   6.388  1.00  0.40           C  
ATOM     18  O   ASN A  36      15.052   2.940   7.026  1.00  0.40           O  
ATOM     19  CB  ASN A  36      16.515   4.338   8.676  1.00  0.40           C  
ATOM     20  CG  ASN A  36      17.512   5.156   9.480  1.00  0.40           C  
ATOM     21  OD1 ASN A  36      18.687   5.244   9.154  1.00  0.40           O  
ATOM     22  ND2 ASN A  36      17.044   5.771  10.593  1.00  0.40           N  
ATOM     23  N   GLU A  37      15.784   3.627   5.033  1.00  0.40           N  
ATOM     24  CA  GLU A  37      14.826   2.822   4.266  1.00  0.40           C  
ATOM     25  C   GLU A  37      15.208   2.773   2.786  1.00  0.40           C  
ATOM     26  O   GLU A  37      14.891   3.645   1.977  1.00  0.40           O  
ATOM     27  CB  GLU A  37      13.324   3.240   4.440  1.00  0.40           C  
ATOM     28  CG  GLU A  37      13.075   4.759   4.228  1.00  0.40           C  
ATOM     29  CD  GLU A  37      11.996   5.181   3.222  1.00  0.40           C  
ATOM     30  OE1 GLU A  37      10.783   5.123   3.540  1.00  0.40           O  
ATOM     31  OE2 GLU A  37      12.414   5.671   2.140  1.00  0.40           O  
ATOM     32  N   LEU A  38      15.983   1.758   2.359  1.00  0.40           N  
ATOM     33  CA  LEU A  38      16.563   1.734   1.016  1.00  0.40           C  
ATOM     34  C   LEU A  38      16.157   0.486   0.246  1.00  0.40           C  
ATOM     35  O   LEU A  38      15.875   0.480  -0.935  1.00  0.40           O  
ATOM     36  CB  LEU A  38      18.130   1.737   1.037  1.00  0.40           C  
ATOM     37  CG  LEU A  38      18.909   2.316   2.261  1.00  0.40           C  
ATOM     38  CD1 LEU A  38      18.562   3.764   2.666  1.00  0.40           C  
ATOM     39  CD2 LEU A  38      18.992   1.320   3.440  1.00  0.40           C  
ATOM     40  N   ARG A  39      16.188  -0.646   0.980  1.00  0.48           N  
ATOM     41  CA  ARG A  39      15.726  -1.951   0.572  1.00  0.48           C  
ATOM     42  C   ARG A  39      14.245  -2.026   0.253  1.00  0.48           C  
ATOM     43  O   ARG A  39      13.841  -2.710  -0.676  1.00  0.48           O  
ATOM     44  CB  ARG A  39      16.013  -2.948   1.735  1.00  0.48           C  
ATOM     45  CG  ARG A  39      17.109  -3.976   1.426  1.00  0.48           C  
ATOM     46  CD  ARG A  39      16.538  -5.169   0.656  1.00  0.48           C  
ATOM     47  NE  ARG A  39      17.580  -6.241   0.686  1.00  0.48           N  
ATOM     48  CZ  ARG A  39      17.393  -7.385   0.020  1.00  0.48           C  
ATOM     49  NH1 ARG A  39      16.694  -8.358   0.587  1.00  0.48           N  
ATOM     50  NH2 ARG A  39      17.890  -7.519  -1.201  1.00  0.48           N  
ATOM     51  N   CYS A  40      13.434  -1.360   1.106  1.00  0.47           N  
ATOM     52  CA  CYS A  40      12.020  -1.125   0.937  1.00  0.47           C  
ATOM     53  C   CYS A  40      11.717  -0.264  -0.268  1.00  0.47           C  
ATOM     54  O   CYS A  40      12.525   0.576  -0.662  1.00  0.47           O  
ATOM     55  CB  CYS A  40      11.399  -0.461   2.196  1.00  0.47           C  
ATOM     56  SG  CYS A  40      11.728  -1.408   3.725  1.00  0.47           S  
ATOM     57  N   GLN A  41      10.548  -0.451  -0.903  1.00  0.47           N  
ATOM     58  CA  GLN A  41      10.238   0.255  -2.132  1.00  0.47           C  
ATOM     59  C   GLN A  41       9.240   1.366  -1.948  1.00  0.47           C  
ATOM     60  O   GLN A  41       8.878   2.038  -2.907  1.00  0.47           O  
ATOM     61  CB  GLN A  41       9.656  -0.711  -3.188  1.00  0.47           C  
ATOM     62  CG  GLN A  41      10.647  -0.976  -4.336  1.00  0.47           C  
ATOM     63  CD  GLN A  41       9.837  -1.255  -5.602  1.00  0.47           C  
ATOM     64  OE1 GLN A  41       8.932  -2.068  -5.568  1.00  0.47           O  
ATOM     65  NE2 GLN A  41      10.153  -0.523  -6.701  1.00  0.47           N  
ATOM     66  N   CYS A  42       8.741   1.546  -0.707  1.00  0.51           N  
ATOM     67  CA  CYS A  42       7.820   2.586  -0.318  1.00  0.51           C  
ATOM     68  C   CYS A  42       8.022   3.956  -0.936  1.00  0.51           C  
ATOM     69  O   CYS A  42       9.122   4.498  -0.896  1.00  0.51           O  
ATOM     70  CB  CYS A  42       7.823   2.811   1.230  1.00  0.51           C  
ATOM     71  SG  CYS A  42       7.038   1.528   2.247  1.00  0.51           S  
ATOM     72  N   LEU A  43       6.979   4.578  -1.528  1.00  0.44           N  
ATOM     73  CA  LEU A  43       7.192   5.850  -2.190  1.00  0.44           C  
ATOM     74  C   LEU A  43       7.482   6.994  -1.252  1.00  0.44           C  
ATOM     75  O   LEU A  43       8.492   7.659  -1.375  1.00  0.44           O  
ATOM     76  CB  LEU A  43       5.959   6.283  -3.017  1.00  0.44           C  
ATOM     77  CG  LEU A  43       5.323   5.149  -3.819  1.00  0.44           C  
ATOM     78  CD1 LEU A  43       4.067   5.669  -4.520  1.00  0.44           C  
ATOM     79  CD2 LEU A  43       6.260   4.483  -4.838  1.00  0.44           C  
ATOM     80  N   GLN A  44       6.545   7.182  -0.298  1.00  0.52           N  
ATOM     81  CA  GLN A  44       6.584   8.183   0.735  1.00  0.52           C  
ATOM     82  C   GLN A  44       5.323   8.070   1.561  1.00  0.52           C  
ATOM     83  O   GLN A  44       4.742   9.063   1.975  1.00  0.52           O  
ATOM     84  CB  GLN A  44       6.693   9.634   0.183  1.00  0.52           C  
ATOM     85  CG  GLN A  44       8.146  10.142   0.269  1.00  0.52           C  
ATOM     86  CD  GLN A  44       8.191  11.639   0.528  1.00  0.52           C  
ATOM     87  OE1 GLN A  44       8.342  12.122   1.638  1.00  0.52           O  
ATOM     88  NE2 GLN A  44       8.017  12.412  -0.571  1.00  0.52           N  
ATOM     89  N   THR A  45       4.844   6.834   1.794  1.00  0.65           N  
ATOM     90  CA  THR A  45       3.706   6.592   2.674  1.00  0.65           C  
ATOM     91  C   THR A  45       2.464   7.493   2.600  1.00  0.65           C  
ATOM     92  O   THR A  45       2.131   8.255   3.499  1.00  0.65           O  
ATOM     93  CB  THR A  45       4.049   6.154   4.098  1.00  0.65           C  
ATOM     94  OG1 THR A  45       5.015   6.952   4.742  1.00  0.65           O  
ATOM     95  CG2 THR A  45       4.646   4.744   4.141  1.00  0.65           C  
ATOM     96  N   LEU A  46       1.679   7.376   1.509  1.00  0.61           N  
ATOM     97  CA  LEU A  46       0.451   8.118   1.324  1.00  0.61           C  
ATOM     98  C   LEU A  46      -0.625   7.921   2.390  1.00  0.61           C  
ATOM     99  O   LEU A  46      -0.756   6.870   3.033  1.00  0.61           O  
ATOM    100  CB  LEU A  46      -0.154   7.845  -0.073  1.00  0.61           C  
ATOM    101  CG  LEU A  46       0.738   8.304  -1.251  1.00  0.61           C  
ATOM    102  CD1 LEU A  46       0.760   7.278  -2.399  1.00  0.61           C  
ATOM    103  CD2 LEU A  46       0.323   9.705  -1.734  1.00  0.61           C  
ATOM    104  N   GLN A  47      -1.454   8.943   2.624  1.00  0.53           N  
ATOM    105  CA  GLN A  47      -2.458   8.901   3.668  1.00  0.53           C  
ATOM    106  C   GLN A  47      -3.799   8.411   3.186  1.00  0.53           C  
ATOM    107  O   GLN A  47      -4.825   9.061   3.356  1.00  0.53           O  
ATOM    108  CB  GLN A  47      -2.570  10.220   4.443  1.00  0.53           C  
ATOM    109  CG  GLN A  47      -1.665  10.176   5.686  1.00  0.53           C  
ATOM    110  CD  GLN A  47      -1.794  11.504   6.411  1.00  0.53           C  
ATOM    111  OE1 GLN A  47      -2.802  11.795   7.038  1.00  0.53           O  
ATOM    112  NE2 GLN A  47      -0.735  12.336   6.294  1.00  0.53           N  
ATOM    113  N   GLY A  48      -3.833   7.211   2.582  1.00  0.57           N  
ATOM    114  CA  GLY A  48      -5.090   6.603   2.204  1.00  0.57           C  
ATOM    115  C   GLY A  48      -5.678   7.226   0.987  1.00  0.57           C  
ATOM    116  O   GLY A  48      -6.643   7.982   1.033  1.00  0.57           O  
ATOM    117  N   ILE A  49      -5.076   6.890  -0.161  1.00  0.57           N  
ATOM    118  CA  ILE A  49      -5.463   7.386  -1.451  1.00  0.57           C  
ATOM    119  C   ILE A  49      -6.753   6.733  -1.907  1.00  0.57           C  
ATOM    120  O   ILE A  49      -7.313   5.848  -1.249  1.00  0.57           O  
ATOM    121  CB  ILE A  49      -4.338   7.256  -2.494  1.00  0.57           C  
ATOM    122  CG1 ILE A  49      -4.226   5.917  -3.266  1.00  0.57           C  
ATOM    123  CG2 ILE A  49      -2.977   7.544  -1.849  1.00  0.57           C  
ATOM    124  CD1 ILE A  49      -4.188   4.640  -2.416  1.00  0.57           C  
ATOM    125  N   HIS A  50      -7.294   7.139  -3.055  1.00  0.60           N  
ATOM    126  CA  HIS A  50      -8.443   6.468  -3.608  1.00  0.60           C  
ATOM    127  C   HIS A  50      -8.052   5.219  -4.359  1.00  0.60           C  
ATOM    128  O   HIS A  50      -6.978   5.141  -4.967  1.00  0.60           O  
ATOM    129  CB  HIS A  50      -9.287   7.446  -4.455  1.00  0.60           C  
ATOM    130  CG  HIS A  50      -9.510   7.077  -5.876  1.00  0.60           C  
ATOM    131  ND1 HIS A  50     -10.789   6.758  -6.278  1.00  0.60           N  
ATOM    132  CD2 HIS A  50      -8.639   6.946  -6.902  1.00  0.60           C  
ATOM    133  CE1 HIS A  50     -10.670   6.443  -7.537  1.00  0.60           C  
ATOM    134  NE2 HIS A  50      -9.388   6.532  -7.979  1.00  0.60           N  
ATOM    135  N   LEU A  51      -8.931   4.212  -4.339  1.00  0.56           N  
ATOM    136  CA  LEU A  51      -8.726   2.928  -4.976  1.00  0.56           C  
ATOM    137  C   LEU A  51      -8.886   3.021  -6.500  1.00  0.56           C  
ATOM    138  O   LEU A  51      -8.182   3.786  -7.159  1.00  0.56           O  
ATOM    139  CB  LEU A  51      -9.554   1.776  -4.322  1.00  0.56           C  
ATOM    140  CG  LEU A  51      -8.952   1.238  -2.997  1.00  0.56           C  
ATOM    141  CD1 LEU A  51      -8.638   2.276  -1.902  1.00  0.56           C  
ATOM    142  CD2 LEU A  51      -9.833   0.111  -2.438  1.00  0.56           C  
ATOM    143  N   LYS A  52      -9.752   2.176  -7.120  1.00  0.56           N  
ATOM    144  CA  LYS A  52     -10.124   2.146  -8.534  1.00  0.56           C  
ATOM    145  C   LYS A  52      -9.082   1.492  -9.386  1.00  0.56           C  
ATOM    146  O   LYS A  52      -9.323   0.556 -10.138  1.00  0.56           O  
ATOM    147  CB  LYS A  52     -10.451   3.549  -9.094  1.00  0.56           C  
ATOM    148  CG  LYS A  52     -11.186   3.566 -10.435  1.00  0.56           C  
ATOM    149  CD  LYS A  52     -12.165   4.749 -10.534  1.00  0.56           C  
ATOM    150  CE  LYS A  52     -11.534   6.067 -11.008  1.00  0.56           C  
ATOM    151  NZ  LYS A  52     -12.523   6.840 -11.791  1.00  0.56           N  
ATOM    152  N   ASN A  53      -7.869   2.015  -9.186  1.00  0.59           N  
ATOM    153  CA  ASN A  53      -6.642   1.520  -9.693  1.00  0.59           C  
ATOM    154  C   ASN A  53      -6.109   0.500  -8.692  1.00  0.59           C  
ATOM    155  O   ASN A  53      -5.944  -0.653  -9.020  1.00  0.59           O  
ATOM    156  CB  ASN A  53      -5.596   2.651  -9.887  1.00  0.59           C  
ATOM    157  CG  ASN A  53      -6.239   3.954 -10.358  1.00  0.59           C  
ATOM    158  OD1 ASN A  53      -6.676   4.123 -11.482  1.00  0.59           O  
ATOM    159  ND2 ASN A  53      -6.313   4.921  -9.401  1.00  0.59           N  
ATOM    160  N   ILE A  54      -5.866   0.870  -7.412  1.00  0.69           N  
ATOM    161  CA  ILE A  54      -5.391  -0.028  -6.361  1.00  0.69           C  
ATOM    162  C   ILE A  54      -6.143  -1.350  -6.328  1.00  0.69           C  
ATOM    163  O   ILE A  54      -7.362  -1.403  -6.086  1.00  0.69           O  
ATOM    164  CB  ILE A  54      -5.457   0.712  -5.028  1.00  0.69           C  
ATOM    165  CG1 ILE A  54      -4.331   1.749  -4.834  1.00  0.69           C  
ATOM    166  CG2 ILE A  54      -5.500  -0.190  -3.776  1.00  0.69           C  
ATOM    167  CD1 ILE A  54      -4.353   3.015  -5.715  1.00  0.69           C  
ATOM    168  N   GLN A  55      -5.426  -2.441  -6.645  1.00  0.67           N  
ATOM    169  CA  GLN A  55      -5.997  -3.753  -6.809  1.00  0.67           C  
ATOM    170  C   GLN A  55      -5.498  -4.633  -5.698  1.00  0.67           C  
ATOM    171  O   GLN A  55      -6.175  -5.570  -5.282  1.00  0.67           O  
ATOM    172  CB  GLN A  55      -5.597  -4.350  -8.188  1.00  0.67           C  
ATOM    173  CG  GLN A  55      -6.845  -4.726  -9.016  1.00  0.67           C  
ATOM    174  CD  GLN A  55      -6.492  -5.356 -10.358  1.00  0.67           C  
ATOM    175  OE1 GLN A  55      -5.563  -4.970 -11.052  1.00  0.67           O  
ATOM    176  NE2 GLN A  55      -7.291  -6.372 -10.768  1.00  0.67           N  
ATOM    177  N   SER A  56      -4.311  -4.299  -5.146  1.00  0.72           N  
ATOM    178  CA  SER A  56      -3.690  -5.098  -4.120  1.00  0.72           C  
ATOM    179  C   SER A  56      -2.838  -4.336  -3.165  1.00  0.72           C  
ATOM    180  O   SER A  56      -2.650  -3.124  -3.296  1.00  0.72           O  
ATOM    181  CB  SER A  56      -3.001  -6.388  -4.640  1.00  0.72           C  
ATOM    182  OG  SER A  56      -2.001  -6.347  -5.642  1.00  0.72           O  
ATOM    183  N   VAL A  57      -2.361  -5.003  -2.110  1.00  0.70           N  
ATOM    184  CA  VAL A  57      -1.403  -4.465  -1.169  1.00  0.70           C  
ATOM    185  C   VAL A  57      -0.610  -5.586  -0.595  1.00  0.70           C  
ATOM    186  O   VAL A  57      -1.108  -6.717  -0.559  1.00  0.70           O  
ATOM    187  CB  VAL A  57      -2.008  -3.500  -0.102  1.00  0.70           C  
ATOM    188  CG1 VAL A  57      -3.233  -4.151   0.537  1.00  0.70           C  
ATOM    189  CG2 VAL A  57      -1.093  -3.073   1.079  1.00  0.70           C  
ATOM    190  N   LYS A  58       0.647  -5.331  -0.220  1.00  0.68           N  
ATOM    191  CA  LYS A  58       1.615  -6.133   0.464  1.00  0.68           C  
ATOM    192  C   LYS A  58       2.007  -5.481   1.772  1.00  0.68           C  
ATOM    193  O   LYS A  58       2.284  -4.275   1.790  1.00  0.68           O  
ATOM    194  CB  LYS A  58       2.899  -6.288  -0.384  1.00  0.68           C  
ATOM    195  CG  LYS A  58       3.889  -7.265   0.253  1.00  0.68           C  
ATOM    196  CD  LYS A  58       5.093  -7.487  -0.658  1.00  0.68           C  
ATOM    197  CE  LYS A  58       6.066  -8.506  -0.073  1.00  0.68           C  
ATOM    198  NZ  LYS A  58       7.236  -8.677  -0.954  1.00  0.68           N  
ATOM    199  N   VAL A  59       2.074  -6.203   2.896  1.00  0.71           N  
ATOM    200  CA  VAL A  59       2.521  -5.710   4.190  1.00  0.71           C  
ATOM    201  C   VAL A  59       3.652  -6.588   4.672  1.00  0.71           C  
ATOM    202  O   VAL A  59       3.468  -7.814   4.732  1.00  0.71           O  
ATOM    203  CB  VAL A  59       1.370  -5.619   5.211  1.00  0.71           C  
ATOM    204  CG1 VAL A  59       0.610  -6.953   5.335  1.00  0.71           C  
ATOM    205  CG2 VAL A  59       1.849  -5.141   6.599  1.00  0.71           C  
ATOM    206  N   THR A  60       4.846  -6.048   4.997  1.00  0.70           N  
ATOM    207  CA  THR A  60       6.057  -6.803   5.384  1.00  0.70           C  
ATOM    208  C   THR A  60       6.577  -6.234   6.687  1.00  0.70           C  
ATOM    209  O   THR A  60       6.330  -5.069   7.033  1.00  0.70           O  
ATOM    210  CB  THR A  60       7.235  -6.872   4.347  1.00  0.70           C  
ATOM    211  OG1 THR A  60       6.830  -7.154   3.016  1.00  0.70           O  
ATOM    212  CG2 THR A  60       8.380  -7.845   4.677  1.00  0.70           C  
ATOM    213  N   THR A  61       7.269  -7.034   7.501  1.00  0.62           N  
ATOM    214  CA  THR A  61       7.928  -6.616   8.730  1.00  0.62           C  
ATOM    215  C   THR A  61       9.300  -5.995   8.536  1.00  0.62           C  
ATOM    216  O   THR A  61       9.892  -6.155   7.467  1.00  0.62           O  
ATOM    217  CB  THR A  61       8.070  -7.779   9.682  1.00  0.62           C  
ATOM    218  OG1 THR A  61       8.666  -8.912   9.094  1.00  0.62           O  
ATOM    219  CG2 THR A  61       6.660  -8.196  10.045  1.00  0.62           C  
ATOM    220  N   PRO A  62       9.868  -5.273   9.515  1.00  0.56           N  
ATOM    221  CA  PRO A  62      11.243  -4.816   9.418  1.00  0.56           C  
ATOM    222  C   PRO A  62      12.296  -5.905   9.460  1.00  0.56           C  
ATOM    223  O   PRO A  62      11.984  -7.102   9.553  1.00  0.56           O  
ATOM    224  CB  PRO A  62      11.368  -3.836  10.597  1.00  0.56           C  
ATOM    225  CG  PRO A  62      10.334  -4.222  11.639  1.00  0.56           C  
ATOM    226  CD  PRO A  62       9.251  -4.900  10.803  1.00  0.56           C  
ATOM    227  N   GLY A  63      13.581  -5.519   9.389  1.00  0.52           N  
ATOM    228  CA  GLY A  63      14.652  -6.492   9.487  1.00  0.52           C  
ATOM    229  C   GLY A  63      16.041  -6.001   9.136  1.00  0.52           C  
ATOM    230  O   GLY A  63      16.881  -5.941  10.030  1.00  0.52           O  
ATOM    231  N   PRO A  64      16.382  -5.679   7.879  1.00  0.54           N  
ATOM    232  CA  PRO A  64      17.695  -5.151   7.501  1.00  0.54           C  
ATOM    233  C   PRO A  64      17.767  -3.671   7.828  1.00  0.54           C  
ATOM    234  O   PRO A  64      16.891  -3.188   8.528  1.00  0.54           O  
ATOM    235  CB  PRO A  64      17.753  -5.391   5.971  1.00  0.54           C  
ATOM    236  CG  PRO A  64      16.296  -5.491   5.491  1.00  0.54           C  
ATOM    237  CD  PRO A  64      15.515  -5.927   6.732  1.00  0.54           C  
ATOM    238  N   HIS A  65      18.728  -2.891   7.275  1.00  0.36           N  
ATOM    239  CA  HIS A  65      18.902  -1.456   7.511  1.00  0.36           C  
ATOM    240  C   HIS A  65      17.704  -0.568   7.226  1.00  0.36           C  
ATOM    241  O   HIS A  65      17.661   0.569   7.662  1.00  0.36           O  
ATOM    242  CB  HIS A  65      20.014  -0.909   6.589  1.00  0.36           C  
ATOM    243  CG  HIS A  65      19.941  -1.470   5.188  1.00  0.36           C  
ATOM    244  ND1 HIS A  65      21.134  -1.899   4.656  1.00  0.36           N  
ATOM    245  CD2 HIS A  65      18.942  -1.671   4.285  1.00  0.36           C  
ATOM    246  CE1 HIS A  65      20.853  -2.339   3.458  1.00  0.36           C  
ATOM    247  NE2 HIS A  65      19.532  -2.232   3.171  1.00  0.36           N  
ATOM    248  N   CYS A  66      16.723  -1.082   6.438  1.00  0.48           N  
ATOM    249  CA  CYS A  66      15.432  -0.451   6.251  1.00  0.48           C  
ATOM    250  C   CYS A  66      14.654  -0.392   7.546  1.00  0.48           C  
ATOM    251  O   CYS A  66      14.003   0.594   7.804  1.00  0.48           O  
ATOM    252  CB  CYS A  66      14.545  -1.129   5.135  1.00  0.48           C  
ATOM    253  SG  CYS A  66      12.971  -0.232   4.824  1.00  0.48           S  
ATOM    254  N   ASP A  67      14.708  -1.474   8.360  1.00  0.50           N  
ATOM    255  CA  ASP A  67      14.206  -1.545   9.715  1.00  0.50           C  
ATOM    256  C   ASP A  67      12.845  -0.879   9.947  1.00  0.50           C  
ATOM    257  O   ASP A  67      12.528  -0.258  10.956  1.00  0.50           O  
ATOM    258  CB  ASP A  67      15.332  -1.130  10.690  1.00  0.50           C  
ATOM    259  CG  ASP A  67      15.068  -1.693  12.072  1.00  0.50           C  
ATOM    260  OD1 ASP A  67      15.523  -1.069  13.061  1.00  0.50           O  
ATOM    261  OD2 ASP A  67      14.441  -2.786  12.136  1.00  0.50           O  
ATOM    262  N   GLN A  68      11.963  -1.032   8.951  1.00  0.51           N  
ATOM    263  CA  GLN A  68      10.706  -0.379   8.928  1.00  0.51           C  
ATOM    264  C   GLN A  68       9.778  -1.403   8.361  1.00  0.51           C  
ATOM    265  O   GLN A  68      10.209  -2.321   7.652  1.00  0.51           O  
ATOM    266  CB  GLN A  68      10.796   0.899   8.053  1.00  0.51           C  
ATOM    267  CG  GLN A  68       9.430   1.510   7.687  1.00  0.51           C  
ATOM    268  CD  GLN A  68       9.578   2.904   7.097  1.00  0.51           C  
ATOM    269  OE1 GLN A  68      10.224   3.110   6.096  1.00  0.51           O  
ATOM    270  NE2 GLN A  68       8.918   3.892   7.759  1.00  0.51           N  
ATOM    271  N   THR A  69       8.489  -1.309   8.724  1.00  0.65           N  
ATOM    272  CA  THR A  69       7.352  -1.951   8.095  1.00  0.65           C  
ATOM    273  C   THR A  69       7.301  -1.775   6.588  1.00  0.65           C  
ATOM    274  O   THR A  69       8.072  -1.050   5.963  1.00  0.65           O  
ATOM    275  CB  THR A  69       6.000  -1.520   8.701  1.00  0.65           C  
ATOM    276  OG1 THR A  69       6.147  -0.529   9.712  1.00  0.65           O  
ATOM    277  CG2 THR A  69       5.350  -2.736   9.372  1.00  0.65           C  
ATOM    278  N   GLU A  70       6.349  -2.418   5.929  1.00  0.64           N  
ATOM    279  CA  GLU A  70       6.194  -2.311   4.512  1.00  0.64           C  
ATOM    280  C   GLU A  70       4.742  -2.408   4.359  1.00  0.64           C  
ATOM    281  O   GLU A  70       4.089  -3.080   5.157  1.00  0.64           O  
ATOM    282  CB  GLU A  70       6.788  -3.537   3.805  1.00  0.64           C  
ATOM    283  CG  GLU A  70       7.923  -3.291   2.794  1.00  0.64           C  
ATOM    284  CD  GLU A  70       8.261  -4.579   2.036  1.00  0.64           C  
ATOM    285  OE1 GLU A  70       7.413  -5.081   1.246  1.00  0.64           O  
ATOM    286  OE2 GLU A  70       9.342  -5.156   2.299  1.00  0.64           O  
ATOM    287  N   VAL A  71       4.210  -1.708   3.368  1.00  0.70           N  
ATOM    288  CA  VAL A  71       2.796  -1.477   3.293  1.00  0.70           C  
ATOM    289  C   VAL A  71       2.496  -0.978   1.908  1.00  0.70           C  
ATOM    290  O   VAL A  71       1.978   0.121   1.679  1.00  0.70           O  
ATOM    291  CB  VAL A  71       2.313  -0.494   4.353  1.00  0.70           C  
ATOM    292  CG1 VAL A  71       1.630  -1.292   5.480  1.00  0.70           C  
ATOM    293  CG2 VAL A  71       3.429   0.526   4.736  1.00  0.70           C  
ATOM    294  N   ILE A  72       2.862  -1.779   0.917  1.00  0.69           N  
ATOM    295  CA  ILE A  72       2.851  -1.443  -0.482  1.00  0.69           C  
ATOM    296  C   ILE A  72       1.500  -1.757  -1.103  1.00  0.69           C  
ATOM    297  O   ILE A  72       1.179  -2.939  -1.232  1.00  0.69           O  
ATOM    298  CB  ILE A  72       4.017  -2.105  -1.240  1.00  0.69           C  
ATOM    299  CG1 ILE A  72       5.237  -1.161  -1.101  1.00  0.69           C  
ATOM    300  CG2 ILE A  72       3.636  -2.324  -2.719  1.00  0.69           C  
ATOM    301  CD1 ILE A  72       6.335  -1.286  -2.157  1.00  0.69           C  
ATOM    302  N   ALA A  73       0.669  -0.796  -1.553  1.00  0.72           N  
ATOM    303  CA  ALA A  73      -0.512  -1.051  -2.361  1.00  0.72           C  
ATOM    304  C   ALA A  73      -0.138  -1.168  -3.822  1.00  0.72           C  
ATOM    305  O   ALA A  73       0.256  -0.181  -4.455  1.00  0.72           O  
ATOM    306  CB  ALA A  73      -1.691  -0.064  -2.134  1.00  0.72           C  
ATOM    307  N   SER A  74      -0.227  -2.367  -4.420  1.00  0.73           N  
ATOM    308  CA  SER A  74      -0.053  -2.580  -5.842  1.00  0.73           C  
ATOM    309  C   SER A  74      -1.240  -2.023  -6.602  1.00  0.73           C  
ATOM    310  O   SER A  74      -2.427  -2.279  -6.315  1.00  0.73           O  
ATOM    311  CB  SER A  74       0.177  -4.051  -6.261  1.00  0.73           C  
ATOM    312  OG  SER A  74       0.455  -4.222  -7.651  1.00  0.73           O  
ATOM    313  N   LEU A  75      -0.921  -1.205  -7.590  1.00  0.72           N  
ATOM    314  CA  LEU A  75      -1.790  -0.490  -8.474  1.00  0.72           C  
ATOM    315  C   LEU A  75      -2.232  -1.385  -9.609  1.00  0.72           C  
ATOM    316  O   LEU A  75      -1.605  -2.394  -9.942  1.00  0.72           O  
ATOM    317  CB  LEU A  75      -1.011   0.749  -9.001  1.00  0.72           C  
ATOM    318  CG  LEU A  75      -1.163   2.085  -8.234  1.00  0.72           C  
ATOM    319  CD1 LEU A  75      -2.384   2.812  -8.793  1.00  0.72           C  
ATOM    320  CD2 LEU A  75      -1.269   1.920  -6.712  1.00  0.72           C  
ATOM    321  N   LYS A  76      -3.350  -1.032 -10.249  1.00  0.67           N  
ATOM    322  CA  LYS A  76      -3.994  -1.760 -11.329  1.00  0.67           C  
ATOM    323  C   LYS A  76      -3.157  -1.971 -12.549  1.00  0.67           C  
ATOM    324  O   LYS A  76      -3.223  -2.979 -13.232  1.00  0.67           O  
ATOM    325  CB  LYS A  76      -5.210  -0.964 -11.848  1.00  0.67           C  
ATOM    326  CG  LYS A  76      -6.509  -1.750 -11.689  1.00  0.67           C  
ATOM    327  CD  LYS A  76      -6.813  -2.560 -12.942  1.00  0.67           C  
ATOM    328  CE  LYS A  76      -8.272  -2.984 -13.005  1.00  0.67           C  
ATOM    329  NZ  LYS A  76      -8.549  -3.395 -14.389  1.00  0.67           N  
ATOM    330  N   THR A  77      -2.355  -0.935 -12.847  1.00  0.70           N  
ATOM    331  CA  THR A  77      -1.399  -0.928 -13.925  1.00  0.70           C  
ATOM    332  C   THR A  77      -0.174  -1.762 -13.569  1.00  0.70           C  
ATOM    333  O   THR A  77       0.735  -1.866 -14.383  1.00  0.70           O  
ATOM    334  CB  THR A  77      -0.924   0.497 -14.240  1.00  0.70           C  
ATOM    335  OG1 THR A  77      -0.556   1.172 -13.051  1.00  0.70           O  
ATOM    336  CG2 THR A  77      -2.069   1.347 -14.803  1.00  0.70           C  
ATOM    337  N   GLY A  78      -0.125  -2.381 -12.354  1.00  0.73           N  
ATOM    338  CA  GLY A  78       0.982  -3.183 -11.864  1.00  0.73           C  
ATOM    339  C   GLY A  78       2.087  -2.358 -11.275  1.00  0.73           C  
ATOM    340  O   GLY A  78       3.248  -2.717 -11.405  1.00  0.73           O  
ATOM    341  N   GLN A  79       1.735  -1.225 -10.626  1.00  0.60           N  
ATOM    342  CA  GLN A  79       2.679  -0.333  -9.955  1.00  0.60           C  
ATOM    343  C   GLN A  79       2.539  -0.552  -8.487  1.00  0.60           C  
ATOM    344  O   GLN A  79       1.856  -1.489  -8.074  1.00  0.60           O  
ATOM    345  CB  GLN A  79       2.447   1.179 -10.248  1.00  0.60           C  
ATOM    346  CG  GLN A  79       2.502   1.464 -11.747  1.00  0.60           C  
ATOM    347  CD  GLN A  79       2.051   2.891 -11.998  1.00  0.60           C  
ATOM    348  OE1 GLN A  79       0.961   3.321 -11.624  1.00  0.60           O  
ATOM    349  NE2 GLN A  79       2.913   3.671 -12.678  1.00  0.60           N  
ATOM    350  N   GLU A  80       3.110   0.308  -7.641  1.00  0.64           N  
ATOM    351  CA  GLU A  80       3.042   0.116  -6.229  1.00  0.64           C  
ATOM    352  C   GLU A  80       3.079   1.443  -5.510  1.00  0.64           C  
ATOM    353  O   GLU A  80       3.611   2.433  -6.030  1.00  0.64           O  
ATOM    354  CB  GLU A  80       4.179  -0.829  -5.775  1.00  0.64           C  
ATOM    355  CG  GLU A  80       5.650  -0.410  -6.029  1.00  0.64           C  
ATOM    356  CD  GLU A  80       6.120  -0.658  -7.459  1.00  0.64           C  
ATOM    357  OE1 GLU A  80       5.931  -1.797  -7.951  1.00  0.64           O  
ATOM    358  OE2 GLU A  80       6.674   0.296  -8.067  1.00  0.64           O  
ATOM    359  N   VAL A  81       2.491   1.552  -4.306  1.00  0.70           N  
ATOM    360  CA  VAL A  81       2.540   2.763  -3.509  1.00  0.70           C  
ATOM    361  C   VAL A  81       2.702   2.379  -2.074  1.00  0.70           C  
ATOM    362  O   VAL A  81       2.217   1.337  -1.673  1.00  0.70           O  
ATOM    363  CB  VAL A  81       1.289   3.676  -3.593  1.00  0.70           C  
ATOM    364  CG1 VAL A  81       0.944   4.084  -5.033  1.00  0.70           C  
ATOM    365  CG2 VAL A  81       0.027   2.961  -3.086  1.00  0.70           C  
ATOM    366  N   CYS A  82       3.336   3.170  -1.201  1.00  0.70           N  
ATOM    367  CA  CYS A  82       3.287   2.871   0.215  1.00  0.70           C  
ATOM    368  C   CYS A  82       2.357   3.842   0.828  1.00  0.70           C  
ATOM    369  O   CYS A  82       2.061   4.902   0.212  1.00  0.70           O  
ATOM    370  CB  CYS A  82       4.673   2.861   0.906  1.00  0.70           C  
ATOM    371  SG  CYS A  82       5.327   1.200   1.245  1.00  0.70           S  
ATOM    372  N   LEU A  83       1.885   3.546   2.027  1.00  0.65           N  
ATOM    373  CA  LEU A  83       0.905   4.255   2.797  1.00  0.65           C  
ATOM    374  C   LEU A  83       1.203   4.077   4.276  1.00  0.65           C  
ATOM    375  O   LEU A  83       1.926   3.149   4.636  1.00  0.65           O  
ATOM    376  CB  LEU A  83      -0.550   3.905   2.387  1.00  0.65           C  
ATOM    377  CG  LEU A  83      -0.906   2.461   1.937  1.00  0.65           C  
ATOM    378  CD1 LEU A  83      -0.556   2.078   0.490  1.00  0.65           C  
ATOM    379  CD2 LEU A  83      -0.527   1.387   2.965  1.00  0.65           C  
ATOM    380  N   ASN A  84       0.777   4.968   5.193  1.00  0.64           N  
ATOM    381  CA  ASN A  84       1.144   4.894   6.609  1.00  0.64           C  
ATOM    382  C   ASN A  84       0.225   4.004   7.467  1.00  0.64           C  
ATOM    383  O   ASN A  84      -0.721   4.591   7.965  1.00  0.64           O  
ATOM    384  CB  ASN A  84       1.067   6.319   7.251  1.00  0.64           C  
ATOM    385  CG  ASN A  84       2.397   7.029   7.119  1.00  0.64           C  
ATOM    386  OD1 ASN A  84       2.559   8.031   6.463  1.00  0.64           O  
ATOM    387  ND2 ASN A  84       3.413   6.457   7.821  1.00  0.64           N  
ATOM    388  N   PRO A  85       0.345   2.704   7.784  1.00  0.56           N  
ATOM    389  CA  PRO A  85      -0.662   1.897   8.501  1.00  0.56           C  
ATOM    390  C   PRO A  85      -0.847   2.325   9.938  1.00  0.56           C  
ATOM    391  O   PRO A  85      -1.819   1.929  10.583  1.00  0.56           O  
ATOM    392  CB  PRO A  85      -0.067   0.473   8.498  1.00  0.56           C  
ATOM    393  CG  PRO A  85       1.436   0.733   8.397  1.00  0.56           C  
ATOM    394  CD  PRO A  85       1.474   1.890   7.412  1.00  0.56           C  
ATOM    395  N   THR A  86       0.119   3.108  10.448  1.00  0.64           N  
ATOM    396  CA  THR A  86       0.088   3.883  11.673  1.00  0.64           C  
ATOM    397  C   THR A  86      -0.994   4.952  11.648  1.00  0.64           C  
ATOM    398  O   THR A  86      -1.635   5.195  12.663  1.00  0.64           O  
ATOM    399  CB  THR A  86       1.429   4.571  11.996  1.00  0.64           C  
ATOM    400  OG1 THR A  86       1.929   5.381  10.941  1.00  0.64           O  
ATOM    401  CG2 THR A  86       2.523   3.525  12.210  1.00  0.64           C  
ATOM    402  N   ALA A  87      -1.210   5.608  10.477  1.00  0.72           N  
ATOM    403  CA  ALA A  87      -2.251   6.577  10.209  1.00  0.72           C  
ATOM    404  C   ALA A  87      -3.648   5.944  10.225  1.00  0.72           C  
ATOM    405  O   ALA A  87      -3.816   4.803   9.796  1.00  0.72           O  
ATOM    406  CB  ALA A  87      -2.072   7.268   8.827  1.00  0.72           C  
ATOM    407  N   PRO A  88      -4.689   6.633  10.655  1.00  0.73           N  
ATOM    408  CA  PRO A  88      -6.019   6.066  10.850  1.00  0.73           C  
ATOM    409  C   PRO A  88      -6.772   5.837   9.545  1.00  0.73           C  
ATOM    410  O   PRO A  88      -7.361   4.775   9.359  1.00  0.73           O  
ATOM    411  CB  PRO A  88      -6.736   7.125  11.711  1.00  0.73           C  
ATOM    412  CG  PRO A  88      -5.987   8.449  11.473  1.00  0.73           C  
ATOM    413  CD  PRO A  88      -4.588   8.027  11.053  1.00  0.73           C  
ATOM    414  N   MET A  89      -6.769   6.827   8.624  1.00  0.66           N  
ATOM    415  CA  MET A  89      -7.326   6.777   7.283  1.00  0.66           C  
ATOM    416  C   MET A  89      -6.658   5.764   6.401  1.00  0.66           C  
ATOM    417  O   MET A  89      -7.248   5.160   5.526  1.00  0.66           O  
ATOM    418  CB  MET A  89      -7.067   8.084   6.514  1.00  0.66           C  
ATOM    419  CG  MET A  89      -7.826   9.298   7.043  1.00  0.66           C  
ATOM    420  SD  MET A  89      -7.316  10.821   6.189  1.00  0.66           S  
ATOM    421  CE  MET A  89      -7.929  10.392   4.527  1.00  0.66           C  
ATOM    422  N   VAL A  90      -5.338   5.628   6.610  1.00  0.62           N  
ATOM    423  CA  VAL A  90      -4.597   4.551   6.032  1.00  0.62           C  
ATOM    424  C   VAL A  90      -4.935   3.234   6.633  1.00  0.62           C  
ATOM    425  O   VAL A  90      -5.084   2.294   5.890  1.00  0.62           O  
ATOM    426  CB  VAL A  90      -3.127   4.661   6.186  1.00  0.62           C  
ATOM    427  CG1 VAL A  90      -2.461   3.482   5.440  1.00  0.62           C  
ATOM    428  CG2 VAL A  90      -2.729   5.985   5.553  1.00  0.62           C  
ATOM    429  N   LYS A  91      -5.102   3.098   7.970  1.00  0.64           N  
ATOM    430  CA  LYS A  91      -5.495   1.833   8.556  1.00  0.64           C  
ATOM    431  C   LYS A  91      -6.756   1.254   7.914  1.00  0.64           C  
ATOM    432  O   LYS A  91      -6.883   0.071   7.658  1.00  0.64           O  
ATOM    433  CB  LYS A  91      -5.654   1.938  10.085  1.00  0.64           C  
ATOM    434  CG  LYS A  91      -5.174   0.652  10.753  1.00  0.64           C  
ATOM    435  CD  LYS A  91      -5.436   0.667  12.259  1.00  0.64           C  
ATOM    436  CE  LYS A  91      -4.241   1.177  13.069  1.00  0.64           C  
ATOM    437  NZ  LYS A  91      -4.370   0.676  14.451  1.00  0.64           N  
ATOM    438  N   LYS A  92      -7.635   2.191   7.506  1.00  0.64           N  
ATOM    439  CA  LYS A  92      -8.786   1.969   6.676  1.00  0.64           C  
ATOM    440  C   LYS A  92      -8.539   1.435   5.272  1.00  0.64           C  
ATOM    441  O   LYS A  92      -9.338   0.680   4.754  1.00  0.64           O  
ATOM    442  CB  LYS A  92      -9.514   3.303   6.449  1.00  0.64           C  
ATOM    443  CG  LYS A  92     -11.015   3.127   6.559  1.00  0.64           C  
ATOM    444  CD  LYS A  92     -11.736   4.075   5.608  1.00  0.64           C  
ATOM    445  CE  LYS A  92     -13.222   3.748   5.593  1.00  0.64           C  
ATOM    446  NZ  LYS A  92     -14.008   4.974   5.376  1.00  0.64           N  
ATOM    447  N   ILE A  93      -7.450   1.883   4.599  1.00  0.57           N  
ATOM    448  CA  ILE A  93      -6.934   1.391   3.326  1.00  0.57           C  
ATOM    449  C   ILE A  93      -6.700  -0.072   3.348  1.00  0.57           C  
ATOM    450  O   ILE A  93      -7.059  -0.731   2.391  1.00  0.57           O  
ATOM    451  CB  ILE A  93      -5.632   2.095   2.887  1.00  0.57           C  
ATOM    452  CG1 ILE A  93      -5.821   2.888   1.579  1.00  0.57           C  
ATOM    453  CG2 ILE A  93      -4.328   1.229   2.843  1.00  0.57           C  
ATOM    454  CD1 ILE A  93      -7.021   3.850   1.616  1.00  0.57           C  
ATOM    455  N   ILE A  94      -6.156  -0.626   4.449  1.00  0.64           N  
ATOM    456  CA  ILE A  94      -5.962  -2.038   4.620  1.00  0.64           C  
ATOM    457  C   ILE A  94      -7.333  -2.690   4.699  1.00  0.64           C  
ATOM    458  O   ILE A  94      -7.693  -3.444   3.808  1.00  0.64           O  
ATOM    459  CB  ILE A  94      -5.118  -2.273   5.863  1.00  0.64           C  
ATOM    460  CG1 ILE A  94      -3.670  -1.734   5.732  1.00  0.64           C  
ATOM    461  CG2 ILE A  94      -5.034  -3.743   6.249  1.00  0.64           C  
ATOM    462  CD1 ILE A  94      -3.516  -0.376   6.403  1.00  0.64           C  
ATOM    463  N   ASP A  95      -8.176  -2.308   5.689  1.00  0.67           N  
ATOM    464  CA  ASP A  95      -9.479  -2.888   5.983  1.00  0.67           C  
ATOM    465  C   ASP A  95     -10.468  -2.829   4.827  1.00  0.67           C  
ATOM    466  O   ASP A  95     -11.254  -3.748   4.562  1.00  0.67           O  
ATOM    467  CB  ASP A  95     -10.113  -2.116   7.175  1.00  0.67           C  
ATOM    468  CG  ASP A  95      -9.390  -2.385   8.481  1.00  0.67           C  
ATOM    469  OD1 ASP A  95      -8.552  -3.316   8.510  1.00  0.67           O  
ATOM    470  OD2 ASP A  95      -9.694  -1.647   9.453  1.00  0.67           O  
ATOM    471  N   LYS A  96     -10.459  -1.712   4.093  1.00  0.64           N  
ATOM    472  CA  LYS A  96     -11.208  -1.483   2.884  1.00  0.64           C  
ATOM    473  C   LYS A  96     -10.738  -2.293   1.691  1.00  0.64           C  
ATOM    474  O   LYS A  96     -11.557  -2.766   0.911  1.00  0.64           O  
ATOM    475  CB  LYS A  96     -11.191   0.007   2.471  1.00  0.64           C  
ATOM    476  CG  LYS A  96     -11.842   0.234   1.098  1.00  0.64           C  
ATOM    477  CD  LYS A  96     -12.118   1.689   0.747  1.00  0.64           C  
ATOM    478  CE  LYS A  96     -13.503   2.120   1.220  1.00  0.64           C  
ATOM    479  NZ  LYS A  96     -13.852   3.413   0.600  1.00  0.64           N  
ATOM    480  N   MET A  97      -9.404  -2.425   1.510  1.00  0.62           N  
ATOM    481  CA  MET A  97      -8.784  -3.319   0.563  1.00  0.62           C  
ATOM    482  C   MET A  97      -9.067  -4.773   0.814  1.00  0.62           C  
ATOM    483  O   MET A  97      -9.264  -5.547  -0.116  1.00  0.62           O  
ATOM    484  CB  MET A  97      -7.249  -3.101   0.580  1.00  0.62           C  
ATOM    485  CG  MET A  97      -6.887  -1.929  -0.328  1.00  0.62           C  
ATOM    486  SD  MET A  97      -7.341  -2.391  -2.003  1.00  0.62           S  
ATOM    487  CE  MET A  97      -5.829  -3.355  -2.098  1.00  0.62           C  
ATOM    488  N   LEU A  98      -9.099  -5.141   2.098  1.00  0.68           N  
ATOM    489  CA  LEU A  98      -9.604  -6.385   2.623  1.00  0.68           C  
ATOM    490  C   LEU A  98     -11.063  -6.674   2.418  1.00  0.68           C  
ATOM    491  O   LEU A  98     -11.422  -7.842   2.291  1.00  0.68           O  
ATOM    492  CB  LEU A  98      -9.356  -6.416   4.135  1.00  0.68           C  
ATOM    493  CG  LEU A  98      -7.993  -7.009   4.424  1.00  0.68           C  
ATOM    494  CD1 LEU A  98      -7.333  -6.229   5.549  1.00  0.68           C  
ATOM    495  CD2 LEU A  98      -8.142  -8.497   4.731  1.00  0.68           C  
ATOM    496  N   ASN A  99     -11.934  -5.641   2.441  1.00  0.56           N  
ATOM    497  CA  ASN A  99     -13.359  -5.790   2.235  1.00  0.56           C  
ATOM    498  C   ASN A  99     -13.642  -6.123   0.768  1.00  0.56           C  
ATOM    499  O   ASN A  99     -13.590  -7.277   0.378  1.00  0.56           O  
ATOM    500  CB  ASN A  99     -14.140  -4.537   2.767  1.00  0.56           C  
ATOM    501  CG  ASN A  99     -15.649  -4.734   2.605  1.00  0.56           C  
ATOM    502  OD1 ASN A  99     -16.187  -5.788   2.888  1.00  0.56           O  
ATOM    503  ND2 ASN A  99     -16.357  -3.691   2.093  1.00  0.56           N  
ATOM    504  N   LYS A 100     -13.958  -5.112  -0.079  1.00  0.46           N  
ATOM    505  CA  LYS A 100     -14.218  -5.336  -1.494  1.00  0.46           C  
ATOM    506  C   LYS A 100     -15.305  -6.351  -1.813  1.00  0.46           C  
ATOM    507  O   LYS A 100     -15.065  -7.344  -2.503  1.00  0.46           O  
ATOM    508  CB  LYS A 100     -12.911  -5.656  -2.270  1.00  0.46           C  
ATOM    509  CG  LYS A 100     -11.809  -4.600  -2.072  1.00  0.46           C  
ATOM    510  CD  LYS A 100     -12.090  -3.229  -2.718  1.00  0.46           C  
ATOM    511  CE  LYS A 100     -12.140  -3.299  -4.250  1.00  0.46           C  
ATOM    512  NZ  LYS A 100     -12.334  -1.974  -4.879  1.00  0.46           N  
ATOM    513  N   ALA A 101     -16.534  -6.110  -1.319  1.00  0.32           N  
ATOM    514  CA  ALA A 101     -17.653  -6.992  -1.502  1.00  0.32           C  
ATOM    515  C   ALA A 101     -18.265  -6.771  -2.876  1.00  0.32           C  
ATOM    516  O   ALA A 101     -17.729  -6.009  -3.693  1.00  0.32           O  
ATOM    517  CB  ALA A 101     -18.661  -6.836  -0.332  1.00  0.32           C  
ATOM    518  N   SER A 102     -19.348  -7.504  -3.164  1.00  0.27           N  
ATOM    519  CA  SER A 102     -20.169  -7.354  -4.348  1.00  0.27           C  
ATOM    520  C   SER A 102     -20.993  -6.052  -4.401  1.00  0.27           C  
ATOM    521  O   SER A 102     -21.049  -5.292  -3.399  1.00  0.27           O  
ATOM    522  CB  SER A 102     -21.260  -8.451  -4.451  1.00  0.27           C  
ATOM    523  OG  SER A 102     -20.690  -9.762  -4.441  1.00  0.27           O  
ATOM    524  OXT SER A 102     -21.646  -5.858  -5.464  1.00  0.27           O  
TER     525      SER A 102                                                      
ATOM    526  N   VAL B  34     -11.017 -29.279 -11.022  1.00  0.35           N  
ATOM    527  CA  VAL B  34     -11.360 -28.083 -11.869  1.00  0.35           C  
ATOM    528  C   VAL B  34     -12.001 -27.048 -10.979  1.00  0.35           C  
ATOM    529  O   VAL B  34     -13.188 -27.158 -10.676  1.00  0.35           O  
ATOM    530  CB  VAL B  34     -12.298 -28.496 -13.015  1.00  0.35           C  
ATOM    531  CG1 VAL B  34     -12.562 -27.292 -13.954  1.00  0.35           C  
ATOM    532  CG2 VAL B  34     -11.702 -29.675 -13.827  1.00  0.35           C  
ATOM    533  N   VAL B  35     -11.232 -26.076 -10.464  1.00  0.47           N  
ATOM    534  CA  VAL B  35     -11.708 -25.040  -9.578  1.00  0.47           C  
ATOM    535  C   VAL B  35     -11.665 -23.743 -10.353  1.00  0.47           C  
ATOM    536  O   VAL B  35     -11.045 -23.679 -11.423  1.00  0.47           O  
ATOM    537  CB  VAL B  35     -10.824 -24.920  -8.337  1.00  0.47           C  
ATOM    538  CG1 VAL B  35     -10.894 -26.222  -7.508  1.00  0.47           C  
ATOM    539  CG2 VAL B  35      -9.361 -24.625  -8.739  1.00  0.47           C  
ATOM    540  N   ASN B  36     -12.300 -22.678  -9.849  1.00  0.39           N  
ATOM    541  CA  ASN B  36     -12.315 -21.368 -10.471  1.00  0.39           C  
ATOM    542  C   ASN B  36     -11.168 -20.507  -9.929  1.00  0.39           C  
ATOM    543  O   ASN B  36     -11.442 -19.466  -9.365  1.00  0.39           O  
ATOM    544  CB  ASN B  36     -13.650 -20.615 -10.167  1.00  0.39           C  
ATOM    545  CG  ASN B  36     -14.815 -21.377 -10.777  1.00  0.39           C  
ATOM    546  OD1 ASN B  36     -14.745 -21.886 -11.886  1.00  0.39           O  
ATOM    547  ND2 ASN B  36     -15.952 -21.451 -10.042  1.00  0.39           N  
ATOM    548  N   GLU B  37      -9.872 -20.889 -10.047  1.00  0.39           N  
ATOM    549  CA  GLU B  37      -8.758 -20.129  -9.465  1.00  0.39           C  
ATOM    550  C   GLU B  37      -7.429 -20.697  -9.970  1.00  0.39           C  
ATOM    551  O   GLU B  37      -6.870 -21.659  -9.455  1.00  0.39           O  
ATOM    552  CB  GLU B  37      -8.758 -20.046  -7.897  1.00  0.39           C  
ATOM    553  CG  GLU B  37      -8.947 -21.425  -7.201  1.00  0.39           C  
ATOM    554  CD  GLU B  37      -7.933 -21.838  -6.124  1.00  0.39           C  
ATOM    555  OE1 GLU B  37      -7.980 -21.312  -4.984  1.00  0.39           O  
ATOM    556  OE2 GLU B  37      -7.150 -22.773  -6.434  1.00  0.39           O  
ATOM    557  N   LEU B  38      -6.883 -20.154 -11.078  1.00  0.40           N  
ATOM    558  CA  LEU B  38      -5.719 -20.751 -11.735  1.00  0.40           C  
ATOM    559  C   LEU B  38      -4.566 -19.766 -11.817  1.00  0.40           C  
ATOM    560  O   LEU B  38      -3.400 -20.074 -11.667  1.00  0.40           O  
ATOM    561  CB  LEU B  38      -6.020 -21.172 -13.212  1.00  0.40           C  
ATOM    562  CG  LEU B  38      -7.469 -21.563 -13.635  1.00  0.40           C  
ATOM    563  CD1 LEU B  38      -8.127 -22.678 -12.794  1.00  0.40           C  
ATOM    564  CD2 LEU B  38      -8.373 -20.339 -13.917  1.00  0.40           C  
ATOM    565  N   ARG B  39      -4.946 -18.511 -12.133  1.00  0.47           N  
ATOM    566  CA  ARG B  39      -4.106 -17.340 -12.185  1.00  0.47           C  
ATOM    567  C   ARG B  39      -3.450 -16.977 -10.873  1.00  0.47           C  
ATOM    568  O   ARG B  39      -2.303 -16.561 -10.835  1.00  0.47           O  
ATOM    569  CB  ARG B  39      -4.990 -16.131 -12.615  1.00  0.47           C  
ATOM    570  CG  ARG B  39      -4.636 -15.577 -14.000  1.00  0.47           C  
ATOM    571  CD  ARG B  39      -3.464 -14.597 -13.914  1.00  0.47           C  
ATOM    572  NE  ARG B  39      -3.383 -13.907 -15.237  1.00  0.47           N  
ATOM    573  CZ  ARG B  39      -2.406 -13.028 -15.486  1.00  0.47           C  
ATOM    574  NH1 ARG B  39      -2.551 -11.769 -15.096  1.00  0.47           N  
ATOM    575  NH2 ARG B  39      -1.303 -13.434 -16.098  1.00  0.47           N  
ATOM    576  N   CYS B  40      -4.252 -17.078  -9.797  1.00  0.45           N  
ATOM    577  CA  CYS B  40      -3.853 -16.938  -8.425  1.00  0.45           C  
ATOM    578  C   CYS B  40      -2.917 -18.047  -7.950  1.00  0.45           C  
ATOM    579  O   CYS B  40      -2.909 -19.153  -8.492  1.00  0.45           O  
ATOM    580  CB  CYS B  40      -5.100 -16.897  -7.507  1.00  0.45           C  
ATOM    581  SG  CYS B  40      -6.332 -15.617  -7.837  1.00  0.45           S  
ATOM    582  N   GLN B  41      -2.073 -17.778  -6.934  1.00  0.45           N  
ATOM    583  CA  GLN B  41      -1.060 -18.728  -6.495  1.00  0.45           C  
ATOM    584  C   GLN B  41      -1.393 -19.447  -5.209  1.00  0.45           C  
ATOM    585  O   GLN B  41      -0.615 -20.278  -4.747  1.00  0.45           O  
ATOM    586  CB  GLN B  41       0.301 -18.016  -6.291  1.00  0.45           C  
ATOM    587  CG  GLN B  41       1.287 -18.323  -7.434  1.00  0.45           C  
ATOM    588  CD  GLN B  41       2.714 -18.364  -6.887  1.00  0.45           C  
ATOM    589  OE1 GLN B  41       3.210 -17.443  -6.273  1.00  0.45           O  
ATOM    590  NE2 GLN B  41       3.406 -19.512  -7.104  1.00  0.45           N  
ATOM    591  N   CYS B  42      -2.553 -19.091  -4.604  1.00  0.51           N  
ATOM    592  CA  CYS B  42      -3.175 -19.658  -3.426  1.00  0.51           C  
ATOM    593  C   CYS B  42      -2.911 -21.120  -3.182  1.00  0.51           C  
ATOM    594  O   CYS B  42      -3.192 -21.948  -4.041  1.00  0.51           O  
ATOM    595  CB  CYS B  42      -4.750 -19.461  -3.357  1.00  0.51           C  
ATOM    596  SG  CYS B  42      -5.563 -18.390  -4.572  1.00  0.51           S  
ATOM    597  N   LEU B  43      -2.375 -21.518  -2.010  1.00  0.43           N  
ATOM    598  CA  LEU B  43      -2.125 -22.932  -1.833  1.00  0.43           C  
ATOM    599  C   LEU B  43      -3.382 -23.742  -1.655  1.00  0.43           C  
ATOM    600  O   LEU B  43      -3.632 -24.672  -2.398  1.00  0.43           O  
ATOM    601  CB  LEU B  43      -1.251 -23.203  -0.594  1.00  0.43           C  
ATOM    602  CG  LEU B  43      -0.076 -22.239  -0.444  1.00  0.43           C  
ATOM    603  CD1 LEU B  43       0.663 -22.577   0.849  1.00  0.43           C  
ATOM    604  CD2 LEU B  43       0.902 -22.227  -1.628  1.00  0.43           C  
ATOM    605  N   GLN B  44      -4.173 -23.326  -0.643  1.00  0.52           N  
ATOM    606  CA  GLN B  44      -5.435 -23.908  -0.267  1.00  0.52           C  
ATOM    607  C   GLN B  44      -5.950 -23.193   0.961  1.00  0.52           C  
ATOM    608  O   GLN B  44      -6.513 -23.802   1.861  1.00  0.52           O  
ATOM    609  CB  GLN B  44      -5.340 -25.430   0.041  1.00  0.52           C  
ATOM    610  CG  GLN B  44      -5.836 -26.262  -1.158  1.00  0.52           C  
ATOM    611  CD  GLN B  44      -6.503 -27.549  -0.699  1.00  0.52           C  
ATOM    612  OE1 GLN B  44      -7.713 -27.675  -0.596  1.00  0.52           O  
ATOM    613  NE2 GLN B  44      -5.648 -28.550  -0.381  1.00  0.52           N  
ATOM    614  N   THR B  45      -5.741 -21.867   1.044  1.00  0.64           N  
ATOM    615  CA  THR B  45      -6.295 -21.053   2.122  1.00  0.64           C  
ATOM    616  C   THR B  45      -6.260 -21.558   3.573  1.00  0.64           C  
ATOM    617  O   THR B  45      -7.263 -21.877   4.198  1.00  0.64           O  
ATOM    618  CB  THR B  45      -7.576 -20.289   1.786  1.00  0.64           C  
ATOM    619  OG1 THR B  45      -8.582 -21.062   1.176  1.00  0.64           O  
ATOM    620  CG2 THR B  45      -7.330 -19.152   0.791  1.00  0.64           C  
ATOM    621  N   LEU B  46      -5.061 -21.585   4.192  1.00  0.61           N  
ATOM    622  CA  LEU B  46      -4.881 -21.985   5.570  1.00  0.61           C  
ATOM    623  C   LEU B  46      -5.636 -21.167   6.614  1.00  0.61           C  
ATOM    624  O   LEU B  46      -5.930 -19.974   6.456  1.00  0.61           O  
ATOM    625  CB  LEU B  46      -3.381 -22.028   5.941  1.00  0.61           C  
ATOM    626  CG  LEU B  46      -2.552 -23.051   5.128  1.00  0.61           C  
ATOM    627  CD1 LEU B  46      -1.191 -22.479   4.683  1.00  0.61           C  
ATOM    628  CD2 LEU B  46      -2.401 -24.369   5.908  1.00  0.61           C  
ATOM    629  N   GLN B  47      -5.984 -21.785   7.747  1.00  0.53           N  
ATOM    630  CA  GLN B  47      -6.768 -21.130   8.774  1.00  0.53           C  
ATOM    631  C   GLN B  47      -5.925 -20.482   9.839  1.00  0.53           C  
ATOM    632  O   GLN B  47      -6.056 -20.762  11.028  1.00  0.53           O  
ATOM    633  CB  GLN B  47      -7.853 -22.033   9.371  1.00  0.53           C  
ATOM    634  CG  GLN B  47      -9.172 -21.851   8.599  1.00  0.53           C  
ATOM    635  CD  GLN B  47     -10.201 -22.790   9.200  1.00  0.53           C  
ATOM    636  OE1 GLN B  47     -10.693 -22.581  10.299  1.00  0.53           O  
ATOM    637  NE2 GLN B  47     -10.512 -23.871   8.449  1.00  0.53           N  
ATOM    638  N   GLY B  48      -5.035 -19.560   9.437  1.00  0.56           N  
ATOM    639  CA  GLY B  48      -4.285 -18.772  10.391  1.00  0.56           C  
ATOM    640  C   GLY B  48      -3.194 -19.547  11.039  1.00  0.56           C  
ATOM    641  O   GLY B  48      -3.259 -19.933  12.203  1.00  0.56           O  
ATOM    642  N   ILE B  49      -2.134 -19.786  10.257  1.00  0.57           N  
ATOM    643  CA  ILE B  49      -0.985 -20.542  10.665  1.00  0.57           C  
ATOM    644  C   ILE B  49      -0.135 -19.745  11.635  1.00  0.57           C  
ATOM    645  O   ILE B  49      -0.402 -18.577  11.942  1.00  0.57           O  
ATOM    646  CB  ILE B  49      -0.173 -21.073   9.470  1.00  0.57           C  
ATOM    647  CG1 ILE B  49       0.911 -20.143   8.869  1.00  0.57           C  
ATOM    648  CG2 ILE B  49      -1.112 -21.497   8.334  1.00  0.57           C  
ATOM    649  CD1 ILE B  49       0.466 -18.722   8.502  1.00  0.57           C  
ATOM    650  N   HIS B  50       0.932 -20.336  12.170  1.00  0.60           N  
ATOM    651  CA  HIS B  50       1.852 -19.592  12.991  1.00  0.60           C  
ATOM    652  C   HIS B  50       2.836 -18.809  12.157  1.00  0.60           C  
ATOM    653  O   HIS B  50       3.234 -19.228  11.064  1.00  0.60           O  
ATOM    654  CB  HIS B  50       2.532 -20.520  14.021  1.00  0.60           C  
ATOM    655  CG  HIS B  50       4.015 -20.579  13.988  1.00  0.60           C  
ATOM    656  ND1 HIS B  50       4.716 -20.066  15.058  1.00  0.60           N  
ATOM    657  CD2 HIS B  50       4.860 -21.028  13.033  1.00  0.60           C  
ATOM    658  CE1 HIS B  50       5.969 -20.217  14.733  1.00  0.60           C  
ATOM    659  NE2 HIS B  50       6.128 -20.792  13.512  1.00  0.60           N  
ATOM    660  N   LEU B  51       3.259 -17.648  12.669  1.00  0.56           N  
ATOM    661  CA  LEU B  51       4.180 -16.746  12.009  1.00  0.56           C  
ATOM    662  C   LEU B  51       5.620 -17.274  12.055  1.00  0.56           C  
ATOM    663  O   LEU B  51       5.901 -18.372  11.576  1.00  0.56           O  
ATOM    664  CB  LEU B  51       4.034 -15.263  12.480  1.00  0.56           C  
ATOM    665  CG  LEU B  51       2.825 -14.517  11.857  1.00  0.56           C  
ATOM    666  CD1 LEU B  51       1.446 -15.194  11.988  1.00  0.56           C  
ATOM    667  CD2 LEU B  51       2.772 -13.074  12.379  1.00  0.56           C  
ATOM    668  N   LYS B  52       6.597 -16.469  12.550  1.00  0.57           N  
ATOM    669  CA  LYS B  52       8.006 -16.791  12.769  1.00  0.57           C  
ATOM    670  C   LYS B  52       8.803 -16.758  11.502  1.00  0.57           C  
ATOM    671  O   LYS B  52       9.816 -16.082  11.367  1.00  0.57           O  
ATOM    672  CB  LYS B  52       8.203 -18.152  13.475  1.00  0.57           C  
ATOM    673  CG  LYS B  52       9.597 -18.393  14.057  1.00  0.57           C  
ATOM    674  CD  LYS B  52       9.537 -19.226  15.350  1.00  0.57           C  
ATOM    675  CE  LYS B  52       9.505 -20.746  15.133  1.00  0.57           C  
ATOM    676  NZ  LYS B  52      10.215 -21.423  16.241  1.00  0.57           N  
ATOM    677  N   ASN B  53       8.251 -17.503  10.541  1.00  0.59           N  
ATOM    678  CA  ASN B  53       8.645 -17.555   9.181  1.00  0.59           C  
ATOM    679  C   ASN B  53       7.888 -16.457   8.441  1.00  0.59           C  
ATOM    680  O   ASN B  53       8.488 -15.564   7.887  1.00  0.59           O  
ATOM    681  CB  ASN B  53       8.324 -18.932   8.537  1.00  0.59           C  
ATOM    682  CG  ASN B  53       8.522 -20.086   9.517  1.00  0.59           C  
ATOM    683  OD1 ASN B  53       9.616 -20.478   9.884  1.00  0.59           O  
ATOM    684  ND2 ASN B  53       7.365 -20.636   9.978  1.00  0.59           N  
ATOM    685  N   ILE B  54       6.534 -16.450   8.442  1.00  0.69           N  
ATOM    686  CA  ILE B  54       5.706 -15.431   7.800  1.00  0.69           C  
ATOM    687  C   ILE B  54       6.179 -14.014   8.091  1.00  0.69           C  
ATOM    688  O   ILE B  54       6.187 -13.551   9.245  1.00  0.69           O  
ATOM    689  CB  ILE B  54       4.255 -15.657   8.213  1.00  0.69           C  
ATOM    690  CG1 ILE B  54       3.580 -16.845   7.498  1.00  0.69           C  
ATOM    691  CG2 ILE B  54       3.333 -14.426   8.077  1.00  0.69           C  
ATOM    692  CD1 ILE B  54       4.062 -18.269   7.845  1.00  0.69           C  
ATOM    693  N   GLN B  55       6.650 -13.326   7.038  1.00  0.68           N  
ATOM    694  CA  GLN B  55       7.273 -12.031   7.143  1.00  0.68           C  
ATOM    695  C   GLN B  55       6.385 -11.016   6.478  1.00  0.68           C  
ATOM    696  O   GLN B  55       6.388  -9.841   6.837  1.00  0.68           O  
ATOM    697  CB  GLN B  55       8.669 -12.045   6.458  1.00  0.68           C  
ATOM    698  CG  GLN B  55       9.780 -11.625   7.442  1.00  0.68           C  
ATOM    699  CD  GLN B  55      11.155 -11.579   6.786  1.00  0.68           C  
ATOM    700  OE1 GLN B  55      11.528 -12.402   5.964  1.00  0.68           O  
ATOM    701  NE2 GLN B  55      11.971 -10.570   7.182  1.00  0.68           N  
ATOM    702  N   SER B  56       5.556 -11.472   5.513  1.00  0.72           N  
ATOM    703  CA  SER B  56       4.694 -10.593   4.759  1.00  0.72           C  
ATOM    704  C   SER B  56       3.426 -11.214   4.290  1.00  0.72           C  
ATOM    705  O   SER B  56       3.192 -12.408   4.477  1.00  0.72           O  
ATOM    706  CB  SER B  56       5.404  -9.759   3.650  1.00  0.72           C  
ATOM    707  OG  SER B  56       6.127 -10.333   2.576  1.00  0.72           O  
ATOM    708  N   VAL B  57       2.522 -10.403   3.732  1.00  0.70           N  
ATOM    709  CA  VAL B  57       1.314 -10.856   3.079  1.00  0.70           C  
ATOM    710  C   VAL B  57       0.947  -9.872   2.017  1.00  0.70           C  
ATOM    711  O   VAL B  57       1.354  -8.708   2.124  1.00  0.70           O  
ATOM    712  CB  VAL B  57       0.151 -11.221   4.054  1.00  0.70           C  
ATOM    713  CG1 VAL B  57      -0.046 -10.085   5.054  1.00  0.70           C  
ATOM    714  CG2 VAL B  57      -1.247 -11.482   3.432  1.00  0.70           C  
ATOM    715  N   LYS B  58       0.281 -10.319   0.943  1.00  0.69           N  
ATOM    716  CA  LYS B  58      -0.314  -9.647  -0.185  1.00  0.69           C  
ATOM    717  C   LYS B  58      -1.793  -9.929  -0.217  1.00  0.69           C  
ATOM    718  O   LYS B  58      -2.196 -11.084  -0.034  1.00  0.69           O  
ATOM    719  CB  LYS B  58       0.272 -10.140  -1.530  1.00  0.69           C  
ATOM    720  CG  LYS B  58       1.776  -9.899  -1.590  1.00  0.69           C  
ATOM    721  CD  LYS B  58       2.370 -10.554  -2.838  1.00  0.69           C  
ATOM    722  CE  LYS B  58       3.879 -10.371  -2.967  1.00  0.69           C  
ATOM    723  NZ  LYS B  58       4.397 -11.122  -4.135  1.00  0.69           N  
ATOM    724  N   VAL B  59      -2.657  -8.938  -0.444  1.00  0.71           N  
ATOM    725  CA  VAL B  59      -4.097  -9.094  -0.574  1.00  0.71           C  
ATOM    726  C   VAL B  59      -4.529  -8.455  -1.872  1.00  0.71           C  
ATOM    727  O   VAL B  59      -4.240  -7.265  -2.075  1.00  0.71           O  
ATOM    728  CB  VAL B  59      -4.873  -8.540   0.639  1.00  0.71           C  
ATOM    729  CG1 VAL B  59      -4.482  -7.083   0.952  1.00  0.71           C  
ATOM    730  CG2 VAL B  59      -6.404  -8.655   0.463  1.00  0.71           C  
ATOM    731  N   THR B  60      -5.194  -9.180  -2.796  1.00  0.69           N  
ATOM    732  CA  THR B  60      -5.569  -8.717  -4.146  1.00  0.69           C  
ATOM    733  C   THR B  60      -7.050  -8.953  -4.345  1.00  0.69           C  
ATOM    734  O   THR B  60      -7.661  -9.825  -3.707  1.00  0.69           O  
ATOM    735  CB  THR B  60      -4.758  -9.306  -5.353  1.00  0.69           C  
ATOM    736  OG1 THR B  60      -3.350  -9.313  -5.135  1.00  0.69           O  
ATOM    737  CG2 THR B  60      -5.009  -8.636  -6.718  1.00  0.69           C  
ATOM    738  N   THR B  61      -7.719  -8.153  -5.179  1.00  0.61           N  
ATOM    739  CA  THR B  61      -9.118  -8.313  -5.554  1.00  0.61           C  
ATOM    740  C   THR B  61      -9.360  -9.315  -6.671  1.00  0.61           C  
ATOM    741  O   THR B  61      -8.414  -9.681  -7.370  1.00  0.61           O  
ATOM    742  CB  THR B  61      -9.720  -6.992  -5.969  1.00  0.61           C  
ATOM    743  OG1 THR B  61      -8.962  -6.312  -6.942  1.00  0.61           O  
ATOM    744  CG2 THR B  61      -9.697  -6.112  -4.735  1.00  0.61           C  
ATOM    745  N   PRO B  62     -10.588  -9.807  -6.898  1.00  0.55           N  
ATOM    746  CA  PRO B  62     -10.872 -10.633  -8.061  1.00  0.55           C  
ATOM    747  C   PRO B  62     -10.794  -9.923  -9.398  1.00  0.55           C  
ATOM    748  O   PRO B  62     -10.477  -8.726  -9.475  1.00  0.55           O  
ATOM    749  CB  PRO B  62     -12.283 -11.170  -7.766  1.00  0.55           C  
ATOM    750  CG  PRO B  62     -12.970 -10.199  -6.822  1.00  0.55           C  
ATOM    751  CD  PRO B  62     -11.796  -9.562  -6.085  1.00  0.55           C  
ATOM    752  N   GLY B  63     -11.082 -10.642 -10.496  1.00  0.50           N  
ATOM    753  CA  GLY B  63     -11.103 -10.011 -11.803  1.00  0.50           C  
ATOM    754  C   GLY B  63     -11.164 -10.936 -13.003  1.00  0.50           C  
ATOM    755  O   GLY B  63     -12.194 -10.950 -13.670  1.00  0.50           O  
ATOM    756  N   PRO B  64     -10.116 -11.685 -13.380  1.00  0.54           N  
ATOM    757  CA  PRO B  64     -10.160 -12.667 -14.466  1.00  0.54           C  
ATOM    758  C   PRO B  64     -10.900 -13.929 -14.027  1.00  0.54           C  
ATOM    759  O   PRO B  64     -11.560 -13.899 -12.996  1.00  0.54           O  
ATOM    760  CB  PRO B  64      -8.663 -12.934 -14.777  1.00  0.54           C  
ATOM    761  CG  PRO B  64      -7.873 -12.535 -13.522  1.00  0.54           C  
ATOM    762  CD  PRO B  64      -8.794 -11.565 -12.774  1.00  0.54           C  
ATOM    763  N   HIS B  65     -10.762 -15.087 -14.726  1.00  0.36           N  
ATOM    764  CA  HIS B  65     -11.424 -16.361 -14.419  1.00  0.36           C  
ATOM    765  C   HIS B  65     -11.199 -16.931 -13.031  1.00  0.36           C  
ATOM    766  O   HIS B  65     -11.886 -17.845 -12.616  1.00  0.36           O  
ATOM    767  CB  HIS B  65     -10.898 -17.474 -15.356  1.00  0.36           C  
ATOM    768  CG  HIS B  65      -9.402 -17.415 -15.554  1.00  0.36           C  
ATOM    769  ND1 HIS B  65      -8.972 -17.479 -16.860  1.00  0.36           N  
ATOM    770  CD2 HIS B  65      -8.327 -17.310 -14.725  1.00  0.36           C  
ATOM    771  CE1 HIS B  65      -7.668 -17.421 -16.809  1.00  0.36           C  
ATOM    772  NE2 HIS B  65      -7.210 -17.312 -15.536  1.00  0.36           N  
ATOM    773  N   CYS B  66     -10.172 -16.408 -12.315  1.00  0.47           N  
ATOM    774  CA  CYS B  66      -9.957 -16.665 -10.915  1.00  0.47           C  
ATOM    775  C   CYS B  66     -11.078 -16.160 -10.046  1.00  0.47           C  
ATOM    776  O   CYS B  66     -11.464 -16.822  -9.108  1.00  0.47           O  
ATOM    777  CB  CYS B  66      -8.596 -16.080 -10.377  1.00  0.47           C  
ATOM    778  SG  CYS B  66      -8.305 -14.259 -10.394  1.00  0.47           S  
ATOM    779  N   ASP B  67     -11.581 -14.944 -10.353  1.00  0.50           N  
ATOM    780  CA  ASP B  67     -12.735 -14.313  -9.766  1.00  0.50           C  
ATOM    781  C   ASP B  67     -12.850 -14.462  -8.242  1.00  0.50           C  
ATOM    782  O   ASP B  67     -13.901 -14.596  -7.623  1.00  0.50           O  
ATOM    783  CB  ASP B  67     -13.967 -14.703 -10.612  1.00  0.50           C  
ATOM    784  CG  ASP B  67     -15.092 -13.711 -10.415  1.00  0.50           C  
ATOM    785  OD1 ASP B  67     -16.271 -14.122 -10.549  1.00  0.50           O  
ATOM    786  OD2 ASP B  67     -14.769 -12.516 -10.172  1.00  0.50           O  
ATOM    787  N   GLN B  68     -11.686 -14.405  -7.579  1.00  0.51           N  
ATOM    788  CA  GLN B  68     -11.570 -14.661  -6.187  1.00  0.51           C  
ATOM    789  C   GLN B  68     -10.569 -13.669  -5.690  1.00  0.51           C  
ATOM    790  O   GLN B  68      -9.714 -13.201  -6.453  1.00  0.51           O  
ATOM    791  CB  GLN B  68     -11.109 -16.126  -5.953  1.00  0.51           C  
ATOM    792  CG  GLN B  68     -10.662 -16.418  -4.507  1.00  0.51           C  
ATOM    793  CD  GLN B  68     -10.507 -17.908  -4.243  1.00  0.51           C  
ATOM    794  OE1 GLN B  68      -9.707 -18.578  -4.855  1.00  0.51           O  
ATOM    795  NE2 GLN B  68     -11.296 -18.413  -3.258  1.00  0.51           N  
ATOM    796  N   THR B  69     -10.697 -13.277  -4.411  1.00  0.63           N  
ATOM    797  CA  THR B  69      -9.715 -12.591  -3.593  1.00  0.63           C  
ATOM    798  C   THR B  69      -8.335 -13.223  -3.617  1.00  0.63           C  
ATOM    799  O   THR B  69      -8.088 -14.296  -4.167  1.00  0.63           O  
ATOM    800  CB  THR B  69     -10.156 -12.418  -2.124  1.00  0.63           C  
ATOM    801  OG1 THR B  69     -11.411 -13.034  -1.857  1.00  0.63           O  
ATOM    802  CG2 THR B  69     -10.330 -10.922  -1.830  1.00  0.63           C  
ATOM    803  N   GLU B  70      -7.365 -12.589  -2.976  1.00  0.63           N  
ATOM    804  CA  GLU B  70      -6.030 -13.092  -2.906  1.00  0.63           C  
ATOM    805  C   GLU B  70      -5.587 -12.651  -1.581  1.00  0.63           C  
ATOM    806  O   GLU B  70      -6.039 -11.609  -1.107  1.00  0.63           O  
ATOM    807  CB  GLU B  70      -5.143 -12.382  -3.927  1.00  0.63           C  
ATOM    808  CG  GLU B  70      -4.513 -13.274  -5.006  1.00  0.63           C  
ATOM    809  CD  GLU B  70      -3.518 -12.458  -5.823  1.00  0.63           C  
ATOM    810  OE1 GLU B  70      -2.478 -12.041  -5.248  1.00  0.63           O  
ATOM    811  OE2 GLU B  70      -3.818 -12.165  -7.004  1.00  0.63           O  
ATOM    812  N   VAL B  71      -4.744 -13.453  -0.942  1.00  0.70           N  
ATOM    813  CA  VAL B  71      -4.493 -13.297   0.464  1.00  0.70           C  
ATOM    814  C   VAL B  71      -3.263 -14.091   0.806  1.00  0.70           C  
ATOM    815  O   VAL B  71      -3.244 -14.993   1.651  1.00  0.70           O  
ATOM    816  CB  VAL B  71      -5.686 -13.720   1.318  1.00  0.70           C  
ATOM    817  CG1 VAL B  71      -6.401 -12.448   1.804  1.00  0.70           C  
ATOM    818  CG2 VAL B  71      -6.542 -14.823   0.624  1.00  0.70           C  
ATOM    819  N   ILE B  72      -2.177 -13.798   0.108  1.00  0.69           N  
ATOM    820  CA  ILE B  72      -0.957 -14.558   0.119  1.00  0.69           C  
ATOM    821  C   ILE B  72      -0.036 -14.088   1.229  1.00  0.69           C  
ATOM    822  O   ILE B  72       0.461 -12.961   1.146  1.00  0.69           O  
ATOM    823  CB  ILE B  72      -0.276 -14.547  -1.254  1.00  0.69           C  
ATOM    824  CG1 ILE B  72      -0.884 -15.701  -2.098  1.00  0.69           C  
ATOM    825  CG2 ILE B  72       1.248 -14.705  -1.091  1.00  0.69           C  
ATOM    826  CD1 ILE B  72      -0.047 -16.218  -3.274  1.00  0.69           C  
ATOM    827  N   ALA B  73       0.287 -14.873   2.272  1.00  0.73           N  
ATOM    828  CA  ALA B  73       1.340 -14.576   3.226  1.00  0.73           C  
ATOM    829  C   ALA B  73       2.681 -15.043   2.700  1.00  0.73           C  
ATOM    830  O   ALA B  73       2.941 -16.247   2.590  1.00  0.73           O  
ATOM    831  CB  ALA B  73       1.068 -15.067   4.673  1.00  0.73           C  
ATOM    832  N   SER B  74       3.591 -14.123   2.348  1.00  0.74           N  
ATOM    833  CA  SER B  74       4.962 -14.433   2.000  1.00  0.74           C  
ATOM    834  C   SER B  74       5.738 -14.836   3.237  1.00  0.74           C  
ATOM    835  O   SER B  74       5.768 -14.161   4.284  1.00  0.74           O  
ATOM    836  CB  SER B  74       5.721 -13.297   1.274  1.00  0.74           C  
ATOM    837  OG  SER B  74       7.014 -13.681   0.799  1.00  0.74           O  
ATOM    838  N   LEU B  75       6.374 -15.989   3.125  1.00  0.73           N  
ATOM    839  CA  LEU B  75       7.176 -16.683   4.083  1.00  0.73           C  
ATOM    840  C   LEU B  75       8.573 -16.110   4.102  1.00  0.73           C  
ATOM    841  O   LEU B  75       9.046 -15.472   3.156  1.00  0.73           O  
ATOM    842  CB  LEU B  75       7.188 -18.189   3.687  1.00  0.73           C  
ATOM    843  CG  LEU B  75       6.121 -19.116   4.319  1.00  0.73           C  
ATOM    844  CD1 LEU B  75       6.668 -19.616   5.652  1.00  0.73           C  
ATOM    845  CD2 LEU B  75       4.751 -18.450   4.500  1.00  0.73           C  
ATOM    846  N   LYS B  76       9.287 -16.328   5.210  1.00  0.68           N  
ATOM    847  CA  LYS B  76      10.623 -15.839   5.493  1.00  0.68           C  
ATOM    848  C   LYS B  76      11.680 -16.270   4.528  1.00  0.68           C  
ATOM    849  O   LYS B  76      12.614 -15.554   4.206  1.00  0.68           O  
ATOM    850  CB  LYS B  76      11.109 -16.392   6.849  1.00  0.68           C  
ATOM    851  CG  LYS B  76      11.415 -15.271   7.840  1.00  0.68           C  
ATOM    852  CD  LYS B  76      12.878 -14.857   7.758  1.00  0.68           C  
ATOM    853  CE  LYS B  76      13.315 -14.063   8.980  1.00  0.68           C  
ATOM    854  NZ  LYS B  76      14.785 -14.075   9.006  1.00  0.68           N  
ATOM    855  N   THR B  77      11.527 -17.526   4.075  1.00  0.71           N  
ATOM    856  CA  THR B  77      12.370 -18.140   3.080  1.00  0.71           C  
ATOM    857  C   THR B  77      12.042 -17.613   1.689  1.00  0.71           C  
ATOM    858  O   THR B  77      12.665 -18.035   0.723  1.00  0.71           O  
ATOM    859  CB  THR B  77      12.186 -19.664   3.059  1.00  0.71           C  
ATOM    860  OG1 THR B  77      10.810 -19.998   3.025  1.00  0.71           O  
ATOM    861  CG2 THR B  77      12.684 -20.299   4.361  1.00  0.71           C  
ATOM    862  N   GLY B  78      11.060 -16.676   1.551  1.00  0.74           N  
ATOM    863  CA  GLY B  78      10.623 -16.101   0.290  1.00  0.74           C  
ATOM    864  C   GLY B  78       9.622 -16.961  -0.428  1.00  0.74           C  
ATOM    865  O   GLY B  78       9.574 -16.969  -1.653  1.00  0.74           O  
ATOM    866  N   GLN B  79       8.792 -17.709   0.330  1.00  0.62           N  
ATOM    867  CA  GLN B  79       7.725 -18.556  -0.197  1.00  0.62           C  
ATOM    868  C   GLN B  79       6.438 -17.828   0.010  1.00  0.62           C  
ATOM    869  O   GLN B  79       6.475 -16.686   0.453  1.00  0.62           O  
ATOM    870  CB  GLN B  79       7.627 -19.955   0.464  1.00  0.62           C  
ATOM    871  CG  GLN B  79       8.955 -20.701   0.352  1.00  0.62           C  
ATOM    872  CD  GLN B  79       8.872 -21.949   1.210  1.00  0.62           C  
ATOM    873  OE1 GLN B  79       8.581 -21.910   2.403  1.00  0.62           O  
ATOM    874  NE2 GLN B  79       9.137 -23.114   0.589  1.00  0.62           N  
ATOM    875  N   GLU B  80       5.271 -18.428  -0.259  1.00  0.65           N  
ATOM    876  CA  GLU B  80       4.009 -17.733  -0.214  1.00  0.65           C  
ATOM    877  C   GLU B  80       2.969 -18.747   0.258  1.00  0.65           C  
ATOM    878  O   GLU B  80       3.109 -19.946  -0.029  1.00  0.65           O  
ATOM    879  CB  GLU B  80       3.689 -17.084  -1.613  1.00  0.65           C  
ATOM    880  CG  GLU B  80       4.549 -15.791  -1.940  1.00  0.65           C  
ATOM    881  CD  GLU B  80       4.119 -14.828  -3.075  1.00  0.65           C  
ATOM    882  OE1 GLU B  80       4.591 -13.645  -3.144  1.00  0.65           O  
ATOM    883  OE2 GLU B  80       3.247 -15.228  -3.872  1.00  0.65           O  
ATOM    884  N   VAL B  81       1.934 -18.353   1.033  1.00  0.71           N  
ATOM    885  CA  VAL B  81       0.845 -19.226   1.459  1.00  0.71           C  
ATOM    886  C   VAL B  81      -0.447 -18.483   1.335  1.00  0.71           C  
ATOM    887  O   VAL B  81      -0.466 -17.281   1.517  1.00  0.71           O  
ATOM    888  CB  VAL B  81       0.900 -19.745   2.926  1.00  0.71           C  
ATOM    889  CG1 VAL B  81       2.205 -20.488   3.239  1.00  0.71           C  
ATOM    890  CG2 VAL B  81       0.851 -18.596   3.948  1.00  0.71           C  
ATOM    891  N   CYS B  82      -1.601 -19.112   1.072  1.00  0.70           N  
ATOM    892  CA  CYS B  82      -2.852 -18.380   1.144  1.00  0.70           C  
ATOM    893  C   CYS B  82      -3.533 -18.799   2.390  1.00  0.70           C  
ATOM    894  O   CYS B  82      -3.185 -19.867   2.971  1.00  0.70           O  
ATOM    895  CB  CYS B  82      -3.756 -18.503  -0.119  1.00  0.70           C  
ATOM    896  SG  CYS B  82      -3.960 -16.954  -1.080  1.00  0.70           S  
ATOM    897  N   LEU B  83      -4.503 -18.022   2.837  1.00  0.64           N  
ATOM    898  CA  LEU B  83      -5.253 -18.128   4.056  1.00  0.64           C  
ATOM    899  C   LEU B  83      -6.650 -17.567   3.842  1.00  0.64           C  
ATOM    900  O   LEU B  83      -6.855 -16.800   2.901  1.00  0.64           O  
ATOM    901  CB  LEU B  83      -4.502 -17.527   5.275  1.00  0.64           C  
ATOM    902  CG  LEU B  83      -3.613 -16.264   5.094  1.00  0.64           C  
ATOM    903  CD1 LEU B  83      -2.203 -16.481   4.522  1.00  0.64           C  
ATOM    904  CD2 LEU B  83      -4.353 -15.073   4.472  1.00  0.64           C  
ATOM    905  N   ASN B  84      -7.693 -17.968   4.598  1.00  0.63           N  
ATOM    906  CA  ASN B  84      -9.073 -17.546   4.347  1.00  0.63           C  
ATOM    907  C   ASN B  84      -9.473 -16.210   5.003  1.00  0.63           C  
ATOM    908  O   ASN B  84      -9.935 -16.319   6.125  1.00  0.63           O  
ATOM    909  CB  ASN B  84     -10.064 -18.609   4.927  1.00  0.63           C  
ATOM    910  CG  ASN B  84     -10.379 -19.659   3.883  1.00  0.63           C  
ATOM    911  OD1 ASN B  84     -10.066 -20.822   3.985  1.00  0.63           O  
ATOM    912  ND2 ASN B  84     -11.069 -19.194   2.806  1.00  0.63           N  
ATOM    913  N   PRO B  85      -9.435 -14.964   4.499  1.00  0.56           N  
ATOM    914  CA  PRO B  85      -9.710 -13.723   5.249  1.00  0.56           C  
ATOM    915  C   PRO B  85     -11.151 -13.604   5.687  1.00  0.56           C  
ATOM    916  O   PRO B  85     -11.475 -12.774   6.535  1.00  0.56           O  
ATOM    917  CB  PRO B  85      -9.424 -12.602   4.230  1.00  0.56           C  
ATOM    918  CG  PRO B  85      -9.677 -13.290   2.888  1.00  0.56           C  
ATOM    919  CD  PRO B  85      -9.072 -14.661   3.138  1.00  0.56           C  
ATOM    920  N   THR B  86     -12.024 -14.417   5.066  1.00  0.64           N  
ATOM    921  CA  THR B  86     -13.388 -14.719   5.451  1.00  0.64           C  
ATOM    922  C   THR B  86     -13.463 -15.399   6.809  1.00  0.64           C  
ATOM    923  O   THR B  86     -14.373 -15.121   7.580  1.00  0.64           O  
ATOM    924  CB  THR B  86     -14.130 -15.604   4.431  1.00  0.64           C  
ATOM    925  OG1 THR B  86     -13.453 -16.815   4.122  1.00  0.64           O  
ATOM    926  CG2 THR B  86     -14.240 -14.886   3.085  1.00  0.64           C  
ATOM    927  N   ALA B  87     -12.499 -16.308   7.118  1.00  0.72           N  
ATOM    928  CA  ALA B  87     -12.321 -16.986   8.385  1.00  0.72           C  
ATOM    929  C   ALA B  87     -11.912 -16.022   9.505  1.00  0.72           C  
ATOM    930  O   ALA B  87     -11.159 -15.079   9.263  1.00  0.72           O  
ATOM    931  CB  ALA B  87     -11.245 -18.109   8.317  1.00  0.72           C  
ATOM    932  N   PRO B  88     -12.324 -16.219  10.744  1.00  0.73           N  
ATOM    933  CA  PRO B  88     -12.109 -15.276  11.836  1.00  0.73           C  
ATOM    934  C   PRO B  88     -10.677 -15.279  12.358  1.00  0.73           C  
ATOM    935  O   PRO B  88     -10.098 -14.213  12.558  1.00  0.73           O  
ATOM    936  CB  PRO B  88     -13.084 -15.762  12.926  1.00  0.73           C  
ATOM    937  CG  PRO B  88     -13.364 -17.244  12.620  1.00  0.73           C  
ATOM    938  CD  PRO B  88     -13.105 -17.383  11.127  1.00  0.73           C  
ATOM    939  N   MET B  89     -10.085 -16.472  12.591  1.00  0.66           N  
ATOM    940  CA  MET B  89      -8.706 -16.702  12.988  1.00  0.66           C  
ATOM    941  C   MET B  89      -7.711 -16.251  11.960  1.00  0.66           C  
ATOM    942  O   MET B  89      -6.612 -15.819  12.252  1.00  0.66           O  
ATOM    943  CB  MET B  89      -8.392 -18.204  13.093  1.00  0.66           C  
ATOM    944  CG  MET B  89      -9.092 -18.925  14.241  1.00  0.66           C  
ATOM    945  SD  MET B  89      -8.804 -20.719  14.169  1.00  0.66           S  
ATOM    946  CE  MET B  89      -7.006 -20.695  14.467  1.00  0.66           C  
ATOM    947  N   VAL B  90      -8.104 -16.427  10.688  1.00  0.62           N  
ATOM    948  CA  VAL B  90      -7.392 -15.837   9.597  1.00  0.62           C  
ATOM    949  C   VAL B  90      -7.535 -14.360   9.550  1.00  0.62           C  
ATOM    950  O   VAL B  90      -6.548 -13.702   9.329  1.00  0.62           O  
ATOM    951  CB  VAL B  90      -7.833 -16.285   8.256  1.00  0.62           C  
ATOM    952  CG1 VAL B  90      -6.942 -15.623   7.181  1.00  0.62           C  
ATOM    953  CG2 VAL B  90      -7.638 -17.791   8.235  1.00  0.62           C  
ATOM    954  N   LYS B  91      -8.731 -13.767   9.776  1.00  0.64           N  
ATOM    955  CA  LYS B  91      -8.863 -12.326   9.788  1.00  0.64           C  
ATOM    956  C   LYS B  91      -7.872 -11.654  10.737  1.00  0.64           C  
ATOM    957  O   LYS B  91      -7.280 -10.628  10.455  1.00  0.64           O  
ATOM    958  CB  LYS B  91     -10.307 -11.888  10.098  1.00  0.64           C  
ATOM    959  CG  LYS B  91     -10.660 -10.639   9.294  1.00  0.64           C  
ATOM    960  CD  LYS B  91     -12.031 -10.088   9.686  1.00  0.64           C  
ATOM    961  CE  LYS B  91     -13.168 -10.643   8.825  1.00  0.64           C  
ATOM    962  NZ  LYS B  91     -14.295  -9.693   8.877  1.00  0.64           N  
ATOM    963  N   LYS B  92      -7.589 -12.386  11.833  1.00  0.64           N  
ATOM    964  CA  LYS B  92      -6.538 -12.129  12.776  1.00  0.64           C  
ATOM    965  C   LYS B  92      -5.108 -12.162  12.254  1.00  0.64           C  
ATOM    966  O   LYS B  92      -4.267 -11.420  12.723  1.00  0.64           O  
ATOM    967  CB  LYS B  92      -6.561 -13.208  13.871  1.00  0.64           C  
ATOM    968  CG  LYS B  92      -6.336 -12.597  15.239  1.00  0.64           C  
ATOM    969  CD  LYS B  92      -5.589 -13.570  16.143  1.00  0.64           C  
ATOM    970  CE  LYS B  92      -5.187 -12.865  17.430  1.00  0.64           C  
ATOM    971  NZ  LYS B  92      -5.200 -13.817  18.553  1.00  0.64           N  
ATOM    972  N   ILE B  93      -4.790 -13.084  11.312  1.00  0.57           N  
ATOM    973  CA  ILE B  93      -3.544 -13.187  10.561  1.00  0.57           C  
ATOM    974  C   ILE B  93      -3.203 -11.920   9.873  1.00  0.57           C  
ATOM    975  O   ILE B  93      -2.051 -11.530   9.915  1.00  0.57           O  
ATOM    976  CB  ILE B  93      -3.558 -14.326   9.520  1.00  0.57           C  
ATOM    977  CG1 ILE B  93      -2.507 -15.409   9.837  1.00  0.57           C  
ATOM    978  CG2 ILE B  93      -3.514 -13.919   8.010  1.00  0.57           C  
ATOM    979  CD1 ILE B  93      -2.589 -15.935  11.280  1.00  0.57           C  
ATOM    980  N   ILE B  94      -4.186 -11.218   9.277  1.00  0.64           N  
ATOM    981  CA  ILE B  94      -3.990  -9.938   8.656  1.00  0.64           C  
ATOM    982  C   ILE B  94      -3.636  -8.943   9.750  1.00  0.64           C  
ATOM    983  O   ILE B  94      -2.519  -8.447   9.771  1.00  0.64           O  
ATOM    984  CB  ILE B  94      -5.252  -9.563   7.894  1.00  0.64           C  
ATOM    985  CG1 ILE B  94      -5.539 -10.493   6.688  1.00  0.64           C  
ATOM    986  CG2 ILE B  94      -5.224  -8.130   7.381  1.00  0.64           C  
ATOM    987  CD1 ILE B  94      -6.572 -11.557   7.033  1.00  0.64           C  
ATOM    988  N   ASP B  95      -4.524  -8.739  10.752  1.00  0.67           N  
ATOM    989  CA  ASP B  95      -4.404  -7.759  11.823  1.00  0.67           C  
ATOM    990  C   ASP B  95      -3.149  -7.909  12.674  1.00  0.67           C  
ATOM    991  O   ASP B  95      -2.502  -6.945  13.099  1.00  0.67           O  
ATOM    992  CB  ASP B  95      -5.628  -7.903  12.772  1.00  0.67           C  
ATOM    993  CG  ASP B  95      -6.917  -7.443  12.118  1.00  0.67           C  
ATOM    994  OD1 ASP B  95      -6.839  -6.823  11.033  1.00  0.67           O  
ATOM    995  OD2 ASP B  95      -7.984  -7.718  12.726  1.00  0.67           O  
ATOM    996  N   LYS B  96      -2.769  -9.159  12.957  1.00  0.64           N  
ATOM    997  CA  LYS B  96      -1.557  -9.547  13.631  1.00  0.64           C  
ATOM    998  C   LYS B  96      -0.291  -9.326  12.825  1.00  0.64           C  
ATOM    999  O   LYS B  96       0.725  -8.921  13.379  1.00  0.64           O  
ATOM   1000  CB  LYS B  96      -1.587 -11.035  14.053  1.00  0.64           C  
ATOM   1001  CG  LYS B  96      -0.238 -11.501  14.620  1.00  0.64           C  
ATOM   1002  CD  LYS B  96      -0.266 -12.855  15.316  1.00  0.64           C  
ATOM   1003  CE  LYS B  96      -0.553 -12.705  16.808  1.00  0.64           C  
ATOM   1004  NZ  LYS B  96      -0.283 -13.986  17.490  1.00  0.64           N  
ATOM   1005  N   MET B  97      -0.326  -9.632  11.508  1.00  0.62           N  
ATOM   1006  CA  MET B  97       0.704  -9.296  10.556  1.00  0.62           C  
ATOM   1007  C   MET B  97       0.923  -7.820  10.382  1.00  0.62           C  
ATOM   1008  O   MET B  97       2.051  -7.362  10.240  1.00  0.62           O  
ATOM   1009  CB  MET B  97       0.350  -9.912   9.178  1.00  0.62           C  
ATOM   1010  CG  MET B  97       0.816 -11.365   9.130  1.00  0.62           C  
ATOM   1011  SD  MET B  97       2.607 -11.355   9.266  1.00  0.62           S  
ATOM   1012  CE  MET B  97       2.691 -10.931   7.523  1.00  0.62           C  
ATOM   1013  N   LEU B  98      -0.181  -7.067  10.408  1.00  0.68           N  
ATOM   1014  CA  LEU B  98      -0.240  -5.632  10.534  1.00  0.68           C  
ATOM   1015  C   LEU B  98       0.299  -5.033  11.802  1.00  0.68           C  
ATOM   1016  O   LEU B  98       0.805  -3.915  11.758  1.00  0.68           O  
ATOM   1017  CB  LEU B  98      -1.703  -5.188  10.422  1.00  0.68           C  
ATOM   1018  CG  LEU B  98      -2.060  -4.931   8.973  1.00  0.68           C  
ATOM   1019  CD1 LEU B  98      -3.455  -5.467   8.694  1.00  0.68           C  
ATOM   1020  CD2 LEU B  98      -1.917  -3.442   8.673  1.00  0.68           C  
ATOM   1021  N   ASN B  99       0.153  -5.724  12.955  1.00  0.56           N  
ATOM   1022  CA  ASN B  99       0.646  -5.261  14.235  1.00  0.56           C  
ATOM   1023  C   ASN B  99       2.175  -5.341  14.266  1.00  0.56           C  
ATOM   1024  O   ASN B  99       2.848  -4.433  13.811  1.00  0.56           O  
ATOM   1025  CB  ASN B  99      -0.058  -6.014  15.417  1.00  0.56           C  
ATOM   1026  CG  ASN B  99       0.420  -5.468  16.764  1.00  0.56           C  
ATOM   1027  OD1 ASN B  99       0.542  -4.273  16.958  1.00  0.56           O  
ATOM   1028  ND2 ASN B  99       0.740  -6.379  17.722  1.00  0.56           N  
ATOM   1029  N   LYS B 100       2.757  -6.435  14.815  1.00  0.46           N  
ATOM   1030  CA  LYS B 100       4.203  -6.600  14.869  1.00  0.46           C  
ATOM   1031  C   LYS B 100       4.973  -5.479  15.553  1.00  0.46           C  
ATOM   1032  O   LYS B 100       5.830  -4.834  14.945  1.00  0.46           O  
ATOM   1033  CB  LYS B 100       4.794  -6.911  13.467  1.00  0.46           C  
ATOM   1034  CG  LYS B 100       4.125  -8.113  12.776  1.00  0.46           C  
ATOM   1035  CD  LYS B 100       4.417  -9.485  13.417  1.00  0.46           C  
ATOM   1036  CE  LYS B 100       5.895  -9.883  13.315  1.00  0.46           C  
ATOM   1037  NZ  LYS B 100       6.169 -11.234  13.857  1.00  0.46           N  
ATOM   1038  N   ALA B 101       4.686  -5.233  16.845  1.00  0.31           N  
ATOM   1039  CA  ALA B 101       5.278  -4.165  17.602  1.00  0.31           C  
ATOM   1040  C   ALA B 101       6.632  -4.610  18.140  1.00  0.31           C  
ATOM   1041  O   ALA B 101       7.149  -5.666  17.750  1.00  0.31           O  
ATOM   1042  CB  ALA B 101       4.294  -3.686  18.704  1.00  0.31           C  
ATOM   1043  N   SER B 102       7.252  -3.767  18.977  1.00  0.26           N  
ATOM   1044  CA  SER B 102       8.467  -4.069  19.710  1.00  0.26           C  
ATOM   1045  C   SER B 102       8.307  -5.128  20.821  1.00  0.26           C  
ATOM   1046  O   SER B 102       7.163  -5.536  21.153  1.00  0.26           O  
ATOM   1047  CB  SER B 102       9.018  -2.843  20.486  1.00  0.26           C  
ATOM   1048  OG  SER B 102       9.262  -1.727  19.626  1.00  0.26           O  
ATOM   1049  OXT SER B 102       9.372  -5.483  21.398  1.00  0.26           O  
TER    1050      SER B 102                                                      
END   
