# Supplementary material for: Multi-Omics Integration and Network Analysis Reveal Potential Hub Genes and Genetic Mechanisms Regulating Bovine Mastitis
Source: Curr Issues Mol Biol. 2022 Jan 11;44(1):309–28. doi: 10.3390/cimb44010023 (PMC8928958; doi:10.3390/cimb44010023)
Supplement: Supplementary file 1 [file cimb-44-00023-s001.zip › cimb-1492332-supplementary/Supplementary Material 4( Modelled PDB structures)/model_01 HCK.pdb]

TITLE     SWISS-MODEL SERVER (https://swissmodel.expasy.org)
TITLE    2 Untitled Project
EXPDTA    THEORETICAL MODEL (SWISS-MODEL SERVER)
AUTHOR    SWISS-MODEL SERVER (SEE REFERENCE IN JRNL Records)
REVDAT   1   20-AUG-21 1MOD    1       10:59
JRNL        AUTH   A.WATERHOUSE,M.BERTONI,S.BIENERT,G.STUDER,G.TAURIELLO,
JRNL        AUTH 2 R.GUMIENNY,F.T.HEER,T.A.P.DE BEER,C.REMPFER,L.BORDOLI,
JRNL        AUTH 3 R.LEPORE,T.SCHWEDE
JRNL        TITL   SWISS-MODEL: HOMOLOGY MODELLING OF PROTEIN STRUCTURES AND
JRNL        TITL 2 COMPLEXES
JRNL        REF    NUCLEIC.ACIDS.RES..           V.  46 W296  2018
JRNL        PMID   29788355
JRNL        DOI    10.1093/nar/gky427
REMARK   1
REMARK   1 REFERENCE 1
REMARK   1  AUTH   S.BIENERT,A.WATERHOUSE,T.A.P.DE BEER,G.TAURIELLO,G.STUDER,
REMARK   1  AUTH 2 L.BORDOLI,T.SCHWEDE
REMARK   1  TITL   THE SWISS-MODEL REPOSITORY - NEW FEATURES AND FUNCTIONALITY
REMARK   1  REF    NUCLEIC.ACIDS.RES..           V.  45       2017
REMARK   1  REFN                   ISSN 0305-1048
REMARK   1  PMID   27899672
REMARK   1  DOI    10.1093/nar/gkw1132
REMARK   1
REMARK   1 REFERENCE 2
REMARK   1  AUTH   N.GUEX,M.C.PEITSCH,T.SCHWEDE
REMARK   1  TITL   AUTOMATED COMPARATIVE PROTEIN STRUCTURE MODELING WITH
REMARK   1  TITL 2 SWISS-MODEL AND SWISS-PDBVIEWER: A HISTORICAL PERSPECTIVE
REMARK   1  REF    ELECTROPHORESIS               V.  30       2009
REMARK   1  REFN                   ISSN 0173-0835
REMARK   1  PMID   19517507
REMARK   1  DOI    10.1002/elps.200900140
REMARK   1
REMARK   1 REFERENCE 3
REMARK   1  AUTH   G.STUDER,G.TAURIELLO,S.BIENERT,M.BIASINI,N.JOHNER,T.SCHWEDE
REMARK   1  TITL   PROMOD3 - A VERSATILE HOMOLOGY MODELLING TOOLBOX
REMARK   1  REF    PLOS COMP. BIOL.              V.  17       2021
REMARK   1  REFN                   ISSN 
REMARK   1  PMID   33507980
REMARK   1  DOI    https://doi.org/10.1371/journal.pcbi.1008667
REMARK   1
REMARK   1 REFERENCE 4
REMARK   1  AUTH   G.STUDER,C.REMPFER,A.WATERHOUSE,R.GUMIENNY,J.HAAS,T.SCHWEDE
REMARK   1  TITL   QMEANDISCO - DISTANCE CONSTRAINTS APPLIED ON MODEL QUALITY 
REMARK   1  TITL 2 ESTIMATION
REMARK   1  REF    BIOINFORMATICS                V.  36       2020
REMARK   1  REFN                   ISSN 
REMARK   1  PMID   31697312
REMARK   1  DOI    https://doi.org/10.1093/bioinformatics/btz828
REMARK   1
REMARK   1 REFERENCE 5
REMARK   1  AUTH   P.BENKERT,M.BIASINI,T.SCHWEDE
REMARK   1  TITL   TOWARD THE ESTIMATION OF THE ABSOLUTE QUALITY OF INDIVIDUAL
REMARK   1  TITL 2 PROTEIN STRUCTURE MODELS
REMARK   1  REF    BIOINFORMATICS                V.  27       2011
REMARK   1  REFN                   ISSN 1367-4803
REMARK   1  PMID   21134891
REMARK   1  DOI    10.1093/bioinformatics/btq662
REMARK   1
REMARK   1 REFERENCE 6
REMARK   1  AUTH   M.BERTONI,F.KIEFER,M.BIASINI,L.BORDOLI,T.SCHWEDE
REMARK   1  TITL   MODELING PROTEIN QUATERNARY STRUCTURE OF HOMO- AND
REMARK   1  TITL 2 HETERO-OLIGOMERS BEYOND BINARY INTERACTIONS BY HOMOLOGY
REMARK   1  REF    SCI.REP.                      V.   7       2017
REMARK   1  REFN                   ISSN
REMARK   1  PMID   28874689
REMARK   1  DOI    10.1038/s41598-017-09654-8
REMARK   1
REMARK   1 DISCLAIMER
REMARK   1 The SWISS-MODEL SERVER produces theoretical models for proteins.
REMARK   1 The results of any theoretical modelling procedure is
REMARK   1 NON-EXPERIMENTAL and MUST be considered with care. These models may
REMARK   1 contain significant errors. This is especially true for automated
REMARK   1 modeling since there is no human intervention during model
REMARK   1 building. Please read the header section and the logfile carefully
REMARK   1 to know what templates and alignments were used during the model
REMARK   1 building process. All information by the SWISS-MODEL SERVER is
REMARK   1 provided "AS-IS", without any warranty, expressed or implied.
REMARK   2
REMARK   2 COPYRIGHT NOTICE
REMARK   2 This SWISS-MODEL protein model is copyright. It is produced by the
REMARK   2 SWISS-MODEL server, developed by the Computational Structural
REMARK   2 Biology Group at the SIB Swiss Institute of Bioinformatics at the
REMARK   2 Biozentrum, University of Basel (https://swissmodel.expasy.org). This
REMARK   2 model is licensed under the CC BY-SA 4.0 Creative Commons
REMARK   2 Attribution-ShareAlike 4.0 International License
REMARK   2 (https://creativecommons.org/licenses/by-sa/4.0/legalcode), i.e. you
REMARK   2 can copy and redistribute the model in any medium or format,
REMARK   2 transform and build upon the model for any purpose, even
REMARK   2 commercially, under the following terms:
REMARK   2 Attribution - You must give appropriate credit, provide a link to
REMARK   2 the license, and indicate if changes were made. You may do so in any
REMARK   2 reasonable manner, but not in any way that suggests the licensor
REMARK   2 endorses you or your use. When you publish, patent or distribute
REMARK   2 results that were fully or partially based on the model, please cite
REMARK   2 the corresponding papers mentioned under JRNL.
REMARK   2 ShareAlike - If you remix, transform, or build upon the material,
REMARK   2 you must distribute your contributions under the same license as the
REMARK   2 original.
REMARK   2 No additional restrictions - you may not apply legal terms or
REMARK   2 technological measures that legally restrict others from doing
REMARK   2 anything the license permits.
REMARK   2 Find a human-readable summary of (and not a substitute for) the
REMARK   2 CC BY-SA 4.0 license at this link:
REMARK   2 https://creativecommons.org/licenses/by-sa/4.0/
REMARK   3 
REMARK   3 MODEL INFORMATION
REMARK   3  ENGIN   PROMOD3
REMARK   3  VERSN   3.2.0
REMARK   3  OSTAT   monomer
REMARK   3  OSRSN   PREDICTION
REMARK   3  QSPRD   0.000
REMARK   3  GMQE    0.77
REMARK   3  QMNV    4.2.0
REMARK   3  QMNDG   0.81
REMARK   3  MODT    FALSE
REMARK   3 
REMARK   3 MODEL LIGAND 1
REMARK   3  NAME    VSH
REMARK   3  BIND    A.266
REMARK   3  BIND 2  A.274
REMARK   3  BIND 3  A.286
REMARK   3  BIND 4  A.287
REMARK   3  BIND 5  A.288
REMARK   3  BIND 6  A.307
REMARK   3  BIND 7  A.316
REMARK   3  BIND 8  A.329
REMARK   3  BIND 9  A.331
REMARK   3  BIND 10  A.332
REMARK   3  BIND 11  A.333
REMARK   3  BIND 12  A.334
REMARK   3  BIND 13  A.338
REMARK   3  BIND 14  A.386
REMARK   3  BIND 15  A.396
REMARK   3  BIND 16  A.397
REMARK   3  BIND 17  A.398
REMARK   3  BIND 18  _.4
REMARK   3 
REMARK   3 TEMPLATE 1
REMARK   3  PDBID   3vs6
REMARK   3  CHAIN   A
REMARK   3  MMCIF   A
REMARK   3  PDBV    2021-08-13
REMARK   3  SMTLE   3vs6.1.A
REMARK   3  SMTLV   2021-08-18
REMARK   3  MTHD    X-RAY DIFFRACTION 2.37 A
REMARK   3  FOUND   HHblits
REMARK   3  GMQE    0.83
REMARK   3  SIM     0.60
REMARK   3  SID     94.62
REMARK   3  OSTAT   monomer
REMARK   3  LIGND   CA
REMARK   3  LIGND 2 VSH
REMARK   3  ALN A TRG MGGRSSCEDPGCPPEEERAPRMGCVKSKFLRNGGKVSKTEPNTNPHSPLYVPDPTSSG
REMARK   3  ALN A TRG KRWPDSSNGNPPGSTEGSEDIIVVALYDYDAIHHEDLSFQKGDQMVVLEESGEWWRAR
REMARK   3  ALN A TRG SLATRKEGYIPSNYVARVNSLETEEWFFKGISRKDAERQLLAPGNVLGSFMIRDSETT
REMARK   3  ALN A TRG KGSYSLSVRDYDPQHRDTVKHYKIRTLDNGGFYISPRSTFGSLQELVAHYKKASDGLC
REMARK   3  ALN A TRG QKLTVPCMSSKPQKPWEKDAWEIPRESLKMEKKLGAGQFGEVWMATYNKHTKVAVKTM
REMARK   3  ALN A TRG KPGSMSVEAFLAEANLMKTLQHDKLVKLHAVVTEEPIYIITEFMAKGSLLDFLKSEEG
REMARK   3  ALN A TRG SRQPLPKLIDFSAQIAEGMAFIERRNYIHRDLRAANILVSASLVCKIADFGLARVIED
REMARK   3  ALN A TRG NEYTAREGAKFPIKWTAPEAINFGSFTIKSDVWSFGILLMEIVTYGRIPYPGMSNPEV
REMARK   3  ALN A TRG IRALERGYRMPRPDNCPEELYNIMTRCWKNRPEERPTFEYIQSVLDDFYTATESQYQQ
REMARK   3  ALN A TRG QP
REMARK   3  ALN A TPL ----------------------------------------------------------
REMARK   3  ALN A TPL --------------------IIVVALYDYEAIHHEDLSFQKGDQMVVLEESGEWWKAR
REMARK   3  ALN A TPL SLATRKEGYIPSNYVARVDSLETEEWFFKGISRKDAERQLLAPGNMLGSFMIRDSETT
REMARK   3  ALN A TPL KGSYSLSVRDYDPRQGDTVKHYKIRTLDNGGFYISPRSTFSTLQELVDHYKKGNDGLC
REMARK   3  ALN A TPL QKLSVPCMSSKPQKPWEKDAWEIPRESLKLEKKLGAGQFGEVWMATYNKHTKVAVKTM
REMARK   3  ALN A TPL KPGSMSVEAFLAEANVMKTLQHDKLVKLHAVVTKEPIYIITEFMAKGSLLDFLKSDEG
REMARK   3  ALN A TPL SKQPLPKLIDFSAQIAEGMAFIEQRNYIHRDLRAANILVSASLVCKIADFGLARVIED
REMARK   3  ALN A TPL NEYTAREGAKFPIKWTAPEAINFGSFTIKSDVWSFGILLMEIVTYGRIPYPGMSNPEV
REMARK   3  ALN A TPL IRALERGYRMPRPENCPEELYNIMMRCWKNRPEERPTFEYIQSVLDDFYTATESQYEE
REMARK   3  ALN A TPL IP
REMARK   3  ALN A OFF 8
ATOM      1  N   ILE A  79      36.444   2.221  70.201  1.00  0.60           N  
ATOM      2  CA  ILE A  79      35.397   3.093  69.570  1.00  0.60           C  
ATOM      3  C   ILE A  79      34.937   4.135  70.570  1.00  0.60           C  
ATOM      4  O   ILE A  79      34.708   3.797  71.729  1.00  0.60           O  
ATOM      5  CB  ILE A  79      34.229   2.218  69.106  1.00  0.60           C  
ATOM      6  CG1 ILE A  79      34.658   1.138  68.082  1.00  0.60           C  
ATOM      7  CG2 ILE A  79      33.067   3.063  68.537  1.00  0.60           C  
ATOM      8  CD1 ILE A  79      35.361   1.659  66.827  1.00  0.60           C  
ATOM      9  N   ILE A  80      34.823   5.415  70.165  1.00  0.64           N  
ATOM     10  CA  ILE A  80      34.323   6.477  71.026  1.00  0.64           C  
ATOM     11  C   ILE A  80      33.072   7.036  70.378  1.00  0.64           C  
ATOM     12  O   ILE A  80      32.996   7.209  69.157  1.00  0.64           O  
ATOM     13  CB  ILE A  80      35.361   7.566  71.327  1.00  0.64           C  
ATOM     14  CG1 ILE A  80      36.545   6.924  72.091  1.00  0.64           C  
ATOM     15  CG2 ILE A  80      34.751   8.720  72.157  1.00  0.64           C  
ATOM     16  CD1 ILE A  80      37.517   7.917  72.739  1.00  0.64           C  
ATOM     17  N   VAL A  81      32.033   7.277  71.190  1.00  0.83           N  
ATOM     18  CA  VAL A  81      30.760   7.802  70.748  1.00  0.83           C  
ATOM     19  C   VAL A  81      30.422   9.018  71.580  1.00  0.83           C  
ATOM     20  O   VAL A  81      30.976   9.224  72.660  1.00  0.83           O  
ATOM     21  CB  VAL A  81      29.613   6.792  70.830  1.00  0.83           C  
ATOM     22  CG1 VAL A  81      29.883   5.609  69.884  1.00  0.83           C  
ATOM     23  CG2 VAL A  81      29.404   6.293  72.272  1.00  0.83           C  
ATOM     24  N   VAL A  82      29.516   9.872  71.078  1.00  0.83           N  
ATOM     25  CA  VAL A  82      29.086  11.082  71.751  1.00  0.83           C  
ATOM     26  C   VAL A  82      27.581  11.075  71.932  1.00  0.83           C  
ATOM     27  O   VAL A  82      26.823  10.656  71.052  1.00  0.83           O  
ATOM     28  CB  VAL A  82      29.561  12.339  71.027  1.00  0.83           C  
ATOM     29  CG1 VAL A  82      28.958  12.440  69.614  1.00  0.83           C  
ATOM     30  CG2 VAL A  82      29.264  13.598  71.860  1.00  0.83           C  
ATOM     31  N   ALA A  83      27.101  11.500  73.114  1.00  0.86           N  
ATOM     32  CA  ALA A  83      25.690  11.610  73.408  1.00  0.86           C  
ATOM     33  C   ALA A  83      24.959  12.720  72.664  1.00  0.86           C  
ATOM     34  O   ALA A  83      25.350  13.889  72.694  1.00  0.86           O  
ATOM     35  CB  ALA A  83      25.474  11.768  74.917  1.00  0.86           C  
ATOM     36  N   LEU A  84      23.844  12.370  71.993  1.00  0.82           N  
ATOM     37  CA  LEU A  84      23.076  13.295  71.181  1.00  0.82           C  
ATOM     38  C   LEU A  84      21.979  13.987  71.981  1.00  0.82           C  
ATOM     39  O   LEU A  84      21.478  15.047  71.609  1.00  0.82           O  
ATOM     40  CB  LEU A  84      22.411  12.532  70.012  1.00  0.82           C  
ATOM     41  CG  LEU A  84      23.379  11.722  69.126  1.00  0.82           C  
ATOM     42  CD1 LEU A  84      22.591  10.802  68.186  1.00  0.82           C  
ATOM     43  CD2 LEU A  84      24.311  12.622  68.307  1.00  0.82           C  
ATOM     44  N   TYR A  85      21.613  13.416  73.145  1.00  0.81           N  
ATOM     45  CA  TYR A  85      20.547  13.916  73.989  1.00  0.81           C  
ATOM     46  C   TYR A  85      20.868  13.555  75.424  1.00  0.81           C  
ATOM     47  O   TYR A  85      21.532  12.550  75.668  1.00  0.81           O  
ATOM     48  CB  TYR A  85      19.171  13.233  73.732  1.00  0.81           C  
ATOM     49  CG  TYR A  85      18.834  13.061  72.280  1.00  0.81           C  
ATOM     50  CD1 TYR A  85      19.078  11.827  71.655  1.00  0.81           C  
ATOM     51  CD2 TYR A  85      18.255  14.098  71.534  1.00  0.81           C  
ATOM     52  CE1 TYR A  85      18.784  11.643  70.299  1.00  0.81           C  
ATOM     53  CE2 TYR A  85      17.952  13.914  70.176  1.00  0.81           C  
ATOM     54  CZ  TYR A  85      18.228  12.689  69.559  1.00  0.81           C  
ATOM     55  OH  TYR A  85      17.925  12.499  68.200  1.00  0.81           O  
ATOM     56  N   ASP A  86      20.380  14.320  76.416  1.00  0.80           N  
ATOM     57  CA  ASP A  86      20.423  13.928  77.814  1.00  0.80           C  
ATOM     58  C   ASP A  86      19.701  12.624  78.122  1.00  0.80           C  
ATOM     59  O   ASP A  86      18.618  12.356  77.585  1.00  0.80           O  
ATOM     60  CB  ASP A  86      19.782  14.996  78.727  1.00  0.80           C  
ATOM     61  CG  ASP A  86      20.217  16.366  78.257  1.00  0.80           C  
ATOM     62  OD1 ASP A  86      21.440  16.604  78.140  1.00  0.80           O  
ATOM     63  OD2 ASP A  86      19.268  17.136  77.891  1.00  0.80           O  
ATOM     64  N   TYR A  87      20.249  11.817  79.041  1.00  0.83           N  
ATOM     65  CA  TYR A  87      19.597  10.609  79.493  1.00  0.83           C  
ATOM     66  C   TYR A  87      19.844  10.456  80.978  1.00  0.83           C  
ATOM     67  O   TYR A  87      20.944  10.691  81.474  1.00  0.83           O  
ATOM     68  CB  TYR A  87      20.107   9.367  78.713  1.00  0.83           C  
ATOM     69  CG  TYR A  87      19.505   8.064  79.182  1.00  0.83           C  
ATOM     70  CD1 TYR A  87      18.248   7.632  78.741  1.00  0.83           C  
ATOM     71  CD2 TYR A  87      20.190   7.289  80.128  1.00  0.83           C  
ATOM     72  CE1 TYR A  87      17.666   6.472  79.272  1.00  0.83           C  
ATOM     73  CE2 TYR A  87      19.616   6.130  80.666  1.00  0.83           C  
ATOM     74  CZ  TYR A  87      18.346   5.729  80.242  1.00  0.83           C  
ATOM     75  OH  TYR A  87      17.736   4.577  80.764  1.00  0.83           O  
ATOM     76  N   ASP A  88      18.794  10.051  81.714  1.00  0.79           N  
ATOM     77  CA  ASP A  88      18.853   9.873  83.138  1.00  0.79           C  
ATOM     78  C   ASP A  88      18.501   8.433  83.454  1.00  0.79           C  
ATOM     79  O   ASP A  88      17.478   7.926  82.976  1.00  0.79           O  
ATOM     80  CB  ASP A  88      17.858  10.822  83.829  1.00  0.79           C  
ATOM     81  CG  ASP A  88      18.214  10.955  85.302  1.00  0.79           C  
ATOM     82  OD1 ASP A  88      19.376  10.607  85.670  1.00  0.79           O  
ATOM     83  OD2 ASP A  88      17.329  11.415  86.062  1.00  0.79           O  
ATOM     84  N   ALA A  89      19.361   7.733  84.207  1.00  0.81           N  
ATOM     85  CA  ALA A  89      19.218   6.332  84.500  1.00  0.81           C  
ATOM     86  C   ALA A  89      17.987   5.978  85.317  1.00  0.81           C  
ATOM     87  O   ALA A  89      17.627   6.682  86.261  1.00  0.81           O  
ATOM     88  CB  ALA A  89      20.499   5.776  85.140  1.00  0.81           C  
ATOM     89  N   ILE A  90      17.294   4.872  84.954  1.00  0.72           N  
ATOM     90  CA  ILE A  90      16.077   4.466  85.652  1.00  0.72           C  
ATOM     91  C   ILE A  90      16.049   2.995  86.017  1.00  0.72           C  
ATOM     92  O   ILE A  90      15.095   2.504  86.626  1.00  0.72           O  
ATOM     93  CB  ILE A  90      14.792   4.778  84.883  1.00  0.72           C  
ATOM     94  CG1 ILE A  90      14.706   3.979  83.564  1.00  0.72           C  
ATOM     95  CG2 ILE A  90      14.696   6.301  84.664  1.00  0.72           C  
ATOM     96  CD1 ILE A  90      13.391   4.176  82.809  1.00  0.72           C  
ATOM     97  N   HIS A  91      17.100   2.241  85.680  1.00  0.70           N  
ATOM     98  CA  HIS A  91      17.214   0.843  86.012  1.00  0.70           C  
ATOM     99  C   HIS A  91      18.432   0.650  86.911  1.00  0.70           C  
ATOM    100  O   HIS A  91      19.036   1.589  87.414  1.00  0.70           O  
ATOM    101  CB  HIS A  91      17.362  -0.035  84.743  1.00  0.70           C  
ATOM    102  CG  HIS A  91      16.272   0.110  83.719  1.00  0.70           C  
ATOM    103  ND1 HIS A  91      16.544   0.765  82.533  1.00  0.70           N  
ATOM    104  CD2 HIS A  91      14.992  -0.329  83.723  1.00  0.70           C  
ATOM    105  CE1 HIS A  91      15.416   0.741  81.855  1.00  0.70           C  
ATOM    106  NE2 HIS A  91      14.440   0.080  82.526  1.00  0.70           N  
ATOM    107  N   HIS A  92      18.807  -0.610  87.211  1.00  0.64           N  
ATOM    108  CA  HIS A  92      19.950  -0.891  88.068  1.00  0.64           C  
ATOM    109  C   HIS A  92      21.335  -0.553  87.524  1.00  0.64           C  
ATOM    110  O   HIS A  92      22.188  -0.090  88.271  1.00  0.64           O  
ATOM    111  CB  HIS A  92      19.924  -2.357  88.542  1.00  0.64           C  
ATOM    112  CG  HIS A  92      18.931  -2.555  89.645  1.00  0.64           C  
ATOM    113  ND1 HIS A  92      18.106  -3.662  89.660  1.00  0.64           N  
ATOM    114  CD2 HIS A  92      18.746  -1.818  90.767  1.00  0.64           C  
ATOM    115  CE1 HIS A  92      17.436  -3.575  90.790  1.00  0.64           C  
ATOM    116  NE2 HIS A  92      17.783  -2.474  91.505  1.00  0.64           N  
ATOM    117  N   GLU A  93      21.597  -0.819  86.228  1.00  0.75           N  
ATOM    118  CA  GLU A  93      22.951  -0.765  85.685  1.00  0.75           C  
ATOM    119  C   GLU A  93      23.096   0.140  84.468  1.00  0.75           C  
ATOM    120  O   GLU A  93      24.075   0.062  83.721  1.00  0.75           O  
ATOM    121  CB  GLU A  93      23.438  -2.176  85.275  1.00  0.75           C  
ATOM    122  CG  GLU A  93      23.577  -3.203  86.421  1.00  0.75           C  
ATOM    123  CD  GLU A  93      23.892  -4.578  85.837  1.00  0.75           C  
ATOM    124  OE1 GLU A  93      23.068  -5.039  84.997  1.00  0.75           O  
ATOM    125  OE2 GLU A  93      24.947  -5.159  86.188  1.00  0.75           O  
ATOM    126  N   ASP A  94      22.120   1.012  84.180  1.00  0.82           N  
ATOM    127  CA  ASP A  94      22.248   1.984  83.119  1.00  0.82           C  
ATOM    128  C   ASP A  94      22.976   3.237  83.596  1.00  0.82           C  
ATOM    129  O   ASP A  94      23.131   3.479  84.792  1.00  0.82           O  
ATOM    130  CB  ASP A  94      20.894   2.272  82.410  1.00  0.82           C  
ATOM    131  CG  ASP A  94      19.780   2.735  83.333  1.00  0.82           C  
ATOM    132  OD1 ASP A  94      19.718   2.252  84.488  1.00  0.82           O  
ATOM    133  OD2 ASP A  94      18.925   3.534  82.869  1.00  0.82           O  
ATOM    134  N   LEU A  95      23.506   4.041  82.655  1.00  0.82           N  
ATOM    135  CA  LEU A  95      24.315   5.201  82.982  1.00  0.82           C  
ATOM    136  C   LEU A  95      23.611   6.495  82.635  1.00  0.82           C  
ATOM    137  O   LEU A  95      23.121   6.679  81.520  1.00  0.82           O  
ATOM    138  CB  LEU A  95      25.665   5.228  82.222  1.00  0.82           C  
ATOM    139  CG  LEU A  95      26.635   4.073  82.520  1.00  0.82           C  
ATOM    140  CD1 LEU A  95      27.879   4.218  81.634  1.00  0.82           C  
ATOM    141  CD2 LEU A  95      27.042   4.021  83.998  1.00  0.82           C  
ATOM    142  N   SER A  96      23.577   7.460  83.573  1.00  0.80           N  
ATOM    143  CA  SER A  96      23.119   8.814  83.302  1.00  0.80           C  
ATOM    144  C   SER A  96      24.205   9.614  82.595  1.00  0.80           C  
ATOM    145  O   SER A  96      25.396   9.462  82.888  1.00  0.80           O  
ATOM    146  CB  SER A  96      22.685   9.621  84.563  1.00  0.80           C  
ATOM    147  OG  SER A  96      21.735   8.920  85.367  1.00  0.80           O  
ATOM    148  N   PHE A  97      23.818  10.498  81.659  1.00  0.79           N  
ATOM    149  CA  PHE A  97      24.750  11.318  80.911  1.00  0.79           C  
ATOM    150  C   PHE A  97      24.083  12.569  80.355  1.00  0.79           C  
ATOM    151  O   PHE A  97      22.858  12.652  80.224  1.00  0.79           O  
ATOM    152  CB  PHE A  97      25.484  10.541  79.778  1.00  0.79           C  
ATOM    153  CG  PHE A  97      24.560   9.831  78.829  1.00  0.79           C  
ATOM    154  CD1 PHE A  97      23.945  10.523  77.775  1.00  0.79           C  
ATOM    155  CD2 PHE A  97      24.335   8.453  78.956  1.00  0.79           C  
ATOM    156  CE1 PHE A  97      23.123   9.850  76.864  1.00  0.79           C  
ATOM    157  CE2 PHE A  97      23.510   7.781  78.049  1.00  0.79           C  
ATOM    158  CZ  PHE A  97      22.906   8.475  76.996  1.00  0.79           C  
ATOM    159  N   GLN A  98      24.890  13.587  80.017  1.00  0.76           N  
ATOM    160  CA  GLN A  98      24.430  14.823  79.415  1.00  0.76           C  
ATOM    161  C   GLN A  98      24.668  14.786  77.926  1.00  0.76           C  
ATOM    162  O   GLN A  98      25.502  14.036  77.414  1.00  0.76           O  
ATOM    163  CB  GLN A  98      25.177  16.046  80.005  1.00  0.76           C  
ATOM    164  CG  GLN A  98      24.764  16.335  81.462  1.00  0.76           C  
ATOM    165  CD  GLN A  98      25.525  17.514  82.067  1.00  0.76           C  
ATOM    166  OE1 GLN A  98      26.303  18.237  81.449  1.00  0.76           O  
ATOM    167  NE2 GLN A  98      25.270  17.737  83.380  1.00  0.76           N  
ATOM    168  N   LYS A  99      23.932  15.603  77.151  1.00  0.78           N  
ATOM    169  CA  LYS A  99      24.263  15.807  75.754  1.00  0.78           C  
ATOM    170  C   LYS A  99      25.670  16.372  75.559  1.00  0.78           C  
ATOM    171  O   LYS A  99      26.043  17.387  76.144  1.00  0.78           O  
ATOM    172  CB  LYS A  99      23.225  16.735  75.096  1.00  0.78           C  
ATOM    173  CG  LYS A  99      23.489  17.059  73.624  1.00  0.78           C  
ATOM    174  CD  LYS A  99      22.434  18.025  73.080  1.00  0.78           C  
ATOM    175  CE  LYS A  99      22.724  18.420  71.635  1.00  0.78           C  
ATOM    176  NZ  LYS A  99      21.778  19.455  71.185  1.00  0.78           N  
ATOM    177  N   GLY A 100      26.494  15.725  74.708  1.00  0.83           N  
ATOM    178  CA  GLY A 100      27.885  16.121  74.509  1.00  0.83           C  
ATOM    179  C   GLY A 100      28.890  15.292  75.262  1.00  0.83           C  
ATOM    180  O   GLY A 100      30.079  15.332  74.941  1.00  0.83           O  
ATOM    181  N   ASP A 101      28.462  14.474  76.242  1.00  0.80           N  
ATOM    182  CA  ASP A 101      29.335  13.520  76.899  1.00  0.80           C  
ATOM    183  C   ASP A 101      29.900  12.494  75.918  1.00  0.80           C  
ATOM    184  O   ASP A 101      29.199  11.961  75.054  1.00  0.80           O  
ATOM    185  CB  ASP A 101      28.603  12.756  78.033  1.00  0.80           C  
ATOM    186  CG  ASP A 101      28.392  13.606  79.278  1.00  0.80           C  
ATOM    187  OD1 ASP A 101      29.031  14.679  79.392  1.00  0.80           O  
ATOM    188  OD2 ASP A 101      27.615  13.149  80.161  1.00  0.80           O  
ATOM    189  N   GLN A 102      31.206  12.189  76.038  1.00  0.80           N  
ATOM    190  CA  GLN A 102      31.853  11.186  75.221  1.00  0.80           C  
ATOM    191  C   GLN A 102      32.027   9.903  76.003  1.00  0.80           C  
ATOM    192  O   GLN A 102      32.263   9.900  77.216  1.00  0.80           O  
ATOM    193  CB  GLN A 102      33.227  11.643  74.682  1.00  0.80           C  
ATOM    194  CG  GLN A 102      33.130  12.761  73.623  1.00  0.80           C  
ATOM    195  CD  GLN A 102      34.497  13.042  73.005  1.00  0.80           C  
ATOM    196  OE1 GLN A 102      34.905  12.422  72.026  1.00  0.80           O  
ATOM    197  NE2 GLN A 102      35.239  14.007  73.595  1.00  0.80           N  
ATOM    198  N   MET A 103      31.895   8.758  75.314  1.00  0.81           N  
ATOM    199  CA  MET A 103      31.876   7.462  75.948  1.00  0.81           C  
ATOM    200  C   MET A 103      32.622   6.446  75.117  1.00  0.81           C  
ATOM    201  O   MET A 103      32.608   6.470  73.886  1.00  0.81           O  
ATOM    202  CB  MET A 103      30.436   6.928  76.150  1.00  0.81           C  
ATOM    203  CG  MET A 103      29.494   7.946  76.814  1.00  0.81           C  
ATOM    204  SD  MET A 103      27.845   7.313  77.213  1.00  0.81           S  
ATOM    205  CE  MET A 103      28.366   6.154  78.506  1.00  0.81           C  
ATOM    206  N   VAL A 104      33.291   5.500  75.790  1.00  0.82           N  
ATOM    207  CA  VAL A 104      33.984   4.403  75.149  1.00  0.82           C  
ATOM    208  C   VAL A 104      33.042   3.220  75.070  1.00  0.82           C  
ATOM    209  O   VAL A 104      32.582   2.707  76.091  1.00  0.82           O  
ATOM    210  CB  VAL A 104      35.224   3.979  75.928  1.00  0.82           C  
ATOM    211  CG1 VAL A 104      35.849   2.697  75.342  1.00  0.82           C  
ATOM    212  CG2 VAL A 104      36.265   5.109  75.917  1.00  0.82           C  
ATOM    213  N   VAL A 105      32.737   2.746  73.851  1.00  0.80           N  
ATOM    214  CA  VAL A 105      31.947   1.546  73.621  1.00  0.80           C  
ATOM    215  C   VAL A 105      32.713   0.304  74.034  1.00  0.80           C  
ATOM    216  O   VAL A 105      33.834   0.073  73.572  1.00  0.80           O  
ATOM    217  CB  VAL A 105      31.531   1.434  72.161  1.00  0.80           C  
ATOM    218  CG1 VAL A 105      30.904   0.065  71.832  1.00  0.80           C  
ATOM    219  CG2 VAL A 105      30.527   2.554  71.841  1.00  0.80           C  
ATOM    220  N   LEU A 106      32.124  -0.522  74.919  1.00  0.79           N  
ATOM    221  CA  LEU A 106      32.745  -1.747  75.380  1.00  0.79           C  
ATOM    222  C   LEU A 106      32.066  -2.955  74.753  1.00  0.79           C  
ATOM    223  O   LEU A 106      32.685  -4.001  74.582  1.00  0.79           O  
ATOM    224  CB  LEU A 106      32.660  -1.864  76.923  1.00  0.79           C  
ATOM    225  CG  LEU A 106      33.360  -0.735  77.709  1.00  0.79           C  
ATOM    226  CD1 LEU A 106      33.141  -0.928  79.212  1.00  0.79           C  
ATOM    227  CD2 LEU A 106      34.864  -0.655  77.413  1.00  0.79           C  
ATOM    228  N   GLU A 107      30.785  -2.814  74.348  1.00  0.75           N  
ATOM    229  CA  GLU A 107      30.021  -3.916  73.798  1.00  0.75           C  
ATOM    230  C   GLU A 107      28.788  -3.410  73.054  1.00  0.75           C  
ATOM    231  O   GLU A 107      27.945  -2.707  73.616  1.00  0.75           O  
ATOM    232  CB  GLU A 107      29.641  -4.874  74.946  1.00  0.75           C  
ATOM    233  CG  GLU A 107      28.930  -6.195  74.605  1.00  0.75           C  
ATOM    234  CD  GLU A 107      28.938  -7.103  75.839  1.00  0.75           C  
ATOM    235  OE1 GLU A 107      28.767  -6.571  76.973  1.00  0.75           O  
ATOM    236  OE2 GLU A 107      29.144  -8.330  75.659  1.00  0.75           O  
ATOM    237  N   GLU A 108      28.682  -3.726  71.742  1.00  0.74           N  
ATOM    238  CA  GLU A 108      27.554  -3.384  70.889  1.00  0.74           C  
ATOM    239  C   GLU A 108      26.593  -4.579  70.840  1.00  0.74           C  
ATOM    240  O   GLU A 108      26.969  -5.684  70.450  1.00  0.74           O  
ATOM    241  CB  GLU A 108      28.006  -2.984  69.446  1.00  0.74           C  
ATOM    242  CG  GLU A 108      28.871  -1.690  69.358  1.00  0.74           C  
ATOM    243  CD  GLU A 108      29.243  -1.227  67.938  1.00  0.74           C  
ATOM    244  OE1 GLU A 108      29.900  -0.150  67.812  1.00  0.74           O  
ATOM    245  OE2 GLU A 108      28.887  -1.913  66.952  1.00  0.74           O  
ATOM    246  N   SER A 109      25.319  -4.408  71.262  1.00  0.76           N  
ATOM    247  CA  SER A 109      24.408  -5.537  71.458  1.00  0.76           C  
ATOM    248  C   SER A 109      22.931  -5.175  71.366  1.00  0.76           C  
ATOM    249  O   SER A 109      22.085  -5.659  72.113  1.00  0.76           O  
ATOM    250  CB  SER A 109      24.662  -6.305  72.785  1.00  0.76           C  
ATOM    251  OG  SER A 109      24.673  -5.427  73.911  1.00  0.76           O  
ATOM    252  N   GLY A 110      22.552  -4.338  70.376  1.00  0.78           N  
ATOM    253  CA  GLY A 110      21.147  -4.032  70.096  1.00  0.78           C  
ATOM    254  C   GLY A 110      20.697  -2.684  70.599  1.00  0.78           C  
ATOM    255  O   GLY A 110      21.361  -1.676  70.374  1.00  0.78           O  
ATOM    256  N   GLU A 111      19.514  -2.621  71.255  1.00  0.80           N  
ATOM    257  CA  GLU A 111      18.941  -1.395  71.802  1.00  0.80           C  
ATOM    258  C   GLU A 111      19.755  -0.829  72.964  1.00  0.80           C  
ATOM    259  O   GLU A 111      19.812   0.379  73.179  1.00  0.80           O  
ATOM    260  CB  GLU A 111      17.454  -1.566  72.236  1.00  0.80           C  
ATOM    261  CG  GLU A 111      16.453  -1.883  71.083  1.00  0.80           C  
ATOM    262  CD  GLU A 111      14.972  -1.983  71.505  1.00  0.80           C  
ATOM    263  OE1 GLU A 111      14.662  -1.882  72.718  1.00  0.80           O  
ATOM    264  OE2 GLU A 111      14.110  -2.172  70.599  1.00  0.80           O  
ATOM    265  N   TRP A 112      20.441  -1.701  73.731  1.00  0.81           N  
ATOM    266  CA  TRP A 112      21.271  -1.286  74.843  1.00  0.81           C  
ATOM    267  C   TRP A 112      22.714  -1.658  74.588  1.00  0.81           C  
ATOM    268  O   TRP A 112      23.014  -2.783  74.205  1.00  0.81           O  
ATOM    269  CB  TRP A 112      20.849  -1.966  76.165  1.00  0.81           C  
ATOM    270  CG  TRP A 112      19.477  -1.559  76.647  1.00  0.81           C  
ATOM    271  CD1 TRP A 112      18.273  -2.151  76.396  1.00  0.81           C  
ATOM    272  CD2 TRP A 112      19.204  -0.416  77.473  1.00  0.81           C  
ATOM    273  NE1 TRP A 112      17.273  -1.477  77.051  1.00  0.81           N  
ATOM    274  CE2 TRP A 112      17.807  -0.394  77.691  1.00  0.81           C  
ATOM    275  CE3 TRP A 112      20.026   0.565  78.011  1.00  0.81           C  
ATOM    276  CZ2 TRP A 112      17.216   0.604  78.447  1.00  0.81           C  
ATOM    277  CZ3 TRP A 112      19.425   1.584  78.758  1.00  0.81           C  
ATOM    278  CH2 TRP A 112      18.041   1.604  78.974  1.00  0.81           C  
ATOM    279  N   TRP A 113      23.651  -0.718  74.801  1.00  0.80           N  
ATOM    280  CA  TRP A 113      25.070  -0.954  74.608  1.00  0.80           C  
ATOM    281  C   TRP A 113      25.805  -0.766  75.915  1.00  0.80           C  
ATOM    282  O   TRP A 113      25.416   0.040  76.759  1.00  0.80           O  
ATOM    283  CB  TRP A 113      25.692  -0.008  73.550  1.00  0.80           C  
ATOM    284  CG  TRP A 113      25.331  -0.311  72.099  1.00  0.80           C  
ATOM    285  CD1 TRP A 113      24.527  -1.290  71.582  1.00  0.80           C  
ATOM    286  CD2 TRP A 113      25.858   0.418  70.993  1.00  0.80           C  
ATOM    287  NE1 TRP A 113      24.547  -1.233  70.215  1.00  0.80           N  
ATOM    288  CE2 TRP A 113      25.362  -0.224  69.807  1.00  0.80           C  
ATOM    289  CE3 TRP A 113      26.691   1.521  70.899  1.00  0.80           C  
ATOM    290  CZ2 TRP A 113      25.716   0.242  68.563  1.00  0.80           C  
ATOM    291  CZ3 TRP A 113      27.037   1.987  69.629  1.00  0.80           C  
ATOM    292  CH2 TRP A 113      26.565   1.346  68.471  1.00  0.80           C  
ATOM    293  N   ARG A 114      26.896  -1.521  76.129  1.00  0.77           N  
ATOM    294  CA  ARG A 114      27.732  -1.356  77.297  1.00  0.77           C  
ATOM    295  C   ARG A 114      28.833  -0.366  76.990  1.00  0.77           C  
ATOM    296  O   ARG A 114      29.522  -0.464  75.969  1.00  0.77           O  
ATOM    297  CB  ARG A 114      28.357  -2.688  77.755  1.00  0.77           C  
ATOM    298  CG  ARG A 114      29.143  -2.635  79.078  1.00  0.77           C  
ATOM    299  CD  ARG A 114      29.762  -3.991  79.422  1.00  0.77           C  
ATOM    300  NE  ARG A 114      30.702  -3.774  80.577  1.00  0.77           N  
ATOM    301  CZ  ARG A 114      31.405  -4.761  81.143  1.00  0.77           C  
ATOM    302  NH1 ARG A 114      32.288  -4.467  82.094  1.00  0.77           N  
ATOM    303  NH2 ARG A 114      31.234  -6.028  80.766  1.00  0.77           N  
ATOM    304  N   ALA A 115      29.032   0.623  77.870  1.00  0.85           N  
ATOM    305  CA  ALA A 115      29.972   1.673  77.613  1.00  0.85           C  
ATOM    306  C   ALA A 115      30.535   2.238  78.893  1.00  0.85           C  
ATOM    307  O   ALA A 115      30.018   2.010  79.987  1.00  0.85           O  
ATOM    308  CB  ALA A 115      29.299   2.786  76.789  1.00  0.85           C  
ATOM    309  N   ARG A 116      31.644   2.984  78.767  1.00  0.77           N  
ATOM    310  CA  ARG A 116      32.257   3.692  79.863  1.00  0.77           C  
ATOM    311  C   ARG A 116      32.214   5.174  79.582  1.00  0.77           C  
ATOM    312  O   ARG A 116      32.772   5.656  78.593  1.00  0.77           O  
ATOM    313  CB  ARG A 116      33.732   3.288  80.053  1.00  0.77           C  
ATOM    314  CG  ARG A 116      34.409   3.927  81.283  1.00  0.77           C  
ATOM    315  CD  ARG A 116      35.911   3.652  81.395  1.00  0.77           C  
ATOM    316  NE  ARG A 116      36.133   2.170  81.332  1.00  0.77           N  
ATOM    317  CZ  ARG A 116      36.851   1.514  80.411  1.00  0.77           C  
ATOM    318  NH1 ARG A 116      37.478   2.142  79.416  1.00  0.77           N  
ATOM    319  NH2 ARG A 116      36.918   0.190  80.483  1.00  0.77           N  
ATOM    320  N   SER A 117      31.552   5.949  80.458  1.00  0.81           N  
ATOM    321  CA  SER A 117      31.571   7.406  80.394  1.00  0.81           C  
ATOM    322  C   SER A 117      32.958   7.974  80.598  1.00  0.81           C  
ATOM    323  O   SER A 117      33.678   7.570  81.511  1.00  0.81           O  
ATOM    324  CB  SER A 117      30.614   8.045  81.436  1.00  0.81           C  
ATOM    325  OG  SER A 117      30.726   9.473  81.502  1.00  0.81           O  
ATOM    326  N   LEU A 118      33.386   8.945  79.773  1.00  0.77           N  
ATOM    327  CA  LEU A 118      34.679   9.567  79.979  1.00  0.77           C  
ATOM    328  C   LEU A 118      34.617  10.680  81.005  1.00  0.77           C  
ATOM    329  O   LEU A 118      35.626  11.005  81.625  1.00  0.77           O  
ATOM    330  CB  LEU A 118      35.289  10.078  78.656  1.00  0.77           C  
ATOM    331  CG  LEU A 118      35.630   8.957  77.652  1.00  0.77           C  
ATOM    332  CD1 LEU A 118      36.272   9.529  76.381  1.00  0.77           C  
ATOM    333  CD2 LEU A 118      36.556   7.902  78.272  1.00  0.77           C  
ATOM    334  N   ALA A 119      33.413  11.240  81.237  1.00  0.75           N  
ATOM    335  CA  ALA A 119      33.163  12.242  82.245  1.00  0.75           C  
ATOM    336  C   ALA A 119      33.169  11.678  83.659  1.00  0.75           C  
ATOM    337  O   ALA A 119      33.715  12.277  84.583  1.00  0.75           O  
ATOM    338  CB  ALA A 119      31.830  12.954  81.944  1.00  0.75           C  
ATOM    339  N   THR A 120      32.557  10.488  83.858  1.00  0.74           N  
ATOM    340  CA  THR A 120      32.397   9.914  85.189  1.00  0.74           C  
ATOM    341  C   THR A 120      33.182   8.637  85.428  1.00  0.74           C  
ATOM    342  O   THR A 120      33.271   8.166  86.559  1.00  0.74           O  
ATOM    343  CB  THR A 120      30.934   9.625  85.530  1.00  0.74           C  
ATOM    344  OG1 THR A 120      30.358   8.620  84.703  1.00  0.74           O  
ATOM    345  CG2 THR A 120      30.099  10.898  85.343  1.00  0.74           C  
ATOM    346  N   ARG A 121      33.755   8.029  84.370  1.00  0.71           N  
ATOM    347  CA  ARG A 121      34.553   6.807  84.413  1.00  0.71           C  
ATOM    348  C   ARG A 121      33.774   5.549  84.785  1.00  0.71           C  
ATOM    349  O   ARG A 121      34.348   4.481  84.984  1.00  0.71           O  
ATOM    350  CB  ARG A 121      35.838   6.936  85.268  1.00  0.71           C  
ATOM    351  CG  ARG A 121      36.743   8.134  84.913  1.00  0.71           C  
ATOM    352  CD  ARG A 121      38.117   7.760  84.345  1.00  0.71           C  
ATOM    353  NE  ARG A 121      37.986   7.574  82.858  1.00  0.71           N  
ATOM    354  CZ  ARG A 121      38.620   6.641  82.137  1.00  0.71           C  
ATOM    355  NH1 ARG A 121      39.193   5.587  82.701  1.00  0.71           N  
ATOM    356  NH2 ARG A 121      38.667   6.764  80.812  1.00  0.71           N  
ATOM    357  N   LYS A 122      32.433   5.629  84.823  1.00  0.75           N  
ATOM    358  CA  LYS A 122      31.585   4.524  85.211  1.00  0.75           C  
ATOM    359  C   LYS A 122      31.224   3.648  84.024  1.00  0.75           C  
ATOM    360  O   LYS A 122      30.949   4.147  82.930  1.00  0.75           O  
ATOM    361  CB  LYS A 122      30.283   5.033  85.877  1.00  0.75           C  
ATOM    362  CG  LYS A 122      30.541   5.945  87.086  1.00  0.75           C  
ATOM    363  CD  LYS A 122      29.251   6.458  87.746  1.00  0.75           C  
ATOM    364  CE  LYS A 122      29.537   7.498  88.834  1.00  0.75           C  
ATOM    365  NZ  LYS A 122      28.287   7.973  89.474  1.00  0.75           N  
ATOM    366  N   GLU A 123      31.223   2.315  84.223  1.00  0.75           N  
ATOM    367  CA  GLU A 123      30.795   1.353  83.229  1.00  0.75           C  
ATOM    368  C   GLU A 123      29.355   0.936  83.441  1.00  0.75           C  
ATOM    369  O   GLU A 123      28.904   0.741  84.568  1.00  0.75           O  
ATOM    370  CB  GLU A 123      31.650   0.069  83.227  1.00  0.75           C  
ATOM    371  CG  GLU A 123      33.155   0.320  82.989  1.00  0.75           C  
ATOM    372  CD  GLU A 123      33.893  -0.903  82.443  1.00  0.75           C  
ATOM    373  OE1 GLU A 123      33.272  -1.989  82.251  1.00  0.75           O  
ATOM    374  OE2 GLU A 123      35.109  -0.732  82.145  1.00  0.75           O  
ATOM    375  N   GLY A 124      28.590   0.793  82.345  1.00  0.82           N  
ATOM    376  CA  GLY A 124      27.197   0.396  82.438  1.00  0.82           C  
ATOM    377  C   GLY A 124      26.524   0.481  81.102  1.00  0.82           C  
ATOM    378  O   GLY A 124      27.166   0.605  80.059  1.00  0.82           O  
ATOM    379  N   TYR A 125      25.188   0.395  81.097  1.00  0.82           N  
ATOM    380  CA  TYR A 125      24.402   0.363  79.876  1.00  0.82           C  
ATOM    381  C   TYR A 125      23.890   1.724  79.421  1.00  0.82           C  
ATOM    382  O   TYR A 125      23.508   2.581  80.214  1.00  0.82           O  
ATOM    383  CB  TYR A 125      23.185  -0.586  79.997  1.00  0.82           C  
ATOM    384  CG  TYR A 125      23.649  -1.988  80.263  1.00  0.82           C  
ATOM    385  CD1 TYR A 125      24.190  -2.776  79.233  1.00  0.82           C  
ATOM    386  CD2 TYR A 125      23.574  -2.521  81.557  1.00  0.82           C  
ATOM    387  CE1 TYR A 125      24.658  -4.071  79.501  1.00  0.82           C  
ATOM    388  CE2 TYR A 125      24.051  -3.809  81.830  1.00  0.82           C  
ATOM    389  CZ  TYR A 125      24.593  -4.582  80.802  1.00  0.82           C  
ATOM    390  OH  TYR A 125      25.064  -5.874  81.092  1.00  0.82           O  
ATOM    391  N   ILE A 126      23.841   1.945  78.095  1.00  0.84           N  
ATOM    392  CA  ILE A 126      23.273   3.140  77.498  1.00  0.84           C  
ATOM    393  C   ILE A 126      22.335   2.757  76.360  1.00  0.84           C  
ATOM    394  O   ILE A 126      22.531   1.701  75.751  1.00  0.84           O  
ATOM    395  CB  ILE A 126      24.334   4.096  76.963  1.00  0.84           C  
ATOM    396  CG1 ILE A 126      25.281   3.417  75.951  1.00  0.84           C  
ATOM    397  CG2 ILE A 126      25.125   4.656  78.155  1.00  0.84           C  
ATOM    398  CD1 ILE A 126      26.269   4.383  75.295  1.00  0.84           C  
ATOM    399  N   PRO A 127      21.295   3.518  76.026  1.00  0.87           N  
ATOM    400  CA  PRO A 127      20.553   3.359  74.780  1.00  0.87           C  
ATOM    401  C   PRO A 127      21.401   3.585  73.553  1.00  0.87           C  
ATOM    402  O   PRO A 127      22.033   4.640  73.442  1.00  0.87           O  
ATOM    403  CB  PRO A 127      19.434   4.407  74.844  1.00  0.87           C  
ATOM    404  CG  PRO A 127      19.368   4.824  76.314  1.00  0.87           C  
ATOM    405  CD  PRO A 127      20.807   4.664  76.791  1.00  0.87           C  
ATOM    406  N   SER A 128      21.406   2.664  72.584  1.00  0.85           N  
ATOM    407  CA  SER A 128      22.200   2.811  71.378  1.00  0.85           C  
ATOM    408  C   SER A 128      21.761   3.958  70.487  1.00  0.85           C  
ATOM    409  O   SER A 128      22.568   4.577  69.804  1.00  0.85           O  
ATOM    410  CB  SER A 128      22.260   1.500  70.571  1.00  0.85           C  
ATOM    411  OG  SER A 128      20.961   1.028  70.216  1.00  0.85           O  
ATOM    412  N   ASN A 129      20.467   4.328  70.536  1.00  0.83           N  
ATOM    413  CA  ASN A 129      19.896   5.359  69.698  1.00  0.83           C  
ATOM    414  C   ASN A 129      19.973   6.757  70.304  1.00  0.83           C  
ATOM    415  O   ASN A 129      19.369   7.697  69.795  1.00  0.83           O  
ATOM    416  CB  ASN A 129      18.425   5.002  69.337  1.00  0.83           C  
ATOM    417  CG  ASN A 129      17.501   4.963  70.558  1.00  0.83           C  
ATOM    418  OD1 ASN A 129      17.841   4.441  71.619  1.00  0.83           O  
ATOM    419  ND2 ASN A 129      16.287   5.539  70.404  1.00  0.83           N  
ATOM    420  N   TYR A 130      20.727   6.919  71.409  1.00  0.84           N  
ATOM    421  CA  TYR A 130      20.975   8.206  72.033  1.00  0.84           C  
ATOM    422  C   TYR A 130      22.400   8.663  71.763  1.00  0.84           C  
ATOM    423  O   TYR A 130      22.812   9.743  72.193  1.00  0.84           O  
ATOM    424  CB  TYR A 130      20.794   8.116  73.573  1.00  0.84           C  
ATOM    425  CG  TYR A 130      19.387   8.391  74.037  1.00  0.84           C  
ATOM    426  CD1 TYR A 130      18.323   7.537  73.706  1.00  0.84           C  
ATOM    427  CD2 TYR A 130      19.133   9.477  74.893  1.00  0.84           C  
ATOM    428  CE1 TYR A 130      17.042   7.748  74.233  1.00  0.84           C  
ATOM    429  CE2 TYR A 130      17.850   9.696  75.415  1.00  0.84           C  
ATOM    430  CZ  TYR A 130      16.807   8.823  75.092  1.00  0.84           C  
ATOM    431  OH  TYR A 130      15.528   9.003  75.650  1.00  0.84           O  
ATOM    432  N   VAL A 131      23.189   7.857  71.030  1.00  0.85           N  
ATOM    433  CA  VAL A 131      24.582   8.146  70.777  1.00  0.85           C  
ATOM    434  C   VAL A 131      24.907   7.944  69.313  1.00  0.85           C  
ATOM    435  O   VAL A 131      24.191   7.273  68.575  1.00  0.85           O  
ATOM    436  CB  VAL A 131      25.549   7.297  71.610  1.00  0.85           C  
ATOM    437  CG1 VAL A 131      25.341   7.564  73.110  1.00  0.85           C  
ATOM    438  CG2 VAL A 131      25.377   5.792  71.322  1.00  0.85           C  
ATOM    439  N   ALA A 132      26.034   8.519  68.860  1.00  0.84           N  
ATOM    440  CA  ALA A 132      26.570   8.249  67.548  1.00  0.84           C  
ATOM    441  C   ALA A 132      28.067   8.446  67.599  1.00  0.84           C  
ATOM    442  O   ALA A 132      28.598   9.050  68.532  1.00  0.84           O  
ATOM    443  CB  ALA A 132      25.969   9.168  66.472  1.00  0.84           C  
ATOM    444  N   ARG A 133      28.813   7.899  66.618  1.00  0.72           N  
ATOM    445  CA  ARG A 133      30.262   8.030  66.560  1.00  0.72           C  
ATOM    446  C   ARG A 133      30.722   9.490  66.471  1.00  0.72           C  
ATOM    447  O   ARG A 133      30.089  10.325  65.828  1.00  0.72           O  
ATOM    448  CB  ARG A 133      30.851   7.140  65.427  1.00  0.72           C  
ATOM    449  CG  ARG A 133      30.729   5.625  65.735  1.00  0.72           C  
ATOM    450  CD  ARG A 133      30.766   4.691  64.515  1.00  0.72           C  
ATOM    451  NE  ARG A 133      30.421   3.300  64.983  1.00  0.72           N  
ATOM    452  CZ  ARG A 133      31.260   2.261  65.106  1.00  0.72           C  
ATOM    453  NH1 ARG A 133      32.534   2.339  64.739  1.00  0.72           N  
ATOM    454  NH2 ARG A 133      30.807   1.098  65.567  1.00  0.72           N  
ATOM    455  N   VAL A 134      31.823   9.845  67.168  1.00  0.77           N  
ATOM    456  CA  VAL A 134      32.301  11.224  67.264  1.00  0.77           C  
ATOM    457  C   VAL A 134      32.627  11.834  65.904  1.00  0.77           C  
ATOM    458  O   VAL A 134      33.289  11.229  65.065  1.00  0.77           O  
ATOM    459  CB  VAL A 134      33.504  11.344  68.198  1.00  0.77           C  
ATOM    460  CG1 VAL A 134      33.976  12.802  68.367  1.00  0.77           C  
ATOM    461  CG2 VAL A 134      33.134  10.776  69.575  1.00  0.77           C  
ATOM    462  N   ASN A 135      32.116  13.058  65.654  1.00  0.67           N  
ATOM    463  CA  ASN A 135      32.264  13.804  64.411  1.00  0.67           C  
ATOM    464  C   ASN A 135      31.746  13.096  63.162  1.00  0.67           C  
ATOM    465  O   ASN A 135      32.215  13.332  62.050  1.00  0.67           O  
ATOM    466  CB  ASN A 135      33.707  14.326  64.205  1.00  0.67           C  
ATOM    467  CG  ASN A 135      34.128  15.151  65.413  1.00  0.67           C  
ATOM    468  OD1 ASN A 135      33.342  15.891  66.010  1.00  0.67           O  
ATOM    469  ND2 ASN A 135      35.412  15.022  65.819  1.00  0.67           N  
ATOM    470  N   SER A 136      30.716  12.240  63.313  1.00  0.72           N  
ATOM    471  CA  SER A 136      29.962  11.692  62.201  1.00  0.72           C  
ATOM    472  C   SER A 136      28.857  12.645  61.800  1.00  0.72           C  
ATOM    473  O   SER A 136      28.624  13.652  62.450  1.00  0.72           O  
ATOM    474  CB  SER A 136      29.390  10.273  62.494  1.00  0.72           C  
ATOM    475  OG  SER A 136      28.126  10.288  63.171  1.00  0.72           O  
ATOM    476  N   LEU A 137      28.105  12.357  60.718  1.00  0.77           N  
ATOM    477  CA  LEU A 137      27.017  13.224  60.291  1.00  0.77           C  
ATOM    478  C   LEU A 137      25.903  13.369  61.315  1.00  0.77           C  
ATOM    479  O   LEU A 137      25.227  14.384  61.375  1.00  0.77           O  
ATOM    480  CB  LEU A 137      26.409  12.776  58.939  1.00  0.77           C  
ATOM    481  CG  LEU A 137      27.178  13.243  57.686  1.00  0.77           C  
ATOM    482  CD1 LEU A 137      26.552  12.657  56.411  1.00  0.77           C  
ATOM    483  CD2 LEU A 137      27.189  14.776  57.593  1.00  0.77           C  
ATOM    484  N   GLU A 138      25.698  12.356  62.170  1.00  0.74           N  
ATOM    485  CA  GLU A 138      24.585  12.297  63.092  1.00  0.74           C  
ATOM    486  C   GLU A 138      24.771  13.187  64.311  1.00  0.74           C  
ATOM    487  O   GLU A 138      23.846  13.414  65.082  1.00  0.74           O  
ATOM    488  CB  GLU A 138      24.333  10.827  63.486  1.00  0.74           C  
ATOM    489  CG  GLU A 138      24.326   9.908  62.239  1.00  0.74           C  
ATOM    490  CD  GLU A 138      24.189   8.422  62.550  1.00  0.74           C  
ATOM    491  OE1 GLU A 138      23.176   8.028  63.170  1.00  0.74           O  
ATOM    492  OE2 GLU A 138      25.065   7.661  62.058  1.00  0.74           O  
ATOM    493  N   THR A 139      25.991  13.730  64.505  1.00  0.77           N  
ATOM    494  CA  THR A 139      26.296  14.674  65.568  1.00  0.77           C  
ATOM    495  C   THR A 139      25.797  16.082  65.272  1.00  0.77           C  
ATOM    496  O   THR A 139      25.577  16.882  66.179  1.00  0.77           O  
ATOM    497  CB  THR A 139      27.796  14.755  65.864  1.00  0.77           C  
ATOM    498  OG1 THR A 139      28.534  15.252  64.757  1.00  0.77           O  
ATOM    499  CG2 THR A 139      28.342  13.351  66.154  1.00  0.77           C  
ATOM    500  N   GLU A 140      25.603  16.400  63.979  1.00  0.76           N  
ATOM    501  CA  GLU A 140      25.208  17.704  63.495  1.00  0.76           C  
ATOM    502  C   GLU A 140      23.711  17.956  63.606  1.00  0.76           C  
ATOM    503  O   GLU A 140      22.886  17.186  63.118  1.00  0.76           O  
ATOM    504  CB  GLU A 140      25.593  17.854  62.008  1.00  0.76           C  
ATOM    505  CG  GLU A 140      27.115  17.894  61.730  1.00  0.76           C  
ATOM    506  CD  GLU A 140      27.766  19.273  61.884  1.00  0.76           C  
ATOM    507  OE1 GLU A 140      27.051  20.271  62.209  1.00  0.76           O  
ATOM    508  OE2 GLU A 140      28.983  19.363  61.587  1.00  0.76           O  
ATOM    509  N   GLU A 141      23.314  19.101  64.200  1.00  0.78           N  
ATOM    510  CA  GLU A 141      21.933  19.477  64.489  1.00  0.78           C  
ATOM    511  C   GLU A 141      21.025  19.610  63.268  1.00  0.78           C  
ATOM    512  O   GLU A 141      19.802  19.572  63.362  1.00  0.78           O  
ATOM    513  CB  GLU A 141      21.910  20.844  65.216  1.00  0.78           C  
ATOM    514  CG  GLU A 141      22.699  20.894  66.553  1.00  0.78           C  
ATOM    515  CD  GLU A 141      21.977  20.330  67.779  1.00  0.78           C  
ATOM    516  OE1 GLU A 141      20.804  19.898  67.705  1.00  0.78           O  
ATOM    517  OE2 GLU A 141      22.615  20.341  68.871  1.00  0.78           O  
ATOM    518  N   TRP A 142      21.610  19.778  62.067  1.00  0.85           N  
ATOM    519  CA  TRP A 142      20.877  19.889  60.826  1.00  0.85           C  
ATOM    520  C   TRP A 142      20.772  18.569  60.073  1.00  0.85           C  
ATOM    521  O   TRP A 142      20.193  18.528  58.985  1.00  0.85           O  
ATOM    522  CB  TRP A 142      21.500  20.986  59.910  1.00  0.85           C  
ATOM    523  CG  TRP A 142      23.027  20.990  59.841  1.00  0.85           C  
ATOM    524  CD1 TRP A 142      23.888  21.717  60.615  1.00  0.85           C  
ATOM    525  CD2 TRP A 142      23.822  20.108  59.050  1.00  0.85           C  
ATOM    526  NE1 TRP A 142      25.169  21.291  60.403  1.00  0.85           N  
ATOM    527  CE2 TRP A 142      25.185  20.351  59.420  1.00  0.85           C  
ATOM    528  CE3 TRP A 142      23.514  19.136  58.115  1.00  0.85           C  
ATOM    529  CZ2 TRP A 142      26.197  19.614  58.855  1.00  0.85           C  
ATOM    530  CZ3 TRP A 142      24.545  18.345  57.606  1.00  0.85           C  
ATOM    531  CH2 TRP A 142      25.877  18.578  57.976  1.00  0.85           C  
ATOM    532  N   PHE A 143      21.290  17.452  60.623  1.00  0.86           N  
ATOM    533  CA  PHE A 143      21.275  16.176  59.938  1.00  0.86           C  
ATOM    534  C   PHE A 143      20.281  15.200  60.551  1.00  0.86           C  
ATOM    535  O   PHE A 143      20.254  14.945  61.753  1.00  0.86           O  
ATOM    536  CB  PHE A 143      22.687  15.549  59.896  1.00  0.86           C  
ATOM    537  CG  PHE A 143      22.721  14.333  59.006  1.00  0.86           C  
ATOM    538  CD1 PHE A 143      22.757  14.466  57.609  1.00  0.86           C  
ATOM    539  CD2 PHE A 143      22.619  13.048  59.563  1.00  0.86           C  
ATOM    540  CE1 PHE A 143      22.654  13.339  56.783  1.00  0.86           C  
ATOM    541  CE2 PHE A 143      22.519  11.921  58.740  1.00  0.86           C  
ATOM    542  CZ  PHE A 143      22.522  12.066  57.348  1.00  0.86           C  
ATOM    543  N   PHE A 144      19.427  14.612  59.695  1.00  0.85           N  
ATOM    544  CA  PHE A 144      18.341  13.754  60.113  1.00  0.85           C  
ATOM    545  C   PHE A 144      18.439  12.413  59.400  1.00  0.85           C  
ATOM    546  O   PHE A 144      18.270  12.301  58.186  1.00  0.85           O  
ATOM    547  CB  PHE A 144      16.971  14.420  59.817  1.00  0.85           C  
ATOM    548  CG  PHE A 144      16.704  15.584  60.743  1.00  0.85           C  
ATOM    549  CD1 PHE A 144      17.387  16.808  60.606  1.00  0.85           C  
ATOM    550  CD2 PHE A 144      15.746  15.469  61.763  1.00  0.85           C  
ATOM    551  CE1 PHE A 144      17.146  17.874  61.479  1.00  0.85           C  
ATOM    552  CE2 PHE A 144      15.500  16.533  62.639  1.00  0.85           C  
ATOM    553  CZ  PHE A 144      16.208  17.731  62.503  1.00  0.85           C  
ATOM    554  N   LYS A 145      18.706  11.329  60.153  1.00  0.80           N  
ATOM    555  CA  LYS A 145      18.953  10.021  59.577  1.00  0.80           C  
ATOM    556  C   LYS A 145      17.696   9.186  59.468  1.00  0.80           C  
ATOM    557  O   LYS A 145      16.947   9.033  60.428  1.00  0.80           O  
ATOM    558  CB  LYS A 145      19.999   9.236  60.403  1.00  0.80           C  
ATOM    559  CG  LYS A 145      20.297   7.821  59.869  1.00  0.80           C  
ATOM    560  CD  LYS A 145      21.524   7.196  60.537  1.00  0.80           C  
ATOM    561  CE  LYS A 145      22.667   6.841  59.585  1.00  0.80           C  
ATOM    562  NZ  LYS A 145      23.070   8.034  58.809  1.00  0.80           N  
ATOM    563  N   GLY A 146      17.443   8.586  58.283  1.00  0.82           N  
ATOM    564  CA  GLY A 146      16.337   7.636  58.134  1.00  0.82           C  
ATOM    565  C   GLY A 146      14.985   8.245  57.888  1.00  0.82           C  
ATOM    566  O   GLY A 146      13.962   7.569  57.958  1.00  0.82           O  
ATOM    567  N   ILE A 147      14.939   9.544  57.593  1.00  0.84           N  
ATOM    568  CA  ILE A 147      13.713  10.292  57.419  1.00  0.84           C  
ATOM    569  C   ILE A 147      13.291  10.284  55.947  1.00  0.84           C  
ATOM    570  O   ILE A 147      14.033  10.727  55.059  1.00  0.84           O  
ATOM    571  CB  ILE A 147      13.910  11.715  57.955  1.00  0.84           C  
ATOM    572  CG1 ILE A 147      13.665  11.823  59.475  1.00  0.84           C  
ATOM    573  CG2 ILE A 147      12.968  12.726  57.290  1.00  0.84           C  
ATOM    574  CD1 ILE A 147      14.742  11.194  60.349  1.00  0.84           C  
ATOM    575  N   SER A 148      12.070   9.784  55.640  1.00  0.86           N  
ATOM    576  CA  SER A 148      11.472   9.833  54.311  1.00  0.86           C  
ATOM    577  C   SER A 148      11.244  11.247  53.819  1.00  0.86           C  
ATOM    578  O   SER A 148      11.338  12.219  54.572  1.00  0.86           O  
ATOM    579  CB  SER A 148      10.140   9.024  54.186  1.00  0.86           C  
ATOM    580  OG  SER A 148       9.018   9.613  54.818  1.00  0.86           O  
ATOM    581  N   ARG A 149      10.916  11.444  52.530  1.00  0.83           N  
ATOM    582  CA  ARG A 149      10.500  12.745  52.035  1.00  0.83           C  
ATOM    583  C   ARG A 149       9.261  13.258  52.756  1.00  0.83           C  
ATOM    584  O   ARG A 149       9.177  14.432  53.117  1.00  0.83           O  
ATOM    585  CB  ARG A 149      10.265  12.717  50.502  1.00  0.83           C  
ATOM    586  CG  ARG A 149       9.641  14.006  49.925  1.00  0.83           C  
ATOM    587  CD  ARG A 149       9.546  14.076  48.397  1.00  0.83           C  
ATOM    588  NE  ARG A 149       8.817  12.868  47.910  1.00  0.83           N  
ATOM    589  CZ  ARG A 149       7.496  12.838  47.690  1.00  0.83           C  
ATOM    590  NH1 ARG A 149       6.740  13.904  47.896  1.00  0.83           N  
ATOM    591  NH2 ARG A 149       6.931  11.716  47.266  1.00  0.83           N  
ATOM    592  N   LYS A 150       8.287  12.364  53.009  1.00  0.87           N  
ATOM    593  CA  LYS A 150       7.061  12.699  53.690  1.00  0.87           C  
ATOM    594  C   LYS A 150       7.239  12.990  55.173  1.00  0.87           C  
ATOM    595  O   LYS A 150       6.640  13.910  55.727  1.00  0.87           O  
ATOM    596  CB  LYS A 150       6.025  11.590  53.460  1.00  0.87           C  
ATOM    597  CG  LYS A 150       4.612  11.967  53.915  1.00  0.87           C  
ATOM    598  CD  LYS A 150       4.011  13.129  53.111  1.00  0.87           C  
ATOM    599  CE  LYS A 150       2.598  13.493  53.559  1.00  0.87           C  
ATOM    600  NZ  LYS A 150       2.063  14.557  52.695  1.00  0.87           N  
ATOM    601  N   ASP A 151       8.106  12.226  55.859  1.00  0.87           N  
ATOM    602  CA  ASP A 151       8.446  12.443  57.253  1.00  0.87           C  
ATOM    603  C   ASP A 151       9.144  13.778  57.470  1.00  0.87           C  
ATOM    604  O   ASP A 151       8.876  14.497  58.430  1.00  0.87           O  
ATOM    605  CB  ASP A 151       9.274  11.265  57.806  1.00  0.87           C  
ATOM    606  CG  ASP A 151       8.429   9.994  57.749  1.00  0.87           C  
ATOM    607  OD1 ASP A 151       7.268  10.002  58.233  1.00  0.87           O  
ATOM    608  OD2 ASP A 151       8.939   8.994  57.178  1.00  0.87           O  
ATOM    609  N   ALA A 152      10.022  14.181  56.529  1.00  0.91           N  
ATOM    610  CA  ALA A 152      10.652  15.483  56.534  1.00  0.91           C  
ATOM    611  C   ALA A 152       9.654  16.624  56.439  1.00  0.91           C  
ATOM    612  O   ALA A 152       9.736  17.612  57.164  1.00  0.91           O  
ATOM    613  CB  ALA A 152      11.647  15.569  55.366  1.00  0.91           C  
ATOM    614  N   GLU A 153       8.648  16.471  55.562  1.00  0.87           N  
ATOM    615  CA  GLU A 153       7.533  17.384  55.433  1.00  0.87           C  
ATOM    616  C   GLU A 153       6.673  17.492  56.686  1.00  0.87           C  
ATOM    617  O   GLU A 153       6.371  18.591  57.154  1.00  0.87           O  
ATOM    618  CB  GLU A 153       6.698  16.933  54.221  1.00  0.87           C  
ATOM    619  CG  GLU A 153       5.352  17.652  54.023  1.00  0.87           C  
ATOM    620  CD  GLU A 153       4.603  17.078  52.834  1.00  0.87           C  
ATOM    621  OE1 GLU A 153       3.371  16.860  52.993  1.00  0.87           O  
ATOM    622  OE2 GLU A 153       5.229  16.797  51.781  1.00  0.87           O  
ATOM    623  N   ARG A 154       6.317  16.347  57.311  1.00  0.81           N  
ATOM    624  CA  ARG A 154       5.589  16.326  58.569  1.00  0.81           C  
ATOM    625  C   ARG A 154       6.351  17.000  59.702  1.00  0.81           C  
ATOM    626  O   ARG A 154       5.794  17.789  60.460  1.00  0.81           O  
ATOM    627  CB  ARG A 154       5.235  14.880  59.007  1.00  0.81           C  
ATOM    628  CG  ARG A 154       4.165  14.184  58.138  1.00  0.81           C  
ATOM    629  CD  ARG A 154       3.765  12.801  58.677  1.00  0.81           C  
ATOM    630  NE  ARG A 154       2.753  12.208  57.749  1.00  0.81           N  
ATOM    631  CZ  ARG A 154       2.885  11.146  56.944  1.00  0.81           C  
ATOM    632  NH1 ARG A 154       3.941  10.348  56.962  1.00  0.81           N  
ATOM    633  NH2 ARG A 154       1.887  10.911  56.086  1.00  0.81           N  
ATOM    634  N   GLN A 155       7.662  16.717  59.817  1.00  0.82           N  
ATOM    635  CA  GLN A 155       8.525  17.304  60.821  1.00  0.82           C  
ATOM    636  C   GLN A 155       8.721  18.809  60.656  1.00  0.82           C  
ATOM    637  O   GLN A 155       8.645  19.571  61.615  1.00  0.82           O  
ATOM    638  CB  GLN A 155       9.887  16.572  60.784  1.00  0.82           C  
ATOM    639  CG  GLN A 155      10.828  16.838  61.983  1.00  0.82           C  
ATOM    640  CD  GLN A 155      10.859  15.692  62.996  1.00  0.82           C  
ATOM    641  OE1 GLN A 155      10.080  14.742  62.968  1.00  0.82           O  
ATOM    642  NE2 GLN A 155      11.837  15.771  63.930  1.00  0.82           N  
ATOM    643  N   LEU A 156       8.950  19.290  59.415  1.00  0.85           N  
ATOM    644  CA  LEU A 156       9.133  20.706  59.128  1.00  0.85           C  
ATOM    645  C   LEU A 156       7.885  21.557  59.364  1.00  0.85           C  
ATOM    646  O   LEU A 156       7.968  22.705  59.809  1.00  0.85           O  
ATOM    647  CB  LEU A 156       9.686  20.932  57.696  1.00  0.85           C  
ATOM    648  CG  LEU A 156      11.218  21.117  57.601  1.00  0.85           C  
ATOM    649  CD1 LEU A 156      11.999  19.897  58.083  1.00  0.85           C  
ATOM    650  CD2 LEU A 156      11.642  21.426  56.163  1.00  0.85           C  
ATOM    651  N   LEU A 157       6.686  21.014  59.075  1.00  0.81           N  
ATOM    652  CA  LEU A 157       5.436  21.742  59.226  1.00  0.81           C  
ATOM    653  C   LEU A 157       4.862  21.623  60.635  1.00  0.81           C  
ATOM    654  O   LEU A 157       3.847  22.239  60.965  1.00  0.81           O  
ATOM    655  CB  LEU A 157       4.381  21.236  58.212  1.00  0.81           C  
ATOM    656  CG  LEU A 157       4.693  21.569  56.741  1.00  0.81           C  
ATOM    657  CD1 LEU A 157       3.687  20.874  55.812  1.00  0.81           C  
ATOM    658  CD2 LEU A 157       4.682  23.082  56.485  1.00  0.81           C  
ATOM    659  N   ALA A 158       5.522  20.860  61.528  1.00  0.81           N  
ATOM    660  CA  ALA A 158       5.227  20.856  62.942  1.00  0.81           C  
ATOM    661  C   ALA A 158       5.537  22.151  63.663  1.00  0.81           C  
ATOM    662  O   ALA A 158       6.561  22.760  63.322  1.00  0.81           O  
ATOM    663  CB  ALA A 158       5.965  19.722  63.656  1.00  0.81           C  
ATOM    664  N   PRO A 159       4.747  22.634  64.634  1.00  0.75           N  
ATOM    665  CA  PRO A 159       5.057  23.750  65.525  1.00  0.75           C  
ATOM    666  C   PRO A 159       6.488  23.893  66.016  1.00  0.75           C  
ATOM    667  O   PRO A 159       7.176  22.908  66.263  1.00  0.75           O  
ATOM    668  CB  PRO A 159       4.040  23.646  66.681  1.00  0.75           C  
ATOM    669  CG  PRO A 159       3.082  22.503  66.316  1.00  0.75           C  
ATOM    670  CD  PRO A 159       3.378  22.181  64.857  1.00  0.75           C  
ATOM    671  N   GLY A 160       6.946  25.149  66.162  1.00  0.81           N  
ATOM    672  CA  GLY A 160       8.303  25.471  66.589  1.00  0.81           C  
ATOM    673  C   GLY A 160       9.204  25.816  65.440  1.00  0.81           C  
ATOM    674  O   GLY A 160      10.268  26.394  65.626  1.00  0.81           O  
ATOM    675  N   ASN A 161       8.775  25.509  64.206  1.00  0.80           N  
ATOM    676  CA  ASN A 161       9.536  25.784  63.008  1.00  0.80           C  
ATOM    677  C   ASN A 161       8.993  26.989  62.244  1.00  0.80           C  
ATOM    678  O   ASN A 161       7.843  27.394  62.419  1.00  0.80           O  
ATOM    679  CB  ASN A 161       9.518  24.546  62.091  1.00  0.80           C  
ATOM    680  CG  ASN A 161      10.225  23.381  62.778  1.00  0.80           C  
ATOM    681  OD1 ASN A 161      11.455  23.326  62.881  1.00  0.80           O  
ATOM    682  ND2 ASN A 161       9.435  22.396  63.249  1.00  0.80           N  
ATOM    683  N   VAL A 162       9.818  27.586  61.358  1.00  0.79           N  
ATOM    684  CA  VAL A 162       9.534  28.850  60.690  1.00  0.79           C  
ATOM    685  C   VAL A 162      10.081  28.840  59.264  1.00  0.79           C  
ATOM    686  O   VAL A 162      10.573  27.826  58.770  1.00  0.79           O  
ATOM    687  CB  VAL A 162      10.101  30.069  61.423  1.00  0.79           C  
ATOM    688  CG1 VAL A 162       9.302  30.356  62.708  1.00  0.79           C  
ATOM    689  CG2 VAL A 162      11.592  29.869  61.752  1.00  0.79           C  
ATOM    690  N   LEU A 163       9.968  29.961  58.512  1.00  0.81           N  
ATOM    691  CA  LEU A 163      10.565  30.105  57.188  1.00  0.81           C  
ATOM    692  C   LEU A 163      12.062  29.856  57.171  1.00  0.81           C  
ATOM    693  O   LEU A 163      12.822  30.352  58.006  1.00  0.81           O  
ATOM    694  CB  LEU A 163      10.354  31.510  56.582  1.00  0.81           C  
ATOM    695  CG  LEU A 163       8.932  31.806  56.093  1.00  0.81           C  
ATOM    696  CD1 LEU A 163       8.804  33.304  55.783  1.00  0.81           C  
ATOM    697  CD2 LEU A 163       8.623  30.977  54.843  1.00  0.81           C  
ATOM    698  N   GLY A 164      12.526  29.039  56.209  1.00  0.88           N  
ATOM    699  CA  GLY A 164      13.928  28.671  56.130  1.00  0.88           C  
ATOM    700  C   GLY A 164      14.328  27.604  57.111  1.00  0.88           C  
ATOM    701  O   GLY A 164      15.498  27.238  57.178  1.00  0.88           O  
ATOM    702  N   SER A 165      13.382  27.051  57.911  1.00  0.88           N  
ATOM    703  CA  SER A 165      13.654  25.855  58.699  1.00  0.88           C  
ATOM    704  C   SER A 165      14.031  24.708  57.786  1.00  0.88           C  
ATOM    705  O   SER A 165      13.375  24.455  56.772  1.00  0.88           O  
ATOM    706  CB  SER A 165      12.501  25.373  59.629  1.00  0.88           C  
ATOM    707  OG  SER A 165      12.368  26.136  60.829  1.00  0.88           O  
ATOM    708  N   PHE A 166      15.132  24.013  58.094  1.00  0.90           N  
ATOM    709  CA  PHE A 166      15.715  23.106  57.136  1.00  0.90           C  
ATOM    710  C   PHE A 166      16.239  21.822  57.743  1.00  0.90           C  
ATOM    711  O   PHE A 166      16.448  21.710  58.950  1.00  0.90           O  
ATOM    712  CB  PHE A 166      16.792  23.824  56.280  1.00  0.90           C  
ATOM    713  CG  PHE A 166      18.068  24.106  57.027  1.00  0.90           C  
ATOM    714  CD1 PHE A 166      18.174  25.181  57.924  1.00  0.90           C  
ATOM    715  CD2 PHE A 166      19.181  23.276  56.822  1.00  0.90           C  
ATOM    716  CE1 PHE A 166      19.373  25.424  58.604  1.00  0.90           C  
ATOM    717  CE2 PHE A 166      20.378  23.513  57.504  1.00  0.90           C  
ATOM    718  CZ  PHE A 166      20.473  24.585  58.398  1.00  0.90           C  
ATOM    719  N   MET A 167      16.467  20.810  56.888  1.00  0.90           N  
ATOM    720  CA  MET A 167      17.176  19.615  57.284  1.00  0.90           C  
ATOM    721  C   MET A 167      17.911  19.021  56.106  1.00  0.90           C  
ATOM    722  O   MET A 167      17.470  19.125  54.959  1.00  0.90           O  
ATOM    723  CB  MET A 167      16.271  18.515  57.905  1.00  0.90           C  
ATOM    724  CG  MET A 167      15.166  17.928  57.006  1.00  0.90           C  
ATOM    725  SD  MET A 167      14.513  16.330  57.587  1.00  0.90           S  
ATOM    726  CE  MET A 167      13.582  16.875  59.040  1.00  0.90           C  
ATOM    727  N   ILE A 168      19.045  18.353  56.373  1.00  0.91           N  
ATOM    728  CA  ILE A 168      19.720  17.493  55.420  1.00  0.91           C  
ATOM    729  C   ILE A 168      19.517  16.083  55.917  1.00  0.91           C  
ATOM    730  O   ILE A 168      19.587  15.799  57.110  1.00  0.91           O  
ATOM    731  CB  ILE A 168      21.203  17.808  55.244  1.00  0.91           C  
ATOM    732  CG1 ILE A 168      21.332  19.250  54.700  1.00  0.91           C  
ATOM    733  CG2 ILE A 168      21.886  16.778  54.311  1.00  0.91           C  
ATOM    734  CD1 ILE A 168      22.725  19.611  54.180  1.00  0.91           C  
ATOM    735  N   ARG A 169      19.202  15.159  55.006  1.00  0.85           N  
ATOM    736  CA  ARG A 169      18.803  13.826  55.357  1.00  0.85           C  
ATOM    737  C   ARG A 169      19.250  12.882  54.272  1.00  0.85           C  
ATOM    738  O   ARG A 169      19.564  13.300  53.156  1.00  0.85           O  
ATOM    739  CB  ARG A 169      17.260  13.758  55.493  1.00  0.85           C  
ATOM    740  CG  ARG A 169      16.508  14.253  54.237  1.00  0.85           C  
ATOM    741  CD  ARG A 169      14.988  14.245  54.383  1.00  0.85           C  
ATOM    742  NE  ARG A 169      14.381  14.822  53.136  1.00  0.85           N  
ATOM    743  CZ  ARG A 169      14.099  14.112  52.041  1.00  0.85           C  
ATOM    744  NH1 ARG A 169      14.344  12.808  52.002  1.00  0.85           N  
ATOM    745  NH2 ARG A 169      13.526  14.678  50.979  1.00  0.85           N  
ATOM    746  N   ASP A 170      19.296  11.571  54.567  1.00  0.85           N  
ATOM    747  CA  ASP A 170      19.520  10.544  53.571  1.00  0.85           C  
ATOM    748  C   ASP A 170      18.439  10.541  52.475  1.00  0.85           C  
ATOM    749  O   ASP A 170      17.239  10.656  52.742  1.00  0.85           O  
ATOM    750  CB  ASP A 170      19.554   9.150  54.249  1.00  0.85           C  
ATOM    751  CG  ASP A 170      20.592   9.053  55.361  1.00  0.85           C  
ATOM    752  OD1 ASP A 170      21.813   9.111  55.073  1.00  0.85           O  
ATOM    753  OD2 ASP A 170      20.172   8.870  56.537  1.00  0.85           O  
ATOM    754  N   SER A 171      18.825  10.422  51.190  1.00  0.83           N  
ATOM    755  CA  SER A 171      17.877  10.330  50.085  1.00  0.83           C  
ATOM    756  C   SER A 171      17.145   9.004  50.055  1.00  0.83           C  
ATOM    757  O   SER A 171      17.733   7.924  50.148  1.00  0.83           O  
ATOM    758  CB  SER A 171      18.516  10.569  48.693  1.00  0.83           C  
ATOM    759  OG  SER A 171      17.580  10.485  47.606  1.00  0.83           O  
ATOM    760  N   GLU A 172      15.814   9.075  49.921  1.00  0.76           N  
ATOM    761  CA  GLU A 172      14.920   7.947  49.813  1.00  0.76           C  
ATOM    762  C   GLU A 172      15.013   7.220  48.472  1.00  0.76           C  
ATOM    763  O   GLU A 172      15.159   6.002  48.416  1.00  0.76           O  
ATOM    764  CB  GLU A 172      13.517   8.517  50.086  1.00  0.76           C  
ATOM    765  CG  GLU A 172      12.376   7.515  50.353  1.00  0.76           C  
ATOM    766  CD  GLU A 172      11.082   8.270  50.650  1.00  0.76           C  
ATOM    767  OE1 GLU A 172      11.128   9.532  50.695  1.00  0.76           O  
ATOM    768  OE2 GLU A 172      10.037   7.609  50.840  1.00  0.76           O  
ATOM    769  N   THR A 173      15.012   7.973  47.349  1.00  0.74           N  
ATOM    770  CA  THR A 173      14.986   7.443  45.990  1.00  0.74           C  
ATOM    771  C   THR A 173      16.344   7.475  45.308  1.00  0.74           C  
ATOM    772  O   THR A 173      16.483   7.067  44.154  1.00  0.74           O  
ATOM    773  CB  THR A 173      14.024   8.221  45.092  1.00  0.74           C  
ATOM    774  OG1 THR A 173      14.179   9.634  45.252  1.00  0.74           O  
ATOM    775  CG2 THR A 173      12.565   7.895  45.446  1.00  0.74           C  
ATOM    776  N   THR A 174      17.402   7.948  45.983  1.00  0.74           N  
ATOM    777  CA  THR A 174      18.773   7.841  45.484  1.00  0.74           C  
ATOM    778  C   THR A 174      19.642   7.360  46.625  1.00  0.74           C  
ATOM    779  O   THR A 174      20.302   8.132  47.320  1.00  0.74           O  
ATOM    780  CB  THR A 174      19.409   9.126  44.940  1.00  0.74           C  
ATOM    781  OG1 THR A 174      18.535   9.902  44.126  1.00  0.74           O  
ATOM    782  CG2 THR A 174      20.615   8.758  44.066  1.00  0.74           C  
ATOM    783  N   LYS A 175      19.639   6.047  46.900  1.00  0.72           N  
ATOM    784  CA  LYS A 175      20.315   5.511  48.063  1.00  0.72           C  
ATOM    785  C   LYS A 175      21.831   5.686  48.052  1.00  0.72           C  
ATOM    786  O   LYS A 175      22.517   5.360  47.090  1.00  0.72           O  
ATOM    787  CB  LYS A 175      19.900   4.042  48.330  1.00  0.72           C  
ATOM    788  CG  LYS A 175      18.409   3.872  48.696  1.00  0.72           C  
ATOM    789  CD  LYS A 175      18.140   3.713  50.207  1.00  0.72           C  
ATOM    790  CE  LYS A 175      18.304   4.996  51.029  1.00  0.72           C  
ATOM    791  NZ  LYS A 175      18.759   4.683  52.403  1.00  0.72           N  
ATOM    792  N   GLY A 176      22.374   6.229  49.163  1.00  0.79           N  
ATOM    793  CA  GLY A 176      23.791   6.573  49.287  1.00  0.79           C  
ATOM    794  C   GLY A 176      24.056   8.043  49.086  1.00  0.79           C  
ATOM    795  O   GLY A 176      25.170   8.515  49.285  1.00  0.79           O  
ATOM    796  N   SER A 177      23.010   8.811  48.733  1.00  0.83           N  
ATOM    797  CA  SER A 177      23.107  10.243  48.524  1.00  0.83           C  
ATOM    798  C   SER A 177      22.203  10.975  49.486  1.00  0.83           C  
ATOM    799  O   SER A 177      21.382  10.379  50.183  1.00  0.83           O  
ATOM    800  CB  SER A 177      22.697  10.670  47.094  1.00  0.83           C  
ATOM    801  OG  SER A 177      23.551  10.056  46.131  1.00  0.83           O  
ATOM    802  N   TYR A 178      22.331  12.311  49.557  1.00  0.86           N  
ATOM    803  CA  TYR A 178      21.618  13.131  50.517  1.00  0.86           C  
ATOM    804  C   TYR A 178      20.604  14.048  49.843  1.00  0.86           C  
ATOM    805  O   TYR A 178      20.683  14.349  48.651  1.00  0.86           O  
ATOM    806  CB  TYR A 178      22.595  13.996  51.359  1.00  0.86           C  
ATOM    807  CG  TYR A 178      23.653  13.138  52.000  1.00  0.86           C  
ATOM    808  CD1 TYR A 178      24.974  13.142  51.514  1.00  0.86           C  
ATOM    809  CD2 TYR A 178      23.331  12.294  53.075  1.00  0.86           C  
ATOM    810  CE1 TYR A 178      25.944  12.301  52.078  1.00  0.86           C  
ATOM    811  CE2 TYR A 178      24.299  11.447  53.634  1.00  0.86           C  
ATOM    812  CZ  TYR A 178      25.602  11.445  53.128  1.00  0.86           C  
ATOM    813  OH  TYR A 178      26.563  10.573  53.673  1.00  0.86           O  
ATOM    814  N   SER A 179      19.610  14.530  50.609  1.00  0.92           N  
ATOM    815  CA  SER A 179      18.647  15.509  50.132  1.00  0.92           C  
ATOM    816  C   SER A 179      18.476  16.612  51.158  1.00  0.92           C  
ATOM    817  O   SER A 179      18.695  16.423  52.354  1.00  0.92           O  
ATOM    818  CB  SER A 179      17.243  14.911  49.844  1.00  0.92           C  
ATOM    819  OG  SER A 179      17.255  14.087  48.674  1.00  0.92           O  
ATOM    820  N   LEU A 180      18.058  17.806  50.700  1.00  0.92           N  
ATOM    821  CA  LEU A 180      17.806  18.973  51.528  1.00  0.92           C  
ATOM    822  C   LEU A 180      16.315  19.275  51.513  1.00  0.92           C  
ATOM    823  O   LEU A 180      15.685  19.326  50.457  1.00  0.92           O  
ATOM    824  CB  LEU A 180      18.627  20.179  50.991  1.00  0.92           C  
ATOM    825  CG  LEU A 180      18.306  21.593  51.531  1.00  0.92           C  
ATOM    826  CD1 LEU A 180      18.567  21.744  53.033  1.00  0.92           C  
ATOM    827  CD2 LEU A 180      19.129  22.651  50.780  1.00  0.92           C  
ATOM    828  N   SER A 181      15.702  19.479  52.694  1.00  0.94           N  
ATOM    829  CA  SER A 181      14.311  19.896  52.803  1.00  0.94           C  
ATOM    830  C   SER A 181      14.261  21.273  53.437  1.00  0.94           C  
ATOM    831  O   SER A 181      14.942  21.526  54.433  1.00  0.94           O  
ATOM    832  CB  SER A 181      13.426  18.933  53.631  1.00  0.94           C  
ATOM    833  OG  SER A 181      13.321  17.666  52.996  1.00  0.94           O  
ATOM    834  N   VAL A 182      13.473  22.213  52.869  1.00  0.90           N  
ATOM    835  CA  VAL A 182      13.374  23.587  53.363  1.00  0.90           C  
ATOM    836  C   VAL A 182      11.928  24.055  53.504  1.00  0.90           C  
ATOM    837  O   VAL A 182      11.110  23.874  52.598  1.00  0.90           O  
ATOM    838  CB  VAL A 182      14.084  24.604  52.470  1.00  0.90           C  
ATOM    839  CG1 VAL A 182      14.242  25.933  53.232  1.00  0.90           C  
ATOM    840  CG2 VAL A 182      15.470  24.090  52.049  1.00  0.90           C  
ATOM    841  N   ARG A 183      11.560  24.672  54.651  1.00  0.79           N  
ATOM    842  CA  ARG A 183      10.243  25.256  54.862  1.00  0.79           C  
ATOM    843  C   ARG A 183      10.062  26.598  54.168  1.00  0.79           C  
ATOM    844  O   ARG A 183      10.888  27.507  54.287  1.00  0.79           O  
ATOM    845  CB  ARG A 183       9.862  25.385  56.356  1.00  0.79           C  
ATOM    846  CG  ARG A 183       8.377  25.745  56.598  1.00  0.79           C  
ATOM    847  CD  ARG A 183       8.008  25.706  58.079  1.00  0.79           C  
ATOM    848  NE  ARG A 183       6.564  26.068  58.252  1.00  0.79           N  
ATOM    849  CZ  ARG A 183       5.950  25.920  59.440  1.00  0.79           C  
ATOM    850  NH1 ARG A 183       6.469  25.336  60.483  1.00  0.79           N  
ATOM    851  NH2 ARG A 183       4.712  26.413  59.612  1.00  0.79           N  
ATOM    852  N   ASP A 184       8.945  26.718  53.434  1.00  0.87           N  
ATOM    853  CA  ASP A 184       8.667  27.726  52.449  1.00  0.87           C  
ATOM    854  C   ASP A 184       7.231  28.251  52.620  1.00  0.87           C  
ATOM    855  O   ASP A 184       6.444  27.693  53.385  1.00  0.87           O  
ATOM    856  CB  ASP A 184       8.899  27.052  51.072  1.00  0.87           C  
ATOM    857  CG  ASP A 184       8.948  28.049  49.925  1.00  0.87           C  
ATOM    858  OD1 ASP A 184       8.881  27.559  48.766  1.00  0.87           O  
ATOM    859  OD2 ASP A 184       9.021  29.283  50.156  1.00  0.87           O  
ATOM    860  N   TYR A 185       6.853  29.344  51.935  1.00  0.77           N  
ATOM    861  CA  TYR A 185       5.503  29.891  51.960  1.00  0.77           C  
ATOM    862  C   TYR A 185       5.121  30.503  50.622  1.00  0.77           C  
ATOM    863  O   TYR A 185       5.884  31.249  50.010  1.00  0.77           O  
ATOM    864  CB  TYR A 185       5.359  30.976  53.072  1.00  0.77           C  
ATOM    865  CG  TYR A 185       3.953  31.487  53.262  1.00  0.77           C  
ATOM    866  CD1 TYR A 185       3.485  32.579  52.509  1.00  0.77           C  
ATOM    867  CD2 TYR A 185       3.088  30.886  54.189  1.00  0.77           C  
ATOM    868  CE1 TYR A 185       2.160  33.015  52.632  1.00  0.77           C  
ATOM    869  CE2 TYR A 185       1.766  31.334  54.326  1.00  0.77           C  
ATOM    870  CZ  TYR A 185       1.298  32.386  53.532  1.00  0.77           C  
ATOM    871  OH  TYR A 185      -0.039  32.815  53.635  1.00  0.77           O  
ATOM    872  N   ASP A 186       3.875  30.264  50.177  1.00  0.63           N  
ATOM    873  CA  ASP A 186       3.283  31.038  49.113  1.00  0.63           C  
ATOM    874  C   ASP A 186       1.819  31.287  49.469  1.00  0.63           C  
ATOM    875  O   ASP A 186       1.268  30.526  50.265  1.00  0.63           O  
ATOM    876  CB  ASP A 186       3.518  30.370  47.730  1.00  0.63           C  
ATOM    877  CG  ASP A 186       2.834  29.021  47.600  1.00  0.63           C  
ATOM    878  OD1 ASP A 186       3.546  27.989  47.499  1.00  0.63           O  
ATOM    879  OD2 ASP A 186       1.575  29.025  47.561  1.00  0.63           O  
ATOM    880  N   PRO A 187       1.125  32.326  48.983  1.00  0.57           N  
ATOM    881  CA  PRO A 187      -0.185  32.665  49.532  1.00  0.57           C  
ATOM    882  C   PRO A 187      -1.259  31.777  48.959  1.00  0.57           C  
ATOM    883  O   PRO A 187      -2.356  31.732  49.508  1.00  0.57           O  
ATOM    884  CB  PRO A 187      -0.415  34.138  49.132  1.00  0.57           C  
ATOM    885  CG  PRO A 187       0.967  34.666  48.732  1.00  0.57           C  
ATOM    886  CD  PRO A 187       1.682  33.428  48.195  1.00  0.57           C  
ATOM    887  N   GLN A 188      -0.975  31.116  47.823  1.00  0.68           N  
ATOM    888  CA  GLN A 188      -1.885  30.193  47.184  1.00  0.68           C  
ATOM    889  C   GLN A 188      -2.004  28.907  47.996  1.00  0.68           C  
ATOM    890  O   GLN A 188      -3.121  28.454  48.291  1.00  0.68           O  
ATOM    891  CB  GLN A 188      -1.435  29.959  45.714  1.00  0.68           C  
ATOM    892  CG  GLN A 188      -1.542  31.235  44.829  1.00  0.68           C  
ATOM    893  CD  GLN A 188      -1.090  30.997  43.381  1.00  0.68           C  
ATOM    894  OE1 GLN A 188      -0.301  30.108  43.070  1.00  0.68           O  
ATOM    895  NE2 GLN A 188      -1.593  31.835  42.440  1.00  0.68           N  
ATOM    896  N   HIS A 189      -0.889  28.320  48.454  1.00  0.55           N  
ATOM    897  CA  HIS A 189      -0.887  27.063  49.174  1.00  0.55           C  
ATOM    898  C   HIS A 189      -0.729  27.168  50.676  1.00  0.55           C  
ATOM    899  O   HIS A 189      -1.201  26.243  51.370  1.00  0.55           O  
ATOM    900  CB  HIS A 189       0.252  26.182  48.625  1.00  0.55           C  
ATOM    901  CG  HIS A 189      -0.024  25.713  47.228  1.00  0.55           C  
ATOM    902  ND1 HIS A 189      -0.903  24.660  47.033  1.00  0.55           N  
ATOM    903  CD2 HIS A 189       0.402  26.195  46.033  1.00  0.55           C  
ATOM    904  CE1 HIS A 189      -0.992  24.527  45.728  1.00  0.55           C  
ATOM    905  NE2 HIS A 189      -0.225  25.431  45.068  1.00  0.55           N  
ATOM    906  N   ARG A 190      -0.137  28.253  51.218  1.00  0.61           N  
ATOM    907  CA  ARG A 190       0.307  28.439  52.603  1.00  0.61           C  
ATOM    908  C   ARG A 190       1.713  27.878  52.801  1.00  0.61           C  
ATOM    909  O   ARG A 190       2.490  27.745  51.857  1.00  0.61           O  
ATOM    910  CB  ARG A 190      -0.632  27.866  53.708  1.00  0.61           C  
ATOM    911  CG  ARG A 190      -2.091  28.362  53.717  1.00  0.61           C  
ATOM    912  CD  ARG A 190      -2.984  27.575  54.690  1.00  0.61           C  
ATOM    913  NE  ARG A 190      -3.168  26.196  54.133  1.00  0.61           N  
ATOM    914  CZ  ARG A 190      -4.076  25.881  53.200  1.00  0.61           C  
ATOM    915  NH1 ARG A 190      -4.076  24.658  52.673  1.00  0.61           N  
ATOM    916  NH2 ARG A 190      -4.982  26.758  52.784  1.00  0.61           N  
ATOM    917  N   ASP A 191       2.101  27.557  54.056  1.00  0.74           N  
ATOM    918  CA  ASP A 191       3.363  26.945  54.412  1.00  0.74           C  
ATOM    919  C   ASP A 191       3.600  25.649  53.655  1.00  0.74           C  
ATOM    920  O   ASP A 191       2.745  24.761  53.647  1.00  0.74           O  
ATOM    921  CB  ASP A 191       3.419  26.556  55.917  1.00  0.74           C  
ATOM    922  CG  ASP A 191       2.925  27.708  56.815  1.00  0.74           C  
ATOM    923  OD1 ASP A 191       3.674  28.005  57.800  1.00  0.74           O  
ATOM    924  OD2 ASP A 191       1.840  28.296  56.594  1.00  0.74           O  
ATOM    925  N   THR A 192       4.772  25.476  53.027  1.00  0.82           N  
ATOM    926  CA  THR A 192       5.075  24.266  52.293  1.00  0.82           C  
ATOM    927  C   THR A 192       6.481  23.821  52.584  1.00  0.82           C  
ATOM    928  O   THR A 192       7.276  24.543  53.180  1.00  0.82           O  
ATOM    929  CB  THR A 192       4.882  24.352  50.772  1.00  0.82           C  
ATOM    930  OG1 THR A 192       5.540  25.448  50.146  1.00  0.82           O  
ATOM    931  CG2 THR A 192       3.397  24.462  50.426  1.00  0.82           C  
ATOM    932  N   VAL A 193       6.834  22.584  52.202  1.00  0.88           N  
ATOM    933  CA  VAL A 193       8.192  22.090  52.304  1.00  0.88           C  
ATOM    934  C   VAL A 193       8.653  21.784  50.897  1.00  0.88           C  
ATOM    935  O   VAL A 193       7.935  21.181  50.100  1.00  0.88           O  
ATOM    936  CB  VAL A 193       8.305  20.855  53.187  1.00  0.88           C  
ATOM    937  CG1 VAL A 193       9.750  20.330  53.240  1.00  0.88           C  
ATOM    938  CG2 VAL A 193       7.847  21.229  54.605  1.00  0.88           C  
ATOM    939  N   LYS A 194       9.861  22.236  50.532  1.00  0.85           N  
ATOM    940  CA  LYS A 194      10.419  22.030  49.213  1.00  0.85           C  
ATOM    941  C   LYS A 194      11.631  21.127  49.376  1.00  0.85           C  
ATOM    942  O   LYS A 194      12.364  21.222  50.363  1.00  0.85           O  
ATOM    943  CB  LYS A 194      10.838  23.369  48.548  1.00  0.85           C  
ATOM    944  CG  LYS A 194       9.714  24.402  48.288  1.00  0.85           C  
ATOM    945  CD  LYS A 194       8.729  24.058  47.156  1.00  0.85           C  
ATOM    946  CE  LYS A 194       7.962  25.262  46.560  1.00  0.85           C  
ATOM    947  NZ  LYS A 194       7.158  26.011  47.554  1.00  0.85           N  
ATOM    948  N   HIS A 195      11.861  20.198  48.428  1.00  0.88           N  
ATOM    949  CA  HIS A 195      12.932  19.227  48.543  1.00  0.88           C  
ATOM    950  C   HIS A 195      13.917  19.339  47.393  1.00  0.88           C  
ATOM    951  O   HIS A 195      13.541  19.406  46.222  1.00  0.88           O  
ATOM    952  CB  HIS A 195      12.384  17.786  48.606  1.00  0.88           C  
ATOM    953  CG  HIS A 195      11.350  17.596  49.670  1.00  0.88           C  
ATOM    954  ND1 HIS A 195      11.682  17.136  50.929  1.00  0.88           N  
ATOM    955  CD2 HIS A 195      10.016  17.786  49.583  1.00  0.88           C  
ATOM    956  CE1 HIS A 195      10.529  17.067  51.586  1.00  0.88           C  
ATOM    957  NE2 HIS A 195       9.486  17.449  50.809  1.00  0.88           N  
ATOM    958  N   TYR A 196      15.222  19.351  47.706  1.00  0.88           N  
ATOM    959  CA  TYR A 196      16.289  19.484  46.735  1.00  0.88           C  
ATOM    960  C   TYR A 196      17.183  18.265  46.820  1.00  0.88           C  
ATOM    961  O   TYR A 196      17.509  17.786  47.907  1.00  0.88           O  
ATOM    962  CB  TYR A 196      17.157  20.744  46.977  1.00  0.88           C  
ATOM    963  CG  TYR A 196      16.321  21.990  46.891  1.00  0.88           C  
ATOM    964  CD1 TYR A 196      15.657  22.491  48.025  1.00  0.88           C  
ATOM    965  CD2 TYR A 196      16.187  22.672  45.672  1.00  0.88           C  
ATOM    966  CE1 TYR A 196      14.854  23.637  47.935  1.00  0.88           C  
ATOM    967  CE2 TYR A 196      15.393  23.824  45.584  1.00  0.88           C  
ATOM    968  CZ  TYR A 196      14.719  24.298  46.711  1.00  0.88           C  
ATOM    969  OH  TYR A 196      13.914  25.444  46.598  1.00  0.88           O  
ATOM    970  N   LYS A 197      17.595  17.705  45.668  1.00  0.85           N  
ATOM    971  CA  LYS A 197      18.521  16.590  45.664  1.00  0.85           C  
ATOM    972  C   LYS A 197      19.943  17.100  45.713  1.00  0.85           C  
ATOM    973  O   LYS A 197      20.366  17.881  44.859  1.00  0.85           O  
ATOM    974  CB  LYS A 197      18.367  15.670  44.428  1.00  0.85           C  
ATOM    975  CG  LYS A 197      17.025  14.924  44.393  1.00  0.85           C  
ATOM    976  CD  LYS A 197      17.189  13.425  44.084  1.00  0.85           C  
ATOM    977  CE  LYS A 197      15.896  12.633  44.306  1.00  0.85           C  
ATOM    978  NZ  LYS A 197      16.074  11.199  44.003  1.00  0.85           N  
ATOM    979  N   ILE A 198      20.724  16.651  46.710  1.00  0.86           N  
ATOM    980  CA  ILE A 198      22.129  16.990  46.798  1.00  0.86           C  
ATOM    981  C   ILE A 198      22.898  15.935  46.034  1.00  0.86           C  
ATOM    982  O   ILE A 198      22.875  14.739  46.337  1.00  0.86           O  
ATOM    983  CB  ILE A 198      22.651  17.111  48.225  1.00  0.86           C  
ATOM    984  CG1 ILE A 198      21.765  18.076  49.043  1.00  0.86           C  
ATOM    985  CG2 ILE A 198      24.109  17.615  48.187  1.00  0.86           C  
ATOM    986  CD1 ILE A 198      22.123  18.115  50.532  1.00  0.86           C  
ATOM    987  N   ARG A 199      23.587  16.355  44.970  1.00  0.75           N  
ATOM    988  CA  ARG A 199      24.338  15.461  44.131  1.00  0.75           C  
ATOM    989  C   ARG A 199      25.733  15.309  44.697  1.00  0.75           C  
ATOM    990  O   ARG A 199      26.467  16.279  44.899  1.00  0.75           O  
ATOM    991  CB  ARG A 199      24.420  15.992  42.686  1.00  0.75           C  
ATOM    992  CG  ARG A 199      23.062  16.325  42.028  1.00  0.75           C  
ATOM    993  CD  ARG A 199      22.177  15.126  41.676  1.00  0.75           C  
ATOM    994  NE  ARG A 199      20.883  15.700  41.164  1.00  0.75           N  
ATOM    995  CZ  ARG A 199      20.001  15.070  40.377  1.00  0.75           C  
ATOM    996  NH1 ARG A 199      20.201  13.825  39.961  1.00  0.75           N  
ATOM    997  NH2 ARG A 199      18.890  15.700  39.994  1.00  0.75           N  
ATOM    998  N   THR A 200      26.120  14.066  45.013  1.00  0.78           N  
ATOM    999  CA  THR A 200      27.484  13.711  45.346  1.00  0.78           C  
ATOM   1000  C   THR A 200      28.409  13.826  44.151  1.00  0.78           C  
ATOM   1001  O   THR A 200      28.038  13.496  43.027  1.00  0.78           O  
ATOM   1002  CB  THR A 200      27.601  12.305  45.918  1.00  0.78           C  
ATOM   1003  OG1 THR A 200      26.976  11.339  45.082  1.00  0.78           O  
ATOM   1004  CG2 THR A 200      26.861  12.257  47.261  1.00  0.78           C  
ATOM   1005  N   LEU A 201      29.637  14.328  44.362  1.00  0.70           N  
ATOM   1006  CA  LEU A 201      30.607  14.528  43.306  1.00  0.70           C  
ATOM   1007  C   LEU A 201      31.621  13.435  43.292  1.00  0.70           C  
ATOM   1008  O   LEU A 201      31.993  12.904  44.376  1.00  0.70           O  
ATOM   1009  CB  LEU A 201      31.316  15.883  43.515  1.00  0.70           C  
ATOM   1010  CG  LEU A 201      31.830  16.663  42.293  1.00  0.70           C  
ATOM   1011  CD1 LEU A 201      30.835  16.705  41.131  1.00  0.70           C  
ATOM   1012  CD2 LEU A 201      32.127  18.094  42.759  1.00  0.70           C  
ATOM   1013  N   ASP A 202      32.176  13.049  42.157  1.00  0.70           N  
ATOM   1014  CA  ASP A 202      33.222  12.073  41.983  1.00  0.70           C  
ATOM   1015  C   ASP A 202      34.461  12.370  42.816  1.00  0.70           C  
ATOM   1016  O   ASP A 202      35.126  11.495  43.364  1.00  0.70           O  
ATOM   1017  CB  ASP A 202      33.595  11.930  40.489  1.00  0.70           C  
ATOM   1018  CG  ASP A 202      32.361  11.640  39.647  1.00  0.70           C  
ATOM   1019  OD1 ASP A 202      31.511  12.569  39.525  1.00  0.70           O  
ATOM   1020  OD2 ASP A 202      32.263  10.501  39.112  1.00  0.70           O  
ATOM   1021  N   ASN A 203      34.786  13.663  42.940  1.00  0.69           N  
ATOM   1022  CA  ASN A 203      35.905  14.167  43.705  1.00  0.69           C  
ATOM   1023  C   ASN A 203      35.637  14.170  45.204  1.00  0.69           C  
ATOM   1024  O   ASN A 203      36.541  14.446  45.986  1.00  0.69           O  
ATOM   1025  CB  ASN A 203      36.373  15.609  43.313  1.00  0.69           C  
ATOM   1026  CG  ASN A 203      35.767  16.193  42.034  1.00  0.69           C  
ATOM   1027  OD1 ASN A 203      35.355  15.536  41.084  1.00  0.69           O  
ATOM   1028  ND2 ASN A 203      35.704  17.547  42.000  1.00  0.69           N  
ATOM   1029  N   GLY A 204      34.385  13.919  45.641  1.00  0.77           N  
ATOM   1030  CA  GLY A 204      34.045  13.930  47.060  1.00  0.77           C  
ATOM   1031  C   GLY A 204      33.387  15.192  47.548  1.00  0.77           C  
ATOM   1032  O   GLY A 204      33.183  15.368  48.744  1.00  0.77           O  
ATOM   1033  N   GLY A 205      33.039  16.121  46.642  1.00  0.82           N  
ATOM   1034  CA  GLY A 205      32.235  17.297  46.972  1.00  0.82           C  
ATOM   1035  C   GLY A 205      30.742  17.103  46.841  1.00  0.82           C  
ATOM   1036  O   GLY A 205      30.248  16.025  46.508  1.00  0.82           O  
ATOM   1037  N   PHE A 206      29.973  18.185  47.063  1.00  0.83           N  
ATOM   1038  CA  PHE A 206      28.521  18.163  47.004  1.00  0.83           C  
ATOM   1039  C   PHE A 206      27.980  19.399  46.295  1.00  0.83           C  
ATOM   1040  O   PHE A 206      28.503  20.507  46.450  1.00  0.83           O  
ATOM   1041  CB  PHE A 206      27.868  18.151  48.415  1.00  0.83           C  
ATOM   1042  CG  PHE A 206      28.423  17.057  49.273  1.00  0.83           C  
ATOM   1043  CD1 PHE A 206      28.095  15.714  49.031  1.00  0.83           C  
ATOM   1044  CD2 PHE A 206      29.318  17.366  50.311  1.00  0.83           C  
ATOM   1045  CE1 PHE A 206      28.678  14.695  49.794  1.00  0.83           C  
ATOM   1046  CE2 PHE A 206      29.904  16.348  51.070  1.00  0.83           C  
ATOM   1047  CZ  PHE A 206      29.589  15.011  50.808  1.00  0.83           C  
ATOM   1048  N   TYR A 207      26.887  19.247  45.515  1.00  0.81           N  
ATOM   1049  CA  TYR A 207      26.245  20.373  44.861  1.00  0.81           C  
ATOM   1050  C   TYR A 207      24.735  20.195  44.719  1.00  0.81           C  
ATOM   1051  O   TYR A 207      24.218  19.080  44.680  1.00  0.81           O  
ATOM   1052  CB  TYR A 207      26.902  20.715  43.490  1.00  0.81           C  
ATOM   1053  CG  TYR A 207      26.618  19.721  42.392  1.00  0.81           C  
ATOM   1054  CD1 TYR A 207      27.402  18.568  42.230  1.00  0.81           C  
ATOM   1055  CD2 TYR A 207      25.557  19.948  41.501  1.00  0.81           C  
ATOM   1056  CE1 TYR A 207      27.127  17.661  41.196  1.00  0.81           C  
ATOM   1057  CE2 TYR A 207      25.283  19.046  40.466  1.00  0.81           C  
ATOM   1058  CZ  TYR A 207      26.071  17.903  40.313  1.00  0.81           C  
ATOM   1059  OH  TYR A 207      25.782  16.987  39.283  1.00  0.81           O  
ATOM   1060  N   ILE A 208      23.983  21.318  44.641  1.00  0.84           N  
ATOM   1061  CA  ILE A 208      22.568  21.315  44.266  1.00  0.84           C  
ATOM   1062  C   ILE A 208      22.439  21.946  42.893  1.00  0.84           C  
ATOM   1063  O   ILE A 208      21.691  21.473  42.042  1.00  0.84           O  
ATOM   1064  CB  ILE A 208      21.692  22.099  45.247  1.00  0.84           C  
ATOM   1065  CG1 ILE A 208      21.769  21.464  46.651  1.00  0.84           C  
ATOM   1066  CG2 ILE A 208      20.220  22.135  44.763  1.00  0.84           C  
ATOM   1067  CD1 ILE A 208      21.013  22.255  47.722  1.00  0.84           C  
ATOM   1068  N   SER A 209      23.236  23.002  42.639  1.00  0.82           N  
ATOM   1069  CA  SER A 209      23.332  23.686  41.361  1.00  0.82           C  
ATOM   1070  C   SER A 209      24.723  23.471  40.842  1.00  0.82           C  
ATOM   1071  O   SER A 209      25.652  23.659  41.632  1.00  0.82           O  
ATOM   1072  CB  SER A 209      23.163  25.215  41.535  1.00  0.82           C  
ATOM   1073  OG  SER A 209      23.503  26.017  40.413  1.00  0.82           O  
ATOM   1074  N   PRO A 210      24.968  23.088  39.595  1.00  0.77           N  
ATOM   1075  CA  PRO A 210      26.311  22.851  39.078  1.00  0.77           C  
ATOM   1076  C   PRO A 210      27.236  24.045  39.155  1.00  0.77           C  
ATOM   1077  O   PRO A 210      28.447  23.866  39.072  1.00  0.77           O  
ATOM   1078  CB  PRO A 210      26.086  22.403  37.626  1.00  0.77           C  
ATOM   1079  CG  PRO A 210      24.662  21.846  37.616  1.00  0.77           C  
ATOM   1080  CD  PRO A 210      23.936  22.734  38.618  1.00  0.77           C  
ATOM   1081  N   ARG A 211      26.690  25.270  39.278  1.00  0.67           N  
ATOM   1082  CA  ARG A 211      27.466  26.484  39.398  1.00  0.67           C  
ATOM   1083  C   ARG A 211      28.189  26.607  40.740  1.00  0.67           C  
ATOM   1084  O   ARG A 211      29.224  27.260  40.844  1.00  0.67           O  
ATOM   1085  CB  ARG A 211      26.529  27.701  39.152  1.00  0.67           C  
ATOM   1086  CG  ARG A 211      25.845  28.246  40.425  1.00  0.67           C  
ATOM   1087  CD  ARG A 211      24.558  29.041  40.202  1.00  0.67           C  
ATOM   1088  NE  ARG A 211      24.888  30.497  40.028  1.00  0.67           N  
ATOM   1089  CZ  ARG A 211      24.929  31.344  41.061  1.00  0.67           C  
ATOM   1090  NH1 ARG A 211      24.926  30.931  42.312  1.00  0.67           N  
ATOM   1091  NH2 ARG A 211      25.018  32.656  40.865  1.00  0.67           N  
ATOM   1092  N   SER A 212      27.644  25.968  41.800  1.00  0.80           N  
ATOM   1093  CA  SER A 212      28.118  26.143  43.162  1.00  0.80           C  
ATOM   1094  C   SER A 212      28.406  24.793  43.797  1.00  0.80           C  
ATOM   1095  O   SER A 212      27.493  24.051  44.168  1.00  0.80           O  
ATOM   1096  CB  SER A 212      27.086  26.883  44.063  1.00  0.80           C  
ATOM   1097  OG  SER A 212      26.874  28.232  43.633  1.00  0.80           O  
ATOM   1098  N   THR A 213      29.701  24.468  43.981  1.00  0.80           N  
ATOM   1099  CA  THR A 213      30.179  23.187  44.505  1.00  0.80           C  
ATOM   1100  C   THR A 213      30.905  23.412  45.808  1.00  0.80           C  
ATOM   1101  O   THR A 213      31.704  24.339  45.937  1.00  0.80           O  
ATOM   1102  CB  THR A 213      31.142  22.484  43.548  1.00  0.80           C  
ATOM   1103  OG1 THR A 213      30.408  21.896  42.481  1.00  0.80           O  
ATOM   1104  CG2 THR A 213      31.949  21.343  44.196  1.00  0.80           C  
ATOM   1105  N   PHE A 214      30.656  22.547  46.810  1.00  0.82           N  
ATOM   1106  CA  PHE A 214      31.214  22.686  48.141  1.00  0.82           C  
ATOM   1107  C   PHE A 214      31.961  21.420  48.532  1.00  0.82           C  
ATOM   1108  O   PHE A 214      31.712  20.338  47.992  1.00  0.82           O  
ATOM   1109  CB  PHE A 214      30.105  22.956  49.184  1.00  0.82           C  
ATOM   1110  CG  PHE A 214      29.263  24.121  48.752  1.00  0.82           C  
ATOM   1111  CD1 PHE A 214      28.100  23.904  47.994  1.00  0.82           C  
ATOM   1112  CD2 PHE A 214      29.652  25.438  49.037  1.00  0.82           C  
ATOM   1113  CE1 PHE A 214      27.339  24.979  47.527  1.00  0.82           C  
ATOM   1114  CE2 PHE A 214      28.897  26.516  48.560  1.00  0.82           C  
ATOM   1115  CZ  PHE A 214      27.738  26.287  47.810  1.00  0.82           C  
ATOM   1116  N   GLY A 215      32.923  21.521  49.468  1.00  0.83           N  
ATOM   1117  CA  GLY A 215      33.750  20.403  49.909  1.00  0.83           C  
ATOM   1118  C   GLY A 215      33.105  19.613  51.010  1.00  0.83           C  
ATOM   1119  O   GLY A 215      33.232  18.393  51.075  1.00  0.83           O  
ATOM   1120  N   SER A 216      32.347  20.279  51.901  1.00  0.84           N  
ATOM   1121  CA  SER A 216      31.605  19.596  52.941  1.00  0.84           C  
ATOM   1122  C   SER A 216      30.150  19.993  52.965  1.00  0.84           C  
ATOM   1123  O   SER A 216      29.735  21.022  52.433  1.00  0.84           O  
ATOM   1124  CB  SER A 216      32.209  19.803  54.362  1.00  0.84           C  
ATOM   1125  OG  SER A 216      31.874  21.058  54.967  1.00  0.84           O  
ATOM   1126  N   LEU A 217      29.302  19.180  53.628  1.00  0.85           N  
ATOM   1127  CA  LEU A 217      27.905  19.517  53.821  1.00  0.85           C  
ATOM   1128  C   LEU A 217      27.718  20.745  54.709  1.00  0.85           C  
ATOM   1129  O   LEU A 217      26.754  21.483  54.554  1.00  0.85           O  
ATOM   1130  CB  LEU A 217      27.083  18.313  54.341  1.00  0.85           C  
ATOM   1131  CG  LEU A 217      26.854  17.187  53.305  1.00  0.85           C  
ATOM   1132  CD1 LEU A 217      26.246  15.941  53.966  1.00  0.85           C  
ATOM   1133  CD2 LEU A 217      25.951  17.634  52.146  1.00  0.85           C  
ATOM   1134  N   GLN A 218      28.668  21.033  55.626  1.00  0.82           N  
ATOM   1135  CA  GLN A 218      28.677  22.261  56.407  1.00  0.82           C  
ATOM   1136  C   GLN A 218      28.879  23.495  55.537  1.00  0.82           C  
ATOM   1137  O   GLN A 218      28.180  24.493  55.665  1.00  0.82           O  
ATOM   1138  CB  GLN A 218      29.737  22.218  57.537  1.00  0.82           C  
ATOM   1139  CG  GLN A 218      29.160  22.265  58.977  1.00  0.82           C  
ATOM   1140  CD  GLN A 218      28.431  23.567  59.310  1.00  0.82           C  
ATOM   1141  OE1 GLN A 218      28.499  24.581  58.613  1.00  0.82           O  
ATOM   1142  NE2 GLN A 218      27.710  23.564  60.454  1.00  0.82           N  
ATOM   1143  N   GLU A 219      29.809  23.427  54.564  1.00  0.81           N  
ATOM   1144  CA  GLU A 219      30.016  24.480  53.585  1.00  0.81           C  
ATOM   1145  C   GLU A 219      28.789  24.739  52.716  1.00  0.81           C  
ATOM   1146  O   GLU A 219      28.405  25.884  52.472  1.00  0.81           O  
ATOM   1147  CB  GLU A 219      31.208  24.146  52.670  1.00  0.81           C  
ATOM   1148  CG  GLU A 219      32.582  24.068  53.370  1.00  0.81           C  
ATOM   1149  CD  GLU A 219      33.668  23.582  52.411  1.00  0.81           C  
ATOM   1150  OE1 GLU A 219      34.770  23.239  52.904  1.00  0.81           O  
ATOM   1151  OE2 GLU A 219      33.385  23.490  51.188  1.00  0.81           O  
ATOM   1152  N   LEU A 220      28.107  23.655  52.280  1.00  0.86           N  
ATOM   1153  CA  LEU A 220      26.826  23.710  51.594  1.00  0.86           C  
ATOM   1154  C   LEU A 220      25.790  24.442  52.435  1.00  0.86           C  
ATOM   1155  O   LEU A 220      25.187  25.416  51.988  1.00  0.86           O  
ATOM   1156  CB  LEU A 220      26.389  22.242  51.311  1.00  0.86           C  
ATOM   1157  CG  LEU A 220      25.131  21.908  50.463  1.00  0.86           C  
ATOM   1158  CD1 LEU A 220      23.803  22.487  50.970  1.00  0.86           C  
ATOM   1159  CD2 LEU A 220      25.320  22.204  48.975  1.00  0.86           C  
ATOM   1160  N   VAL A 221      25.625  24.041  53.714  1.00  0.87           N  
ATOM   1161  CA  VAL A 221      24.688  24.668  54.635  1.00  0.87           C  
ATOM   1162  C   VAL A 221      25.010  26.132  54.891  1.00  0.87           C  
ATOM   1163  O   VAL A 221      24.151  26.999  54.767  1.00  0.87           O  
ATOM   1164  CB  VAL A 221      24.632  23.890  55.948  1.00  0.87           C  
ATOM   1165  CG1 VAL A 221      23.877  24.652  57.053  1.00  0.87           C  
ATOM   1166  CG2 VAL A 221      23.930  22.545  55.692  1.00  0.87           C  
ATOM   1167  N   ALA A 222      26.279  26.459  55.188  1.00  0.84           N  
ATOM   1168  CA  ALA A 222      26.743  27.801  55.455  1.00  0.84           C  
ATOM   1169  C   ALA A 222      26.548  28.772  54.295  1.00  0.84           C  
ATOM   1170  O   ALA A 222      26.237  29.948  54.485  1.00  0.84           O  
ATOM   1171  CB  ALA A 222      28.220  27.739  55.884  1.00  0.84           C  
ATOM   1172  N   HIS A 223      26.718  28.303  53.044  1.00  0.80           N  
ATOM   1173  CA  HIS A 223      26.461  29.108  51.868  1.00  0.80           C  
ATOM   1174  C   HIS A 223      25.012  29.520  51.683  1.00  0.80           C  
ATOM   1175  O   HIS A 223      24.721  30.700  51.520  1.00  0.80           O  
ATOM   1176  CB  HIS A 223      26.943  28.376  50.609  1.00  0.80           C  
ATOM   1177  CG  HIS A 223      26.704  29.130  49.341  1.00  0.80           C  
ATOM   1178  ND1 HIS A 223      27.555  30.160  48.976  1.00  0.80           N  
ATOM   1179  CD2 HIS A 223      25.695  28.998  48.445  1.00  0.80           C  
ATOM   1180  CE1 HIS A 223      27.038  30.624  47.847  1.00  0.80           C  
ATOM   1181  NE2 HIS A 223      25.916  29.957  47.490  1.00  0.80           N  
ATOM   1182  N   TYR A 224      24.042  28.595  51.791  1.00  0.82           N  
ATOM   1183  CA  TYR A 224      22.657  28.941  51.488  1.00  0.82           C  
ATOM   1184  C   TYR A 224      21.986  29.538  52.722  1.00  0.82           C  
ATOM   1185  O   TYR A 224      20.841  29.989  52.715  1.00  0.82           O  
ATOM   1186  CB  TYR A 224      21.852  27.722  50.961  1.00  0.82           C  
ATOM   1187  CG  TYR A 224      22.319  27.242  49.604  1.00  0.82           C  
ATOM   1188  CD1 TYR A 224      21.899  27.880  48.425  1.00  0.82           C  
ATOM   1189  CD2 TYR A 224      23.122  26.096  49.481  1.00  0.82           C  
ATOM   1190  CE1 TYR A 224      22.282  27.395  47.163  1.00  0.82           C  
ATOM   1191  CE2 TYR A 224      23.530  25.624  48.226  1.00  0.82           C  
ATOM   1192  CZ  TYR A 224      23.116  26.277  47.063  1.00  0.82           C  
ATOM   1193  OH  TYR A 224      23.550  25.806  45.805  1.00  0.82           O  
ATOM   1194  N   LYS A 225      22.733  29.611  53.835  1.00  0.78           N  
ATOM   1195  CA  LYS A 225      22.344  30.312  55.029  1.00  0.78           C  
ATOM   1196  C   LYS A 225      22.581  31.813  54.945  1.00  0.78           C  
ATOM   1197  O   LYS A 225      22.012  32.578  55.728  1.00  0.78           O  
ATOM   1198  CB  LYS A 225      23.089  29.689  56.224  1.00  0.78           C  
ATOM   1199  CG  LYS A 225      22.352  29.785  57.562  1.00  0.78           C  
ATOM   1200  CD  LYS A 225      23.113  29.049  58.674  1.00  0.78           C  
ATOM   1201  CE  LYS A 225      22.280  28.905  59.946  1.00  0.78           C  
ATOM   1202  NZ  LYS A 225      23.107  28.333  61.029  1.00  0.78           N  
ATOM   1203  N   LYS A 226      23.392  32.309  53.990  1.00  0.72           N  
ATOM   1204  CA  LYS A 226      23.651  33.735  53.858  1.00  0.72           C  
ATOM   1205  C   LYS A 226      22.938  34.368  52.678  1.00  0.72           C  
ATOM   1206  O   LYS A 226      22.864  35.591  52.578  1.00  0.72           O  
ATOM   1207  CB  LYS A 226      25.177  34.003  53.814  1.00  0.72           C  
ATOM   1208  CG  LYS A 226      25.901  33.641  52.510  1.00  0.72           C  
ATOM   1209  CD  LYS A 226      27.368  33.236  52.746  1.00  0.72           C  
ATOM   1210  CE  LYS A 226      28.037  32.697  51.478  1.00  0.72           C  
ATOM   1211  NZ  LYS A 226      29.337  32.052  51.778  1.00  0.72           N  
ATOM   1212  N   ALA A 227      22.333  33.557  51.792  1.00  0.79           N  
ATOM   1213  CA  ALA A 227      21.516  34.054  50.712  1.00  0.79           C  
ATOM   1214  C   ALA A 227      20.748  32.905  50.091  1.00  0.79           C  
ATOM   1215  O   ALA A 227      21.147  31.754  50.223  1.00  0.79           O  
ATOM   1216  CB  ALA A 227      22.402  34.713  49.642  1.00  0.79           C  
ATOM   1217  N   SER A 228      19.625  33.172  49.386  1.00  0.81           N  
ATOM   1218  CA  SER A 228      18.869  32.125  48.704  1.00  0.81           C  
ATOM   1219  C   SER A 228      19.617  31.403  47.593  1.00  0.81           C  
ATOM   1220  O   SER A 228      19.495  30.194  47.448  1.00  0.81           O  
ATOM   1221  CB  SER A 228      17.546  32.647  48.089  1.00  0.81           C  
ATOM   1222  OG  SER A 228      16.758  33.333  49.064  1.00  0.81           O  
ATOM   1223  N   ASP A 229      20.371  32.147  46.750  1.00  0.82           N  
ATOM   1224  CA  ASP A 229      21.187  31.636  45.650  1.00  0.82           C  
ATOM   1225  C   ASP A 229      20.487  30.581  44.768  1.00  0.82           C  
ATOM   1226  O   ASP A 229      21.040  29.547  44.408  1.00  0.82           O  
ATOM   1227  CB  ASP A 229      22.590  31.231  46.193  1.00  0.82           C  
ATOM   1228  CG  ASP A 229      23.679  31.243  45.138  1.00  0.82           C  
ATOM   1229  OD1 ASP A 229      23.673  32.158  44.271  1.00  0.82           O  
ATOM   1230  OD2 ASP A 229      24.586  30.367  45.183  1.00  0.82           O  
ATOM   1231  N   GLY A 230      19.206  30.843  44.406  1.00  0.85           N  
ATOM   1232  CA  GLY A 230      18.383  29.951  43.587  1.00  0.85           C  
ATOM   1233  C   GLY A 230      17.446  29.042  44.351  1.00  0.85           C  
ATOM   1234  O   GLY A 230      16.559  28.422  43.776  1.00  0.85           O  
ATOM   1235  N   LEU A 231      17.560  28.951  45.687  1.00  0.85           N  
ATOM   1236  CA  LEU A 231      16.586  28.247  46.499  1.00  0.85           C  
ATOM   1237  C   LEU A 231      15.343  29.087  46.725  1.00  0.85           C  
ATOM   1238  O   LEU A 231      15.337  30.302  46.519  1.00  0.85           O  
ATOM   1239  CB  LEU A 231      17.115  27.874  47.903  1.00  0.85           C  
ATOM   1240  CG  LEU A 231      18.344  26.953  47.966  1.00  0.85           C  
ATOM   1241  CD1 LEU A 231      18.646  26.634  49.437  1.00  0.85           C  
ATOM   1242  CD2 LEU A 231      18.148  25.654  47.178  1.00  0.85           C  
ATOM   1243  N   CYS A 232      14.250  28.450  47.185  1.00  0.82           N  
ATOM   1244  CA  CYS A 232      13.021  29.116  47.569  1.00  0.82           C  
ATOM   1245  C   CYS A 232      13.179  30.086  48.732  1.00  0.82           C  
ATOM   1246  O   CYS A 232      12.626  31.181  48.741  1.00  0.82           O  
ATOM   1247  CB  CYS A 232      11.936  28.069  47.924  1.00  0.82           C  
ATOM   1248  SG  CYS A 232      12.427  26.889  49.249  1.00  0.82           S  
ATOM   1249  N   GLN A 233      13.975  29.687  49.736  1.00  0.82           N  
ATOM   1250  CA  GLN A 233      14.219  30.454  50.926  1.00  0.82           C  
ATOM   1251  C   GLN A 233      15.690  30.411  51.272  1.00  0.82           C  
ATOM   1252  O   GLN A 233      16.409  29.460  50.959  1.00  0.82           O  
ATOM   1253  CB  GLN A 233      13.459  29.865  52.138  1.00  0.82           C  
ATOM   1254  CG  GLN A 233      11.922  29.944  52.031  1.00  0.82           C  
ATOM   1255  CD  GLN A 233      11.423  31.385  51.956  1.00  0.82           C  
ATOM   1256  OE1 GLN A 233      11.957  32.293  52.600  1.00  0.82           O  
ATOM   1257  NE2 GLN A 233      10.335  31.597  51.183  1.00  0.82           N  
ATOM   1258  N   LYS A 234      16.180  31.458  51.959  1.00  0.78           N  
ATOM   1259  CA  LYS A 234      17.439  31.418  52.673  1.00  0.78           C  
ATOM   1260  C   LYS A 234      17.327  30.465  53.856  1.00  0.78           C  
ATOM   1261  O   LYS A 234      16.293  30.418  54.521  1.00  0.78           O  
ATOM   1262  CB  LYS A 234      17.805  32.835  53.174  1.00  0.78           C  
ATOM   1263  CG  LYS A 234      19.178  32.934  53.850  1.00  0.78           C  
ATOM   1264  CD  LYS A 234      19.434  34.318  54.466  1.00  0.78           C  
ATOM   1265  CE  LYS A 234      19.003  34.431  55.935  1.00  0.78           C  
ATOM   1266  NZ  LYS A 234      19.761  33.493  56.789  1.00  0.78           N  
ATOM   1267  N   LEU A 235      18.368  29.671  54.167  1.00  0.84           N  
ATOM   1268  CA  LEU A 235      18.338  28.816  55.341  1.00  0.84           C  
ATOM   1269  C   LEU A 235      18.363  29.616  56.654  1.00  0.84           C  
ATOM   1270  O   LEU A 235      19.089  30.615  56.793  1.00  0.84           O  
ATOM   1271  CB  LEU A 235      19.440  27.727  55.302  1.00  0.84           C  
ATOM   1272  CG  LEU A 235      19.520  26.924  53.983  1.00  0.84           C  
ATOM   1273  CD1 LEU A 235      20.671  25.908  54.034  1.00  0.84           C  
ATOM   1274  CD2 LEU A 235      18.213  26.202  53.635  1.00  0.84           C  
ATOM   1275  N   THR A 236      17.548  29.207  57.650  1.00  0.83           N  
ATOM   1276  CA  THR A 236      17.366  29.942  58.909  1.00  0.83           C  
ATOM   1277  C   THR A 236      17.867  29.137  60.102  1.00  0.83           C  
ATOM   1278  O   THR A 236      19.028  29.260  60.509  1.00  0.83           O  
ATOM   1279  CB  THR A 236      15.910  30.377  59.106  1.00  0.83           C  
ATOM   1280  OG1 THR A 236      15.509  31.251  58.058  1.00  0.83           O  
ATOM   1281  CG2 THR A 236      15.649  31.167  60.395  1.00  0.83           C  
ATOM   1282  N   VAL A 237      17.033  28.269  60.701  1.00  0.82           N  
ATOM   1283  CA  VAL A 237      17.364  27.443  61.858  1.00  0.82           C  
ATOM   1284  C   VAL A 237      17.169  25.983  61.462  1.00  0.82           C  
ATOM   1285  O   VAL A 237      16.217  25.693  60.736  1.00  0.82           O  
ATOM   1286  CB  VAL A 237      16.499  27.800  63.069  1.00  0.82           C  
ATOM   1287  CG1 VAL A 237      16.648  26.828  64.253  1.00  0.82           C  
ATOM   1288  CG2 VAL A 237      16.898  29.209  63.531  1.00  0.82           C  
ATOM   1289  N   PRO A 238      18.032  25.029  61.834  1.00  0.89           N  
ATOM   1290  CA  PRO A 238      17.749  23.594  61.761  1.00  0.89           C  
ATOM   1291  C   PRO A 238      16.381  23.173  62.258  1.00  0.89           C  
ATOM   1292  O   PRO A 238      15.853  23.789  63.177  1.00  0.89           O  
ATOM   1293  CB  PRO A 238      18.868  22.957  62.593  1.00  0.89           C  
ATOM   1294  CG  PRO A 238      20.036  23.928  62.433  1.00  0.89           C  
ATOM   1295  CD  PRO A 238      19.337  25.284  62.453  1.00  0.89           C  
ATOM   1296  N   CYS A 239      15.756  22.145  61.675  1.00  0.86           N  
ATOM   1297  CA  CYS A 239      14.460  21.693  62.144  1.00  0.86           C  
ATOM   1298  C   CYS A 239      14.428  21.249  63.607  1.00  0.86           C  
ATOM   1299  O   CYS A 239      15.385  20.686  64.135  1.00  0.86           O  
ATOM   1300  CB  CYS A 239      13.919  20.555  61.244  1.00  0.86           C  
ATOM   1301  SG  CYS A 239      12.186  20.096  61.621  1.00  0.86           S  
ATOM   1302  N   MET A 240      13.294  21.486  64.297  1.00  0.78           N  
ATOM   1303  CA  MET A 240      13.040  20.957  65.621  1.00  0.78           C  
ATOM   1304  C   MET A 240      13.163  19.437  65.701  1.00  0.78           C  
ATOM   1305  O   MET A 240      12.635  18.678  64.881  1.00  0.78           O  
ATOM   1306  CB  MET A 240      11.631  21.373  66.120  1.00  0.78           C  
ATOM   1307  CG  MET A 240      11.610  22.279  67.364  1.00  0.78           C  
ATOM   1308  SD  MET A 240      12.388  23.895  67.075  1.00  0.78           S  
ATOM   1309  CE  MET A 240      11.698  24.655  68.567  1.00  0.78           C  
ATOM   1310  N   SER A 241      13.861  18.953  66.738  1.00  0.81           N  
ATOM   1311  CA  SER A 241      14.008  17.547  67.019  1.00  0.81           C  
ATOM   1312  C   SER A 241      13.452  17.300  68.400  1.00  0.81           C  
ATOM   1313  O   SER A 241      13.360  18.206  69.226  1.00  0.81           O  
ATOM   1314  CB  SER A 241      15.479  17.049  66.899  1.00  0.81           C  
ATOM   1315  OG  SER A 241      16.337  17.607  67.897  1.00  0.81           O  
ATOM   1316  N   SER A 242      13.022  16.060  68.678  1.00  0.77           N  
ATOM   1317  CA  SER A 242      12.578  15.678  70.005  1.00  0.77           C  
ATOM   1318  C   SER A 242      13.432  14.502  70.383  1.00  0.77           C  
ATOM   1319  O   SER A 242      14.024  13.852  69.519  1.00  0.77           O  
ATOM   1320  CB  SER A 242      11.089  15.252  70.088  1.00  0.77           C  
ATOM   1321  OG  SER A 242      10.676  15.060  71.446  1.00  0.77           O  
ATOM   1322  N   LYS A 243      13.551  14.205  71.686  1.00  0.74           N  
ATOM   1323  CA  LYS A 243      14.232  13.012  72.143  1.00  0.74           C  
ATOM   1324  C   LYS A 243      13.492  11.756  71.664  1.00  0.74           C  
ATOM   1325  O   LYS A 243      12.258  11.771  71.680  1.00  0.74           O  
ATOM   1326  CB  LYS A 243      14.390  13.022  73.685  1.00  0.74           C  
ATOM   1327  CG  LYS A 243      15.240  14.191  74.221  1.00  0.74           C  
ATOM   1328  CD  LYS A 243      15.299  14.239  75.763  1.00  0.74           C  
ATOM   1329  CE  LYS A 243      16.143  15.410  76.295  1.00  0.74           C  
ATOM   1330  NZ  LYS A 243      16.095  15.515  77.775  1.00  0.74           N  
ATOM   1331  N   PRO A 244      14.123  10.675  71.207  1.00  0.82           N  
ATOM   1332  CA  PRO A 244      13.429   9.434  70.896  1.00  0.82           C  
ATOM   1333  C   PRO A 244      12.852   8.797  72.135  1.00  0.82           C  
ATOM   1334  O   PRO A 244      13.268   9.128  73.246  1.00  0.82           O  
ATOM   1335  CB  PRO A 244      14.517   8.518  70.295  1.00  0.82           C  
ATOM   1336  CG  PRO A 244      15.670   9.455  69.927  1.00  0.82           C  
ATOM   1337  CD  PRO A 244      15.559  10.561  70.973  1.00  0.82           C  
ATOM   1338  N   GLN A 245      11.921   7.839  71.985  1.00  0.75           N  
ATOM   1339  CA  GLN A 245      11.551   6.971  73.082  1.00  0.75           C  
ATOM   1340  C   GLN A 245      12.753   6.201  73.614  1.00  0.75           C  
ATOM   1341  O   GLN A 245      13.517   5.595  72.860  1.00  0.75           O  
ATOM   1342  CB  GLN A 245      10.448   5.958  72.667  1.00  0.75           C  
ATOM   1343  CG  GLN A 245       9.062   6.193  73.315  1.00  0.75           C  
ATOM   1344  CD  GLN A 245       8.352   7.432  72.768  1.00  0.75           C  
ATOM   1345  OE1 GLN A 245       8.741   8.040  71.773  1.00  0.75           O  
ATOM   1346  NE2 GLN A 245       7.242   7.815  73.444  1.00  0.75           N  
ATOM   1347  N   LYS A 246      12.941   6.211  74.945  1.00  0.78           N  
ATOM   1348  CA  LYS A 246      13.884   5.342  75.611  1.00  0.78           C  
ATOM   1349  C   LYS A 246      13.471   3.875  75.453  1.00  0.78           C  
ATOM   1350  O   LYS A 246      12.274   3.588  75.554  1.00  0.78           O  
ATOM   1351  CB  LYS A 246      14.091   5.758  77.093  1.00  0.78           C  
ATOM   1352  CG  LYS A 246      12.817   6.088  77.897  1.00  0.78           C  
ATOM   1353  CD  LYS A 246      13.159   6.643  79.297  1.00  0.78           C  
ATOM   1354  CE  LYS A 246      11.943   7.146  80.087  1.00  0.78           C  
ATOM   1355  NZ  LYS A 246      12.353   7.704  81.401  1.00  0.78           N  
ATOM   1356  N   PRO A 247      14.367   2.934  75.154  1.00  0.86           N  
ATOM   1357  CA  PRO A 247      13.992   1.556  74.875  1.00  0.86           C  
ATOM   1358  C   PRO A 247      13.498   0.814  76.100  1.00  0.86           C  
ATOM   1359  O   PRO A 247      13.694   1.252  77.236  1.00  0.86           O  
ATOM   1360  CB  PRO A 247      15.272   0.928  74.312  1.00  0.86           C  
ATOM   1361  CG  PRO A 247      16.402   1.737  74.943  1.00  0.86           C  
ATOM   1362  CD  PRO A 247      15.812   3.142  75.030  1.00  0.86           C  
ATOM   1363  N   TRP A 248      12.815  -0.325  75.881  1.00  0.82           N  
ATOM   1364  CA  TRP A 248      12.323  -1.177  76.945  1.00  0.82           C  
ATOM   1365  C   TRP A 248      13.466  -1.850  77.685  1.00  0.82           C  
ATOM   1366  O   TRP A 248      14.578  -1.970  77.174  1.00  0.82           O  
ATOM   1367  CB  TRP A 248      11.318  -2.227  76.411  1.00  0.82           C  
ATOM   1368  CG  TRP A 248      10.520  -2.982  77.467  1.00  0.82           C  
ATOM   1369  CD1 TRP A 248      10.593  -4.301  77.818  1.00  0.82           C  
ATOM   1370  CD2 TRP A 248       9.520  -2.388  78.302  1.00  0.82           C  
ATOM   1371  NE1 TRP A 248       9.686  -4.574  78.812  1.00  0.82           N  
ATOM   1372  CE2 TRP A 248       9.012  -3.427  79.133  1.00  0.82           C  
ATOM   1373  CE3 TRP A 248       9.027  -1.093  78.394  1.00  0.82           C  
ATOM   1374  CZ2 TRP A 248       8.011  -3.168  80.051  1.00  0.82           C  
ATOM   1375  CZ3 TRP A 248       8.020  -0.841  79.328  1.00  0.82           C  
ATOM   1376  CH2 TRP A 248       7.515  -1.864  80.142  1.00  0.82           C  
ATOM   1377  N   GLU A 249      13.242  -2.287  78.937  1.00  0.76           N  
ATOM   1378  CA  GLU A 249      14.248  -2.960  79.732  1.00  0.76           C  
ATOM   1379  C   GLU A 249      14.792  -4.218  79.060  1.00  0.76           C  
ATOM   1380  O   GLU A 249      14.050  -5.012  78.480  1.00  0.76           O  
ATOM   1381  CB  GLU A 249      13.649  -3.294  81.116  1.00  0.76           C  
ATOM   1382  CG  GLU A 249      14.573  -4.060  82.095  1.00  0.76           C  
ATOM   1383  CD  GLU A 249      13.969  -4.213  83.496  1.00  0.76           C  
ATOM   1384  OE1 GLU A 249      14.675  -4.799  84.365  1.00  0.76           O  
ATOM   1385  OE2 GLU A 249      12.842  -3.711  83.740  1.00  0.76           O  
ATOM   1386  N   LYS A 250      16.130  -4.407  79.098  1.00  0.73           N  
ATOM   1387  CA  LYS A 250      16.804  -5.570  78.551  1.00  0.73           C  
ATOM   1388  C   LYS A 250      16.261  -6.891  79.091  1.00  0.73           C  
ATOM   1389  O   LYS A 250      16.102  -7.071  80.297  1.00  0.73           O  
ATOM   1390  CB  LYS A 250      18.360  -5.507  78.682  1.00  0.73           C  
ATOM   1391  CG  LYS A 250      18.949  -4.188  79.224  1.00  0.73           C  
ATOM   1392  CD  LYS A 250      18.875  -4.058  80.756  1.00  0.73           C  
ATOM   1393  CE  LYS A 250      19.040  -2.618  81.243  1.00  0.73           C  
ATOM   1394  NZ  LYS A 250      18.911  -2.579  82.716  1.00  0.73           N  
ATOM   1395  N   ASP A 251      15.924  -7.811  78.170  1.00  0.73           N  
ATOM   1396  CA  ASP A 251      15.366  -9.128  78.412  1.00  0.73           C  
ATOM   1397  C   ASP A 251      14.145  -9.188  79.333  1.00  0.73           C  
ATOM   1398  O   ASP A 251      13.947 -10.122  80.113  1.00  0.73           O  
ATOM   1399  CB  ASP A 251      16.493 -10.134  78.736  1.00  0.73           C  
ATOM   1400  CG  ASP A 251      17.426 -10.304  77.539  1.00  0.73           C  
ATOM   1401  OD1 ASP A 251      17.161  -9.691  76.468  1.00  0.73           O  
ATOM   1402  OD2 ASP A 251      18.419 -11.059  77.687  1.00  0.73           O  
ATOM   1403  N   ALA A 252      13.223  -8.217  79.172  1.00  0.84           N  
ATOM   1404  CA  ALA A 252      12.015  -8.085  79.959  1.00  0.84           C  
ATOM   1405  C   ALA A 252      10.731  -8.279  79.148  1.00  0.84           C  
ATOM   1406  O   ALA A 252       9.751  -7.551  79.297  1.00  0.84           O  
ATOM   1407  CB  ALA A 252      12.020  -6.718  80.660  1.00  0.84           C  
ATOM   1408  N   TRP A 253      10.717  -9.275  78.231  1.00  0.83           N  
ATOM   1409  CA  TRP A 253       9.549  -9.640  77.436  1.00  0.83           C  
ATOM   1410  C   TRP A 253       8.408 -10.239  78.251  1.00  0.83           C  
ATOM   1411  O   TRP A 253       7.255  -9.830  78.129  1.00  0.83           O  
ATOM   1412  CB  TRP A 253       9.976 -10.637  76.318  1.00  0.83           C  
ATOM   1413  CG  TRP A 253       8.866 -11.271  75.470  1.00  0.83           C  
ATOM   1414  CD1 TRP A 253       8.603 -12.603  75.296  1.00  0.83           C  
ATOM   1415  CD2 TRP A 253       7.825 -10.560  74.789  1.00  0.83           C  
ATOM   1416  NE1 TRP A 253       7.475 -12.768  74.532  1.00  0.83           N  
ATOM   1417  CE2 TRP A 253       6.961 -11.542  74.219  1.00  0.83           C  
ATOM   1418  CE3 TRP A 253       7.552  -9.208  74.644  1.00  0.83           C  
ATOM   1419  CZ2 TRP A 253       5.837 -11.169  73.512  1.00  0.83           C  
ATOM   1420  CZ3 TRP A 253       6.387  -8.842  73.969  1.00  0.83           C  
ATOM   1421  CH2 TRP A 253       5.541  -9.808  73.407  1.00  0.83           C  
ATOM   1422  N   GLU A 254       8.725 -11.199  79.130  1.00  0.84           N  
ATOM   1423  CA  GLU A 254       7.773 -11.792  80.040  1.00  0.84           C  
ATOM   1424  C   GLU A 254       8.051 -11.229  81.411  1.00  0.84           C  
ATOM   1425  O   GLU A 254       9.167 -11.319  81.926  1.00  0.84           O  
ATOM   1426  CB  GLU A 254       7.880 -13.328  80.074  1.00  0.84           C  
ATOM   1427  CG  GLU A 254       7.411 -13.994  78.761  1.00  0.84           C  
ATOM   1428  CD  GLU A 254       7.457 -15.520  78.811  1.00  0.84           C  
ATOM   1429  OE1 GLU A 254       7.850 -16.086  79.864  1.00  0.84           O  
ATOM   1430  OE2 GLU A 254       7.052 -16.129  77.790  1.00  0.84           O  
ATOM   1431  N   ILE A 255       7.046 -10.583  82.024  1.00  0.85           N  
ATOM   1432  CA  ILE A 255       7.212  -9.873  83.276  1.00  0.85           C  
ATOM   1433  C   ILE A 255       6.255 -10.426  84.322  1.00  0.85           C  
ATOM   1434  O   ILE A 255       5.155 -10.870  83.976  1.00  0.85           O  
ATOM   1435  CB  ILE A 255       7.044  -8.362  83.123  1.00  0.85           C  
ATOM   1436  CG1 ILE A 255       5.664  -7.979  82.547  1.00  0.85           C  
ATOM   1437  CG2 ILE A 255       8.186  -7.850  82.223  1.00  0.85           C  
ATOM   1438  CD1 ILE A 255       5.404  -6.471  82.516  1.00  0.85           C  
ATOM   1439  N   PRO A 256       6.602 -10.471  85.614  1.00  0.85           N  
ATOM   1440  CA  PRO A 256       5.643 -10.799  86.653  1.00  0.85           C  
ATOM   1441  C   PRO A 256       4.682  -9.651  86.874  1.00  0.85           C  
ATOM   1442  O   PRO A 256       4.962  -8.517  86.471  1.00  0.85           O  
ATOM   1443  CB  PRO A 256       6.525 -11.074  87.871  1.00  0.85           C  
ATOM   1444  CG  PRO A 256       7.689 -10.098  87.708  1.00  0.85           C  
ATOM   1445  CD  PRO A 256       7.881 -10.027  86.187  1.00  0.85           C  
ATOM   1446  N   ARG A 257       3.516  -9.920  87.478  1.00  0.79           N  
ATOM   1447  CA  ARG A 257       2.432  -8.971  87.601  1.00  0.79           C  
ATOM   1448  C   ARG A 257       2.800  -7.807  88.507  1.00  0.79           C  
ATOM   1449  O   ARG A 257       2.410  -6.666  88.273  1.00  0.79           O  
ATOM   1450  CB  ARG A 257       1.118  -9.676  88.030  1.00  0.79           C  
ATOM   1451  CG  ARG A 257      -0.126  -9.220  87.232  1.00  0.79           C  
ATOM   1452  CD  ARG A 257      -1.455  -9.864  87.655  1.00  0.79           C  
ATOM   1453  NE  ARG A 257      -1.458 -11.304  87.264  1.00  0.79           N  
ATOM   1454  CZ  ARG A 257      -1.873 -11.770  86.083  1.00  0.79           C  
ATOM   1455  NH1 ARG A 257      -2.260 -10.973  85.100  1.00  0.79           N  
ATOM   1456  NH2 ARG A 257      -1.898 -13.085  85.886  1.00  0.79           N  
ATOM   1457  N   GLU A 258       3.617  -8.095  89.530  1.00  0.82           N  
ATOM   1458  CA  GLU A 258       4.135  -7.245  90.583  1.00  0.82           C  
ATOM   1459  C   GLU A 258       4.864  -5.999  90.112  1.00  0.82           C  
ATOM   1460  O   GLU A 258       4.997  -5.018  90.840  1.00  0.82           O  
ATOM   1461  CB  GLU A 258       5.101  -8.077  91.470  1.00  0.82           C  
ATOM   1462  CG  GLU A 258       4.427  -9.183  92.333  1.00  0.82           C  
ATOM   1463  CD  GLU A 258       3.839 -10.384  91.581  1.00  0.82           C  
ATOM   1464  OE1 GLU A 258       4.137 -10.570  90.369  1.00  0.82           O  
ATOM   1465  OE2 GLU A 258       3.051 -11.121  92.221  1.00  0.82           O  
ATOM   1466  N   SER A 259       5.348  -5.992  88.859  1.00  0.86           N  
ATOM   1467  CA  SER A 259       6.005  -4.840  88.282  1.00  0.86           C  
ATOM   1468  C   SER A 259       5.035  -3.746  87.871  1.00  0.86           C  
ATOM   1469  O   SER A 259       5.419  -2.593  87.660  1.00  0.86           O  
ATOM   1470  CB  SER A 259       6.849  -5.256  87.051  1.00  0.86           C  
ATOM   1471  OG  SER A 259       6.046  -5.777  85.992  1.00  0.86           O  
ATOM   1472  N   LEU A 260       3.738  -4.089  87.765  1.00  0.87           N  
ATOM   1473  CA  LEU A 260       2.725  -3.237  87.203  1.00  0.87           C  
ATOM   1474  C   LEU A 260       1.805  -2.666  88.256  1.00  0.87           C  
ATOM   1475  O   LEU A 260       1.184  -3.375  89.047  1.00  0.87           O  
ATOM   1476  CB  LEU A 260       1.820  -4.022  86.223  1.00  0.87           C  
ATOM   1477  CG  LEU A 260       2.542  -4.603  84.997  1.00  0.87           C  
ATOM   1478  CD1 LEU A 260       1.625  -5.603  84.282  1.00  0.87           C  
ATOM   1479  CD2 LEU A 260       2.986  -3.500  84.029  1.00  0.87           C  
ATOM   1480  N   LYS A 261       1.634  -1.335  88.241  1.00  0.84           N  
ATOM   1481  CA  LYS A 261       0.542  -0.696  88.939  1.00  0.84           C  
ATOM   1482  C   LYS A 261      -0.424  -0.151  87.927  1.00  0.84           C  
ATOM   1483  O   LYS A 261      -0.074   0.688  87.105  1.00  0.84           O  
ATOM   1484  CB  LYS A 261       1.006   0.432  89.879  1.00  0.84           C  
ATOM   1485  CG  LYS A 261       1.747  -0.159  91.080  1.00  0.84           C  
ATOM   1486  CD  LYS A 261       1.970   0.830  92.228  1.00  0.84           C  
ATOM   1487  CE  LYS A 261       3.186   1.730  92.051  1.00  0.84           C  
ATOM   1488  NZ  LYS A 261       3.483   2.357  93.358  1.00  0.84           N  
ATOM   1489  N   MET A 262      -1.675  -0.637  87.954  1.00  0.84           N  
ATOM   1490  CA  MET A 262      -2.715  -0.187  87.062  1.00  0.84           C  
ATOM   1491  C   MET A 262      -3.485   0.910  87.763  1.00  0.84           C  
ATOM   1492  O   MET A 262      -4.216   0.673  88.723  1.00  0.84           O  
ATOM   1493  CB  MET A 262      -3.662  -1.341  86.663  1.00  0.84           C  
ATOM   1494  CG  MET A 262      -2.979  -2.475  85.875  1.00  0.84           C  
ATOM   1495  SD  MET A 262      -4.127  -3.786  85.344  1.00  0.84           S  
ATOM   1496  CE  MET A 262      -4.503  -4.479  86.982  1.00  0.84           C  
ATOM   1497  N   GLU A 263      -3.294   2.158  87.314  1.00  0.83           N  
ATOM   1498  CA  GLU A 263      -3.674   3.319  88.086  1.00  0.83           C  
ATOM   1499  C   GLU A 263      -4.992   3.917  87.628  1.00  0.83           C  
ATOM   1500  O   GLU A 263      -5.750   4.469  88.426  1.00  0.83           O  
ATOM   1501  CB  GLU A 263      -2.532   4.359  88.007  1.00  0.83           C  
ATOM   1502  CG  GLU A 263      -1.193   3.776  88.536  1.00  0.83           C  
ATOM   1503  CD  GLU A 263       0.004   4.722  88.455  1.00  0.83           C  
ATOM   1504  OE1 GLU A 263      -0.166   5.902  88.070  1.00  0.83           O  
ATOM   1505  OE2 GLU A 263       1.129   4.249  88.795  1.00  0.83           O  
ATOM   1506  N   LYS A 264      -5.352   3.783  86.333  1.00  0.83           N  
ATOM   1507  CA  LYS A 264      -6.656   4.240  85.892  1.00  0.83           C  
ATOM   1508  C   LYS A 264      -7.211   3.468  84.712  1.00  0.83           C  
ATOM   1509  O   LYS A 264      -6.542   3.269  83.703  1.00  0.83           O  
ATOM   1510  CB  LYS A 264      -6.628   5.741  85.526  1.00  0.83           C  
ATOM   1511  CG  LYS A 264      -7.977   6.436  85.743  1.00  0.83           C  
ATOM   1512  CD  LYS A 264      -7.928   7.918  85.350  1.00  0.83           C  
ATOM   1513  CE  LYS A 264      -9.190   8.697  85.728  1.00  0.83           C  
ATOM   1514  NZ  LYS A 264      -9.343   8.754  87.200  1.00  0.83           N  
ATOM   1515  N   LYS A 265      -8.483   3.037  84.794  1.00  0.83           N  
ATOM   1516  CA  LYS A 265      -9.167   2.367  83.707  1.00  0.83           C  
ATOM   1517  C   LYS A 265      -9.599   3.349  82.626  1.00  0.83           C  
ATOM   1518  O   LYS A 265     -10.167   4.402  82.920  1.00  0.83           O  
ATOM   1519  CB  LYS A 265     -10.405   1.613  84.236  1.00  0.83           C  
ATOM   1520  CG  LYS A 265     -11.021   0.621  83.239  1.00  0.83           C  
ATOM   1521  CD  LYS A 265     -12.458   0.218  83.612  1.00  0.83           C  
ATOM   1522  CE  LYS A 265     -12.562  -0.546  84.930  1.00  0.83           C  
ATOM   1523  NZ  LYS A 265     -13.972  -0.834  85.264  1.00  0.83           N  
ATOM   1524  N   LEU A 266      -9.324   3.024  81.351  1.00  0.84           N  
ATOM   1525  CA  LEU A 266      -9.594   3.888  80.218  1.00  0.84           C  
ATOM   1526  C   LEU A 266     -10.700   3.329  79.346  1.00  0.84           C  
ATOM   1527  O   LEU A 266     -11.370   4.048  78.614  1.00  0.84           O  
ATOM   1528  CB  LEU A 266      -8.326   4.007  79.339  1.00  0.84           C  
ATOM   1529  CG  LEU A 266      -7.061   4.457  80.092  1.00  0.84           C  
ATOM   1530  CD1 LEU A 266      -5.839   4.370  79.171  1.00  0.84           C  
ATOM   1531  CD2 LEU A 266      -7.212   5.871  80.668  1.00  0.84           C  
ATOM   1532  N   GLY A 267     -10.940   2.008  79.426  1.00  0.86           N  
ATOM   1533  CA  GLY A 267     -11.993   1.371  78.662  1.00  0.86           C  
ATOM   1534  C   GLY A 267     -12.291   0.015  79.226  1.00  0.86           C  
ATOM   1535  O   GLY A 267     -11.455  -0.596  79.890  1.00  0.86           O  
ATOM   1536  N   ALA A 268     -13.498  -0.494  78.949  1.00  0.85           N  
ATOM   1537  CA  ALA A 268     -13.922  -1.817  79.330  1.00  0.85           C  
ATOM   1538  C   ALA A 268     -14.843  -2.343  78.253  1.00  0.85           C  
ATOM   1539  O   ALA A 268     -15.626  -1.594  77.668  1.00  0.85           O  
ATOM   1540  CB  ALA A 268     -14.672  -1.804  80.676  1.00  0.85           C  
ATOM   1541  N   GLY A 269     -14.756  -3.643  77.934  1.00  0.76           N  
ATOM   1542  CA  GLY A 269     -15.628  -4.241  76.946  1.00  0.76           C  
ATOM   1543  C   GLY A 269     -15.875  -5.690  77.231  1.00  0.76           C  
ATOM   1544  O   GLY A 269     -15.571  -6.220  78.295  1.00  0.76           O  
ATOM   1545  N   GLN A 270     -16.407  -6.398  76.223  1.00  0.70           N  
ATOM   1546  CA  GLN A 270     -16.775  -7.800  76.277  1.00  0.70           C  
ATOM   1547  C   GLN A 270     -15.630  -8.729  76.663  1.00  0.70           C  
ATOM   1548  O   GLN A 270     -15.814  -9.716  77.380  1.00  0.70           O  
ATOM   1549  CB  GLN A 270     -17.333  -8.159  74.879  1.00  0.70           C  
ATOM   1550  CG  GLN A 270     -17.692  -9.637  74.618  1.00  0.70           C  
ATOM   1551  CD  GLN A 270     -18.269  -9.780  73.207  1.00  0.70           C  
ATOM   1552  OE1 GLN A 270     -18.386  -8.818  72.449  1.00  0.70           O  
ATOM   1553  NE2 GLN A 270     -18.641 -11.024  72.832  1.00  0.70           N  
ATOM   1554  N   PHE A 271     -14.410  -8.411  76.190  1.00  0.74           N  
ATOM   1555  CA  PHE A 271     -13.253  -9.267  76.331  1.00  0.74           C  
ATOM   1556  C   PHE A 271     -12.262  -8.829  77.399  1.00  0.74           C  
ATOM   1557  O   PHE A 271     -11.252  -9.499  77.613  1.00  0.74           O  
ATOM   1558  CB  PHE A 271     -12.509  -9.348  74.975  1.00  0.74           C  
ATOM   1559  CG  PHE A 271     -13.427  -9.924  73.939  1.00  0.74           C  
ATOM   1560  CD1 PHE A 271     -13.859  -9.178  72.829  1.00  0.74           C  
ATOM   1561  CD2 PHE A 271     -13.907 -11.228  74.111  1.00  0.74           C  
ATOM   1562  CE1 PHE A 271     -14.770  -9.731  71.917  1.00  0.74           C  
ATOM   1563  CE2 PHE A 271     -14.814 -11.781  73.209  1.00  0.74           C  
ATOM   1564  CZ  PHE A 271     -15.245 -11.034  72.109  1.00  0.74           C  
ATOM   1565  N   GLY A 272     -12.524  -7.724  78.125  1.00  0.81           N  
ATOM   1566  CA  GLY A 272     -11.548  -7.178  79.063  1.00  0.81           C  
ATOM   1567  C   GLY A 272     -11.463  -5.675  79.040  1.00  0.81           C  
ATOM   1568  O   GLY A 272     -12.342  -4.987  78.516  1.00  0.81           O  
ATOM   1569  N   GLU A 273     -10.396  -5.119  79.637  1.00  0.83           N  
ATOM   1570  CA  GLU A 273     -10.279  -3.702  79.922  1.00  0.83           C  
ATOM   1571  C   GLU A 273      -8.957  -3.139  79.442  1.00  0.83           C  
ATOM   1572  O   GLU A 273      -8.017  -3.855  79.094  1.00  0.83           O  
ATOM   1573  CB  GLU A 273     -10.364  -3.428  81.442  1.00  0.83           C  
ATOM   1574  CG  GLU A 273     -11.725  -3.788  82.072  1.00  0.83           C  
ATOM   1575  CD  GLU A 273     -11.582  -4.147  83.544  1.00  0.83           C  
ATOM   1576  OE1 GLU A 273     -11.022  -3.310  84.294  1.00  0.83           O  
ATOM   1577  OE2 GLU A 273     -12.026  -5.250  83.941  1.00  0.83           O  
ATOM   1578  N   VAL A 274      -8.859  -1.799  79.390  1.00  0.85           N  
ATOM   1579  CA  VAL A 274      -7.625  -1.101  79.076  1.00  0.85           C  
ATOM   1580  C   VAL A 274      -7.334  -0.133  80.198  1.00  0.85           C  
ATOM   1581  O   VAL A 274      -8.179   0.680  80.577  1.00  0.85           O  
ATOM   1582  CB  VAL A 274      -7.675  -0.361  77.745  1.00  0.85           C  
ATOM   1583  CG1 VAL A 274      -6.399   0.475  77.515  1.00  0.85           C  
ATOM   1584  CG2 VAL A 274      -7.820  -1.390  76.609  1.00  0.85           C  
ATOM   1585  N   TRP A 275      -6.120  -0.206  80.768  1.00  0.82           N  
ATOM   1586  CA  TRP A 275      -5.707   0.578  81.905  1.00  0.82           C  
ATOM   1587  C   TRP A 275      -4.456   1.388  81.603  1.00  0.82           C  
ATOM   1588  O   TRP A 275      -3.508   0.926  80.967  1.00  0.82           O  
ATOM   1589  CB  TRP A 275      -5.406  -0.323  83.132  1.00  0.82           C  
ATOM   1590  CG  TRP A 275      -6.624  -1.003  83.746  1.00  0.82           C  
ATOM   1591  CD1 TRP A 275      -7.371  -2.043  83.261  1.00  0.82           C  
ATOM   1592  CD2 TRP A 275      -7.210  -0.642  85.006  1.00  0.82           C  
ATOM   1593  NE1 TRP A 275      -8.401  -2.325  84.125  1.00  0.82           N  
ATOM   1594  CE2 TRP A 275      -8.322  -1.502  85.203  1.00  0.82           C  
ATOM   1595  CE3 TRP A 275      -6.881   0.318  85.952  1.00  0.82           C  
ATOM   1596  CZ2 TRP A 275      -9.115  -1.400  86.328  1.00  0.82           C  
ATOM   1597  CZ3 TRP A 275      -7.686   0.418  87.091  1.00  0.82           C  
ATOM   1598  CH2 TRP A 275      -8.791  -0.426  87.277  1.00  0.82           C  
ATOM   1599  N   MET A 276      -4.408   2.644  82.081  1.00  0.84           N  
ATOM   1600  CA  MET A 276      -3.182   3.394  82.256  1.00  0.84           C  
ATOM   1601  C   MET A 276      -2.385   2.781  83.396  1.00  0.84           C  
ATOM   1602  O   MET A 276      -2.947   2.485  84.457  1.00  0.84           O  
ATOM   1603  CB  MET A 276      -3.490   4.874  82.591  1.00  0.84           C  
ATOM   1604  CG  MET A 276      -2.254   5.772  82.783  1.00  0.84           C  
ATOM   1605  SD  MET A 276      -2.594   7.344  83.638  1.00  0.84           S  
ATOM   1606  CE  MET A 276      -3.735   8.113  82.459  1.00  0.84           C  
ATOM   1607  N   ALA A 277      -1.072   2.569  83.223  1.00  0.88           N  
ATOM   1608  CA  ALA A 277      -0.324   1.868  84.229  1.00  0.88           C  
ATOM   1609  C   ALA A 277       1.123   2.287  84.296  1.00  0.88           C  
ATOM   1610  O   ALA A 277       1.651   2.974  83.421  1.00  0.88           O  
ATOM   1611  CB  ALA A 277      -0.414   0.352  83.979  1.00  0.88           C  
ATOM   1612  N   THR A 278       1.799   1.872  85.371  1.00  0.85           N  
ATOM   1613  CA  THR A 278       3.192   2.192  85.624  1.00  0.85           C  
ATOM   1614  C   THR A 278       4.000   0.925  85.797  1.00  0.85           C  
ATOM   1615  O   THR A 278       3.699   0.082  86.646  1.00  0.85           O  
ATOM   1616  CB  THR A 278       3.354   3.036  86.878  1.00  0.85           C  
ATOM   1617  OG1 THR A 278       2.784   4.322  86.699  1.00  0.85           O  
ATOM   1618  CG2 THR A 278       4.819   3.343  87.193  1.00  0.85           C  
ATOM   1619  N   TYR A 279       5.078   0.756  85.004  1.00  0.84           N  
ATOM   1620  CA  TYR A 279       6.007  -0.355  85.126  1.00  0.84           C  
ATOM   1621  C   TYR A 279       7.201   0.052  85.986  1.00  0.84           C  
ATOM   1622  O   TYR A 279       7.865   1.057  85.723  1.00  0.84           O  
ATOM   1623  CB  TYR A 279       6.479  -0.811  83.718  1.00  0.84           C  
ATOM   1624  CG  TYR A 279       7.515  -1.910  83.739  1.00  0.84           C  
ATOM   1625  CD1 TYR A 279       7.160  -3.264  83.837  1.00  0.84           C  
ATOM   1626  CD2 TYR A 279       8.874  -1.573  83.638  1.00  0.84           C  
ATOM   1627  CE1 TYR A 279       8.147  -4.262  83.830  1.00  0.84           C  
ATOM   1628  CE2 TYR A 279       9.859  -2.566  83.639  1.00  0.84           C  
ATOM   1629  CZ  TYR A 279       9.498  -3.912  83.741  1.00  0.84           C  
ATOM   1630  OH  TYR A 279      10.491  -4.907  83.772  1.00  0.84           O  
ATOM   1631  N   ASN A 280       7.472  -0.723  87.063  1.00  0.81           N  
ATOM   1632  CA  ASN A 280       8.601  -0.598  87.978  1.00  0.81           C  
ATOM   1633  C   ASN A 280       8.914   0.823  88.433  1.00  0.81           C  
ATOM   1634  O   ASN A 280      10.066   1.233  88.522  1.00  0.81           O  
ATOM   1635  CB  ASN A 280       9.869  -1.322  87.449  1.00  0.81           C  
ATOM   1636  CG  ASN A 280       9.777  -2.833  87.642  1.00  0.81           C  
ATOM   1637  OD1 ASN A 280       8.927  -3.349  88.366  1.00  0.81           O  
ATOM   1638  ND2 ASN A 280      10.714  -3.578  87.011  1.00  0.81           N  
ATOM   1639  N   LYS A 281       7.860   1.609  88.742  1.00  0.77           N  
ATOM   1640  CA  LYS A 281       7.938   2.974  89.243  1.00  0.77           C  
ATOM   1641  C   LYS A 281       8.439   4.030  88.265  1.00  0.77           C  
ATOM   1642  O   LYS A 281       8.399   5.208  88.624  1.00  0.77           O  
ATOM   1643  CB  LYS A 281       8.753   3.111  90.563  1.00  0.77           C  
ATOM   1644  CG  LYS A 281       8.189   2.355  91.771  1.00  0.77           C  
ATOM   1645  CD  LYS A 281       6.961   3.010  92.428  1.00  0.77           C  
ATOM   1646  CE  LYS A 281       7.236   4.406  93.012  1.00  0.77           C  
ATOM   1647  NZ  LYS A 281       6.906   5.495  92.053  1.00  0.77           N  
ATOM   1648  N   HIS A 282       8.888   3.658  87.043  1.00  0.77           N  
ATOM   1649  CA  HIS A 282       9.680   4.550  86.209  1.00  0.77           C  
ATOM   1650  C   HIS A 282       9.171   4.819  84.804  1.00  0.77           C  
ATOM   1651  O   HIS A 282       9.506   5.849  84.210  1.00  0.77           O  
ATOM   1652  CB  HIS A 282      11.128   4.020  86.075  1.00  0.77           C  
ATOM   1653  CG  HIS A 282      11.313   2.613  85.576  1.00  0.77           C  
ATOM   1654  ND1 HIS A 282      10.842   2.169  84.349  1.00  0.77           N  
ATOM   1655  CD2 HIS A 282      11.987   1.621  86.193  1.00  0.77           C  
ATOM   1656  CE1 HIS A 282      11.241   0.916  84.262  1.00  0.77           C  
ATOM   1657  NE2 HIS A 282      11.944   0.532  85.354  1.00  0.77           N  
ATOM   1658  N   THR A 283       8.345   3.931  84.225  1.00  0.83           N  
ATOM   1659  CA  THR A 283       7.852   4.098  82.864  1.00  0.83           C  
ATOM   1660  C   THR A 283       6.354   3.960  82.817  1.00  0.83           C  
ATOM   1661  O   THR A 283       5.793   2.928  83.183  1.00  0.83           O  
ATOM   1662  CB  THR A 283       8.440   3.084  81.902  1.00  0.83           C  
ATOM   1663  OG1 THR A 283       9.836   3.329  81.901  1.00  0.83           O  
ATOM   1664  CG2 THR A 283       7.851   3.299  80.469  1.00  0.83           C  
ATOM   1665  N   LYS A 284       5.652   5.009  82.341  1.00  0.85           N  
ATOM   1666  CA  LYS A 284       4.234   4.988  82.026  1.00  0.85           C  
ATOM   1667  C   LYS A 284       3.895   4.114  80.819  1.00  0.85           C  
ATOM   1668  O   LYS A 284       4.496   4.242  79.750  1.00  0.85           O  
ATOM   1669  CB  LYS A 284       3.761   6.438  81.770  1.00  0.85           C  
ATOM   1670  CG  LYS A 284       2.247   6.633  81.628  1.00  0.85           C  
ATOM   1671  CD  LYS A 284       1.882   8.124  81.565  1.00  0.85           C  
ATOM   1672  CE  LYS A 284       0.372   8.337  81.620  1.00  0.85           C  
ATOM   1673  NZ  LYS A 284       0.041   9.778  81.645  1.00  0.85           N  
ATOM   1674  N   VAL A 285       2.914   3.205  80.962  1.00  0.88           N  
ATOM   1675  CA  VAL A 285       2.532   2.243  79.947  1.00  0.88           C  
ATOM   1676  C   VAL A 285       1.022   2.131  79.851  1.00  0.88           C  
ATOM   1677  O   VAL A 285       0.269   2.702  80.645  1.00  0.88           O  
ATOM   1678  CB  VAL A 285       3.123   0.847  80.169  1.00  0.88           C  
ATOM   1679  CG1 VAL A 285       4.656   0.931  80.121  1.00  0.88           C  
ATOM   1680  CG2 VAL A 285       2.669   0.242  81.510  1.00  0.88           C  
ATOM   1681  N   ALA A 286       0.530   1.394  78.840  1.00  0.90           N  
ATOM   1682  CA  ALA A 286      -0.855   1.003  78.758  1.00  0.90           C  
ATOM   1683  C   ALA A 286      -0.937  -0.505  78.904  1.00  0.90           C  
ATOM   1684  O   ALA A 286      -0.139  -1.253  78.336  1.00  0.90           O  
ATOM   1685  CB  ALA A 286      -1.475   1.442  77.420  1.00  0.90           C  
ATOM   1686  N   VAL A 287      -1.900  -0.988  79.708  1.00  0.89           N  
ATOM   1687  CA  VAL A 287      -2.080  -2.406  79.944  1.00  0.89           C  
ATOM   1688  C   VAL A 287      -3.448  -2.806  79.459  1.00  0.89           C  
ATOM   1689  O   VAL A 287      -4.468  -2.231  79.839  1.00  0.89           O  
ATOM   1690  CB  VAL A 287      -1.915  -2.813  81.405  1.00  0.89           C  
ATOM   1691  CG1 VAL A 287      -2.155  -4.323  81.597  1.00  0.89           C  
ATOM   1692  CG2 VAL A 287      -0.490  -2.468  81.861  1.00  0.89           C  
ATOM   1693  N   LYS A 288      -3.504  -3.829  78.596  1.00  0.85           N  
ATOM   1694  CA  LYS A 288      -4.741  -4.431  78.176  1.00  0.85           C  
ATOM   1695  C   LYS A 288      -4.902  -5.708  78.957  1.00  0.85           C  
ATOM   1696  O   LYS A 288      -4.038  -6.587  78.942  1.00  0.85           O  
ATOM   1697  CB  LYS A 288      -4.764  -4.655  76.650  1.00  0.85           C  
ATOM   1698  CG  LYS A 288      -6.076  -5.213  76.079  1.00  0.85           C  
ATOM   1699  CD  LYS A 288      -6.185  -4.863  74.588  1.00  0.85           C  
ATOM   1700  CE  LYS A 288      -7.466  -5.335  73.905  1.00  0.85           C  
ATOM   1701  NZ  LYS A 288      -7.675  -4.489  72.731  1.00  0.85           N  
ATOM   1702  N   THR A 289      -6.004  -5.809  79.713  1.00  0.87           N  
ATOM   1703  CA  THR A 289      -6.311  -6.968  80.524  1.00  0.87           C  
ATOM   1704  C   THR A 289      -7.224  -7.853  79.720  1.00  0.87           C  
ATOM   1705  O   THR A 289      -8.309  -7.452  79.303  1.00  0.87           O  
ATOM   1706  CB  THR A 289      -6.960  -6.656  81.879  1.00  0.87           C  
ATOM   1707  OG1 THR A 289      -8.254  -6.078  81.771  1.00  0.87           O  
ATOM   1708  CG2 THR A 289      -6.096  -5.636  82.631  1.00  0.87           C  
ATOM   1709  N   MET A 290      -6.812  -9.094  79.438  1.00  0.79           N  
ATOM   1710  CA  MET A 290      -7.683 -10.021  78.759  1.00  0.79           C  
ATOM   1711  C   MET A 290      -8.370 -10.874  79.800  1.00  0.79           C  
ATOM   1712  O   MET A 290      -7.726 -11.511  80.638  1.00  0.79           O  
ATOM   1713  CB  MET A 290      -6.921 -10.926  77.767  1.00  0.79           C  
ATOM   1714  CG  MET A 290      -6.210 -10.180  76.616  1.00  0.79           C  
ATOM   1715  SD  MET A 290      -7.228  -9.005  75.655  1.00  0.79           S  
ATOM   1716  CE  MET A 290      -8.499 -10.144  75.038  1.00  0.79           C  
ATOM   1717  N   LYS A 291      -9.718 -10.892  79.806  1.00  0.79           N  
ATOM   1718  CA  LYS A 291     -10.457 -11.762  80.697  1.00  0.79           C  
ATOM   1719  C   LYS A 291     -10.257 -13.217  80.319  1.00  0.79           C  
ATOM   1720  O   LYS A 291     -10.106 -13.480  79.122  1.00  0.79           O  
ATOM   1721  CB  LYS A 291     -11.963 -11.402  80.823  1.00  0.79           C  
ATOM   1722  CG  LYS A 291     -12.917 -11.951  79.746  1.00  0.79           C  
ATOM   1723  CD  LYS A 291     -14.385 -11.689  80.129  1.00  0.79           C  
ATOM   1724  CE  LYS A 291     -15.386 -12.559  79.361  1.00  0.79           C  
ATOM   1725  NZ  LYS A 291     -16.733 -12.473  79.974  1.00  0.79           N  
ATOM   1726  N   PRO A 292     -10.252 -14.198  81.209  1.00  0.77           N  
ATOM   1727  CA  PRO A 292     -10.115 -15.589  80.813  1.00  0.77           C  
ATOM   1728  C   PRO A 292     -11.355 -16.052  80.080  1.00  0.77           C  
ATOM   1729  O   PRO A 292     -12.355 -16.414  80.707  1.00  0.77           O  
ATOM   1730  CB  PRO A 292      -9.860 -16.354  82.126  1.00  0.77           C  
ATOM   1731  CG  PRO A 292      -9.558 -15.270  83.168  1.00  0.77           C  
ATOM   1732  CD  PRO A 292     -10.338 -14.063  82.658  1.00  0.77           C  
ATOM   1733  N   GLY A 293     -11.338 -15.973  78.740  1.00  0.71           N  
ATOM   1734  CA  GLY A 293     -12.306 -16.617  77.866  1.00  0.71           C  
ATOM   1735  C   GLY A 293     -11.843 -17.989  77.512  1.00  0.71           C  
ATOM   1736  O   GLY A 293     -11.155 -18.659  78.270  1.00  0.71           O  
ATOM   1737  N   SER A 294     -12.160 -18.431  76.289  1.00  0.59           N  
ATOM   1738  CA  SER A 294     -11.654 -19.708  75.806  1.00  0.59           C  
ATOM   1739  C   SER A 294     -10.342 -19.503  75.071  1.00  0.59           C  
ATOM   1740  O   SER A 294      -9.872 -20.351  74.303  1.00  0.59           O  
ATOM   1741  CB  SER A 294     -12.694 -20.460  74.950  1.00  0.59           C  
ATOM   1742  OG  SER A 294     -13.818 -20.888  75.739  1.00  0.59           O  
ATOM   1743  N   MET A 295      -9.697 -18.349  75.279  1.00  0.63           N  
ATOM   1744  CA  MET A 295      -8.435 -17.957  74.705  1.00  0.63           C  
ATOM   1745  C   MET A 295      -7.258 -18.771  75.208  1.00  0.63           C  
ATOM   1746  O   MET A 295      -6.705 -18.503  76.271  1.00  0.63           O  
ATOM   1747  CB  MET A 295      -8.137 -16.432  74.835  1.00  0.63           C  
ATOM   1748  CG  MET A 295      -9.282 -15.514  75.334  1.00  0.63           C  
ATOM   1749  SD  MET A 295     -10.785 -15.512  74.327  1.00  0.63           S  
ATOM   1750  CE  MET A 295     -11.524 -13.963  74.809  1.00  0.63           C  
ATOM   1751  N   SER A 296      -6.804 -19.784  74.447  1.00  0.74           N  
ATOM   1752  CA  SER A 296      -5.668 -20.607  74.855  1.00  0.74           C  
ATOM   1753  C   SER A 296      -4.391 -19.808  75.091  1.00  0.74           C  
ATOM   1754  O   SER A 296      -3.914 -19.081  74.217  1.00  0.74           O  
ATOM   1755  CB  SER A 296      -5.390 -21.773  73.864  1.00  0.74           C  
ATOM   1756  OG  SER A 296      -4.243 -22.548  74.231  1.00  0.74           O  
ATOM   1757  N   VAL A 297      -3.807 -19.954  76.301  1.00  0.77           N  
ATOM   1758  CA  VAL A 297      -2.623 -19.249  76.772  1.00  0.77           C  
ATOM   1759  C   VAL A 297      -1.438 -19.488  75.854  1.00  0.77           C  
ATOM   1760  O   VAL A 297      -0.742 -18.568  75.427  1.00  0.77           O  
ATOM   1761  CB  VAL A 297      -2.302 -19.706  78.197  1.00  0.77           C  
ATOM   1762  CG1 VAL A 297      -0.947 -19.166  78.694  1.00  0.77           C  
ATOM   1763  CG2 VAL A 297      -3.426 -19.236  79.139  1.00  0.77           C  
ATOM   1764  N   GLU A 298      -1.243 -20.758  75.467  1.00  0.77           N  
ATOM   1765  CA  GLU A 298      -0.226 -21.213  74.551  1.00  0.77           C  
ATOM   1766  C   GLU A 298      -0.360 -20.612  73.157  1.00  0.77           C  
ATOM   1767  O   GLU A 298       0.586 -20.078  72.582  1.00  0.77           O  
ATOM   1768  CB  GLU A 298      -0.325 -22.756  74.453  1.00  0.77           C  
ATOM   1769  CG  GLU A 298      -0.903 -23.446  75.718  1.00  0.77           C  
ATOM   1770  CD  GLU A 298      -1.077 -24.958  75.546  1.00  0.77           C  
ATOM   1771  OE1 GLU A 298      -0.824 -25.471  74.428  1.00  0.77           O  
ATOM   1772  OE2 GLU A 298      -1.507 -25.594  76.541  1.00  0.77           O  
ATOM   1773  N   ALA A 299      -1.589 -20.648  72.601  1.00  0.80           N  
ATOM   1774  CA  ALA A 299      -1.892 -20.140  71.281  1.00  0.80           C  
ATOM   1775  C   ALA A 299      -1.794 -18.627  71.167  1.00  0.80           C  
ATOM   1776  O   ALA A 299      -1.271 -18.090  70.192  1.00  0.80           O  
ATOM   1777  CB  ALA A 299      -3.286 -20.627  70.858  1.00  0.80           C  
ATOM   1778  N   PHE A 300      -2.266 -17.897  72.202  1.00  0.78           N  
ATOM   1779  CA  PHE A 300      -2.116 -16.459  72.287  1.00  0.78           C  
ATOM   1780  C   PHE A 300      -0.645 -16.060  72.265  1.00  0.78           C  
ATOM   1781  O   PHE A 300      -0.241 -15.181  71.510  1.00  0.78           O  
ATOM   1782  CB  PHE A 300      -2.820 -15.922  73.578  1.00  0.78           C  
ATOM   1783  CG  PHE A 300      -2.414 -14.503  73.902  1.00  0.78           C  
ATOM   1784  CD1 PHE A 300      -2.832 -13.436  73.094  1.00  0.78           C  
ATOM   1785  CD2 PHE A 300      -1.437 -14.271  74.886  1.00  0.78           C  
ATOM   1786  CE1 PHE A 300      -2.256 -12.168  73.238  1.00  0.78           C  
ATOM   1787  CE2 PHE A 300      -0.857 -13.006  75.027  1.00  0.78           C  
ATOM   1788  CZ  PHE A 300      -1.260 -11.957  74.197  1.00  0.78           C  
ATOM   1789  N   LEU A 301       0.190 -16.722  73.087  1.00  0.82           N  
ATOM   1790  CA  LEU A 301       1.582 -16.352  73.238  1.00  0.82           C  
ATOM   1791  C   LEU A 301       2.399 -16.565  71.975  1.00  0.82           C  
ATOM   1792  O   LEU A 301       3.249 -15.753  71.613  1.00  0.82           O  
ATOM   1793  CB  LEU A 301       2.163 -17.052  74.476  1.00  0.82           C  
ATOM   1794  CG  LEU A 301       3.322 -16.298  75.145  1.00  0.82           C  
ATOM   1795  CD1 LEU A 301       3.313 -16.568  76.649  1.00  0.82           C  
ATOM   1796  CD2 LEU A 301       4.683 -16.682  74.564  1.00  0.82           C  
ATOM   1797  N   ALA A 302       2.089 -17.639  71.225  1.00  0.83           N  
ATOM   1798  CA  ALA A 302       2.653 -17.888  69.918  1.00  0.83           C  
ATOM   1799  C   ALA A 302       2.398 -16.757  68.916  1.00  0.83           C  
ATOM   1800  O   ALA A 302       3.327 -16.258  68.280  1.00  0.83           O  
ATOM   1801  CB  ALA A 302       2.066 -19.213  69.401  1.00  0.83           C  
ATOM   1802  N   GLU A 303       1.142 -16.269  68.823  1.00  0.80           N  
ATOM   1803  CA  GLU A 303       0.785 -15.107  68.021  1.00  0.80           C  
ATOM   1804  C   GLU A 303       1.421 -13.814  68.536  1.00  0.80           C  
ATOM   1805  O   GLU A 303       1.891 -12.974  67.773  1.00  0.80           O  
ATOM   1806  CB  GLU A 303      -0.753 -14.972  67.920  1.00  0.80           C  
ATOM   1807  CG  GLU A 303      -1.287 -14.202  66.678  1.00  0.80           C  
ATOM   1808  CD  GLU A 303      -1.502 -15.071  65.432  1.00  0.80           C  
ATOM   1809  OE1 GLU A 303      -2.310 -14.639  64.558  1.00  0.80           O  
ATOM   1810  OE2 GLU A 303      -0.916 -16.176  65.338  1.00  0.80           O  
ATOM   1811  N   ALA A 304       1.504 -13.629  69.870  1.00  0.86           N  
ATOM   1812  CA  ALA A 304       2.137 -12.489  70.504  1.00  0.86           C  
ATOM   1813  C   ALA A 304       3.618 -12.353  70.178  1.00  0.86           C  
ATOM   1814  O   ALA A 304       4.121 -11.255  69.936  1.00  0.86           O  
ATOM   1815  CB  ALA A 304       1.929 -12.542  72.027  1.00  0.86           C  
ATOM   1816  N   ASN A 305       4.356 -13.479  70.119  1.00  0.83           N  
ATOM   1817  CA  ASN A 305       5.705 -13.498  69.585  1.00  0.83           C  
ATOM   1818  C   ASN A 305       5.793 -13.067  68.123  1.00  0.83           C  
ATOM   1819  O   ASN A 305       6.716 -12.339  67.754  1.00  0.83           O  
ATOM   1820  CB  ASN A 305       6.404 -14.859  69.818  1.00  0.83           C  
ATOM   1821  CG  ASN A 305       6.989 -14.918  71.228  1.00  0.83           C  
ATOM   1822  OD1 ASN A 305       6.620 -15.740  72.056  1.00  0.83           O  
ATOM   1823  ND2 ASN A 305       7.963 -14.019  71.513  1.00  0.83           N  
ATOM   1824  N   LEU A 306       4.845 -13.450  67.251  1.00  0.82           N  
ATOM   1825  CA  LEU A 306       4.768 -12.913  65.901  1.00  0.82           C  
ATOM   1826  C   LEU A 306       4.479 -11.415  65.851  1.00  0.82           C  
ATOM   1827  O   LEU A 306       5.151 -10.668  65.146  1.00  0.82           O  
ATOM   1828  CB  LEU A 306       3.724 -13.656  65.041  1.00  0.82           C  
ATOM   1829  CG  LEU A 306       3.988 -15.163  64.863  1.00  0.82           C  
ATOM   1830  CD1 LEU A 306       2.788 -15.839  64.185  1.00  0.82           C  
ATOM   1831  CD2 LEU A 306       5.265 -15.447  64.058  1.00  0.82           C  
ATOM   1832  N   MET A 307       3.521 -10.926  66.671  1.00  0.82           N  
ATOM   1833  CA  MET A 307       3.168  -9.519  66.806  1.00  0.82           C  
ATOM   1834  C   MET A 307       4.366  -8.664  67.207  1.00  0.82           C  
ATOM   1835  O   MET A 307       4.557  -7.546  66.734  1.00  0.82           O  
ATOM   1836  CB  MET A 307       2.035  -9.330  67.852  1.00  0.82           C  
ATOM   1837  CG  MET A 307       0.664  -9.912  67.445  1.00  0.82           C  
ATOM   1838  SD  MET A 307      -0.516 -10.031  68.830  1.00  0.82           S  
ATOM   1839  CE  MET A 307      -1.955 -10.490  67.822  1.00  0.82           C  
ATOM   1840  N   LYS A 308       5.251  -9.216  68.056  1.00  0.81           N  
ATOM   1841  CA  LYS A 308       6.478  -8.596  68.513  1.00  0.81           C  
ATOM   1842  C   LYS A 308       7.504  -8.323  67.411  1.00  0.81           C  
ATOM   1843  O   LYS A 308       8.377  -7.463  67.564  1.00  0.81           O  
ATOM   1844  CB  LYS A 308       7.062  -9.489  69.637  1.00  0.81           C  
ATOM   1845  CG  LYS A 308       8.334  -9.006  70.353  1.00  0.81           C  
ATOM   1846  CD  LYS A 308       8.178  -7.606  70.965  1.00  0.81           C  
ATOM   1847  CE  LYS A 308       9.368  -7.179  71.826  1.00  0.81           C  
ATOM   1848  NZ  LYS A 308       9.246  -5.754  72.202  1.00  0.81           N  
ATOM   1849  N   THR A 309       7.409  -8.999  66.243  1.00  0.81           N  
ATOM   1850  CA  THR A 309       8.341  -8.789  65.137  1.00  0.81           C  
ATOM   1851  C   THR A 309       7.818  -7.774  64.137  1.00  0.81           C  
ATOM   1852  O   THR A 309       8.497  -7.393  63.174  1.00  0.81           O  
ATOM   1853  CB  THR A 309       8.736 -10.061  64.381  1.00  0.81           C  
ATOM   1854  OG1 THR A 309       7.716 -10.549  63.519  1.00  0.81           O  
ATOM   1855  CG2 THR A 309       9.071 -11.179  65.373  1.00  0.81           C  
ATOM   1856  N   LEU A 310       6.595  -7.260  64.363  1.00  0.84           N  
ATOM   1857  CA  LEU A 310       5.959  -6.287  63.503  1.00  0.84           C  
ATOM   1858  C   LEU A 310       6.201  -4.885  64.029  1.00  0.84           C  
ATOM   1859  O   LEU A 310       5.294  -4.129  64.359  1.00  0.84           O  
ATOM   1860  CB  LEU A 310       4.447  -6.559  63.329  1.00  0.84           C  
ATOM   1861  CG  LEU A 310       4.090  -7.947  62.754  1.00  0.84           C  
ATOM   1862  CD1 LEU A 310       2.620  -7.985  62.319  1.00  0.84           C  
ATOM   1863  CD2 LEU A 310       4.984  -8.372  61.580  1.00  0.84           C  
ATOM   1864  N   GLN A 311       7.482  -4.495  64.118  1.00  0.82           N  
ATOM   1865  CA  GLN A 311       7.875  -3.185  64.583  1.00  0.82           C  
ATOM   1866  C   GLN A 311       7.981  -2.194  63.429  1.00  0.82           C  
ATOM   1867  O   GLN A 311       8.741  -2.380  62.480  1.00  0.82           O  
ATOM   1868  CB  GLN A 311       9.188  -3.278  65.402  1.00  0.82           C  
ATOM   1869  CG  GLN A 311       8.983  -4.153  66.667  1.00  0.82           C  
ATOM   1870  CD  GLN A 311      10.197  -4.254  67.583  1.00  0.82           C  
ATOM   1871  OE1 GLN A 311      10.495  -3.320  68.343  1.00  0.82           O  
ATOM   1872  NE2 GLN A 311      10.889  -5.404  67.614  1.00  0.82           N  
ATOM   1873  N   HIS A 312       7.191  -1.108  63.499  1.00  0.82           N  
ATOM   1874  CA  HIS A 312       7.130  -0.057  62.507  1.00  0.82           C  
ATOM   1875  C   HIS A 312       6.631   1.157  63.254  1.00  0.82           C  
ATOM   1876  O   HIS A 312       5.978   1.013  64.287  1.00  0.82           O  
ATOM   1877  CB  HIS A 312       6.159  -0.405  61.348  1.00  0.82           C  
ATOM   1878  CG  HIS A 312       6.099   0.577  60.214  1.00  0.82           C  
ATOM   1879  ND1 HIS A 312       5.256   1.666  60.295  1.00  0.82           N  
ATOM   1880  CD2 HIS A 312       6.805   0.621  59.059  1.00  0.82           C  
ATOM   1881  CE1 HIS A 312       5.470   2.354  59.192  1.00  0.82           C  
ATOM   1882  NE2 HIS A 312       6.401   1.765  58.402  1.00  0.82           N  
ATOM   1883  N   ASP A 313       6.932   2.377  62.775  1.00  0.84           N  
ATOM   1884  CA  ASP A 313       6.561   3.623  63.416  1.00  0.84           C  
ATOM   1885  C   ASP A 313       5.040   3.768  63.538  1.00  0.84           C  
ATOM   1886  O   ASP A 313       4.514   4.265  64.535  1.00  0.84           O  
ATOM   1887  CB  ASP A 313       7.251   4.791  62.661  1.00  0.84           C  
ATOM   1888  CG  ASP A 313       6.887   6.138  63.265  1.00  0.84           C  
ATOM   1889  OD1 ASP A 313       7.213   6.370  64.455  1.00  0.84           O  
ATOM   1890  OD2 ASP A 313       6.241   6.928  62.524  1.00  0.84           O  
ATOM   1891  N   LYS A 314       4.282   3.281  62.542  1.00  0.87           N  
ATOM   1892  CA  LYS A 314       2.852   3.478  62.471  1.00  0.87           C  
ATOM   1893  C   LYS A 314       2.051   2.314  63.040  1.00  0.87           C  
ATOM   1894  O   LYS A 314       0.830   2.239  62.878  1.00  0.87           O  
ATOM   1895  CB  LYS A 314       2.422   3.798  61.026  1.00  0.87           C  
ATOM   1896  CG  LYS A 314       3.151   5.004  60.416  1.00  0.87           C  
ATOM   1897  CD  LYS A 314       3.067   6.314  61.215  1.00  0.87           C  
ATOM   1898  CE  LYS A 314       3.684   7.533  60.505  1.00  0.87           C  
ATOM   1899  NZ  LYS A 314       5.104   7.321  60.136  1.00  0.87           N  
ATOM   1900  N   LEU A 315       2.703   1.396  63.777  1.00  0.88           N  
ATOM   1901  CA  LEU A 315       2.032   0.387  64.578  1.00  0.88           C  
ATOM   1902  C   LEU A 315       2.364   0.644  66.047  1.00  0.88           C  
ATOM   1903  O   LEU A 315       3.444   1.128  66.385  1.00  0.88           O  
ATOM   1904  CB  LEU A 315       2.449  -1.071  64.245  1.00  0.88           C  
ATOM   1905  CG  LEU A 315       2.296  -1.549  62.783  1.00  0.88           C  
ATOM   1906  CD1 LEU A 315       2.454  -3.074  62.710  1.00  0.88           C  
ATOM   1907  CD2 LEU A 315       0.963  -1.173  62.138  1.00  0.88           C  
ATOM   1908  N   VAL A 316       1.432   0.370  66.983  1.00  0.87           N  
ATOM   1909  CA  VAL A 316       1.694   0.540  68.410  1.00  0.87           C  
ATOM   1910  C   VAL A 316       2.819  -0.355  68.941  1.00  0.87           C  
ATOM   1911  O   VAL A 316       2.905  -1.549  68.643  1.00  0.87           O  
ATOM   1912  CB  VAL A 316       0.418   0.438  69.256  1.00  0.87           C  
ATOM   1913  CG1 VAL A 316      -0.101  -1.009  69.345  1.00  0.87           C  
ATOM   1914  CG2 VAL A 316       0.638   1.036  70.658  1.00  0.87           C  
ATOM   1915  N   LYS A 317       3.748   0.208  69.740  1.00  0.84           N  
ATOM   1916  CA  LYS A 317       4.876  -0.510  70.293  1.00  0.84           C  
ATOM   1917  C   LYS A 317       4.498  -1.509  71.378  1.00  0.84           C  
ATOM   1918  O   LYS A 317       4.189  -1.155  72.517  1.00  0.84           O  
ATOM   1919  CB  LYS A 317       5.959   0.455  70.841  1.00  0.84           C  
ATOM   1920  CG  LYS A 317       7.372  -0.135  70.974  1.00  0.84           C  
ATOM   1921  CD  LYS A 317       7.987  -0.417  69.597  1.00  0.84           C  
ATOM   1922  CE  LYS A 317       9.507  -0.601  69.590  1.00  0.84           C  
ATOM   1923  NZ  LYS A 317       9.920  -1.759  70.407  1.00  0.84           N  
ATOM   1924  N   LEU A 318       4.558  -2.811  71.041  1.00  0.86           N  
ATOM   1925  CA  LEU A 318       4.397  -3.902  71.980  1.00  0.86           C  
ATOM   1926  C   LEU A 318       5.653  -4.135  72.810  1.00  0.86           C  
ATOM   1927  O   LEU A 318       6.728  -4.501  72.306  1.00  0.86           O  
ATOM   1928  CB  LEU A 318       4.000  -5.180  71.207  1.00  0.86           C  
ATOM   1929  CG  LEU A 318       3.754  -6.463  72.026  1.00  0.86           C  
ATOM   1930  CD1 LEU A 318       2.649  -6.297  73.074  1.00  0.86           C  
ATOM   1931  CD2 LEU A 318       3.376  -7.607  71.074  1.00  0.86           C  
ATOM   1932  N   HIS A 319       5.550  -3.915  74.132  1.00  0.85           N  
ATOM   1933  CA  HIS A 319       6.690  -3.975  75.024  1.00  0.85           C  
ATOM   1934  C   HIS A 319       6.823  -5.317  75.708  1.00  0.85           C  
ATOM   1935  O   HIS A 319       7.856  -5.973  75.575  1.00  0.85           O  
ATOM   1936  CB  HIS A 319       6.627  -2.875  76.103  1.00  0.85           C  
ATOM   1937  CG  HIS A 319       6.879  -1.489  75.587  1.00  0.85           C  
ATOM   1938  ND1 HIS A 319       7.906  -1.247  74.682  1.00  0.85           N  
ATOM   1939  CD2 HIS A 319       6.332  -0.319  75.999  1.00  0.85           C  
ATOM   1940  CE1 HIS A 319       7.954   0.064  74.573  1.00  0.85           C  
ATOM   1941  NE2 HIS A 319       7.025   0.680  75.347  1.00  0.85           N  
ATOM   1942  N   ALA A 320       5.768  -5.768  76.414  1.00  0.89           N  
ATOM   1943  CA  ALA A 320       5.866  -6.909  77.296  1.00  0.89           C  
ATOM   1944  C   ALA A 320       4.544  -7.636  77.499  1.00  0.89           C  
ATOM   1945  O   ALA A 320       3.486  -7.208  77.029  1.00  0.89           O  
ATOM   1946  CB  ALA A 320       6.400  -6.451  78.665  1.00  0.89           C  
ATOM   1947  N   VAL A 321       4.592  -8.784  78.199  1.00  0.87           N  
ATOM   1948  CA  VAL A 321       3.452  -9.662  78.386  1.00  0.87           C  
ATOM   1949  C   VAL A 321       3.476 -10.285  79.780  1.00  0.87           C  
ATOM   1950  O   VAL A 321       4.539 -10.544  80.352  1.00  0.87           O  
ATOM   1951  CB  VAL A 321       3.412 -10.713  77.263  1.00  0.87           C  
ATOM   1952  CG1 VAL A 321       3.764 -12.137  77.737  1.00  0.87           C  
ATOM   1953  CG2 VAL A 321       2.050 -10.688  76.544  1.00  0.87           C  
ATOM   1954  N   VAL A 322       2.294 -10.543  80.378  1.00  0.86           N  
ATOM   1955  CA  VAL A 322       2.158 -11.302  81.615  1.00  0.86           C  
ATOM   1956  C   VAL A 322       1.521 -12.630  81.250  1.00  0.86           C  
ATOM   1957  O   VAL A 322       0.426 -12.691  80.693  1.00  0.86           O  
ATOM   1958  CB  VAL A 322       1.335 -10.609  82.701  1.00  0.86           C  
ATOM   1959  CG1 VAL A 322       1.158 -11.524  83.928  1.00  0.86           C  
ATOM   1960  CG2 VAL A 322       2.044  -9.327  83.159  1.00  0.86           C  
ATOM   1961  N   THR A 323       2.237 -13.731  81.529  1.00  0.83           N  
ATOM   1962  CA  THR A 323       1.997 -15.064  80.995  1.00  0.83           C  
ATOM   1963  C   THR A 323       0.850 -15.850  81.599  1.00  0.83           C  
ATOM   1964  O   THR A 323       0.223 -16.661  80.918  1.00  0.83           O  
ATOM   1965  CB  THR A 323       3.267 -15.900  81.075  1.00  0.83           C  
ATOM   1966  OG1 THR A 323       3.971 -15.666  82.292  1.00  0.83           O  
ATOM   1967  CG2 THR A 323       4.190 -15.437  79.953  1.00  0.83           C  
ATOM   1968  N   GLU A 324       0.530 -15.647  82.885  1.00  0.78           N  
ATOM   1969  CA  GLU A 324      -0.528 -16.376  83.558  1.00  0.78           C  
ATOM   1970  C   GLU A 324      -1.864 -15.675  83.504  1.00  0.78           C  
ATOM   1971  O   GLU A 324      -1.941 -14.435  83.549  1.00  0.78           O  
ATOM   1972  CB  GLU A 324      -0.183 -16.625  85.036  1.00  0.78           C  
ATOM   1973  CG  GLU A 324       1.062 -17.520  85.234  1.00  0.78           C  
ATOM   1974  CD  GLU A 324       1.399 -17.705  86.713  1.00  0.78           C  
ATOM   1975  OE1 GLU A 324       0.766 -17.007  87.547  1.00  0.78           O  
ATOM   1976  OE2 GLU A 324       2.291 -18.539  87.010  1.00  0.78           O  
ATOM   1977  N   GLU A 325      -2.970 -16.427  83.414  1.00  0.78           N  
ATOM   1978  CA  GLU A 325      -4.326 -15.912  83.377  1.00  0.78           C  
ATOM   1979  C   GLU A 325      -4.694 -15.083  84.600  1.00  0.78           C  
ATOM   1980  O   GLU A 325      -4.206 -15.360  85.697  1.00  0.78           O  
ATOM   1981  CB  GLU A 325      -5.369 -17.021  83.130  1.00  0.78           C  
ATOM   1982  CG  GLU A 325      -5.493 -17.380  81.633  1.00  0.78           C  
ATOM   1983  CD  GLU A 325      -6.495 -18.507  81.391  1.00  0.78           C  
ATOM   1984  OE1 GLU A 325      -6.327 -19.580  82.025  1.00  0.78           O  
ATOM   1985  OE2 GLU A 325      -7.426 -18.296  80.573  1.00  0.78           O  
ATOM   1986  N   PRO A 326      -5.521 -14.053  84.504  1.00  0.84           N  
ATOM   1987  CA  PRO A 326      -5.841 -13.292  83.291  1.00  0.84           C  
ATOM   1988  C   PRO A 326      -4.623 -12.684  82.610  1.00  0.84           C  
ATOM   1989  O   PRO A 326      -3.787 -12.061  83.261  1.00  0.84           O  
ATOM   1990  CB  PRO A 326      -6.809 -12.230  83.808  1.00  0.84           C  
ATOM   1991  CG  PRO A 326      -6.334 -11.955  85.235  1.00  0.84           C  
ATOM   1992  CD  PRO A 326      -5.899 -13.331  85.723  1.00  0.84           C  
ATOM   1993  N   ILE A 327      -4.477 -12.873  81.292  1.00  0.83           N  
ATOM   1994  CA  ILE A 327      -3.326 -12.429  80.518  1.00  0.83           C  
ATOM   1995  C   ILE A 327      -3.295 -10.911  80.420  1.00  0.83           C  
ATOM   1996  O   ILE A 327      -4.313 -10.277  80.134  1.00  0.83           O  
ATOM   1997  CB  ILE A 327      -3.305 -13.030  79.110  1.00  0.83           C  
ATOM   1998  CG1 ILE A 327      -3.442 -14.570  79.158  1.00  0.83           C  
ATOM   1999  CG2 ILE A 327      -2.004 -12.647  78.371  1.00  0.83           C  
ATOM   2000  CD1 ILE A 327      -3.683 -15.215  77.788  1.00  0.83           C  
ATOM   2001  N   TYR A 328      -2.127 -10.276  80.645  1.00  0.85           N  
ATOM   2002  CA  TYR A 328      -1.976  -8.838  80.474  1.00  0.85           C  
ATOM   2003  C   TYR A 328      -1.008  -8.552  79.335  1.00  0.85           C  
ATOM   2004  O   TYR A 328       0.046  -9.179  79.202  1.00  0.85           O  
ATOM   2005  CB  TYR A 328      -1.456  -8.075  81.732  1.00  0.85           C  
ATOM   2006  CG  TYR A 328      -2.358  -8.019  82.947  1.00  0.85           C  
ATOM   2007  CD1 TYR A 328      -3.658  -8.551  83.001  1.00  0.85           C  
ATOM   2008  CD2 TYR A 328      -1.863  -7.381  84.099  1.00  0.85           C  
ATOM   2009  CE1 TYR A 328      -4.414  -8.498  84.181  1.00  0.85           C  
ATOM   2010  CE2 TYR A 328      -2.623  -7.301  85.273  1.00  0.85           C  
ATOM   2011  CZ  TYR A 328      -3.896  -7.872  85.313  1.00  0.85           C  
ATOM   2012  OH  TYR A 328      -4.653  -7.831  86.496  1.00  0.85           O  
ATOM   2013  N   ILE A 329      -1.363  -7.567  78.490  1.00  0.86           N  
ATOM   2014  CA  ILE A 329      -0.590  -7.115  77.347  1.00  0.86           C  
ATOM   2015  C   ILE A 329      -0.109  -5.703  77.635  1.00  0.86           C  
ATOM   2016  O   ILE A 329      -0.900  -4.858  78.050  1.00  0.86           O  
ATOM   2017  CB  ILE A 329      -1.451  -7.109  76.082  1.00  0.86           C  
ATOM   2018  CG1 ILE A 329      -1.827  -8.554  75.692  1.00  0.86           C  
ATOM   2019  CG2 ILE A 329      -0.737  -6.398  74.910  1.00  0.86           C  
ATOM   2020  CD1 ILE A 329      -2.905  -8.640  74.607  1.00  0.86           C  
ATOM   2021  N   ILE A 330       1.195  -5.402  77.435  1.00  0.88           N  
ATOM   2022  CA  ILE A 330       1.762  -4.104  77.783  1.00  0.88           C  
ATOM   2023  C   ILE A 330       2.285  -3.380  76.543  1.00  0.88           C  
ATOM   2024  O   ILE A 330       3.157  -3.868  75.813  1.00  0.88           O  
ATOM   2025  CB  ILE A 330       2.863  -4.202  78.847  1.00  0.88           C  
ATOM   2026  CG1 ILE A 330       2.347  -4.841  80.158  1.00  0.88           C  
ATOM   2027  CG2 ILE A 330       3.418  -2.799  79.179  1.00  0.88           C  
ATOM   2028  CD1 ILE A 330       2.448  -6.367  80.212  1.00  0.88           C  
ATOM   2029  N   THR A 331       1.764  -2.162  76.280  1.00  0.88           N  
ATOM   2030  CA  THR A 331       2.108  -1.342  75.122  1.00  0.88           C  
ATOM   2031  C   THR A 331       2.506   0.063  75.541  1.00  0.88           C  
ATOM   2032  O   THR A 331       2.329   0.479  76.690  1.00  0.88           O  
ATOM   2033  CB  THR A 331       0.997  -1.199  74.072  1.00  0.88           C  
ATOM   2034  OG1 THR A 331      -0.182  -0.592  74.591  1.00  0.88           O  
ATOM   2035  CG2 THR A 331       0.591  -2.580  73.540  1.00  0.88           C  
ATOM   2036  N   GLU A 332       3.099   0.851  74.615  1.00  0.85           N  
ATOM   2037  CA  GLU A 332       3.355   2.267  74.825  1.00  0.85           C  
ATOM   2038  C   GLU A 332       2.083   3.078  75.074  1.00  0.85           C  
ATOM   2039  O   GLU A 332       1.026   2.821  74.496  1.00  0.85           O  
ATOM   2040  CB  GLU A 332       4.150   2.901  73.651  1.00  0.85           C  
ATOM   2041  CG  GLU A 332       3.400   2.798  72.302  1.00  0.85           C  
ATOM   2042  CD  GLU A 332       4.090   3.447  71.115  1.00  0.85           C  
ATOM   2043  OE1 GLU A 332       4.660   4.567  71.208  1.00  0.85           O  
ATOM   2044  OE2 GLU A 332       4.003   2.850  70.009  1.00  0.85           O  
ATOM   2045  N   PHE A 333       2.148   4.085  75.970  1.00  0.86           N  
ATOM   2046  CA  PHE A 333       1.006   4.924  76.281  1.00  0.86           C  
ATOM   2047  C   PHE A 333       0.793   6.028  75.246  1.00  0.86           C  
ATOM   2048  O   PHE A 333       1.639   6.898  75.031  1.00  0.86           O  
ATOM   2049  CB  PHE A 333       1.143   5.530  77.706  1.00  0.86           C  
ATOM   2050  CG  PHE A 333      -0.090   6.288  78.133  1.00  0.86           C  
ATOM   2051  CD1 PHE A 333      -1.211   5.603  78.626  1.00  0.86           C  
ATOM   2052  CD2 PHE A 333      -0.153   7.686  77.996  1.00  0.86           C  
ATOM   2053  CE1 PHE A 333      -2.384   6.299  78.943  1.00  0.86           C  
ATOM   2054  CE2 PHE A 333      -1.325   8.383  78.320  1.00  0.86           C  
ATOM   2055  CZ  PHE A 333      -2.447   7.686  78.778  1.00  0.86           C  
ATOM   2056  N   MET A 334      -0.388   6.038  74.605  1.00  0.85           N  
ATOM   2057  CA  MET A 334      -0.752   7.029  73.618  1.00  0.85           C  
ATOM   2058  C   MET A 334      -1.685   8.066  74.215  1.00  0.85           C  
ATOM   2059  O   MET A 334      -2.841   7.808  74.544  1.00  0.85           O  
ATOM   2060  CB  MET A 334      -1.390   6.364  72.385  1.00  0.85           C  
ATOM   2061  CG  MET A 334      -0.395   5.519  71.561  1.00  0.85           C  
ATOM   2062  SD  MET A 334       0.700   6.485  70.469  1.00  0.85           S  
ATOM   2063  CE  MET A 334       2.167   6.503  71.537  1.00  0.85           C  
ATOM   2064  N   ALA A 335      -1.163   9.298  74.378  1.00  0.86           N  
ATOM   2065  CA  ALA A 335      -1.758  10.348  75.177  1.00  0.86           C  
ATOM   2066  C   ALA A 335      -3.148  10.821  74.782  1.00  0.86           C  
ATOM   2067  O   ALA A 335      -3.940  11.189  75.643  1.00  0.86           O  
ATOM   2068  CB  ALA A 335      -0.790  11.545  75.249  1.00  0.86           C  
ATOM   2069  N   LYS A 336      -3.481  10.833  73.476  1.00  0.83           N  
ATOM   2070  CA  LYS A 336      -4.756  11.353  73.018  1.00  0.83           C  
ATOM   2071  C   LYS A 336      -5.763  10.251  72.723  1.00  0.83           C  
ATOM   2072  O   LYS A 336      -6.806  10.483  72.119  1.00  0.83           O  
ATOM   2073  CB  LYS A 336      -4.563  12.321  71.828  1.00  0.83           C  
ATOM   2074  CG  LYS A 336      -3.652  13.493  72.223  1.00  0.83           C  
ATOM   2075  CD  LYS A 336      -3.777  14.730  71.326  1.00  0.83           C  
ATOM   2076  CE  LYS A 336      -2.971  15.901  71.896  1.00  0.83           C  
ATOM   2077  NZ  LYS A 336      -3.073  17.067  71.030  1.00  0.83           N  
ATOM   2078  N   GLY A 337      -5.492   9.019  73.211  1.00  0.88           N  
ATOM   2079  CA  GLY A 337      -6.396   7.880  73.105  1.00  0.88           C  
ATOM   2080  C   GLY A 337      -6.724   7.462  71.695  1.00  0.88           C  
ATOM   2081  O   GLY A 337      -5.857   7.423  70.822  1.00  0.88           O  
ATOM   2082  N   SER A 338      -7.985   7.058  71.450  1.00  0.88           N  
ATOM   2083  CA  SER A 338      -8.426   6.617  70.140  1.00  0.88           C  
ATOM   2084  C   SER A 338      -8.615   7.747  69.152  1.00  0.88           C  
ATOM   2085  O   SER A 338      -8.954   8.872  69.515  1.00  0.88           O  
ATOM   2086  CB  SER A 338      -9.713   5.731  70.164  1.00  0.88           C  
ATOM   2087  OG  SER A 338     -10.942   6.463  70.271  1.00  0.88           O  
ATOM   2088  N   LEU A 339      -8.435   7.467  67.846  1.00  0.89           N  
ATOM   2089  CA  LEU A 339      -8.710   8.413  66.776  1.00  0.89           C  
ATOM   2090  C   LEU A 339     -10.171   8.812  66.737  1.00  0.89           C  
ATOM   2091  O   LEU A 339     -10.502   9.975  66.527  1.00  0.89           O  
ATOM   2092  CB  LEU A 339      -8.250   7.837  65.418  1.00  0.89           C  
ATOM   2093  CG  LEU A 339      -8.542   8.672  64.154  1.00  0.89           C  
ATOM   2094  CD1 LEU A 339      -7.876  10.052  64.199  1.00  0.89           C  
ATOM   2095  CD2 LEU A 339      -8.078   7.915  62.903  1.00  0.89           C  
ATOM   2096  N   LEU A 340     -11.082   7.853  66.996  1.00  0.87           N  
ATOM   2097  CA  LEU A 340     -12.510   8.106  67.057  1.00  0.87           C  
ATOM   2098  C   LEU A 340     -12.872   9.154  68.097  1.00  0.87           C  
ATOM   2099  O   LEU A 340     -13.557  10.133  67.805  1.00  0.87           O  
ATOM   2100  CB  LEU A 340     -13.238   6.776  67.372  1.00  0.87           C  
ATOM   2101  CG  LEU A 340     -14.767   6.844  67.560  1.00  0.87           C  
ATOM   2102  CD1 LEU A 340     -15.466   7.375  66.307  1.00  0.87           C  
ATOM   2103  CD2 LEU A 340     -15.315   5.454  67.907  1.00  0.87           C  
ATOM   2104  N   ASP A 341     -12.361   9.000  69.328  1.00  0.86           N  
ATOM   2105  CA  ASP A 341     -12.605   9.929  70.407  1.00  0.86           C  
ATOM   2106  C   ASP A 341     -11.903  11.264  70.215  1.00  0.86           C  
ATOM   2107  O   ASP A 341     -12.461  12.322  70.504  1.00  0.86           O  
ATOM   2108  CB  ASP A 341     -12.301   9.251  71.756  1.00  0.86           C  
ATOM   2109  CG  ASP A 341     -13.259   8.072  71.915  1.00  0.86           C  
ATOM   2110  OD1 ASP A 341     -14.476   8.225  71.595  1.00  0.86           O  
ATOM   2111  OD2 ASP A 341     -12.747   6.973  72.299  1.00  0.86           O  
ATOM   2112  N   PHE A 342     -10.678  11.261  69.651  1.00  0.86           N  
ATOM   2113  CA  PHE A 342      -9.978  12.474  69.274  1.00  0.86           C  
ATOM   2114  C   PHE A 342     -10.731  13.309  68.237  1.00  0.86           C  
ATOM   2115  O   PHE A 342     -10.870  14.513  68.406  1.00  0.86           O  
ATOM   2116  CB  PHE A 342      -8.550  12.114  68.777  1.00  0.86           C  
ATOM   2117  CG  PHE A 342      -7.779  13.317  68.304  1.00  0.86           C  
ATOM   2118  CD1 PHE A 342      -7.303  14.263  69.222  1.00  0.86           C  
ATOM   2119  CD2 PHE A 342      -7.606  13.551  66.928  1.00  0.86           C  
ATOM   2120  CE1 PHE A 342      -6.680  15.433  68.773  1.00  0.86           C  
ATOM   2121  CE2 PHE A 342      -6.985  14.723  66.480  1.00  0.86           C  
ATOM   2122  CZ  PHE A 342      -6.531  15.671  67.403  1.00  0.86           C  
ATOM   2123  N   LEU A 343     -11.276  12.696  67.166  1.00  0.87           N  
ATOM   2124  CA  LEU A 343     -12.009  13.401  66.123  1.00  0.87           C  
ATOM   2125  C   LEU A 343     -13.279  14.071  66.621  1.00  0.87           C  
ATOM   2126  O   LEU A 343     -13.684  15.118  66.126  1.00  0.87           O  
ATOM   2127  CB  LEU A 343     -12.370  12.460  64.956  1.00  0.87           C  
ATOM   2128  CG  LEU A 343     -11.179  12.004  64.095  1.00  0.87           C  
ATOM   2129  CD1 LEU A 343     -11.614  10.866  63.163  1.00  0.87           C  
ATOM   2130  CD2 LEU A 343     -10.587  13.164  63.283  1.00  0.87           C  
ATOM   2131  N   LYS A 344     -13.902  13.484  67.657  1.00  0.83           N  
ATOM   2132  CA  LYS A 344     -15.107  14.003  68.266  1.00  0.83           C  
ATOM   2133  C   LYS A 344     -14.816  14.967  69.416  1.00  0.83           C  
ATOM   2134  O   LYS A 344     -15.731  15.423  70.103  1.00  0.83           O  
ATOM   2135  CB  LYS A 344     -15.939  12.816  68.811  1.00  0.83           C  
ATOM   2136  CG  LYS A 344     -16.666  12.014  67.719  1.00  0.83           C  
ATOM   2137  CD  LYS A 344     -16.896  10.530  68.074  1.00  0.83           C  
ATOM   2138  CE  LYS A 344     -17.472  10.251  69.465  1.00  0.83           C  
ATOM   2139  NZ  LYS A 344     -17.331   8.810  69.793  1.00  0.83           N  
ATOM   2140  N   SER A 345     -13.536  15.318  69.660  1.00  0.85           N  
ATOM   2141  CA  SER A 345     -13.142  16.273  70.684  1.00  0.85           C  
ATOM   2142  C   SER A 345     -13.076  17.693  70.161  1.00  0.85           C  
ATOM   2143  O   SER A 345     -13.177  17.942  68.961  1.00  0.85           O  
ATOM   2144  CB  SER A 345     -11.803  15.888  71.390  1.00  0.85           C  
ATOM   2145  OG  SER A 345     -10.628  16.445  70.781  1.00  0.85           O  
ATOM   2146  N   GLU A 346     -12.858  18.682  71.061  1.00  0.81           N  
ATOM   2147  CA  GLU A 346     -12.668  20.072  70.682  1.00  0.81           C  
ATOM   2148  C   GLU A 346     -11.462  20.257  69.781  1.00  0.81           C  
ATOM   2149  O   GLU A 346     -11.513  20.949  68.766  1.00  0.81           O  
ATOM   2150  CB  GLU A 346     -12.490  20.966  71.938  1.00  0.81           C  
ATOM   2151  CG  GLU A 346     -12.327  22.483  71.660  1.00  0.81           C  
ATOM   2152  CD  GLU A 346     -11.615  23.222  72.790  1.00  0.81           C  
ATOM   2153  OE1 GLU A 346     -10.542  23.833  72.489  1.00  0.81           O  
ATOM   2154  OE2 GLU A 346     -12.132  23.190  73.925  1.00  0.81           O  
ATOM   2155  N   GLU A 347     -10.328  19.612  70.097  1.00  0.81           N  
ATOM   2156  CA  GLU A 347      -9.139  19.714  69.283  1.00  0.81           C  
ATOM   2157  C   GLU A 347      -9.318  19.020  67.946  1.00  0.81           C  
ATOM   2158  O   GLU A 347      -8.848  19.491  66.912  1.00  0.81           O  
ATOM   2159  CB  GLU A 347      -7.913  19.166  70.034  1.00  0.81           C  
ATOM   2160  CG  GLU A 347      -6.576  19.412  69.292  1.00  0.81           C  
ATOM   2161  CD  GLU A 347      -5.391  18.734  69.949  1.00  0.81           C  
ATOM   2162  OE1 GLU A 347      -5.549  18.076  71.010  1.00  0.81           O  
ATOM   2163  OE2 GLU A 347      -4.269  18.801  69.384  1.00  0.81           O  
ATOM   2164  N   GLY A 348     -10.055  17.889  67.936  1.00  0.88           N  
ATOM   2165  CA  GLY A 348     -10.359  17.168  66.712  1.00  0.88           C  
ATOM   2166  C   GLY A 348     -11.240  17.907  65.752  1.00  0.88           C  
ATOM   2167  O   GLY A 348     -11.033  17.855  64.544  1.00  0.88           O  
ATOM   2168  N   SER A 349     -12.213  18.681  66.257  1.00  0.82           N  
ATOM   2169  CA  SER A 349     -13.158  19.389  65.415  1.00  0.82           C  
ATOM   2170  C   SER A 349     -12.544  20.576  64.700  1.00  0.82           C  
ATOM   2171  O   SER A 349     -13.056  21.046  63.689  1.00  0.82           O  
ATOM   2172  CB  SER A 349     -14.407  19.843  66.211  1.00  0.82           C  
ATOM   2173  OG  SER A 349     -14.080  20.787  67.233  1.00  0.82           O  
ATOM   2174  N   ARG A 350     -11.381  21.054  65.187  1.00  0.78           N  
ATOM   2175  CA  ARG A 350     -10.658  22.138  64.562  1.00  0.78           C  
ATOM   2176  C   ARG A 350      -9.557  21.656  63.629  1.00  0.78           C  
ATOM   2177  O   ARG A 350      -8.791  22.459  63.096  1.00  0.78           O  
ATOM   2178  CB  ARG A 350     -10.012  23.069  65.616  1.00  0.78           C  
ATOM   2179  CG  ARG A 350     -11.027  23.775  66.534  1.00  0.78           C  
ATOM   2180  CD  ARG A 350     -10.485  25.055  67.178  1.00  0.78           C  
ATOM   2181  NE  ARG A 350      -9.331  24.669  68.060  1.00  0.78           N  
ATOM   2182  CZ  ARG A 350      -9.424  24.550  69.393  1.00  0.78           C  
ATOM   2183  NH1 ARG A 350      -8.368  24.205  70.127  1.00  0.78           N  
ATOM   2184  NH2 ARG A 350     -10.562  24.765  70.033  1.00  0.78           N  
ATOM   2185  N   GLN A 351      -9.432  20.337  63.381  1.00  0.83           N  
ATOM   2186  CA  GLN A 351      -8.444  19.843  62.440  1.00  0.83           C  
ATOM   2187  C   GLN A 351      -8.880  20.086  60.994  1.00  0.83           C  
ATOM   2188  O   GLN A 351      -9.978  19.660  60.617  1.00  0.83           O  
ATOM   2189  CB  GLN A 351      -8.151  18.338  62.617  1.00  0.83           C  
ATOM   2190  CG  GLN A 351      -7.664  17.947  64.031  1.00  0.83           C  
ATOM   2191  CD  GLN A 351      -6.342  18.601  64.436  1.00  0.83           C  
ATOM   2192  OE1 GLN A 351      -5.353  18.584  63.701  1.00  0.83           O  
ATOM   2193  NE2 GLN A 351      -6.298  19.161  65.664  1.00  0.83           N  
ATOM   2194  N   PRO A 352      -8.107  20.758  60.139  1.00  0.86           N  
ATOM   2195  CA  PRO A 352      -8.529  21.039  58.780  1.00  0.86           C  
ATOM   2196  C   PRO A 352      -8.379  19.809  57.911  1.00  0.86           C  
ATOM   2197  O   PRO A 352      -7.646  18.880  58.242  1.00  0.86           O  
ATOM   2198  CB  PRO A 352      -7.575  22.159  58.339  1.00  0.86           C  
ATOM   2199  CG  PRO A 352      -6.279  21.839  59.081  1.00  0.86           C  
ATOM   2200  CD  PRO A 352      -6.795  21.345  60.436  1.00  0.86           C  
ATOM   2201  N   LEU A 353      -9.063  19.782  56.760  1.00  0.87           N  
ATOM   2202  CA  LEU A 353      -9.122  18.643  55.863  1.00  0.87           C  
ATOM   2203  C   LEU A 353      -7.784  18.082  55.363  1.00  0.87           C  
ATOM   2204  O   LEU A 353      -7.662  16.854  55.317  1.00  0.87           O  
ATOM   2205  CB  LEU A 353     -10.066  19.022  54.706  1.00  0.87           C  
ATOM   2206  CG  LEU A 353     -10.358  17.952  53.644  1.00  0.87           C  
ATOM   2207  CD1 LEU A 353     -11.155  16.776  54.223  1.00  0.87           C  
ATOM   2208  CD2 LEU A 353     -11.124  18.621  52.499  1.00  0.87           C  
ATOM   2209  N   PRO A 354      -6.724  18.830  55.030  1.00  0.88           N  
ATOM   2210  CA  PRO A 354      -5.419  18.238  54.757  1.00  0.88           C  
ATOM   2211  C   PRO A 354      -4.839  17.449  55.910  1.00  0.88           C  
ATOM   2212  O   PRO A 354      -4.059  16.532  55.673  1.00  0.88           O  
ATOM   2213  CB  PRO A 354      -4.522  19.433  54.401  1.00  0.88           C  
ATOM   2214  CG  PRO A 354      -5.492  20.492  53.877  1.00  0.88           C  
ATOM   2215  CD  PRO A 354      -6.738  20.265  54.728  1.00  0.88           C  
ATOM   2216  N   LYS A 355      -5.175  17.808  57.163  1.00  0.86           N  
ATOM   2217  CA  LYS A 355      -4.707  17.115  58.345  1.00  0.86           C  
ATOM   2218  C   LYS A 355      -5.380  15.767  58.518  1.00  0.86           C  
ATOM   2219  O   LYS A 355      -4.751  14.767  58.847  1.00  0.86           O  
ATOM   2220  CB  LYS A 355      -4.893  18.009  59.587  1.00  0.86           C  
ATOM   2221  CG  LYS A 355      -4.112  17.575  60.834  1.00  0.86           C  
ATOM   2222  CD  LYS A 355      -2.597  17.504  60.578  1.00  0.86           C  
ATOM   2223  CE  LYS A 355      -1.763  17.265  61.835  1.00  0.86           C  
ATOM   2224  NZ  LYS A 355      -0.348  17.032  61.459  1.00  0.86           N  
ATOM   2225  N   LEU A 356      -6.693  15.711  58.216  1.00  0.89           N  
ATOM   2226  CA  LEU A 356      -7.465  14.486  58.167  1.00  0.89           C  
ATOM   2227  C   LEU A 356      -6.914  13.517  57.124  1.00  0.89           C  
ATOM   2228  O   LEU A 356      -6.774  12.321  57.356  1.00  0.89           O  
ATOM   2229  CB  LEU A 356      -8.950  14.804  57.872  1.00  0.89           C  
ATOM   2230  CG  LEU A 356      -9.619  15.808  58.834  1.00  0.89           C  
ATOM   2231  CD1 LEU A 356     -11.067  16.061  58.399  1.00  0.89           C  
ATOM   2232  CD2 LEU A 356      -9.608  15.337  60.294  1.00  0.89           C  
ATOM   2233  N   ILE A 357      -6.527  14.054  55.950  1.00  0.89           N  
ATOM   2234  CA  ILE A 357      -5.843  13.327  54.891  1.00  0.89           C  
ATOM   2235  C   ILE A 357      -4.464  12.810  55.303  1.00  0.89           C  
ATOM   2236  O   ILE A 357      -4.108  11.674  54.992  1.00  0.89           O  
ATOM   2237  CB  ILE A 357      -5.852  14.136  53.596  1.00  0.89           C  
ATOM   2238  CG1 ILE A 357      -7.318  14.212  53.093  1.00  0.89           C  
ATOM   2239  CG2 ILE A 357      -4.927  13.526  52.520  1.00  0.89           C  
ATOM   2240  CD1 ILE A 357      -7.519  15.040  51.824  1.00  0.89           C  
ATOM   2241  N   ASP A 358      -3.669  13.596  56.065  1.00  0.89           N  
ATOM   2242  CA  ASP A 358      -2.416  13.142  56.652  1.00  0.89           C  
ATOM   2243  C   ASP A 358      -2.601  11.971  57.616  1.00  0.89           C  
ATOM   2244  O   ASP A 358      -1.859  10.993  57.567  1.00  0.89           O  
ATOM   2245  CB  ASP A 358      -1.677  14.324  57.334  1.00  0.89           C  
ATOM   2246  CG  ASP A 358      -0.288  13.933  57.805  1.00  0.89           C  
ATOM   2247  OD1 ASP A 358       0.460  13.283  57.025  1.00  0.89           O  
ATOM   2248  OD2 ASP A 358       0.044  14.258  58.978  1.00  0.89           O  
ATOM   2249  N   PHE A 359      -3.641  12.004  58.477  1.00  0.89           N  
ATOM   2250  CA  PHE A 359      -3.962  10.883  59.346  1.00  0.89           C  
ATOM   2251  C   PHE A 359      -4.246   9.612  58.556  1.00  0.89           C  
ATOM   2252  O   PHE A 359      -3.720   8.538  58.850  1.00  0.89           O  
ATOM   2253  CB  PHE A 359      -5.202  11.178  60.231  1.00  0.89           C  
ATOM   2254  CG  PHE A 359      -5.034  12.305  61.220  1.00  0.89           C  
ATOM   2255  CD1 PHE A 359      -3.795  12.657  61.786  1.00  0.89           C  
ATOM   2256  CD2 PHE A 359      -6.185  12.985  61.658  1.00  0.89           C  
ATOM   2257  CE1 PHE A 359      -3.714  13.653  62.769  1.00  0.89           C  
ATOM   2258  CE2 PHE A 359      -6.106  13.986  62.632  1.00  0.89           C  
ATOM   2259  CZ  PHE A 359      -4.869  14.319  63.194  1.00  0.89           C  
ATOM   2260  N   SER A 360      -5.032   9.733  57.473  1.00  0.91           N  
ATOM   2261  CA  SER A 360      -5.321   8.652  56.546  1.00  0.91           C  
ATOM   2262  C   SER A 360      -4.094   8.069  55.877  1.00  0.91           C  
ATOM   2263  O   SER A 360      -3.955   6.853  55.752  1.00  0.91           O  
ATOM   2264  CB  SER A 360      -6.289   9.112  55.438  1.00  0.91           C  
ATOM   2265  OG  SER A 360      -7.521   9.540  56.017  1.00  0.91           O  
ATOM   2266  N   ALA A 361      -3.154   8.930  55.449  1.00  0.92           N  
ATOM   2267  CA  ALA A 361      -1.894   8.532  54.866  1.00  0.92           C  
ATOM   2268  C   ALA A 361      -0.996   7.763  55.827  1.00  0.92           C  
ATOM   2269  O   ALA A 361      -0.438   6.725  55.484  1.00  0.92           O  
ATOM   2270  CB  ALA A 361      -1.182   9.785  54.342  1.00  0.92           C  
ATOM   2271  N   GLN A 362      -0.906   8.224  57.095  1.00  0.88           N  
ATOM   2272  CA  GLN A 362      -0.177   7.529  58.143  1.00  0.88           C  
ATOM   2273  C   GLN A 362      -0.724   6.125  58.419  1.00  0.88           C  
ATOM   2274  O   GLN A 362       0.016   5.154  58.555  1.00  0.88           O  
ATOM   2275  CB  GLN A 362      -0.191   8.346  59.459  1.00  0.88           C  
ATOM   2276  CG  GLN A 362       0.558   9.701  59.398  1.00  0.88           C  
ATOM   2277  CD  GLN A 362       0.485  10.413  60.750  1.00  0.88           C  
ATOM   2278  OE1 GLN A 362       0.719   9.805  61.796  1.00  0.88           O  
ATOM   2279  NE2 GLN A 362       0.157  11.725  60.762  1.00  0.88           N  
ATOM   2280  N   ILE A 363      -2.063   5.967  58.464  1.00  0.90           N  
ATOM   2281  CA  ILE A 363      -2.714   4.668  58.609  1.00  0.90           C  
ATOM   2282  C   ILE A 363      -2.460   3.761  57.408  1.00  0.90           C  
ATOM   2283  O   ILE A 363      -2.177   2.571  57.550  1.00  0.90           O  
ATOM   2284  CB  ILE A 363      -4.208   4.819  58.887  1.00  0.90           C  
ATOM   2285  CG1 ILE A 363      -4.429   5.599  60.203  1.00  0.90           C  
ATOM   2286  CG2 ILE A 363      -4.911   3.445  58.975  1.00  0.90           C  
ATOM   2287  CD1 ILE A 363      -5.858   6.123  60.364  1.00  0.90           C  
ATOM   2288  N   ALA A 364      -2.508   4.317  56.180  1.00  0.92           N  
ATOM   2289  CA  ALA A 364      -2.182   3.603  54.963  1.00  0.92           C  
ATOM   2290  C   ALA A 364      -0.742   3.091  54.922  1.00  0.92           C  
ATOM   2291  O   ALA A 364      -0.496   1.957  54.520  1.00  0.92           O  
ATOM   2292  CB  ALA A 364      -2.491   4.480  53.738  1.00  0.92           C  
ATOM   2293  N   GLU A 365       0.234   3.893  55.407  1.00  0.88           N  
ATOM   2294  CA  GLU A 365       1.629   3.500  55.577  1.00  0.88           C  
ATOM   2295  C   GLU A 365       1.780   2.286  56.482  1.00  0.88           C  
ATOM   2296  O   GLU A 365       2.471   1.318  56.151  1.00  0.88           O  
ATOM   2297  CB  GLU A 365       2.423   4.695  56.175  1.00  0.88           C  
ATOM   2298  CG  GLU A 365       3.940   4.492  56.463  1.00  0.88           C  
ATOM   2299  CD  GLU A 365       4.477   5.487  57.500  1.00  0.88           C  
ATOM   2300  OE1 GLU A 365       3.954   6.625  57.576  1.00  0.88           O  
ATOM   2301  OE2 GLU A 365       5.388   5.130  58.301  1.00  0.88           O  
ATOM   2302  N   GLY A 366       1.063   2.274  57.629  1.00  0.92           N  
ATOM   2303  CA  GLY A 366       1.102   1.149  58.553  1.00  0.92           C  
ATOM   2304  C   GLY A 366       0.431  -0.086  58.016  1.00  0.92           C  
ATOM   2305  O   GLY A 366       0.935  -1.197  58.167  1.00  0.92           O  
ATOM   2306  N   MET A 367      -0.709   0.064  57.319  1.00  0.88           N  
ATOM   2307  CA  MET A 367      -1.359  -1.046  56.645  1.00  0.88           C  
ATOM   2308  C   MET A 367      -0.519  -1.633  55.517  1.00  0.88           C  
ATOM   2309  O   MET A 367      -0.439  -2.846  55.344  1.00  0.88           O  
ATOM   2310  CB  MET A 367      -2.768  -0.682  56.136  1.00  0.88           C  
ATOM   2311  CG  MET A 367      -3.837  -0.532  57.238  1.00  0.88           C  
ATOM   2312  SD  MET A 367      -4.018  -1.942  58.390  1.00  0.88           S  
ATOM   2313  CE  MET A 367      -4.291  -3.281  57.196  1.00  0.88           C  
ATOM   2314  N   ALA A 368       0.188  -0.782  54.750  1.00  0.91           N  
ATOM   2315  CA  ALA A 368       1.131  -1.193  53.736  1.00  0.91           C  
ATOM   2316  C   ALA A 368       2.284  -2.000  54.309  1.00  0.91           C  
ATOM   2317  O   ALA A 368       2.767  -2.947  53.704  1.00  0.91           O  
ATOM   2318  CB  ALA A 368       1.643   0.030  52.957  1.00  0.91           C  
ATOM   2319  N   PHE A 369       2.768  -1.675  55.522  1.00  0.87           N  
ATOM   2320  CA  PHE A 369       3.712  -2.515  56.238  1.00  0.87           C  
ATOM   2321  C   PHE A 369       3.140  -3.904  56.559  1.00  0.87           C  
ATOM   2322  O   PHE A 369       3.796  -4.915  56.318  1.00  0.87           O  
ATOM   2323  CB  PHE A 369       4.229  -1.751  57.488  1.00  0.87           C  
ATOM   2324  CG  PHE A 369       5.155  -2.570  58.345  1.00  0.87           C  
ATOM   2325  CD1 PHE A 369       6.522  -2.680  58.047  1.00  0.87           C  
ATOM   2326  CD2 PHE A 369       4.644  -3.246  59.463  1.00  0.87           C  
ATOM   2327  CE1 PHE A 369       7.361  -3.465  58.850  1.00  0.87           C  
ATOM   2328  CE2 PHE A 369       5.478  -4.036  60.261  1.00  0.87           C  
ATOM   2329  CZ  PHE A 369       6.837  -4.150  59.952  1.00  0.87           C  
ATOM   2330  N   ILE A 370       1.881  -3.978  57.040  1.00  0.87           N  
ATOM   2331  CA  ILE A 370       1.164  -5.223  57.315  1.00  0.87           C  
ATOM   2332  C   ILE A 370       0.984  -6.072  56.054  1.00  0.87           C  
ATOM   2333  O   ILE A 370       1.248  -7.274  56.057  1.00  0.87           O  
ATOM   2334  CB  ILE A 370      -0.155  -4.911  58.038  1.00  0.87           C  
ATOM   2335  CG1 ILE A 370       0.161  -4.326  59.438  1.00  0.87           C  
ATOM   2336  CG2 ILE A 370      -1.098  -6.128  58.137  1.00  0.87           C  
ATOM   2337  CD1 ILE A 370      -1.064  -3.915  60.265  1.00  0.87           C  
ATOM   2338  N   GLU A 371       0.617  -5.432  54.927  1.00  0.85           N  
ATOM   2339  CA  GLU A 371       0.533  -6.016  53.594  1.00  0.85           C  
ATOM   2340  C   GLU A 371       1.863  -6.580  53.087  1.00  0.85           C  
ATOM   2341  O   GLU A 371       1.944  -7.736  52.677  1.00  0.85           O  
ATOM   2342  CB  GLU A 371      -0.029  -4.920  52.653  1.00  0.85           C  
ATOM   2343  CG  GLU A 371      -0.355  -5.326  51.195  1.00  0.85           C  
ATOM   2344  CD  GLU A 371      -0.955  -4.162  50.408  1.00  0.85           C  
ATOM   2345  OE1 GLU A 371      -0.228  -3.149  50.247  1.00  0.85           O  
ATOM   2346  OE2 GLU A 371      -2.130  -4.240  49.954  1.00  0.85           O  
ATOM   2347  N   ARG A 372       2.977  -5.822  53.214  1.00  0.81           N  
ATOM   2348  CA  ARG A 372       4.325  -6.267  52.870  1.00  0.81           C  
ATOM   2349  C   ARG A 372       4.764  -7.515  53.629  1.00  0.81           C  
ATOM   2350  O   ARG A 372       5.484  -8.363  53.108  1.00  0.81           O  
ATOM   2351  CB  ARG A 372       5.368  -5.149  53.142  1.00  0.81           C  
ATOM   2352  CG  ARG A 372       5.312  -3.950  52.169  1.00  0.81           C  
ATOM   2353  CD  ARG A 372       6.207  -2.784  52.613  1.00  0.81           C  
ATOM   2354  NE  ARG A 372       5.872  -1.563  51.794  1.00  0.81           N  
ATOM   2355  CZ  ARG A 372       5.332  -0.432  52.274  1.00  0.81           C  
ATOM   2356  NH1 ARG A 372       5.107   0.590  51.451  1.00  0.81           N  
ATOM   2357  NH2 ARG A 372       4.999  -0.304  53.552  1.00  0.81           N  
ATOM   2358  N   ARG A 373       4.329  -7.657  54.893  1.00  0.78           N  
ATOM   2359  CA  ARG A 373       4.725  -8.753  55.751  1.00  0.78           C  
ATOM   2360  C   ARG A 373       3.766  -9.937  55.675  1.00  0.78           C  
ATOM   2361  O   ARG A 373       3.945 -10.911  56.400  1.00  0.78           O  
ATOM   2362  CB  ARG A 373       4.823  -8.262  57.223  1.00  0.78           C  
ATOM   2363  CG  ARG A 373       6.096  -7.452  57.569  1.00  0.78           C  
ATOM   2364  CD  ARG A 373       7.373  -8.304  57.651  1.00  0.78           C  
ATOM   2365  NE  ARG A 373       8.512  -7.447  58.137  1.00  0.78           N  
ATOM   2366  CZ  ARG A 373       8.826  -7.257  59.428  1.00  0.78           C  
ATOM   2367  NH1 ARG A 373       8.113  -7.797  60.409  1.00  0.78           N  
ATOM   2368  NH2 ARG A 373       9.883  -6.509  59.744  1.00  0.78           N  
ATOM   2369  N   ASN A 374       2.754  -9.901  54.775  1.00  0.81           N  
ATOM   2370  CA  ASN A 374       1.757 -10.954  54.619  1.00  0.81           C  
ATOM   2371  C   ASN A 374       0.961 -11.242  55.887  1.00  0.81           C  
ATOM   2372  O   ASN A 374       0.838 -12.380  56.339  1.00  0.81           O  
ATOM   2373  CB  ASN A 374       2.330 -12.249  53.982  1.00  0.81           C  
ATOM   2374  CG  ASN A 374       2.414 -12.117  52.468  1.00  0.81           C  
ATOM   2375  OD1 ASN A 374       1.485 -12.474  51.743  1.00  0.81           O  
ATOM   2376  ND2 ASN A 374       3.555 -11.605  51.957  1.00  0.81           N  
ATOM   2377  N   TYR A 375       0.368 -10.187  56.474  1.00  0.82           N  
ATOM   2378  CA  TYR A 375      -0.392 -10.276  57.699  1.00  0.82           C  
ATOM   2379  C   TYR A 375      -1.747  -9.606  57.488  1.00  0.82           C  
ATOM   2380  O   TYR A 375      -1.960  -8.903  56.503  1.00  0.82           O  
ATOM   2381  CB  TYR A 375       0.441  -9.621  58.826  1.00  0.82           C  
ATOM   2382  CG  TYR A 375      -0.011  -9.952  60.221  1.00  0.82           C  
ATOM   2383  CD1 TYR A 375       0.228 -11.221  60.778  1.00  0.82           C  
ATOM   2384  CD2 TYR A 375      -0.605  -8.964  61.019  1.00  0.82           C  
ATOM   2385  CE1 TYR A 375      -0.112 -11.487  62.115  1.00  0.82           C  
ATOM   2386  CE2 TYR A 375      -0.946  -9.229  62.349  1.00  0.82           C  
ATOM   2387  CZ  TYR A 375      -0.691 -10.483  62.901  1.00  0.82           C  
ATOM   2388  OH  TYR A 375      -0.990 -10.696  64.260  1.00  0.82           O  
ATOM   2389  N   ILE A 376      -2.724  -9.864  58.385  1.00  0.83           N  
ATOM   2390  CA  ILE A 376      -4.108  -9.419  58.237  1.00  0.83           C  
ATOM   2391  C   ILE A 376      -4.546  -8.766  59.538  1.00  0.83           C  
ATOM   2392  O   ILE A 376      -4.335  -9.326  60.618  1.00  0.83           O  
ATOM   2393  CB  ILE A 376      -5.073 -10.572  57.923  1.00  0.83           C  
ATOM   2394  CG1 ILE A 376      -4.534 -11.456  56.775  1.00  0.83           C  
ATOM   2395  CG2 ILE A 376      -6.473 -10.015  57.575  1.00  0.83           C  
ATOM   2396  CD1 ILE A 376      -5.478 -12.590  56.362  1.00  0.83           C  
ATOM   2397  N   HIS A 377      -5.158  -7.566  59.493  1.00  0.83           N  
ATOM   2398  CA  HIS A 377      -5.573  -6.856  60.691  1.00  0.83           C  
ATOM   2399  C   HIS A 377      -6.855  -7.412  61.304  1.00  0.83           C  
ATOM   2400  O   HIS A 377      -6.860  -7.811  62.472  1.00  0.83           O  
ATOM   2401  CB  HIS A 377      -5.760  -5.347  60.390  1.00  0.83           C  
ATOM   2402  CG  HIS A 377      -5.961  -4.501  61.612  1.00  0.83           C  
ATOM   2403  ND1 HIS A 377      -7.144  -4.594  62.315  1.00  0.83           N  
ATOM   2404  CD2 HIS A 377      -5.096  -3.692  62.268  1.00  0.83           C  
ATOM   2405  CE1 HIS A 377      -6.978  -3.849  63.385  1.00  0.83           C  
ATOM   2406  NE2 HIS A 377      -5.752  -3.275  63.411  1.00  0.83           N  
ATOM   2407  N   ARG A 378      -7.942  -7.480  60.503  1.00  0.78           N  
ATOM   2408  CA  ARG A 378      -9.231  -8.085  60.822  1.00  0.78           C  
ATOM   2409  C   ARG A 378     -10.226  -7.184  61.552  1.00  0.78           C  
ATOM   2410  O   ARG A 378     -11.408  -7.515  61.617  1.00  0.78           O  
ATOM   2411  CB  ARG A 378      -9.161  -9.456  61.555  1.00  0.78           C  
ATOM   2412  CG  ARG A 378      -8.314 -10.536  60.857  1.00  0.78           C  
ATOM   2413  CD  ARG A 378      -8.022 -11.715  61.785  1.00  0.78           C  
ATOM   2414  NE  ARG A 378      -7.125 -12.670  61.063  1.00  0.78           N  
ATOM   2415  CZ  ARG A 378      -7.554 -13.753  60.401  1.00  0.78           C  
ATOM   2416  NH1 ARG A 378      -8.839 -14.085  60.346  1.00  0.78           N  
ATOM   2417  NH2 ARG A 378      -6.657 -14.523  59.784  1.00  0.78           N  
ATOM   2418  N   ASP A 379      -9.808  -6.015  62.076  1.00  0.83           N  
ATOM   2419  CA  ASP A 379     -10.720  -5.110  62.749  1.00  0.83           C  
ATOM   2420  C   ASP A 379     -10.245  -3.661  62.595  1.00  0.83           C  
ATOM   2421  O   ASP A 379      -9.916  -2.947  63.550  1.00  0.83           O  
ATOM   2422  CB  ASP A 379     -10.902  -5.529  64.231  1.00  0.83           C  
ATOM   2423  CG  ASP A 379     -12.081  -4.831  64.877  1.00  0.83           C  
ATOM   2424  OD1 ASP A 379     -12.870  -4.159  64.166  1.00  0.83           O  
ATOM   2425  OD2 ASP A 379     -12.223  -4.899  66.126  1.00  0.83           O  
ATOM   2426  N   LEU A 380     -10.171  -3.188  61.337  1.00  0.88           N  
ATOM   2427  CA  LEU A 380      -9.652  -1.877  61.015  1.00  0.88           C  
ATOM   2428  C   LEU A 380     -10.737  -0.802  61.104  1.00  0.88           C  
ATOM   2429  O   LEU A 380     -11.663  -0.760  60.292  1.00  0.88           O  
ATOM   2430  CB  LEU A 380      -9.025  -1.884  59.594  1.00  0.88           C  
ATOM   2431  CG  LEU A 380      -7.716  -1.092  59.382  1.00  0.88           C  
ATOM   2432  CD1 LEU A 380      -7.637  -0.596  57.930  1.00  0.88           C  
ATOM   2433  CD2 LEU A 380      -7.538   0.087  60.344  1.00  0.88           C  
ATOM   2434  N   ARG A 381     -10.643   0.098  62.103  1.00  0.83           N  
ATOM   2435  CA  ARG A 381     -11.596   1.171  62.299  1.00  0.83           C  
ATOM   2436  C   ARG A 381     -11.027   2.223  63.225  1.00  0.83           C  
ATOM   2437  O   ARG A 381      -9.993   2.004  63.858  1.00  0.83           O  
ATOM   2438  CB  ARG A 381     -12.953   0.663  62.841  1.00  0.83           C  
ATOM   2439  CG  ARG A 381     -12.899  -0.273  64.059  1.00  0.83           C  
ATOM   2440  CD  ARG A 381     -14.260  -0.924  64.328  1.00  0.83           C  
ATOM   2441  NE  ARG A 381     -14.012  -2.059  65.257  1.00  0.83           N  
ATOM   2442  CZ  ARG A 381     -14.667  -2.364  66.378  1.00  0.83           C  
ATOM   2443  NH1 ARG A 381     -15.620  -1.577  66.872  1.00  0.83           N  
ATOM   2444  NH2 ARG A 381     -14.342  -3.479  67.030  1.00  0.83           N  
ATOM   2445  N   ALA A 382     -11.677   3.404  63.335  1.00  0.92           N  
ATOM   2446  CA  ALA A 382     -11.147   4.565  64.039  1.00  0.92           C  
ATOM   2447  C   ALA A 382     -10.897   4.334  65.516  1.00  0.92           C  
ATOM   2448  O   ALA A 382      -9.959   4.863  66.106  1.00  0.92           O  
ATOM   2449  CB  ALA A 382     -12.067   5.783  63.848  1.00  0.92           C  
ATOM   2450  N   ALA A 383     -11.727   3.486  66.142  1.00  0.89           N  
ATOM   2451  CA  ALA A 383     -11.569   3.071  67.517  1.00  0.89           C  
ATOM   2452  C   ALA A 383     -10.277   2.298  67.790  1.00  0.89           C  
ATOM   2453  O   ALA A 383      -9.724   2.352  68.886  1.00  0.89           O  
ATOM   2454  CB  ALA A 383     -12.797   2.238  67.921  1.00  0.89           C  
ATOM   2455  N   ASN A 384      -9.744   1.592  66.770  1.00  0.87           N  
ATOM   2456  CA  ASN A 384      -8.561   0.763  66.912  1.00  0.87           C  
ATOM   2457  C   ASN A 384      -7.329   1.448  66.318  1.00  0.87           C  
ATOM   2458  O   ASN A 384      -6.300   0.825  66.050  1.00  0.87           O  
ATOM   2459  CB  ASN A 384      -8.772  -0.623  66.259  1.00  0.87           C  
ATOM   2460  CG  ASN A 384      -9.842  -1.426  67.000  1.00  0.87           C  
ATOM   2461  OD1 ASN A 384     -10.342  -1.073  68.069  1.00  0.87           O  
ATOM   2462  ND2 ASN A 384     -10.218  -2.569  66.386  1.00  0.87           N  
ATOM   2463  N   ILE A 385      -7.403   2.779  66.128  1.00  0.89           N  
ATOM   2464  CA  ILE A 385      -6.278   3.618  65.762  1.00  0.89           C  
ATOM   2465  C   ILE A 385      -6.026   4.523  66.952  1.00  0.89           C  
ATOM   2466  O   ILE A 385      -6.957   5.091  67.523  1.00  0.89           O  
ATOM   2467  CB  ILE A 385      -6.559   4.496  64.545  1.00  0.89           C  
ATOM   2468  CG1 ILE A 385      -6.920   3.675  63.288  1.00  0.89           C  
ATOM   2469  CG2 ILE A 385      -5.369   5.440  64.259  1.00  0.89           C  
ATOM   2470  CD1 ILE A 385      -5.806   2.759  62.785  1.00  0.89           C  
ATOM   2471  N   LEU A 386      -4.760   4.684  67.365  1.00  0.88           N  
ATOM   2472  CA  LEU A 386      -4.386   5.465  68.523  1.00  0.88           C  
ATOM   2473  C   LEU A 386      -3.641   6.723  68.105  1.00  0.88           C  
ATOM   2474  O   LEU A 386      -2.942   6.743  67.092  1.00  0.88           O  
ATOM   2475  CB  LEU A 386      -3.481   4.642  69.466  1.00  0.88           C  
ATOM   2476  CG  LEU A 386      -4.158   3.423  70.120  1.00  0.88           C  
ATOM   2477  CD1 LEU A 386      -3.118   2.579  70.870  1.00  0.88           C  
ATOM   2478  CD2 LEU A 386      -5.281   3.846  71.075  1.00  0.88           C  
ATOM   2479  N   VAL A 387      -3.780   7.816  68.881  1.00  0.88           N  
ATOM   2480  CA  VAL A 387      -3.195   9.109  68.554  1.00  0.88           C  
ATOM   2481  C   VAL A 387      -2.191   9.543  69.616  1.00  0.88           C  
ATOM   2482  O   VAL A 387      -2.467   9.579  70.820  1.00  0.88           O  
ATOM   2483  CB  VAL A 387      -4.260  10.197  68.412  1.00  0.88           C  
ATOM   2484  CG1 VAL A 387      -3.660  11.508  67.867  1.00  0.88           C  
ATOM   2485  CG2 VAL A 387      -5.374   9.715  67.468  1.00  0.88           C  
ATOM   2486  N   SER A 388      -0.956   9.893  69.201  1.00  0.86           N  
ATOM   2487  CA  SER A 388       0.062  10.408  70.105  1.00  0.86           C  
ATOM   2488  C   SER A 388      -0.175  11.858  70.493  1.00  0.86           C  
ATOM   2489  O   SER A 388      -1.020  12.554  69.938  1.00  0.86           O  
ATOM   2490  CB  SER A 388       1.516  10.259  69.563  1.00  0.86           C  
ATOM   2491  OG  SER A 388       1.866  11.283  68.624  1.00  0.86           O  
ATOM   2492  N   ALA A 389       0.608  12.388  71.457  1.00  0.83           N  
ATOM   2493  CA  ALA A 389       0.532  13.786  71.843  1.00  0.83           C  
ATOM   2494  C   ALA A 389       0.857  14.771  70.721  1.00  0.83           C  
ATOM   2495  O   ALA A 389       0.286  15.855  70.641  1.00  0.83           O  
ATOM   2496  CB  ALA A 389       1.441  14.063  73.051  1.00  0.83           C  
ATOM   2497  N   SER A 390       1.776  14.384  69.818  1.00  0.80           N  
ATOM   2498  CA  SER A 390       2.215  15.189  68.695  1.00  0.80           C  
ATOM   2499  C   SER A 390       1.453  14.881  67.422  1.00  0.80           C  
ATOM   2500  O   SER A 390       1.804  15.369  66.350  1.00  0.80           O  
ATOM   2501  CB  SER A 390       3.721  14.953  68.413  1.00  0.80           C  
ATOM   2502  OG  SER A 390       4.024  13.558  68.288  1.00  0.80           O  
ATOM   2503  N   LEU A 391       0.379  14.075  67.524  1.00  0.83           N  
ATOM   2504  CA  LEU A 391      -0.542  13.770  66.443  1.00  0.83           C  
ATOM   2505  C   LEU A 391      -0.001  12.777  65.418  1.00  0.83           C  
ATOM   2506  O   LEU A 391      -0.311  12.839  64.225  1.00  0.83           O  
ATOM   2507  CB  LEU A 391      -1.167  15.022  65.761  1.00  0.83           C  
ATOM   2508  CG  LEU A 391      -1.840  16.034  66.712  1.00  0.83           C  
ATOM   2509  CD1 LEU A 391      -2.308  17.285  65.951  1.00  0.83           C  
ATOM   2510  CD2 LEU A 391      -3.027  15.411  67.454  1.00  0.83           C  
ATOM   2511  N   VAL A 392       0.789  11.790  65.882  1.00  0.86           N  
ATOM   2512  CA  VAL A 392       1.174  10.628  65.097  1.00  0.86           C  
ATOM   2513  C   VAL A 392       0.126   9.554  65.319  1.00  0.86           C  
ATOM   2514  O   VAL A 392      -0.220   9.229  66.459  1.00  0.86           O  
ATOM   2515  CB  VAL A 392       2.548  10.072  65.473  1.00  0.86           C  
ATOM   2516  CG1 VAL A 392       2.878   8.787  64.684  1.00  0.86           C  
ATOM   2517  CG2 VAL A 392       3.620  11.139  65.191  1.00  0.86           C  
ATOM   2518  N   CYS A 393      -0.420   8.987  64.230  1.00  0.89           N  
ATOM   2519  CA  CYS A 393      -1.419   7.940  64.288  1.00  0.89           C  
ATOM   2520  C   CYS A 393      -0.766   6.578  64.254  1.00  0.89           C  
ATOM   2521  O   CYS A 393       0.066   6.287  63.393  1.00  0.89           O  
ATOM   2522  CB  CYS A 393      -2.439   8.016  63.126  1.00  0.89           C  
ATOM   2523  SG  CYS A 393      -3.552   9.448  63.304  1.00  0.89           S  
ATOM   2524  N   LYS A 394      -1.144   5.694  65.193  1.00  0.87           N  
ATOM   2525  CA  LYS A 394      -0.601   4.357  65.281  1.00  0.87           C  
ATOM   2526  C   LYS A 394      -1.698   3.302  65.311  1.00  0.87           C  
ATOM   2527  O   LYS A 394      -2.689   3.398  66.035  1.00  0.87           O  
ATOM   2528  CB  LYS A 394       0.318   4.195  66.512  1.00  0.87           C  
ATOM   2529  CG  LYS A 394       1.616   5.016  66.427  1.00  0.87           C  
ATOM   2530  CD  LYS A 394       2.576   4.680  67.579  1.00  0.87           C  
ATOM   2531  CE  LYS A 394       3.894   5.463  67.555  1.00  0.87           C  
ATOM   2532  NZ  LYS A 394       4.823   4.915  68.550  1.00  0.87           N  
ATOM   2533  N   ILE A 395      -1.562   2.250  64.487  1.00  0.89           N  
ATOM   2534  CA  ILE A 395      -2.482   1.122  64.444  1.00  0.89           C  
ATOM   2535  C   ILE A 395      -2.381   0.226  65.682  1.00  0.89           C  
ATOM   2536  O   ILE A 395      -1.284  -0.133  66.116  1.00  0.89           O  
ATOM   2537  CB  ILE A 395      -2.273   0.303  63.173  1.00  0.89           C  
ATOM   2538  CG1 ILE A 395      -2.401   1.205  61.922  1.00  0.89           C  
ATOM   2539  CG2 ILE A 395      -3.274  -0.867  63.097  1.00  0.89           C  
ATOM   2540  CD1 ILE A 395      -2.096   0.486  60.607  1.00  0.89           C  
ATOM   2541  N   ALA A 396      -3.526  -0.191  66.267  1.00  0.90           N  
ATOM   2542  CA  ALA A 396      -3.569  -1.065  67.423  1.00  0.90           C  
ATOM   2543  C   ALA A 396      -4.403  -2.311  67.137  1.00  0.90           C  
ATOM   2544  O   ALA A 396      -5.007  -2.438  66.072  1.00  0.90           O  
ATOM   2545  CB  ALA A 396      -4.107  -0.297  68.643  1.00  0.90           C  
ATOM   2546  N   ASP A 397      -4.374  -3.307  68.057  1.00  0.84           N  
ATOM   2547  CA  ASP A 397      -5.131  -4.559  68.000  1.00  0.84           C  
ATOM   2548  C   ASP A 397      -4.981  -5.420  66.733  1.00  0.84           C  
ATOM   2549  O   ASP A 397      -5.819  -6.256  66.394  1.00  0.84           O  
ATOM   2550  CB  ASP A 397      -6.619  -4.283  68.331  1.00  0.84           C  
ATOM   2551  CG  ASP A 397      -6.871  -4.128  69.817  1.00  0.84           C  
ATOM   2552  OD1 ASP A 397      -5.944  -4.313  70.656  1.00  0.84           O  
ATOM   2553  OD2 ASP A 397      -8.043  -3.885  70.203  1.00  0.84           O  
ATOM   2554  N   PHE A 398      -3.856  -5.288  66.017  1.00  0.84           N  
ATOM   2555  CA  PHE A 398      -3.615  -5.972  64.764  1.00  0.84           C  
ATOM   2556  C   PHE A 398      -3.506  -7.499  64.828  1.00  0.84           C  
ATOM   2557  O   PHE A 398      -2.569  -8.081  65.372  1.00  0.84           O  
ATOM   2558  CB  PHE A 398      -2.430  -5.332  63.986  1.00  0.84           C  
ATOM   2559  CG  PHE A 398      -1.227  -5.027  64.848  1.00  0.84           C  
ATOM   2560  CD1 PHE A 398      -0.244  -6.002  65.084  1.00  0.84           C  
ATOM   2561  CD2 PHE A 398      -1.044  -3.741  65.390  1.00  0.84           C  
ATOM   2562  CE1 PHE A 398       0.885  -5.707  65.860  1.00  0.84           C  
ATOM   2563  CE2 PHE A 398       0.081  -3.446  66.170  1.00  0.84           C  
ATOM   2564  CZ  PHE A 398       1.046  -4.430  66.407  1.00  0.84           C  
ATOM   2565  N   GLY A 399      -4.492  -8.207  64.235  1.00  0.79           N  
ATOM   2566  CA  GLY A 399      -4.550  -9.666  64.192  1.00  0.79           C  
ATOM   2567  C   GLY A 399      -5.120 -10.294  65.433  1.00  0.79           C  
ATOM   2568  O   GLY A 399      -5.354 -11.499  65.477  1.00  0.79           O  
ATOM   2569  N   LEU A 400      -5.446  -9.485  66.461  1.00  0.77           N  
ATOM   2570  CA  LEU A 400      -5.906  -9.942  67.764  1.00  0.77           C  
ATOM   2571  C   LEU A 400      -7.215 -10.707  67.678  1.00  0.77           C  
ATOM   2572  O   LEU A 400      -7.459 -11.679  68.390  1.00  0.77           O  
ATOM   2573  CB  LEU A 400      -6.013  -8.750  68.742  1.00  0.77           C  
ATOM   2574  CG  LEU A 400      -6.004  -9.119  70.239  1.00  0.77           C  
ATOM   2575  CD1 LEU A 400      -4.625  -9.623  70.690  1.00  0.77           C  
ATOM   2576  CD2 LEU A 400      -6.406  -7.904  71.088  1.00  0.77           C  
ATOM   2577  N   ALA A 401      -8.076 -10.305  66.723  1.00  0.72           N  
ATOM   2578  CA  ALA A 401      -9.316 -10.974  66.422  1.00  0.72           C  
ATOM   2579  C   ALA A 401      -9.172 -12.410  65.906  1.00  0.72           C  
ATOM   2580  O   ALA A 401     -10.085 -13.207  66.082  1.00  0.72           O  
ATOM   2581  CB  ALA A 401     -10.137 -10.119  65.442  1.00  0.72           C  
ATOM   2582  N   ARG A 402      -8.020 -12.802  65.294  1.00  0.63           N  
ATOM   2583  CA  ARG A 402      -7.777 -14.193  64.919  1.00  0.63           C  
ATOM   2584  C   ARG A 402      -7.781 -15.109  66.125  1.00  0.63           C  
ATOM   2585  O   ARG A 402      -8.442 -16.139  66.132  1.00  0.63           O  
ATOM   2586  CB  ARG A 402      -6.408 -14.391  64.203  1.00  0.63           C  
ATOM   2587  CG  ARG A 402      -6.162 -15.835  63.695  1.00  0.63           C  
ATOM   2588  CD  ARG A 402      -4.679 -16.238  63.576  1.00  0.63           C  
ATOM   2589  NE  ARG A 402      -4.593 -17.677  63.143  1.00  0.63           N  
ATOM   2590  CZ  ARG A 402      -4.844 -18.731  63.946  1.00  0.63           C  
ATOM   2591  NH1 ARG A 402      -5.235 -18.586  65.204  1.00  0.63           N  
ATOM   2592  NH2 ARG A 402      -4.692 -19.962  63.459  1.00  0.63           N  
ATOM   2593  N   VAL A 403      -7.060 -14.713  67.187  1.00  0.72           N  
ATOM   2594  CA  VAL A 403      -7.054 -15.393  68.459  1.00  0.72           C  
ATOM   2595  C   VAL A 403      -8.425 -15.386  69.116  1.00  0.72           C  
ATOM   2596  O   VAL A 403      -8.936 -16.428  69.465  1.00  0.72           O  
ATOM   2597  CB  VAL A 403      -5.957 -14.765  69.316  1.00  0.72           C  
ATOM   2598  CG1 VAL A 403      -6.246 -14.815  70.827  1.00  0.72           C  
ATOM   2599  CG2 VAL A 403      -4.603 -15.428  68.984  1.00  0.72           C  
ATOM   2600  N   ILE A 404      -9.103 -14.226  69.236  1.00  0.64           N  
ATOM   2601  CA  ILE A 404     -10.384 -14.179  69.919  1.00  0.64           C  
ATOM   2602  C   ILE A 404     -11.464 -15.014  69.223  1.00  0.64           C  
ATOM   2603  O   ILE A 404     -12.172 -15.787  69.864  1.00  0.64           O  
ATOM   2604  CB  ILE A 404     -10.815 -12.730  70.149  1.00  0.64           C  
ATOM   2605  CG1 ILE A 404      -9.780 -12.013  71.064  1.00  0.64           C  
ATOM   2606  CG2 ILE A 404     -12.237 -12.694  70.747  1.00  0.64           C  
ATOM   2607  CD1 ILE A 404      -9.959 -10.496  71.207  1.00  0.64           C  
ATOM   2608  N   GLU A 405     -11.581 -14.931  67.879  1.00  0.36           N  
ATOM   2609  CA  GLU A 405     -12.602 -15.641  67.117  1.00  0.36           C  
ATOM   2610  C   GLU A 405     -12.561 -17.154  67.235  1.00  0.36           C  
ATOM   2611  O   GLU A 405     -13.612 -17.782  67.397  1.00  0.36           O  
ATOM   2612  CB  GLU A 405     -12.544 -15.236  65.622  1.00  0.36           C  
ATOM   2613  CG  GLU A 405     -13.656 -15.793  64.695  1.00  0.36           C  
ATOM   2614  CD  GLU A 405     -13.448 -15.439  63.214  1.00  0.36           C  
ATOM   2615  OE1 GLU A 405     -14.382 -15.764  62.433  1.00  0.36           O  
ATOM   2616  OE2 GLU A 405     -12.389 -14.863  62.845  1.00  0.36           O  
ATOM   2617  N   ASP A 406     -11.380 -17.805  67.202  1.00  0.44           N  
ATOM   2618  CA  ASP A 406     -11.337 -19.255  67.175  1.00  0.44           C  
ATOM   2619  C   ASP A 406     -11.660 -19.923  68.513  1.00  0.44           C  
ATOM   2620  O   ASP A 406     -11.975 -21.115  68.582  1.00  0.44           O  
ATOM   2621  CB  ASP A 406     -10.039 -19.752  66.465  1.00  0.44           C  
ATOM   2622  CG  ASP A 406      -8.711 -19.610  67.213  1.00  0.44           C  
ATOM   2623  OD1 ASP A 406      -7.658 -19.525  66.509  1.00  0.44           O  
ATOM   2624  OD2 ASP A 406      -8.697 -19.657  68.471  1.00  0.44           O  
ATOM   2625  N   ASN A 407     -11.634 -19.156  69.608  1.00  0.50           N  
ATOM   2626  CA  ASN A 407     -11.822 -19.626  70.966  1.00  0.50           C  
ATOM   2627  C   ASN A 407     -13.200 -20.172  71.333  1.00  0.50           C  
ATOM   2628  O   ASN A 407     -13.303 -21.227  71.954  1.00  0.50           O  
ATOM   2629  CB  ASN A 407     -11.471 -18.465  71.909  1.00  0.50           C  
ATOM   2630  CG  ASN A 407     -10.050 -17.931  71.681  1.00  0.50           C  
ATOM   2631  OD1 ASN A 407      -9.758 -16.789  71.952  1.00  0.50           O  
ATOM   2632  ND2 ASN A 407      -9.104 -18.773  71.187  1.00  0.50           N  
ATOM   2633  N   GLU A 408     -14.292 -19.468  70.987  1.00  0.53           N  
ATOM   2634  CA  GLU A 408     -15.634 -19.884  71.352  1.00  0.53           C  
ATOM   2635  C   GLU A 408     -16.667 -19.114  70.573  1.00  0.53           C  
ATOM   2636  O   GLU A 408     -16.371 -18.102  69.936  1.00  0.53           O  
ATOM   2637  CB  GLU A 408     -15.947 -19.715  72.856  1.00  0.53           C  
ATOM   2638  CG  GLU A 408     -15.809 -18.265  73.363  1.00  0.53           C  
ATOM   2639  CD  GLU A 408     -16.120 -18.112  74.844  1.00  0.53           C  
ATOM   2640  OE1 GLU A 408     -16.458 -19.130  75.489  1.00  0.53           O  
ATOM   2641  OE2 GLU A 408     -16.019 -16.957  75.334  1.00  0.53           O  
ATOM   2642  N   TYR A 409     -17.948 -19.549  70.623  1.00  0.35           N  
ATOM   2643  CA  TYR A 409     -19.036 -18.864  69.953  1.00  0.35           C  
ATOM   2644  C   TYR A 409     -19.235 -17.441  70.463  1.00  0.35           C  
ATOM   2645  O   TYR A 409     -19.384 -16.522  69.672  1.00  0.35           O  
ATOM   2646  CB  TYR A 409     -20.338 -19.713  69.927  1.00  0.35           C  
ATOM   2647  CG  TYR A 409     -20.993 -19.789  71.273  1.00  0.35           C  
ATOM   2648  CD1 TYR A 409     -20.616 -20.745  72.231  1.00  0.35           C  
ATOM   2649  CD2 TYR A 409     -21.966 -18.833  71.606  1.00  0.35           C  
ATOM   2650  CE1 TYR A 409     -21.190 -20.724  73.511  1.00  0.35           C  
ATOM   2651  CE2 TYR A 409     -22.522 -18.805  72.889  1.00  0.35           C  
ATOM   2652  CZ  TYR A 409     -22.134 -19.747  73.843  1.00  0.35           C  
ATOM   2653  OH  TYR A 409     -22.656 -19.677  75.150  1.00  0.35           O  
ATOM   2654  N   THR A 410     -19.155 -17.193  71.778  1.00  0.42           N  
ATOM   2655  CA  THR A 410     -19.285 -15.869  72.387  1.00  0.42           C  
ATOM   2656  C   THR A 410     -18.281 -14.882  71.832  1.00  0.42           C  
ATOM   2657  O   THR A 410     -18.589 -13.748  71.468  1.00  0.42           O  
ATOM   2658  CB  THR A 410     -19.023 -15.989  73.875  1.00  0.42           C  
ATOM   2659  OG1 THR A 410     -19.916 -16.923  74.466  1.00  0.42           O  
ATOM   2660  CG2 THR A 410     -19.204 -14.652  74.603  1.00  0.42           C  
ATOM   2661  N   ALA A 411     -17.028 -15.334  71.713  1.00  0.52           N  
ATOM   2662  CA  ALA A 411     -15.939 -14.586  71.163  1.00  0.52           C  
ATOM   2663  C   ALA A 411     -16.075 -14.287  69.678  1.00  0.52           C  
ATOM   2664  O   ALA A 411     -15.884 -13.158  69.230  1.00  0.52           O  
ATOM   2665  CB  ALA A 411     -14.659 -15.331  71.536  1.00  0.52           C  
ATOM   2666  N   ARG A 412     -16.524 -15.285  68.898  1.00  0.35           N  
ATOM   2667  CA  ARG A 412     -16.904 -15.137  67.508  1.00  0.35           C  
ATOM   2668  C   ARG A 412     -18.036 -14.138  67.310  1.00  0.35           C  
ATOM   2669  O   ARG A 412     -18.019 -13.323  66.394  1.00  0.35           O  
ATOM   2670  CB  ARG A 412     -17.302 -16.530  66.982  1.00  0.35           C  
ATOM   2671  CG  ARG A 412     -17.588 -16.643  65.477  1.00  0.35           C  
ATOM   2672  CD  ARG A 412     -18.086 -18.034  65.089  1.00  0.35           C  
ATOM   2673  NE  ARG A 412     -19.412 -18.236  65.766  1.00  0.35           N  
ATOM   2674  CZ  ARG A 412     -20.039 -19.412  65.847  1.00  0.35           C  
ATOM   2675  NH1 ARG A 412     -21.210 -19.443  66.477  1.00  0.35           N  
ATOM   2676  NH2 ARG A 412     -19.539 -20.514  65.295  1.00  0.35           N  
ATOM   2677  N   GLU A 413     -19.045 -14.127  68.198  1.00  0.39           N  
ATOM   2678  CA  GLU A 413     -20.101 -13.140  68.154  1.00  0.39           C  
ATOM   2679  C   GLU A 413     -19.629 -11.699  68.359  1.00  0.39           C  
ATOM   2680  O   GLU A 413     -20.142 -10.773  67.740  1.00  0.39           O  
ATOM   2681  CB  GLU A 413     -21.256 -13.487  69.109  1.00  0.39           C  
ATOM   2682  CG  GLU A 413     -21.898 -14.906  69.001  1.00  0.39           C  
ATOM   2683  CD  GLU A 413     -22.005 -15.599  67.667  1.00  0.39           C  
ATOM   2684  OE1 GLU A 413     -22.859 -15.057  66.927  1.00  0.39           O  
ATOM   2685  OE2 GLU A 413     -21.384 -16.652  67.309  1.00  0.39           O  
ATOM   2686  N   GLY A 414     -18.586 -11.464  69.190  1.00  0.53           N  
ATOM   2687  CA  GLY A 414     -17.983 -10.136  69.330  1.00  0.53           C  
ATOM   2688  C   GLY A 414     -17.318  -9.638  68.080  1.00  0.53           C  
ATOM   2689  O   GLY A 414     -17.277  -8.441  67.808  1.00  0.53           O  
ATOM   2690  N   ALA A 415     -16.832 -10.556  67.232  1.00  0.53           N  
ATOM   2691  CA  ALA A 415     -16.234 -10.188  65.974  1.00  0.53           C  
ATOM   2692  C   ALA A 415     -17.290 -10.058  64.885  1.00  0.53           C  
ATOM   2693  O   ALA A 415     -17.019  -9.587  63.786  1.00  0.53           O  
ATOM   2694  CB  ALA A 415     -15.153 -11.209  65.588  1.00  0.53           C  
ATOM   2695  N   LYS A 416     -18.560 -10.381  65.204  1.00  0.44           N  
ATOM   2696  CA  LYS A 416     -19.679 -10.150  64.320  1.00  0.44           C  
ATOM   2697  C   LYS A 416     -20.350  -8.822  64.618  1.00  0.44           C  
ATOM   2698  O   LYS A 416     -21.314  -8.448  63.960  1.00  0.44           O  
ATOM   2699  CB  LYS A 416     -20.743 -11.252  64.474  1.00  0.44           C  
ATOM   2700  CG  LYS A 416     -20.359 -12.640  63.941  1.00  0.44           C  
ATOM   2701  CD  LYS A 416     -21.467 -13.629  64.341  1.00  0.44           C  
ATOM   2702  CE  LYS A 416     -21.236 -15.104  63.977  1.00  0.44           C  
ATOM   2703  NZ  LYS A 416     -22.314 -15.915  64.566  1.00  0.44           N  
ATOM   2704  N   PHE A 417     -19.852  -8.050  65.606  1.00  0.63           N  
ATOM   2705  CA  PHE A 417     -20.323  -6.697  65.828  1.00  0.63           C  
ATOM   2706  C   PHE A 417     -19.975  -5.720  64.694  1.00  0.63           C  
ATOM   2707  O   PHE A 417     -20.890  -5.018  64.254  1.00  0.63           O  
ATOM   2708  CB  PHE A 417     -19.867  -6.175  67.222  1.00  0.63           C  
ATOM   2709  CG  PHE A 417     -20.285  -4.748  67.478  1.00  0.63           C  
ATOM   2710  CD1 PHE A 417     -19.392  -3.706  67.181  1.00  0.63           C  
ATOM   2711  CD2 PHE A 417     -21.575  -4.429  67.936  1.00  0.63           C  
ATOM   2712  CE1 PHE A 417     -19.785  -2.370  67.312  1.00  0.63           C  
ATOM   2713  CE2 PHE A 417     -21.968  -3.091  68.077  1.00  0.63           C  
ATOM   2714  CZ  PHE A 417     -21.075  -2.062  67.756  1.00  0.63           C  
ATOM   2715  N   PRO A 418     -18.778  -5.597  64.115  1.00  0.78           N  
ATOM   2716  CA  PRO A 418     -18.505  -4.397  63.335  1.00  0.78           C  
ATOM   2717  C   PRO A 418     -18.722  -4.669  61.867  1.00  0.78           C  
ATOM   2718  O   PRO A 418     -17.905  -4.268  61.046  1.00  0.78           O  
ATOM   2719  CB  PRO A 418     -17.033  -4.094  63.656  1.00  0.78           C  
ATOM   2720  CG  PRO A 418     -16.413  -5.468  63.881  1.00  0.78           C  
ATOM   2721  CD  PRO A 418     -17.532  -6.216  64.597  1.00  0.78           C  
ATOM   2722  N   ILE A 419     -19.888  -5.233  61.488  1.00  0.79           N  
ATOM   2723  CA  ILE A 419     -20.230  -5.561  60.111  1.00  0.79           C  
ATOM   2724  C   ILE A 419     -20.338  -4.353  59.199  1.00  0.79           C  
ATOM   2725  O   ILE A 419     -20.145  -4.442  57.994  1.00  0.79           O  
ATOM   2726  CB  ILE A 419     -21.455  -6.458  59.975  1.00  0.79           C  
ATOM   2727  CG1 ILE A 419     -22.772  -5.779  60.401  1.00  0.79           C  
ATOM   2728  CG2 ILE A 419     -21.196  -7.755  60.767  1.00  0.79           C  
ATOM   2729  CD1 ILE A 419     -23.556  -5.207  59.213  1.00  0.79           C  
ATOM   2730  N   LYS A 420     -20.573  -3.157  59.772  1.00  0.84           N  
ATOM   2731  CA  LYS A 420     -20.556  -1.902  59.056  1.00  0.84           C  
ATOM   2732  C   LYS A 420     -19.167  -1.502  58.556  1.00  0.84           C  
ATOM   2733  O   LYS A 420     -19.041  -0.628  57.705  1.00  0.84           O  
ATOM   2734  CB  LYS A 420     -21.140  -0.789  59.954  1.00  0.84           C  
ATOM   2735  CG  LYS A 420     -22.652  -0.927  60.206  1.00  0.84           C  
ATOM   2736  CD  LYS A 420     -23.236   0.339  60.856  1.00  0.84           C  
ATOM   2737  CE  LYS A 420     -24.767   0.392  60.816  1.00  0.84           C  
ATOM   2738  NZ  LYS A 420     -25.272   1.737  61.170  1.00  0.84           N  
ATOM   2739  N   TRP A 421     -18.106  -2.162  59.066  1.00  0.84           N  
ATOM   2740  CA  TRP A 421     -16.744  -2.033  58.594  1.00  0.84           C  
ATOM   2741  C   TRP A 421     -16.279  -3.288  57.858  1.00  0.84           C  
ATOM   2742  O   TRP A 421     -15.167  -3.341  57.345  1.00  0.84           O  
ATOM   2743  CB  TRP A 421     -15.784  -1.803  59.789  1.00  0.84           C  
ATOM   2744  CG  TRP A 421     -15.859  -0.421  60.407  1.00  0.84           C  
ATOM   2745  CD1 TRP A 421     -15.080   0.659  60.109  1.00  0.84           C  
ATOM   2746  CD2 TRP A 421     -16.728  -0.003  61.474  1.00  0.84           C  
ATOM   2747  NE1 TRP A 421     -15.417   1.728  60.901  1.00  0.84           N  
ATOM   2748  CE2 TRP A 421     -16.423   1.348  61.745  1.00  0.84           C  
ATOM   2749  CE3 TRP A 421     -17.708  -0.673  62.193  1.00  0.84           C  
ATOM   2750  CZ2 TRP A 421     -17.097   2.049  62.731  1.00  0.84           C  
ATOM   2751  CZ3 TRP A 421     -18.397   0.043  63.179  1.00  0.84           C  
ATOM   2752  CH2 TRP A 421     -18.103   1.387  63.441  1.00  0.84           C  
ATOM   2753  N   THR A 422     -17.118  -4.331  57.754  1.00  0.85           N  
ATOM   2754  CA  THR A 422     -16.696  -5.639  57.263  1.00  0.85           C  
ATOM   2755  C   THR A 422     -17.157  -5.876  55.839  1.00  0.85           C  
ATOM   2756  O   THR A 422     -18.316  -5.679  55.487  1.00  0.85           O  
ATOM   2757  CB  THR A 422     -17.218  -6.791  58.116  1.00  0.85           C  
ATOM   2758  OG1 THR A 422     -16.828  -6.611  59.467  1.00  0.85           O  
ATOM   2759  CG2 THR A 422     -16.616  -8.135  57.701  1.00  0.85           C  
ATOM   2760  N   ALA A 423     -16.235  -6.317  54.961  1.00  0.88           N  
ATOM   2761  CA  ALA A 423     -16.505  -6.682  53.584  1.00  0.88           C  
ATOM   2762  C   ALA A 423     -17.513  -7.833  53.404  1.00  0.88           C  
ATOM   2763  O   ALA A 423     -17.531  -8.736  54.247  1.00  0.88           O  
ATOM   2764  CB  ALA A 423     -15.169  -7.043  52.917  1.00  0.88           C  
ATOM   2765  N   PRO A 424     -18.354  -7.880  52.361  1.00  0.86           N  
ATOM   2766  CA  PRO A 424     -19.348  -8.933  52.144  1.00  0.86           C  
ATOM   2767  C   PRO A 424     -18.811 -10.345  52.168  1.00  0.86           C  
ATOM   2768  O   PRO A 424     -19.459 -11.229  52.723  1.00  0.86           O  
ATOM   2769  CB  PRO A 424     -19.976  -8.601  50.784  1.00  0.86           C  
ATOM   2770  CG  PRO A 424     -19.834  -7.083  50.672  1.00  0.86           C  
ATOM   2771  CD  PRO A 424     -18.518  -6.792  51.395  1.00  0.86           C  
ATOM   2772  N   GLU A 425     -17.632 -10.604  51.577  1.00  0.81           N  
ATOM   2773  CA  GLU A 425     -17.025 -11.927  51.549  1.00  0.81           C  
ATOM   2774  C   GLU A 425     -16.728 -12.469  52.936  1.00  0.81           C  
ATOM   2775  O   GLU A 425     -17.015 -13.619  53.268  1.00  0.81           O  
ATOM   2776  CB  GLU A 425     -15.704 -11.958  50.735  1.00  0.81           C  
ATOM   2777  CG  GLU A 425     -15.602 -10.916  49.603  1.00  0.81           C  
ATOM   2778  CD  GLU A 425     -15.182  -9.552  50.125  1.00  0.81           C  
ATOM   2779  OE1 GLU A 425     -14.022  -9.345  50.564  1.00  0.81           O  
ATOM   2780  OE2 GLU A 425     -16.047  -8.642  50.084  1.00  0.81           O  
ATOM   2781  N   ALA A 426     -16.186 -11.597  53.796  1.00  0.82           N  
ATOM   2782  CA  ALA A 426     -15.957 -11.848  55.193  1.00  0.82           C  
ATOM   2783  C   ALA A 426     -17.235 -12.065  56.002  1.00  0.82           C  
ATOM   2784  O   ALA A 426     -17.293 -12.956  56.843  1.00  0.82           O  
ATOM   2785  CB  ALA A 426     -15.102 -10.699  55.739  1.00  0.82           C  
ATOM   2786  N   ILE A 427     -18.309 -11.282  55.750  1.00  0.78           N  
ATOM   2787  CA  ILE A 427     -19.606 -11.505  56.386  1.00  0.78           C  
ATOM   2788  C   ILE A 427     -20.247 -12.822  55.971  1.00  0.78           C  
ATOM   2789  O   ILE A 427     -20.654 -13.624  56.806  1.00  0.78           O  
ATOM   2790  CB  ILE A 427     -20.593 -10.364  56.095  1.00  0.78           C  
ATOM   2791  CG1 ILE A 427     -20.053  -9.020  56.631  1.00  0.78           C  
ATOM   2792  CG2 ILE A 427     -21.983 -10.655  56.711  1.00  0.78           C  
ATOM   2793  CD1 ILE A 427     -20.909  -7.809  56.243  1.00  0.78           C  
ATOM   2794  N   ASN A 428     -20.333 -13.077  54.652  1.00  0.76           N  
ATOM   2795  CA  ASN A 428     -21.074 -14.202  54.119  1.00  0.76           C  
ATOM   2796  C   ASN A 428     -20.348 -15.533  54.259  1.00  0.76           C  
ATOM   2797  O   ASN A 428     -20.955 -16.552  54.576  1.00  0.76           O  
ATOM   2798  CB  ASN A 428     -21.446 -13.940  52.636  1.00  0.76           C  
ATOM   2799  CG  ASN A 428     -22.425 -12.764  52.521  1.00  0.76           C  
ATOM   2800  OD1 ASN A 428     -23.271 -12.558  53.389  1.00  0.76           O  
ATOM   2801  ND2 ASN A 428     -22.328 -12.002  51.404  1.00  0.76           N  
ATOM   2802  N   PHE A 429     -19.023 -15.559  54.011  1.00  0.72           N  
ATOM   2803  CA  PHE A 429     -18.283 -16.804  53.902  1.00  0.72           C  
ATOM   2804  C   PHE A 429     -17.125 -16.895  54.879  1.00  0.72           C  
ATOM   2805  O   PHE A 429     -16.383 -17.874  54.889  1.00  0.72           O  
ATOM   2806  CB  PHE A 429     -17.691 -16.932  52.476  1.00  0.72           C  
ATOM   2807  CG  PHE A 429     -18.791 -17.008  51.459  1.00  0.72           C  
ATOM   2808  CD1 PHE A 429     -19.512 -18.199  51.290  1.00  0.72           C  
ATOM   2809  CD2 PHE A 429     -19.123 -15.891  50.675  1.00  0.72           C  
ATOM   2810  CE1 PHE A 429     -20.559 -18.271  50.363  1.00  0.72           C  
ATOM   2811  CE2 PHE A 429     -20.171 -15.960  49.749  1.00  0.72           C  
ATOM   2812  CZ  PHE A 429     -20.893 -17.149  49.597  1.00  0.72           C  
ATOM   2813  N   GLY A 430     -16.924 -15.876  55.739  1.00  0.74           N  
ATOM   2814  CA  GLY A 430     -15.839 -15.892  56.717  1.00  0.74           C  
ATOM   2815  C   GLY A 430     -14.476 -15.648  56.125  1.00  0.74           C  
ATOM   2816  O   GLY A 430     -13.450 -15.923  56.742  1.00  0.74           O  
ATOM   2817  N   SER A 431     -14.398 -15.149  54.879  1.00  0.79           N  
ATOM   2818  CA  SER A 431     -13.123 -15.001  54.206  1.00  0.79           C  
ATOM   2819  C   SER A 431     -12.454 -13.667  54.477  1.00  0.79           C  
ATOM   2820  O   SER A 431     -12.810 -12.608  53.962  1.00  0.79           O  
ATOM   2821  CB  SER A 431     -13.194 -15.298  52.690  1.00  0.79           C  
ATOM   2822  OG  SER A 431     -14.178 -14.510  52.025  1.00  0.79           O  
ATOM   2823  N   PHE A 432     -11.403 -13.705  55.315  1.00  0.80           N  
ATOM   2824  CA  PHE A 432     -10.654 -12.534  55.716  1.00  0.80           C  
ATOM   2825  C   PHE A 432      -9.311 -12.502  55.009  1.00  0.80           C  
ATOM   2826  O   PHE A 432      -8.527 -13.453  55.043  1.00  0.80           O  
ATOM   2827  CB  PHE A 432     -10.419 -12.482  57.246  1.00  0.80           C  
ATOM   2828  CG  PHE A 432     -11.701 -12.228  57.993  1.00  0.80           C  
ATOM   2829  CD1 PHE A 432     -12.487 -13.296  58.456  1.00  0.80           C  
ATOM   2830  CD2 PHE A 432     -12.112 -10.914  58.278  1.00  0.80           C  
ATOM   2831  CE1 PHE A 432     -13.674 -13.060  59.160  1.00  0.80           C  
ATOM   2832  CE2 PHE A 432     -13.296 -10.675  58.990  1.00  0.80           C  
ATOM   2833  CZ  PHE A 432     -14.084 -11.748  59.420  1.00  0.80           C  
ATOM   2834  N   THR A 433      -9.021 -11.381  54.332  1.00  0.83           N  
ATOM   2835  CA  THR A 433      -7.825 -11.191  53.532  1.00  0.83           C  
ATOM   2836  C   THR A 433      -7.399  -9.756  53.702  1.00  0.83           C  
ATOM   2837  O   THR A 433      -8.137  -8.929  54.225  1.00  0.83           O  
ATOM   2838  CB  THR A 433      -7.973 -11.457  52.022  1.00  0.83           C  
ATOM   2839  OG1 THR A 433      -8.926 -10.614  51.387  1.00  0.83           O  
ATOM   2840  CG2 THR A 433      -8.397 -12.900  51.739  1.00  0.83           C  
ATOM   2841  N   ILE A 434      -6.202  -9.381  53.208  1.00  0.85           N  
ATOM   2842  CA  ILE A 434      -5.773  -7.989  53.145  1.00  0.85           C  
ATOM   2843  C   ILE A 434      -6.724  -7.143  52.290  1.00  0.85           C  
ATOM   2844  O   ILE A 434      -6.936  -5.958  52.519  1.00  0.85           O  
ATOM   2845  CB  ILE A 434      -4.312  -7.889  52.701  1.00  0.85           C  
ATOM   2846  CG1 ILE A 434      -3.681  -6.508  52.979  1.00  0.85           C  
ATOM   2847  CG2 ILE A 434      -4.142  -8.305  51.225  1.00  0.85           C  
ATOM   2848  CD1 ILE A 434      -3.379  -6.281  54.465  1.00  0.85           C  
ATOM   2849  N   LYS A 435      -7.394  -7.766  51.292  1.00  0.84           N  
ATOM   2850  CA  LYS A 435      -8.412  -7.118  50.494  1.00  0.84           C  
ATOM   2851  C   LYS A 435      -9.704  -6.842  51.241  1.00  0.84           C  
ATOM   2852  O   LYS A 435     -10.419  -5.892  50.915  1.00  0.84           O  
ATOM   2853  CB  LYS A 435      -8.711  -7.898  49.197  1.00  0.84           C  
ATOM   2854  CG  LYS A 435      -7.501  -8.057  48.264  1.00  0.84           C  
ATOM   2855  CD  LYS A 435      -6.993  -6.698  47.758  1.00  0.84           C  
ATOM   2856  CE  LYS A 435      -5.899  -6.799  46.700  1.00  0.84           C  
ATOM   2857  NZ  LYS A 435      -5.486  -5.448  46.293  1.00  0.84           N  
ATOM   2858  N   SER A 436     -10.056  -7.640  52.270  1.00  0.87           N  
ATOM   2859  CA  SER A 436     -11.125  -7.263  53.184  1.00  0.87           C  
ATOM   2860  C   SER A 436     -10.740  -6.119  54.102  1.00  0.87           C  
ATOM   2861  O   SER A 436     -11.539  -5.207  54.298  1.00  0.87           O  
ATOM   2862  CB  SER A 436     -11.842  -8.419  53.930  1.00  0.87           C  
ATOM   2863  OG  SER A 436     -11.017  -9.130  54.849  1.00  0.87           O  
ATOM   2864  N   ASP A 437      -9.482  -6.069  54.596  1.00  0.86           N  
ATOM   2865  CA  ASP A 437      -8.942  -4.911  55.297  1.00  0.86           C  
ATOM   2866  C   ASP A 437      -8.991  -3.620  54.449  1.00  0.86           C  
ATOM   2867  O   ASP A 437      -9.268  -2.535  54.960  1.00  0.86           O  
ATOM   2868  CB  ASP A 437      -7.488  -5.159  55.786  1.00  0.86           C  
ATOM   2869  CG  ASP A 437      -7.340  -6.059  57.014  1.00  0.86           C  
ATOM   2870  OD1 ASP A 437      -8.269  -6.179  57.853  1.00  0.86           O  
ATOM   2871  OD2 ASP A 437      -6.208  -6.586  57.184  1.00  0.86           O  
ATOM   2872  N   VAL A 438      -8.760  -3.695  53.113  1.00  0.88           N  
ATOM   2873  CA  VAL A 438      -8.905  -2.557  52.196  1.00  0.88           C  
ATOM   2874  C   VAL A 438     -10.312  -1.953  52.203  1.00  0.88           C  
ATOM   2875  O   VAL A 438     -10.482  -0.735  52.238  1.00  0.88           O  
ATOM   2876  CB  VAL A 438      -8.472  -2.885  50.760  1.00  0.88           C  
ATOM   2877  CG1 VAL A 438      -8.797  -1.741  49.776  1.00  0.88           C  
ATOM   2878  CG2 VAL A 438      -6.952  -3.113  50.719  1.00  0.88           C  
ATOM   2879  N   TRP A 439     -11.372  -2.796  52.235  1.00  0.85           N  
ATOM   2880  CA  TRP A 439     -12.752  -2.352  52.381  1.00  0.85           C  
ATOM   2881  C   TRP A 439     -12.958  -1.606  53.691  1.00  0.85           C  
ATOM   2882  O   TRP A 439     -13.533  -0.519  53.722  1.00  0.85           O  
ATOM   2883  CB  TRP A 439     -13.716  -3.569  52.285  1.00  0.85           C  
ATOM   2884  CG  TRP A 439     -15.208  -3.309  52.534  1.00  0.85           C  
ATOM   2885  CD1 TRP A 439     -15.832  -3.042  53.723  1.00  0.85           C  
ATOM   2886  CD2 TRP A 439     -16.238  -3.368  51.541  1.00  0.85           C  
ATOM   2887  NE1 TRP A 439     -17.179  -2.884  53.522  1.00  0.85           N  
ATOM   2888  CE2 TRP A 439     -17.464  -3.058  52.202  1.00  0.85           C  
ATOM   2889  CE3 TRP A 439     -16.220  -3.656  50.187  1.00  0.85           C  
ATOM   2890  CZ2 TRP A 439     -18.652  -3.006  51.501  1.00  0.85           C  
ATOM   2891  CZ3 TRP A 439     -17.430  -3.619  49.488  1.00  0.85           C  
ATOM   2892  CH2 TRP A 439     -18.630  -3.284  50.132  1.00  0.85           C  
ATOM   2893  N   SER A 440     -12.415  -2.151  54.795  1.00  0.89           N  
ATOM   2894  CA  SER A 440     -12.464  -1.546  56.115  1.00  0.89           C  
ATOM   2895  C   SER A 440     -11.795  -0.190  56.170  1.00  0.89           C  
ATOM   2896  O   SER A 440     -12.296   0.761  56.765  1.00  0.89           O  
ATOM   2897  CB  SER A 440     -11.820  -2.459  57.177  1.00  0.89           C  
ATOM   2898  OG  SER A 440     -12.291  -3.798  57.026  1.00  0.89           O  
ATOM   2899  N   PHE A 441     -10.653  -0.044  55.474  1.00  0.89           N  
ATOM   2900  CA  PHE A 441      -9.972   1.220  55.297  1.00  0.89           C  
ATOM   2901  C   PHE A 441     -10.837   2.257  54.591  1.00  0.89           C  
ATOM   2902  O   PHE A 441     -10.858   3.418  54.979  1.00  0.89           O  
ATOM   2903  CB  PHE A 441      -8.633   0.998  54.561  1.00  0.89           C  
ATOM   2904  CG  PHE A 441      -7.830   2.264  54.441  1.00  0.89           C  
ATOM   2905  CD1 PHE A 441      -7.017   2.702  55.498  1.00  0.89           C  
ATOM   2906  CD2 PHE A 441      -7.904   3.034  53.269  1.00  0.89           C  
ATOM   2907  CE1 PHE A 441      -6.295   3.897  55.385  1.00  0.89           C  
ATOM   2908  CE2 PHE A 441      -7.200   4.238  53.166  1.00  0.89           C  
ATOM   2909  CZ  PHE A 441      -6.392   4.668  54.223  1.00  0.89           C  
ATOM   2910  N   GLY A 442     -11.617   1.862  53.560  1.00  0.92           N  
ATOM   2911  CA  GLY A 442     -12.550   2.784  52.916  1.00  0.92           C  
ATOM   2912  C   GLY A 442     -13.643   3.290  53.830  1.00  0.92           C  
ATOM   2913  O   GLY A 442     -14.012   4.461  53.792  1.00  0.92           O  
ATOM   2914  N   ILE A 443     -14.159   2.425  54.726  1.00  0.89           N  
ATOM   2915  CA  ILE A 443     -15.113   2.824  55.756  1.00  0.89           C  
ATOM   2916  C   ILE A 443     -14.481   3.769  56.778  1.00  0.89           C  
ATOM   2917  O   ILE A 443     -15.052   4.793  57.147  1.00  0.89           O  
ATOM   2918  CB  ILE A 443     -15.739   1.626  56.459  1.00  0.89           C  
ATOM   2919  CG1 ILE A 443     -16.372   0.617  55.470  1.00  0.89           C  
ATOM   2920  CG2 ILE A 443     -16.784   2.099  57.487  1.00  0.89           C  
ATOM   2921  CD1 ILE A 443     -17.628   1.107  54.745  1.00  0.89           C  
ATOM   2922  N   LEU A 444     -13.237   3.473  57.206  1.00  0.89           N  
ATOM   2923  CA  LEU A 444     -12.439   4.309  58.090  1.00  0.89           C  
ATOM   2924  C   LEU A 444     -12.166   5.682  57.498  1.00  0.89           C  
ATOM   2925  O   LEU A 444     -12.230   6.707  58.167  1.00  0.89           O  
ATOM   2926  CB  LEU A 444     -11.117   3.585  58.430  1.00  0.89           C  
ATOM   2927  CG  LEU A 444     -10.083   4.343  59.288  1.00  0.89           C  
ATOM   2928  CD1 LEU A 444     -10.721   5.001  60.509  1.00  0.89           C  
ATOM   2929  CD2 LEU A 444      -8.980   3.384  59.751  1.00  0.89           C  
ATOM   2930  N   LEU A 445     -11.914   5.754  56.182  1.00  0.90           N  
ATOM   2931  CA  LEU A 445     -11.764   6.996  55.453  1.00  0.90           C  
ATOM   2932  C   LEU A 445     -12.993   7.890  55.570  1.00  0.90           C  
ATOM   2933  O   LEU A 445     -12.894   9.095  55.793  1.00  0.90           O  
ATOM   2934  CB  LEU A 445     -11.453   6.666  53.972  1.00  0.90           C  
ATOM   2935  CG  LEU A 445     -10.241   7.372  53.338  1.00  0.90           C  
ATOM   2936  CD1 LEU A 445      -8.980   7.100  54.159  1.00  0.90           C  
ATOM   2937  CD2 LEU A 445     -10.019   6.869  51.901  1.00  0.90           C  
ATOM   2938  N   MET A 446     -14.195   7.287  55.477  1.00  0.88           N  
ATOM   2939  CA  MET A 446     -15.445   7.960  55.766  1.00  0.88           C  
ATOM   2940  C   MET A 446     -15.583   8.390  57.231  1.00  0.88           C  
ATOM   2941  O   MET A 446     -15.988   9.516  57.498  1.00  0.88           O  
ATOM   2942  CB  MET A 446     -16.635   7.089  55.299  1.00  0.88           C  
ATOM   2943  CG  MET A 446     -18.027   7.744  55.403  1.00  0.88           C  
ATOM   2944  SD  MET A 446     -18.275   9.236  54.394  1.00  0.88           S  
ATOM   2945  CE  MET A 446     -18.545   8.391  52.812  1.00  0.88           C  
ATOM   2946  N   GLU A 447     -15.191   7.534  58.212  1.00  0.86           N  
ATOM   2947  CA  GLU A 447     -15.145   7.882  59.635  1.00  0.86           C  
ATOM   2948  C   GLU A 447     -14.278   9.102  59.911  1.00  0.86           C  
ATOM   2949  O   GLU A 447     -14.663  10.014  60.638  1.00  0.86           O  
ATOM   2950  CB  GLU A 447     -14.556   6.739  60.516  1.00  0.86           C  
ATOM   2951  CG  GLU A 447     -15.551   5.701  61.088  1.00  0.86           C  
ATOM   2952  CD  GLU A 447     -14.833   4.727  62.026  1.00  0.86           C  
ATOM   2953  OE1 GLU A 447     -13.923   3.985  61.565  1.00  0.86           O  
ATOM   2954  OE2 GLU A 447     -15.179   4.694  63.234  1.00  0.86           O  
ATOM   2955  N   ILE A 448     -13.074   9.154  59.310  1.00  0.89           N  
ATOM   2956  CA  ILE A 448     -12.158  10.270  59.460  1.00  0.89           C  
ATOM   2957  C   ILE A 448     -12.727  11.564  58.908  1.00  0.89           C  
ATOM   2958  O   ILE A 448     -12.691  12.603  59.565  1.00  0.89           O  
ATOM   2959  CB  ILE A 448     -10.795   9.950  58.848  1.00  0.89           C  
ATOM   2960  CG1 ILE A 448     -10.106   8.846  59.675  1.00  0.89           C  
ATOM   2961  CG2 ILE A 448      -9.895  11.201  58.800  1.00  0.89           C  
ATOM   2962  CD1 ILE A 448      -8.809   8.329  59.048  1.00  0.89           C  
ATOM   2963  N   VAL A 449     -13.319  11.527  57.698  1.00  0.88           N  
ATOM   2964  CA  VAL A 449     -13.793  12.729  57.031  1.00  0.88           C  
ATOM   2965  C   VAL A 449     -15.064  13.308  57.637  1.00  0.88           C  
ATOM   2966  O   VAL A 449     -15.341  14.500  57.528  1.00  0.88           O  
ATOM   2967  CB  VAL A 449     -13.883  12.507  55.519  1.00  0.88           C  
ATOM   2968  CG1 VAL A 449     -15.327  12.450  54.986  1.00  0.88           C  
ATOM   2969  CG2 VAL A 449     -13.076  13.612  54.815  1.00  0.88           C  
ATOM   2970  N   THR A 450     -15.858  12.487  58.346  1.00  0.86           N  
ATOM   2971  CA  THR A 450     -17.078  12.922  59.009  1.00  0.86           C  
ATOM   2972  C   THR A 450     -16.858  13.243  60.475  1.00  0.86           C  
ATOM   2973  O   THR A 450     -17.813  13.456  61.221  1.00  0.86           O  
ATOM   2974  CB  THR A 450     -18.179  11.871  58.957  1.00  0.86           C  
ATOM   2975  OG1 THR A 450     -17.745  10.645  59.534  1.00  0.86           O  
ATOM   2976  CG2 THR A 450     -18.574  11.603  57.499  1.00  0.86           C  
ATOM   2977  N   TYR A 451     -15.587  13.268  60.920  1.00  0.86           N  
ATOM   2978  CA  TYR A 451     -15.195  13.549  62.290  1.00  0.86           C  
ATOM   2979  C   TYR A 451     -15.750  12.537  63.294  1.00  0.86           C  
ATOM   2980  O   TYR A 451     -16.230  12.876  64.374  1.00  0.86           O  
ATOM   2981  CB  TYR A 451     -15.474  15.014  62.746  1.00  0.86           C  
ATOM   2982  CG  TYR A 451     -14.692  16.046  61.969  1.00  0.86           C  
ATOM   2983  CD1 TYR A 451     -15.154  16.520  60.730  1.00  0.86           C  
ATOM   2984  CD2 TYR A 451     -13.519  16.606  62.504  1.00  0.86           C  
ATOM   2985  CE1 TYR A 451     -14.448  17.509  60.030  1.00  0.86           C  
ATOM   2986  CE2 TYR A 451     -12.813  17.600  61.807  1.00  0.86           C  
ATOM   2987  CZ  TYR A 451     -13.278  18.052  60.569  1.00  0.86           C  
ATOM   2988  OH  TYR A 451     -12.567  19.044  59.861  1.00  0.86           O  
ATOM   2989  N   GLY A 452     -15.665  11.230  62.967  1.00  0.88           N  
ATOM   2990  CA  GLY A 452     -16.068  10.159  63.871  1.00  0.88           C  
ATOM   2991  C   GLY A 452     -17.543   9.855  63.900  1.00  0.88           C  
ATOM   2992  O   GLY A 452     -18.039   9.199  64.817  1.00  0.88           O  
ATOM   2993  N   ARG A 453     -18.314  10.322  62.904  1.00  0.81           N  
ATOM   2994  CA  ARG A 453     -19.691   9.898  62.736  1.00  0.81           C  
ATOM   2995  C   ARG A 453     -19.807   8.410  62.409  1.00  0.81           C  
ATOM   2996  O   ARG A 453     -19.059   7.880  61.590  1.00  0.81           O  
ATOM   2997  CB  ARG A 453     -20.384  10.699  61.609  1.00  0.81           C  
ATOM   2998  CG  ARG A 453     -21.906  10.492  61.475  1.00  0.81           C  
ATOM   2999  CD  ARG A 453     -22.450  10.812  60.078  1.00  0.81           C  
ATOM   3000  NE  ARG A 453     -22.029   9.689  59.173  1.00  0.81           N  
ATOM   3001  CZ  ARG A 453     -22.024   9.751  57.835  1.00  0.81           C  
ATOM   3002  NH1 ARG A 453     -22.454  10.824  57.177  1.00  0.81           N  
ATOM   3003  NH2 ARG A 453     -21.556   8.713  57.144  1.00  0.81           N  
ATOM   3004  N   ILE A 454     -20.794   7.711  63.004  1.00  0.84           N  
ATOM   3005  CA  ILE A 454     -21.117   6.313  62.735  1.00  0.84           C  
ATOM   3006  C   ILE A 454     -21.310   6.008  61.233  1.00  0.84           C  
ATOM   3007  O   ILE A 454     -21.958   6.796  60.524  1.00  0.84           O  
ATOM   3008  CB  ILE A 454     -22.388   5.905  63.492  1.00  0.84           C  
ATOM   3009  CG1 ILE A 454     -22.402   6.384  64.965  1.00  0.84           C  
ATOM   3010  CG2 ILE A 454     -22.635   4.384  63.427  1.00  0.84           C  
ATOM   3011  CD1 ILE A 454     -21.348   5.739  65.869  1.00  0.84           C  
ATOM   3012  N   PRO A 455     -20.787   4.908  60.680  1.00  0.88           N  
ATOM   3013  CA  PRO A 455     -21.079   4.487  59.314  1.00  0.88           C  
ATOM   3014  C   PRO A 455     -22.521   4.075  59.127  1.00  0.88           C  
ATOM   3015  O   PRO A 455     -23.137   3.531  60.046  1.00  0.88           O  
ATOM   3016  CB  PRO A 455     -20.137   3.302  59.061  1.00  0.88           C  
ATOM   3017  CG  PRO A 455     -18.981   3.527  60.034  1.00  0.88           C  
ATOM   3018  CD  PRO A 455     -19.663   4.156  61.245  1.00  0.88           C  
ATOM   3019  N   TYR A 456     -23.096   4.342  57.941  1.00  0.86           N  
ATOM   3020  CA  TYR A 456     -24.492   4.053  57.638  1.00  0.86           C  
ATOM   3021  C   TYR A 456     -25.495   4.587  58.679  1.00  0.86           C  
ATOM   3022  O   TYR A 456     -26.159   3.782  59.341  1.00  0.86           O  
ATOM   3023  CB  TYR A 456     -24.730   2.539  57.395  1.00  0.86           C  
ATOM   3024  CG  TYR A 456     -23.780   1.947  56.391  1.00  0.86           C  
ATOM   3025  CD1 TYR A 456     -22.665   1.204  56.812  1.00  0.86           C  
ATOM   3026  CD2 TYR A 456     -24.009   2.098  55.015  1.00  0.86           C  
ATOM   3027  CE1 TYR A 456     -21.777   0.655  55.877  1.00  0.86           C  
ATOM   3028  CE2 TYR A 456     -23.126   1.543  54.076  1.00  0.86           C  
ATOM   3029  CZ  TYR A 456     -22.003   0.834  54.512  1.00  0.86           C  
ATOM   3030  OH  TYR A 456     -21.090   0.311  53.580  1.00  0.86           O  
ATOM   3031  N   PRO A 457     -25.591   5.895  58.927  1.00  0.86           N  
ATOM   3032  CA  PRO A 457     -26.381   6.438  60.026  1.00  0.86           C  
ATOM   3033  C   PRO A 457     -27.869   6.253  59.794  1.00  0.86           C  
ATOM   3034  O   PRO A 457     -28.330   6.257  58.655  1.00  0.86           O  
ATOM   3035  CB  PRO A 457     -25.974   7.918  60.064  1.00  0.86           C  
ATOM   3036  CG  PRO A 457     -25.654   8.242  58.605  1.00  0.86           C  
ATOM   3037  CD  PRO A 457     -24.988   6.956  58.115  1.00  0.86           C  
ATOM   3038  N   GLY A 458     -28.633   5.999  60.873  1.00  0.85           N  
ATOM   3039  CA  GLY A 458     -30.038   5.614  60.791  1.00  0.85           C  
ATOM   3040  C   GLY A 458     -30.252   4.143  60.544  1.00  0.85           C  
ATOM   3041  O   GLY A 458     -31.090   3.519  61.182  1.00  0.85           O  
ATOM   3042  N   MET A 459     -29.484   3.546  59.617  1.00  0.83           N  
ATOM   3043  CA  MET A 459     -29.599   2.148  59.264  1.00  0.83           C  
ATOM   3044  C   MET A 459     -29.158   1.195  60.359  1.00  0.83           C  
ATOM   3045  O   MET A 459     -28.088   1.359  60.975  1.00  0.83           O  
ATOM   3046  CB  MET A 459     -28.749   1.808  58.020  1.00  0.83           C  
ATOM   3047  CG  MET A 459     -29.132   2.559  56.738  1.00  0.83           C  
ATOM   3048  SD  MET A 459     -28.090   2.055  55.332  1.00  0.83           S  
ATOM   3049  CE  MET A 459     -29.158   2.760  54.052  1.00  0.83           C  
ATOM   3050  N   SER A 460     -29.936   0.126  60.581  1.00  0.84           N  
ATOM   3051  CA  SER A 460     -29.553  -1.007  61.396  1.00  0.84           C  
ATOM   3052  C   SER A 460     -28.675  -1.966  60.623  1.00  0.84           C  
ATOM   3053  O   SER A 460     -28.551  -1.897  59.403  1.00  0.84           O  
ATOM   3054  CB  SER A 460     -30.767  -1.760  61.989  1.00  0.84           C  
ATOM   3055  OG  SER A 460     -31.512  -2.384  60.959  1.00  0.84           O  
ATOM   3056  N   ASN A 461     -27.996  -2.895  61.313  1.00  0.79           N  
ATOM   3057  CA  ASN A 461     -27.086  -3.844  60.682  1.00  0.79           C  
ATOM   3058  C   ASN A 461     -27.696  -4.741  59.597  1.00  0.79           C  
ATOM   3059  O   ASN A 461     -27.076  -4.866  58.537  1.00  0.79           O  
ATOM   3060  CB  ASN A 461     -26.358  -4.695  61.749  1.00  0.79           C  
ATOM   3061  CG  ASN A 461     -25.617  -3.759  62.690  1.00  0.79           C  
ATOM   3062  OD1 ASN A 461     -24.674  -3.063  62.298  1.00  0.79           O  
ATOM   3063  ND2 ASN A 461     -26.071  -3.679  63.959  1.00  0.79           N  
ATOM   3064  N   PRO A 462     -28.882  -5.343  59.726  1.00  0.83           N  
ATOM   3065  CA  PRO A 462     -29.437  -6.144  58.646  1.00  0.83           C  
ATOM   3066  C   PRO A 462     -29.972  -5.291  57.520  1.00  0.83           C  
ATOM   3067  O   PRO A 462     -30.069  -5.787  56.401  1.00  0.83           O  
ATOM   3068  CB  PRO A 462     -30.536  -6.976  59.319  1.00  0.83           C  
ATOM   3069  CG  PRO A 462     -30.955  -6.133  60.520  1.00  0.83           C  
ATOM   3070  CD  PRO A 462     -29.621  -5.559  60.978  1.00  0.83           C  
ATOM   3071  N   GLU A 463     -30.335  -4.020  57.763  1.00  0.82           N  
ATOM   3072  CA  GLU A 463     -30.670  -3.092  56.699  1.00  0.82           C  
ATOM   3073  C   GLU A 463     -29.501  -2.806  55.777  1.00  0.82           C  
ATOM   3074  O   GLU A 463     -29.636  -2.835  54.554  1.00  0.82           O  
ATOM   3075  CB  GLU A 463     -31.210  -1.778  57.280  1.00  0.82           C  
ATOM   3076  CG  GLU A 463     -32.645  -1.933  57.822  1.00  0.82           C  
ATOM   3077  CD  GLU A 463     -33.076  -0.681  58.564  1.00  0.82           C  
ATOM   3078  OE1 GLU A 463     -34.007   0.008  58.084  1.00  0.82           O  
ATOM   3079  OE2 GLU A 463     -32.444  -0.439  59.628  1.00  0.82           O  
ATOM   3080  N   VAL A 464     -28.308  -2.595  56.365  1.00  0.85           N  
ATOM   3081  CA  VAL A 464     -27.060  -2.393  55.646  1.00  0.85           C  
ATOM   3082  C   VAL A 464     -26.693  -3.565  54.750  1.00  0.85           C  
ATOM   3083  O   VAL A 464     -26.348  -3.371  53.587  1.00  0.85           O  
ATOM   3084  CB  VAL A 464     -25.932  -2.088  56.625  1.00  0.85           C  
ATOM   3085  CG1 VAL A 464     -24.540  -2.160  55.967  1.00  0.85           C  
ATOM   3086  CG2 VAL A 464     -26.160  -0.678  57.186  1.00  0.85           C  
ATOM   3087  N   ILE A 465     -26.816  -4.815  55.248  1.00  0.82           N  
ATOM   3088  CA  ILE A 465     -26.526  -6.011  54.461  1.00  0.82           C  
ATOM   3089  C   ILE A 465     -27.432  -6.139  53.241  1.00  0.82           C  
ATOM   3090  O   ILE A 465     -26.981  -6.362  52.125  1.00  0.82           O  
ATOM   3091  CB  ILE A 465     -26.593  -7.280  55.311  1.00  0.82           C  
ATOM   3092  CG1 ILE A 465     -25.615  -7.193  56.506  1.00  0.82           C  
ATOM   3093  CG2 ILE A 465     -26.244  -8.509  54.443  1.00  0.82           C  
ATOM   3094  CD1 ILE A 465     -25.647  -8.424  57.420  1.00  0.82           C  
ATOM   3095  N   ARG A 466     -28.758  -5.919  53.391  1.00  0.78           N  
ATOM   3096  CA  ARG A 466     -29.656  -5.928  52.247  1.00  0.78           C  
ATOM   3097  C   ARG A 466     -29.360  -4.825  51.244  1.00  0.78           C  
ATOM   3098  O   ARG A 466     -29.529  -4.991  50.043  1.00  0.78           O  
ATOM   3099  CB  ARG A 466     -31.145  -5.811  52.646  1.00  0.78           C  
ATOM   3100  CG  ARG A 466     -31.643  -6.908  53.606  1.00  0.78           C  
ATOM   3101  CD  ARG A 466     -33.168  -6.962  53.769  1.00  0.78           C  
ATOM   3102  NE  ARG A 466     -33.683  -5.576  54.044  1.00  0.78           N  
ATOM   3103  CZ  ARG A 466     -33.957  -5.072  55.258  1.00  0.78           C  
ATOM   3104  NH1 ARG A 466     -33.752  -5.774  56.366  1.00  0.78           N  
ATOM   3105  NH2 ARG A 466     -34.445  -3.835  55.351  1.00  0.78           N  
ATOM   3106  N   ALA A 467     -28.952  -3.641  51.731  1.00  0.85           N  
ATOM   3107  CA  ALA A 467     -28.580  -2.535  50.892  1.00  0.85           C  
ATOM   3108  C   ALA A 467     -27.329  -2.761  50.046  1.00  0.85           C  
ATOM   3109  O   ALA A 467     -27.338  -2.447  48.855  1.00  0.85           O  
ATOM   3110  CB  ALA A 467     -28.454  -1.277  51.766  1.00  0.85           C  
ATOM   3111  N   LEU A 468     -26.243  -3.328  50.619  1.00  0.83           N  
ATOM   3112  CA  LEU A 468     -24.983  -3.559  49.921  1.00  0.83           C  
ATOM   3113  C   LEU A 468     -25.109  -4.481  48.723  1.00  0.83           C  
ATOM   3114  O   LEU A 468     -24.610  -4.166  47.639  1.00  0.83           O  
ATOM   3115  CB  LEU A 468     -23.905  -4.154  50.857  1.00  0.83           C  
ATOM   3116  CG  LEU A 468     -23.297  -3.181  51.883  1.00  0.83           C  
ATOM   3117  CD1 LEU A 468     -22.294  -3.918  52.784  1.00  0.83           C  
ATOM   3118  CD2 LEU A 468     -22.612  -1.988  51.204  1.00  0.83           C  
ATOM   3119  N   GLU A 469     -25.843  -5.590  48.879  1.00  0.79           N  
ATOM   3120  CA  GLU A 469     -26.112  -6.571  47.848  1.00  0.79           C  
ATOM   3121  C   GLU A 469     -27.042  -6.037  46.750  1.00  0.79           C  
ATOM   3122  O   GLU A 469     -27.100  -6.582  45.651  1.00  0.79           O  
ATOM   3123  CB  GLU A 469     -26.676  -7.859  48.514  1.00  0.79           C  
ATOM   3124  CG  GLU A 469     -25.638  -8.971  48.874  1.00  0.79           C  
ATOM   3125  CD  GLU A 469     -24.576  -8.654  49.942  1.00  0.79           C  
ATOM   3126  OE1 GLU A 469     -24.530  -7.511  50.456  1.00  0.79           O  
ATOM   3127  OE2 GLU A 469     -23.778  -9.586  50.245  1.00  0.79           O  
ATOM   3128  N   ARG A 470     -27.748  -4.900  46.983  1.00  0.74           N  
ATOM   3129  CA  ARG A 470     -28.432  -4.181  45.910  1.00  0.74           C  
ATOM   3130  C   ARG A 470     -27.517  -3.196  45.197  1.00  0.74           C  
ATOM   3131  O   ARG A 470     -27.901  -2.596  44.196  1.00  0.74           O  
ATOM   3132  CB  ARG A 470     -29.642  -3.320  46.362  1.00  0.74           C  
ATOM   3133  CG  ARG A 470     -30.768  -4.077  47.077  1.00  0.74           C  
ATOM   3134  CD  ARG A 470     -32.085  -3.294  47.087  1.00  0.74           C  
ATOM   3135  NE  ARG A 470     -32.729  -3.430  48.437  1.00  0.74           N  
ATOM   3136  CZ  ARG A 470     -32.651  -2.505  49.403  1.00  0.74           C  
ATOM   3137  NH1 ARG A 470     -31.919  -1.405  49.257  1.00  0.74           N  
ATOM   3138  NH2 ARG A 470     -33.351  -2.678  50.524  1.00  0.74           N  
ATOM   3139  N   GLY A 471     -26.285  -2.986  45.702  1.00  0.82           N  
ATOM   3140  CA  GLY A 471     -25.340  -2.047  45.123  1.00  0.82           C  
ATOM   3141  C   GLY A 471     -25.235  -0.730  45.843  1.00  0.82           C  
ATOM   3142  O   GLY A 471     -24.490   0.146  45.418  1.00  0.82           O  
ATOM   3143  N   TYR A 472     -25.943  -0.538  46.976  1.00  0.82           N  
ATOM   3144  CA  TYR A 472     -25.854   0.688  47.763  1.00  0.82           C  
ATOM   3145  C   TYR A 472     -24.448   0.969  48.295  1.00  0.82           C  
ATOM   3146  O   TYR A 472     -23.702   0.064  48.669  1.00  0.82           O  
ATOM   3147  CB  TYR A 472     -26.862   0.668  48.947  1.00  0.82           C  
ATOM   3148  CG  TYR A 472     -26.885   1.931  49.775  1.00  0.82           C  
ATOM   3149  CD1 TYR A 472     -27.503   3.096  49.300  1.00  0.82           C  
ATOM   3150  CD2 TYR A 472     -26.250   1.962  51.030  1.00  0.82           C  
ATOM   3151  CE1 TYR A 472     -27.477   4.275  50.060  1.00  0.82           C  
ATOM   3152  CE2 TYR A 472     -26.224   3.140  51.788  1.00  0.82           C  
ATOM   3153  CZ  TYR A 472     -26.835   4.298  51.301  1.00  0.82           C  
ATOM   3154  OH  TYR A 472     -26.817   5.477  52.070  1.00  0.82           O  
ATOM   3155  N   ARG A 473     -24.062   2.252  48.361  1.00  0.79           N  
ATOM   3156  CA  ARG A 473     -22.824   2.698  48.959  1.00  0.79           C  
ATOM   3157  C   ARG A 473     -23.144   3.998  49.678  1.00  0.79           C  
ATOM   3158  O   ARG A 473     -24.117   4.671  49.346  1.00  0.79           O  
ATOM   3159  CB  ARG A 473     -21.709   2.934  47.903  1.00  0.79           C  
ATOM   3160  CG  ARG A 473     -21.220   1.669  47.156  1.00  0.79           C  
ATOM   3161  CD  ARG A 473     -20.570   0.630  48.076  1.00  0.79           C  
ATOM   3162  NE  ARG A 473     -20.116  -0.557  47.271  1.00  0.79           N  
ATOM   3163  CZ  ARG A 473     -20.830  -1.685  47.113  1.00  0.79           C  
ATOM   3164  NH1 ARG A 473     -22.098  -1.782  47.479  1.00  0.79           N  
ATOM   3165  NH2 ARG A 473     -20.216  -2.753  46.599  1.00  0.79           N  
ATOM   3166  N   MET A 474     -22.369   4.374  50.718  1.00  0.83           N  
ATOM   3167  CA  MET A 474     -22.590   5.626  51.428  1.00  0.83           C  
ATOM   3168  C   MET A 474     -22.367   6.842  50.525  1.00  0.83           C  
ATOM   3169  O   MET A 474     -21.357   6.848  49.826  1.00  0.83           O  
ATOM   3170  CB  MET A 474     -21.665   5.763  52.666  1.00  0.83           C  
ATOM   3171  CG  MET A 474     -22.267   5.225  53.974  1.00  0.83           C  
ATOM   3172  SD  MET A 474     -21.179   5.424  55.419  1.00  0.83           S  
ATOM   3173  CE  MET A 474     -20.044   4.065  55.021  1.00  0.83           C  
ATOM   3174  N   PRO A 475     -23.223   7.866  50.499  1.00  0.85           N  
ATOM   3175  CA  PRO A 475     -23.015   9.055  49.679  1.00  0.85           C  
ATOM   3176  C   PRO A 475     -21.853   9.916  50.148  1.00  0.85           C  
ATOM   3177  O   PRO A 475     -21.397   9.792  51.289  1.00  0.85           O  
ATOM   3178  CB  PRO A 475     -24.349   9.809  49.810  1.00  0.85           C  
ATOM   3179  CG  PRO A 475     -24.849   9.427  51.203  1.00  0.85           C  
ATOM   3180  CD  PRO A 475     -24.456   7.956  51.288  1.00  0.85           C  
ATOM   3181  N   ARG A 476     -21.356  10.808  49.272  1.00  0.80           N  
ATOM   3182  CA  ARG A 476     -20.299  11.751  49.583  1.00  0.80           C  
ATOM   3183  C   ARG A 476     -20.740  12.851  50.550  1.00  0.80           C  
ATOM   3184  O   ARG A 476     -21.684  13.572  50.232  1.00  0.80           O  
ATOM   3185  CB  ARG A 476     -19.721  12.402  48.295  1.00  0.80           C  
ATOM   3186  CG  ARG A 476     -18.449  13.240  48.543  1.00  0.80           C  
ATOM   3187  CD  ARG A 476     -17.649  13.687  47.301  1.00  0.80           C  
ATOM   3188  NE  ARG A 476     -18.373  14.694  46.477  1.00  0.80           N  
ATOM   3189  CZ  ARG A 476     -18.680  15.953  46.807  1.00  0.80           C  
ATOM   3190  NH1 ARG A 476     -18.309  16.482  47.969  1.00  0.80           N  
ATOM   3191  NH2 ARG A 476     -19.355  16.684  45.925  1.00  0.80           N  
ATOM   3192  N   PRO A 477     -20.131  13.050  51.719  1.00  0.84           N  
ATOM   3193  CA  PRO A 477     -20.457  14.180  52.574  1.00  0.84           C  
ATOM   3194  C   PRO A 477     -19.821  15.450  52.058  1.00  0.84           C  
ATOM   3195  O   PRO A 477     -18.813  15.394  51.348  1.00  0.84           O  
ATOM   3196  CB  PRO A 477     -19.868  13.783  53.936  1.00  0.84           C  
ATOM   3197  CG  PRO A 477     -18.679  12.896  53.578  1.00  0.84           C  
ATOM   3198  CD  PRO A 477     -19.185  12.134  52.356  1.00  0.84           C  
ATOM   3199  N   ASP A 478     -20.398  16.605  52.421  1.00  0.82           N  
ATOM   3200  CA  ASP A 478     -20.107  17.932  51.917  1.00  0.82           C  
ATOM   3201  C   ASP A 478     -18.631  18.304  51.856  1.00  0.82           C  
ATOM   3202  O   ASP A 478     -18.141  18.838  50.863  1.00  0.82           O  
ATOM   3203  CB  ASP A 478     -20.825  18.957  52.832  1.00  0.82           C  
ATOM   3204  CG  ASP A 478     -22.339  18.772  52.853  1.00  0.82           C  
ATOM   3205  OD1 ASP A 478     -22.868  18.020  51.997  1.00  0.82           O  
ATOM   3206  OD2 ASP A 478     -22.969  19.363  53.763  1.00  0.82           O  
ATOM   3207  N   ASN A 479     -17.875  17.987  52.921  1.00  0.84           N  
ATOM   3208  CA  ASN A 479     -16.484  18.348  53.062  1.00  0.84           C  
ATOM   3209  C   ASN A 479     -15.511  17.401  52.372  1.00  0.84           C  
ATOM   3210  O   ASN A 479     -14.319  17.684  52.281  1.00  0.84           O  
ATOM   3211  CB  ASN A 479     -16.116  18.493  54.565  1.00  0.84           C  
ATOM   3212  CG  ASN A 479     -16.259  17.179  55.334  1.00  0.84           C  
ATOM   3213  OD1 ASN A 479     -17.217  16.424  55.158  1.00  0.84           O  
ATOM   3214  ND2 ASN A 479     -15.270  16.901  56.213  1.00  0.84           N  
ATOM   3215  N   CYS A 480     -15.974  16.243  51.877  1.00  0.86           N  
ATOM   3216  CA  CYS A 480     -15.109  15.272  51.238  1.00  0.86           C  
ATOM   3217  C   CYS A 480     -14.790  15.647  49.787  1.00  0.86           C  
ATOM   3218  O   CYS A 480     -15.731  15.799  49.002  1.00  0.86           O  
ATOM   3219  CB  CYS A 480     -15.768  13.876  51.284  1.00  0.86           C  
ATOM   3220  SG  CYS A 480     -14.726  12.530  50.614  1.00  0.86           S  
ATOM   3221  N   PRO A 481     -13.529  15.805  49.363  1.00  0.88           N  
ATOM   3222  CA  PRO A 481     -13.163  15.985  47.961  1.00  0.88           C  
ATOM   3223  C   PRO A 481     -13.590  14.846  47.061  1.00  0.88           C  
ATOM   3224  O   PRO A 481     -13.726  13.709  47.519  1.00  0.88           O  
ATOM   3225  CB  PRO A 481     -11.630  16.128  47.972  1.00  0.88           C  
ATOM   3226  CG  PRO A 481     -11.300  16.544  49.403  1.00  0.88           C  
ATOM   3227  CD  PRO A 481     -12.346  15.790  50.217  1.00  0.88           C  
ATOM   3228  N   GLU A 482     -13.794  15.126  45.765  1.00  0.83           N  
ATOM   3229  CA  GLU A 482     -14.308  14.167  44.809  1.00  0.83           C  
ATOM   3230  C   GLU A 482     -13.346  12.998  44.580  1.00  0.83           C  
ATOM   3231  O   GLU A 482     -13.718  11.825  44.552  1.00  0.83           O  
ATOM   3232  CB  GLU A 482     -14.678  14.895  43.495  1.00  0.83           C  
ATOM   3233  CG  GLU A 482     -16.012  14.433  42.852  1.00  0.83           C  
ATOM   3234  CD  GLU A 482     -17.272  14.968  43.532  1.00  0.83           C  
ATOM   3235  OE1 GLU A 482     -17.463  16.204  43.696  1.00  0.83           O  
ATOM   3236  OE2 GLU A 482     -18.105  14.116  43.940  1.00  0.83           O  
ATOM   3237  N   GLU A 483     -12.041  13.292  44.483  1.00  0.81           N  
ATOM   3238  CA  GLU A 483     -10.957  12.343  44.343  1.00  0.81           C  
ATOM   3239  C   GLU A 483     -10.774  11.449  45.562  1.00  0.81           C  
ATOM   3240  O   GLU A 483     -10.530  10.249  45.443  1.00  0.81           O  
ATOM   3241  CB  GLU A 483      -9.624  13.062  44.009  1.00  0.81           C  
ATOM   3242  CG  GLU A 483      -9.695  14.028  42.794  1.00  0.81           C  
ATOM   3243  CD  GLU A 483     -10.329  15.395  43.091  1.00  0.81           C  
ATOM   3244  OE1 GLU A 483     -10.770  15.626  44.251  1.00  0.81           O  
ATOM   3245  OE2 GLU A 483     -10.412  16.203  42.136  1.00  0.81           O  
ATOM   3246  N   LEU A 484     -10.924  12.008  46.784  1.00  0.86           N  
ATOM   3247  CA  LEU A 484     -10.901  11.252  48.031  1.00  0.86           C  
ATOM   3248  C   LEU A 484     -12.037  10.236  48.096  1.00  0.86           C  
ATOM   3249  O   LEU A 484     -11.861   9.090  48.502  1.00  0.86           O  
ATOM   3250  CB  LEU A 484     -10.932  12.193  49.262  1.00  0.86           C  
ATOM   3251  CG  LEU A 484     -10.777  11.507  50.639  1.00  0.86           C  
ATOM   3252  CD1 LEU A 484      -9.443  10.761  50.756  1.00  0.86           C  
ATOM   3253  CD2 LEU A 484     -10.900  12.521  51.786  1.00  0.86           C  
ATOM   3254  N   TYR A 485     -13.235  10.634  47.624  1.00  0.85           N  
ATOM   3255  CA  TYR A 485     -14.387   9.768  47.468  1.00  0.85           C  
ATOM   3256  C   TYR A 485     -14.161   8.619  46.490  1.00  0.85           C  
ATOM   3257  O   TYR A 485     -14.559   7.484  46.743  1.00  0.85           O  
ATOM   3258  CB  TYR A 485     -15.593  10.634  47.044  1.00  0.85           C  
ATOM   3259  CG  TYR A 485     -16.900   9.895  47.096  1.00  0.85           C  
ATOM   3260  CD1 TYR A 485     -17.445   9.496  48.325  1.00  0.85           C  
ATOM   3261  CD2 TYR A 485     -17.605   9.618  45.914  1.00  0.85           C  
ATOM   3262  CE1 TYR A 485     -18.679   8.834  48.374  1.00  0.85           C  
ATOM   3263  CE2 TYR A 485     -18.839   8.957  45.959  1.00  0.85           C  
ATOM   3264  CZ  TYR A 485     -19.375   8.572  47.191  1.00  0.85           C  
ATOM   3265  OH  TYR A 485     -20.632   7.947  47.238  1.00  0.85           O  
ATOM   3266  N   ASN A 486     -13.464   8.864  45.362  1.00  0.83           N  
ATOM   3267  CA  ASN A 486     -13.096   7.818  44.417  1.00  0.83           C  
ATOM   3268  C   ASN A 486     -12.229   6.724  45.035  1.00  0.83           C  
ATOM   3269  O   ASN A 486     -12.363   5.549  44.702  1.00  0.83           O  
ATOM   3270  CB  ASN A 486     -12.379   8.388  43.172  1.00  0.83           C  
ATOM   3271  CG  ASN A 486     -13.357   9.200  42.327  1.00  0.83           C  
ATOM   3272  OD1 ASN A 486     -14.558   8.942  42.294  1.00  0.83           O  
ATOM   3273  ND2 ASN A 486     -12.814  10.184  41.572  1.00  0.83           N  
ATOM   3274  N   ILE A 487     -11.327   7.088  45.969  1.00  0.85           N  
ATOM   3275  CA  ILE A 487     -10.543   6.141  46.750  1.00  0.85           C  
ATOM   3276  C   ILE A 487     -11.419   5.253  47.625  1.00  0.85           C  
ATOM   3277  O   ILE A 487     -11.257   4.035  47.637  1.00  0.85           O  
ATOM   3278  CB  ILE A 487      -9.459   6.848  47.563  1.00  0.85           C  
ATOM   3279  CG1 ILE A 487      -8.493   7.595  46.613  1.00  0.85           C  
ATOM   3280  CG2 ILE A 487      -8.676   5.847  48.441  1.00  0.85           C  
ATOM   3281  CD1 ILE A 487      -7.454   8.450  47.341  1.00  0.85           C  
ATOM   3282  N   MET A 488     -12.429   5.830  48.317  1.00  0.85           N  
ATOM   3283  CA  MET A 488     -13.386   5.062  49.096  1.00  0.85           C  
ATOM   3284  C   MET A 488     -14.175   4.086  48.237  1.00  0.85           C  
ATOM   3285  O   MET A 488     -14.283   2.902  48.538  1.00  0.85           O  
ATOM   3286  CB  MET A 488     -14.405   5.976  49.818  1.00  0.85           C  
ATOM   3287  CG  MET A 488     -13.804   7.084  50.699  1.00  0.85           C  
ATOM   3288  SD  MET A 488     -15.096   8.081  51.501  1.00  0.85           S  
ATOM   3289  CE  MET A 488     -14.034   9.326  52.281  1.00  0.85           C  
ATOM   3290  N   THR A 489     -14.681   4.560  47.087  1.00  0.84           N  
ATOM   3291  CA  THR A 489     -15.434   3.773  46.113  1.00  0.84           C  
ATOM   3292  C   THR A 489     -14.630   2.635  45.510  1.00  0.84           C  
ATOM   3293  O   THR A 489     -15.131   1.528  45.311  1.00  0.84           O  
ATOM   3294  CB  THR A 489     -15.991   4.670  45.018  1.00  0.84           C  
ATOM   3295  OG1 THR A 489     -16.892   5.614  45.583  1.00  0.84           O  
ATOM   3296  CG2 THR A 489     -16.783   3.911  43.945  1.00  0.84           C  
ATOM   3297  N   ARG A 490     -13.331   2.859  45.219  1.00  0.80           N  
ATOM   3298  CA  ARG A 490     -12.415   1.808  44.809  1.00  0.80           C  
ATOM   3299  C   ARG A 490     -12.158   0.762  45.882  1.00  0.80           C  
ATOM   3300  O   ARG A 490     -12.074  -0.431  45.591  1.00  0.80           O  
ATOM   3301  CB  ARG A 490     -11.075   2.364  44.280  1.00  0.80           C  
ATOM   3302  CG  ARG A 490     -11.188   2.945  42.857  1.00  0.80           C  
ATOM   3303  CD  ARG A 490      -9.852   3.390  42.252  1.00  0.80           C  
ATOM   3304  NE  ARG A 490      -9.032   2.151  42.059  1.00  0.80           N  
ATOM   3305  CZ  ARG A 490      -7.757   2.127  41.642  1.00  0.80           C  
ATOM   3306  NH1 ARG A 490      -7.128   3.229  41.243  1.00  0.80           N  
ATOM   3307  NH2 ARG A 490      -7.110   0.963  41.627  1.00  0.80           N  
ATOM   3308  N   CYS A 491     -12.051   1.169  47.158  1.00  0.87           N  
ATOM   3309  CA  CYS A 491     -11.994   0.253  48.285  1.00  0.87           C  
ATOM   3310  C   CYS A 491     -13.231  -0.621  48.407  1.00  0.87           C  
ATOM   3311  O   CYS A 491     -13.155  -1.794  48.763  1.00  0.87           O  
ATOM   3312  CB  CYS A 491     -11.752   0.996  49.615  1.00  0.87           C  
ATOM   3313  SG  CYS A 491     -10.091   1.756  49.652  1.00  0.87           S  
ATOM   3314  N   TRP A 492     -14.408  -0.069  48.068  1.00  0.83           N  
ATOM   3315  CA  TRP A 492     -15.683  -0.747  48.187  1.00  0.83           C  
ATOM   3316  C   TRP A 492     -16.150  -1.500  46.943  1.00  0.83           C  
ATOM   3317  O   TRP A 492     -17.353  -1.700  46.715  1.00  0.83           O  
ATOM   3318  CB  TRP A 492     -16.781   0.244  48.615  1.00  0.83           C  
ATOM   3319  CG  TRP A 492     -16.510   0.946  49.930  1.00  0.83           C  
ATOM   3320  CD1 TRP A 492     -15.842   0.482  51.028  1.00  0.83           C  
ATOM   3321  CD2 TRP A 492     -16.960   2.268  50.247  1.00  0.83           C  
ATOM   3322  NE1 TRP A 492     -15.829   1.440  52.006  1.00  0.83           N  
ATOM   3323  CE2 TRP A 492     -16.507   2.544  51.567  1.00  0.83           C  
ATOM   3324  CE3 TRP A 492     -17.681   3.212  49.528  1.00  0.83           C  
ATOM   3325  CZ2 TRP A 492     -16.788   3.754  52.170  1.00  0.83           C  
ATOM   3326  CZ3 TRP A 492     -17.956   4.436  50.145  1.00  0.83           C  
ATOM   3327  CH2 TRP A 492     -17.516   4.704  51.450  1.00  0.83           C  
ATOM   3328  N   LYS A 493     -15.217  -1.976  46.095  1.00  0.81           N  
ATOM   3329  CA  LYS A 493     -15.527  -2.941  45.057  1.00  0.81           C  
ATOM   3330  C   LYS A 493     -16.047  -4.271  45.604  1.00  0.81           C  
ATOM   3331  O   LYS A 493     -15.587  -4.778  46.627  1.00  0.81           O  
ATOM   3332  CB  LYS A 493     -14.310  -3.235  44.150  1.00  0.81           C  
ATOM   3333  CG  LYS A 493     -13.863  -2.070  43.253  1.00  0.81           C  
ATOM   3334  CD  LYS A 493     -14.881  -1.721  42.158  1.00  0.81           C  
ATOM   3335  CE  LYS A 493     -14.309  -0.758  41.114  1.00  0.81           C  
ATOM   3336  NZ  LYS A 493     -15.314  -0.477  40.066  1.00  0.81           N  
ATOM   3337  N   ASN A 494     -17.042  -4.871  44.914  1.00  0.80           N  
ATOM   3338  CA  ASN A 494     -17.586  -6.185  45.227  1.00  0.80           C  
ATOM   3339  C   ASN A 494     -16.586  -7.324  45.064  1.00  0.80           C  
ATOM   3340  O   ASN A 494     -16.585  -8.268  45.843  1.00  0.80           O  
ATOM   3341  CB  ASN A 494     -18.837  -6.472  44.363  1.00  0.80           C  
ATOM   3342  CG  ASN A 494     -20.079  -5.785  44.923  1.00  0.80           C  
ATOM   3343  OD1 ASN A 494     -20.272  -5.597  46.137  1.00  0.80           O  
ATOM   3344  ND2 ASN A 494     -20.984  -5.358  44.023  1.00  0.80           N  
ATOM   3345  N   ARG A 495     -15.713  -7.273  44.047  1.00  0.75           N  
ATOM   3346  CA  ARG A 495     -14.705  -8.295  43.853  1.00  0.75           C  
ATOM   3347  C   ARG A 495     -13.439  -7.930  44.644  1.00  0.75           C  
ATOM   3348  O   ARG A 495     -12.988  -6.790  44.496  1.00  0.75           O  
ATOM   3349  CB  ARG A 495     -14.351  -8.493  42.353  1.00  0.75           C  
ATOM   3350  CG  ARG A 495     -15.168  -7.741  41.277  1.00  0.75           C  
ATOM   3351  CD  ARG A 495     -16.183  -8.587  40.489  1.00  0.75           C  
ATOM   3352  NE  ARG A 495     -17.580  -8.059  40.695  1.00  0.75           N  
ATOM   3353  CZ  ARG A 495     -18.668  -8.630  40.151  1.00  0.75           C  
ATOM   3354  NH1 ARG A 495     -18.583  -9.746  39.433  1.00  0.75           N  
ATOM   3355  NH2 ARG A 495     -19.869  -8.074  40.316  1.00  0.75           N  
ATOM   3356  N   PRO A 496     -12.837  -8.778  45.484  1.00  0.83           N  
ATOM   3357  CA  PRO A 496     -11.659  -8.425  46.280  1.00  0.83           C  
ATOM   3358  C   PRO A 496     -10.435  -8.026  45.488  1.00  0.83           C  
ATOM   3359  O   PRO A 496      -9.746  -7.080  45.864  1.00  0.83           O  
ATOM   3360  CB  PRO A 496     -11.381  -9.689  47.102  1.00  0.83           C  
ATOM   3361  CG  PRO A 496     -12.769 -10.282  47.305  1.00  0.83           C  
ATOM   3362  CD  PRO A 496     -13.449 -10.022  45.963  1.00  0.83           C  
ATOM   3363  N   GLU A 497     -10.154  -8.740  44.395  1.00  0.79           N  
ATOM   3364  CA  GLU A 497      -9.085  -8.567  43.443  1.00  0.79           C  
ATOM   3365  C   GLU A 497      -9.056  -7.184  42.810  1.00  0.79           C  
ATOM   3366  O   GLU A 497      -7.991  -6.587  42.658  1.00  0.79           O  
ATOM   3367  CB  GLU A 497      -9.140  -9.705  42.378  1.00  0.79           C  
ATOM   3368  CG  GLU A 497     -10.516 -10.029  41.718  1.00  0.79           C  
ATOM   3369  CD  GLU A 497     -11.551 -10.778  42.572  1.00  0.79           C  
ATOM   3370  OE1 GLU A 497     -12.637 -11.078  42.018  1.00  0.79           O  
ATOM   3371  OE2 GLU A 497     -11.295 -11.045  43.774  1.00  0.79           O  
ATOM   3372  N   GLU A 498     -10.237  -6.619  42.506  1.00  0.80           N  
ATOM   3373  CA  GLU A 498     -10.409  -5.287  41.956  1.00  0.80           C  
ATOM   3374  C   GLU A 498     -10.079  -4.163  42.938  1.00  0.80           C  
ATOM   3375  O   GLU A 498      -9.828  -3.017  42.556  1.00  0.80           O  
ATOM   3376  CB  GLU A 498     -11.881  -5.136  41.506  1.00  0.80           C  
ATOM   3377  CG  GLU A 498     -12.158  -5.699  40.095  1.00  0.80           C  
ATOM   3378  CD  GLU A 498     -11.853  -4.662  39.014  1.00  0.80           C  
ATOM   3379  OE1 GLU A 498     -12.687  -3.717  38.875  1.00  0.80           O  
ATOM   3380  OE2 GLU A 498     -10.806  -4.800  38.337  1.00  0.80           O  
ATOM   3381  N   ARG A 499     -10.080  -4.443  44.258  1.00  0.81           N  
ATOM   3382  CA  ARG A 499      -9.680  -3.476  45.264  1.00  0.81           C  
ATOM   3383  C   ARG A 499      -8.183  -3.143  45.201  1.00  0.81           C  
ATOM   3384  O   ARG A 499      -7.371  -4.056  45.023  1.00  0.81           O  
ATOM   3385  CB  ARG A 499     -10.037  -3.938  46.694  1.00  0.81           C  
ATOM   3386  CG  ARG A 499     -11.534  -4.234  46.897  1.00  0.81           C  
ATOM   3387  CD  ARG A 499     -11.838  -4.795  48.288  1.00  0.81           C  
ATOM   3388  NE  ARG A 499     -13.261  -5.236  48.283  1.00  0.81           N  
ATOM   3389  CZ  ARG A 499     -13.729  -6.302  48.949  1.00  0.81           C  
ATOM   3390  NH1 ARG A 499     -13.002  -6.950  49.850  1.00  0.81           N  
ATOM   3391  NH2 ARG A 499     -14.967  -6.705  48.685  1.00  0.81           N  
ATOM   3392  N   PRO A 500      -7.732  -1.895  45.342  1.00  0.88           N  
ATOM   3393  CA  PRO A 500      -6.318  -1.525  45.280  1.00  0.88           C  
ATOM   3394  C   PRO A 500      -5.455  -2.116  46.386  1.00  0.88           C  
ATOM   3395  O   PRO A 500      -5.943  -2.781  47.299  1.00  0.88           O  
ATOM   3396  CB  PRO A 500      -6.323   0.011  45.319  1.00  0.88           C  
ATOM   3397  CG  PRO A 500      -7.626   0.376  46.030  1.00  0.88           C  
ATOM   3398  CD  PRO A 500      -8.584  -0.747  45.645  1.00  0.88           C  
ATOM   3399  N   THR A 501      -4.130  -1.942  46.276  1.00  0.86           N  
ATOM   3400  CA  THR A 501      -3.156  -2.321  47.295  1.00  0.86           C  
ATOM   3401  C   THR A 501      -2.959  -1.149  48.236  1.00  0.86           C  
ATOM   3402  O   THR A 501      -3.159   0.007  47.849  1.00  0.86           O  
ATOM   3403  CB  THR A 501      -1.822  -2.806  46.689  1.00  0.86           C  
ATOM   3404  OG1 THR A 501      -0.701  -2.593  47.522  1.00  0.86           O  
ATOM   3405  CG2 THR A 501      -1.489  -1.987  45.440  1.00  0.86           C  
ATOM   3406  N   PHE A 502      -2.554  -1.413  49.495  1.00  0.87           N  
ATOM   3407  CA  PHE A 502      -2.244  -0.387  50.471  1.00  0.87           C  
ATOM   3408  C   PHE A 502      -1.015   0.408  50.088  1.00  0.87           C  
ATOM   3409  O   PHE A 502      -0.920   1.598  50.373  1.00  0.87           O  
ATOM   3410  CB  PHE A 502      -2.059  -0.905  51.912  1.00  0.87           C  
ATOM   3411  CG  PHE A 502      -3.358  -1.259  52.565  1.00  0.87           C  
ATOM   3412  CD1 PHE A 502      -4.244  -0.239  52.940  1.00  0.87           C  
ATOM   3413  CD2 PHE A 502      -3.664  -2.587  52.901  1.00  0.87           C  
ATOM   3414  CE1 PHE A 502      -5.413  -0.539  53.644  1.00  0.87           C  
ATOM   3415  CE2 PHE A 502      -4.837  -2.889  53.607  1.00  0.87           C  
ATOM   3416  CZ  PHE A 502      -5.710  -1.862  53.983  1.00  0.87           C  
ATOM   3417  N   GLU A 503      -0.066  -0.225  49.380  1.00  0.84           N  
ATOM   3418  CA  GLU A 503       1.081   0.425  48.783  1.00  0.84           C  
ATOM   3419  C   GLU A 503       0.693   1.558  47.840  1.00  0.84           C  
ATOM   3420  O   GLU A 503       1.195   2.676  47.943  1.00  0.84           O  
ATOM   3421  CB  GLU A 503       1.892  -0.646  48.027  1.00  0.84           C  
ATOM   3422  CG  GLU A 503       3.217  -0.176  47.394  1.00  0.84           C  
ATOM   3423  CD  GLU A 503       3.999  -1.340  46.778  1.00  0.84           C  
ATOM   3424  OE1 GLU A 503       5.251  -1.206  46.732  1.00  0.84           O  
ATOM   3425  OE2 GLU A 503       3.377  -2.354  46.372  1.00  0.84           O  
ATOM   3426  N   TYR A 504      -0.290   1.312  46.947  1.00  0.84           N  
ATOM   3427  CA  TYR A 504      -0.862   2.331  46.083  1.00  0.84           C  
ATOM   3428  C   TYR A 504      -1.658   3.378  46.853  1.00  0.84           C  
ATOM   3429  O   TYR A 504      -1.553   4.573  46.594  1.00  0.84           O  
ATOM   3430  CB  TYR A 504      -1.710   1.656  44.973  1.00  0.84           C  
ATOM   3431  CG  TYR A 504      -2.378   2.615  44.022  1.00  0.84           C  
ATOM   3432  CD1 TYR A 504      -1.676   3.180  42.947  1.00  0.84           C  
ATOM   3433  CD2 TYR A 504      -3.732   2.940  44.196  1.00  0.84           C  
ATOM   3434  CE1 TYR A 504      -2.320   4.056  42.058  1.00  0.84           C  
ATOM   3435  CE2 TYR A 504      -4.370   3.826  43.321  1.00  0.84           C  
ATOM   3436  CZ  TYR A 504      -3.667   4.387  42.255  1.00  0.84           C  
ATOM   3437  OH  TYR A 504      -4.336   5.295  41.416  1.00  0.84           O  
ATOM   3438  N   ILE A 505      -2.475   2.963  47.842  1.00  0.87           N  
ATOM   3439  CA  ILE A 505      -3.263   3.882  48.658  1.00  0.87           C  
ATOM   3440  C   ILE A 505      -2.372   4.841  49.438  1.00  0.87           C  
ATOM   3441  O   ILE A 505      -2.617   6.044  49.485  1.00  0.87           O  
ATOM   3442  CB  ILE A 505      -4.219   3.137  49.588  1.00  0.87           C  
ATOM   3443  CG1 ILE A 505      -5.309   2.383  48.787  1.00  0.87           C  
ATOM   3444  CG2 ILE A 505      -4.900   4.114  50.569  1.00  0.87           C  
ATOM   3445  CD1 ILE A 505      -6.062   1.329  49.611  1.00  0.87           C  
ATOM   3446  N   GLN A 506      -1.267   4.329  50.019  1.00  0.86           N  
ATOM   3447  CA  GLN A 506      -0.265   5.149  50.664  1.00  0.86           C  
ATOM   3448  C   GLN A 506       0.364   6.157  49.710  1.00  0.86           C  
ATOM   3449  O   GLN A 506       0.424   7.347  50.006  1.00  0.86           O  
ATOM   3450  CB  GLN A 506       0.855   4.272  51.289  1.00  0.86           C  
ATOM   3451  CG  GLN A 506       1.833   5.100  52.152  1.00  0.86           C  
ATOM   3452  CD  GLN A 506       3.215   4.472  52.372  1.00  0.86           C  
ATOM   3453  OE1 GLN A 506       3.446   3.255  52.356  1.00  0.86           O  
ATOM   3454  NE2 GLN A 506       4.195   5.381  52.602  1.00  0.86           N  
ATOM   3455  N   SER A 507       0.787   5.720  48.506  1.00  0.85           N  
ATOM   3456  CA  SER A 507       1.429   6.604  47.545  1.00  0.85           C  
ATOM   3457  C   SER A 507       0.545   7.737  47.045  1.00  0.85           C  
ATOM   3458  O   SER A 507       0.982   8.881  46.941  1.00  0.85           O  
ATOM   3459  CB  SER A 507       2.098   5.823  46.383  1.00  0.85           C  
ATOM   3460  OG  SER A 507       1.153   5.250  45.479  1.00  0.85           O  
ATOM   3461  N   VAL A 508      -0.746   7.449  46.779  1.00  0.85           N  
ATOM   3462  CA  VAL A 508      -1.751   8.454  46.463  1.00  0.85           C  
ATOM   3463  C   VAL A 508      -2.018   9.426  47.609  1.00  0.85           C  
ATOM   3464  O   VAL A 508      -2.092  10.637  47.420  1.00  0.85           O  
ATOM   3465  CB  VAL A 508      -3.071   7.798  46.059  1.00  0.85           C  
ATOM   3466  CG1 VAL A 508      -4.180   8.853  45.864  1.00  0.85           C  
ATOM   3467  CG2 VAL A 508      -2.881   7.004  44.753  1.00  0.85           C  
ATOM   3468  N   LEU A 509      -2.189   8.924  48.849  1.00  0.88           N  
ATOM   3469  CA  LEU A 509      -2.490   9.784  49.979  1.00  0.88           C  
ATOM   3470  C   LEU A 509      -1.328  10.651  50.447  1.00  0.88           C  
ATOM   3471  O   LEU A 509      -1.530  11.811  50.811  1.00  0.88           O  
ATOM   3472  CB  LEU A 509      -3.127   9.013  51.157  1.00  0.88           C  
ATOM   3473  CG  LEU A 509      -4.511   8.397  50.851  1.00  0.88           C  
ATOM   3474  CD1 LEU A 509      -5.020   7.617  52.071  1.00  0.88           C  
ATOM   3475  CD2 LEU A 509      -5.553   9.445  50.429  1.00  0.88           C  
ATOM   3476  N   ASP A 510      -0.079  10.145  50.437  1.00  0.89           N  
ATOM   3477  CA  ASP A 510       1.092  10.912  50.825  1.00  0.89           C  
ATOM   3478  C   ASP A 510       1.348  12.128  49.921  1.00  0.89           C  
ATOM   3479  O   ASP A 510       1.636  13.221  50.413  1.00  0.89           O  
ATOM   3480  CB  ASP A 510       2.340   9.994  50.927  1.00  0.89           C  
ATOM   3481  CG  ASP A 510       2.464   9.292  52.283  1.00  0.89           C  
ATOM   3482  OD1 ASP A 510       2.032   9.875  53.322  1.00  0.89           O  
ATOM   3483  OD2 ASP A 510       3.063   8.184  52.313  1.00  0.89           O  
ATOM   3484  N   ASP A 511       1.186  12.002  48.592  1.00  0.84           N  
ATOM   3485  CA  ASP A 511       1.337  13.118  47.672  1.00  0.84           C  
ATOM   3486  C   ASP A 511       0.008  13.704  47.174  1.00  0.84           C  
ATOM   3487  O   ASP A 511      -0.064  14.291  46.100  1.00  0.84           O  
ATOM   3488  CB  ASP A 511       2.262  12.735  46.488  1.00  0.84           C  
ATOM   3489  CG  ASP A 511       3.712  12.809  46.902  1.00  0.84           C  
ATOM   3490  OD1 ASP A 511       4.129  13.804  47.549  1.00  0.84           O  
ATOM   3491  OD2 ASP A 511       4.486  11.891  46.531  1.00  0.84           O  
ATOM   3492  N   PHE A 512      -1.090  13.637  47.960  1.00  0.85           N  
ATOM   3493  CA  PHE A 512      -2.431  14.061  47.539  1.00  0.85           C  
ATOM   3494  C   PHE A 512      -2.538  15.489  46.986  1.00  0.85           C  
ATOM   3495  O   PHE A 512      -3.286  15.749  46.050  1.00  0.85           O  
ATOM   3496  CB  PHE A 512      -3.422  13.892  48.731  1.00  0.85           C  
ATOM   3497  CG  PHE A 512      -4.887  13.940  48.344  1.00  0.85           C  
ATOM   3498  CD1 PHE A 512      -5.505  12.816  47.770  1.00  0.85           C  
ATOM   3499  CD2 PHE A 512      -5.670  15.084  48.588  1.00  0.85           C  
ATOM   3500  CE1 PHE A 512      -6.867  12.836  47.435  1.00  0.85           C  
ATOM   3501  CE2 PHE A 512      -7.031  15.109  48.249  1.00  0.85           C  
ATOM   3502  CZ  PHE A 512      -7.629  13.985  47.669  1.00  0.85           C  
ATOM   3503  N   TYR A 513      -1.776  16.451  47.548  1.00  0.79           N  
ATOM   3504  CA  TYR A 513      -1.803  17.832  47.089  1.00  0.79           C  
ATOM   3505  C   TYR A 513      -0.610  18.171  46.196  1.00  0.79           C  
ATOM   3506  O   TYR A 513      -0.440  19.313  45.768  1.00  0.79           O  
ATOM   3507  CB  TYR A 513      -1.819  18.809  48.293  1.00  0.79           C  
ATOM   3508  CG  TYR A 513      -3.093  18.676  49.080  1.00  0.79           C  
ATOM   3509  CD1 TYR A 513      -4.277  19.252  48.594  1.00  0.79           C  
ATOM   3510  CD2 TYR A 513      -3.124  17.996  50.309  1.00  0.79           C  
ATOM   3511  CE1 TYR A 513      -5.469  19.154  49.322  1.00  0.79           C  
ATOM   3512  CE2 TYR A 513      -4.318  17.897  51.040  1.00  0.79           C  
ATOM   3513  CZ  TYR A 513      -5.489  18.484  50.546  1.00  0.79           C  
ATOM   3514  OH  TYR A 513      -6.682  18.429  51.289  1.00  0.79           O  
ATOM   3515  N   THR A 514       0.242  17.180  45.874  1.00  0.76           N  
ATOM   3516  CA  THR A 514       1.515  17.405  45.204  1.00  0.76           C  
ATOM   3517  C   THR A 514       1.609  16.596  43.926  1.00  0.76           C  
ATOM   3518  O   THR A 514       1.666  15.370  43.925  1.00  0.76           O  
ATOM   3519  CB  THR A 514       2.709  17.000  46.059  1.00  0.76           C  
ATOM   3520  OG1 THR A 514       2.689  17.690  47.302  1.00  0.76           O  
ATOM   3521  CG2 THR A 514       4.033  17.374  45.377  1.00  0.76           C  
ATOM   3522  N   ALA A 515       1.662  17.263  42.756  1.00  0.68           N  
ATOM   3523  CA  ALA A 515       1.924  16.610  41.491  1.00  0.68           C  
ATOM   3524  C   ALA A 515       3.293  15.946  41.411  1.00  0.68           C  
ATOM   3525  O   ALA A 515       4.270  16.442  41.962  1.00  0.68           O  
ATOM   3526  CB  ALA A 515       1.758  17.614  40.337  1.00  0.68           C  
ATOM   3527  N   THR A 516       3.395  14.804  40.698  1.00  0.66           N  
ATOM   3528  CA  THR A 516       4.589  13.951  40.630  1.00  0.66           C  
ATOM   3529  C   THR A 516       5.853  14.676  40.215  1.00  0.66           C  
ATOM   3530  O   THR A 516       6.927  14.473  40.771  1.00  0.66           O  
ATOM   3531  CB  THR A 516       4.402  12.786  39.661  1.00  0.66           C  
ATOM   3532  OG1 THR A 516       3.269  12.025  40.047  1.00  0.66           O  
ATOM   3533  CG2 THR A 516       5.609  11.838  39.676  1.00  0.66           C  
ATOM   3534  N   GLU A 517       5.739  15.582  39.229  1.00  0.59           N  
ATOM   3535  CA  GLU A 517       6.830  16.414  38.761  1.00  0.59           C  
ATOM   3536  C   GLU A 517       7.345  17.367  39.846  1.00  0.59           C  
ATOM   3537  O   GLU A 517       8.540  17.621  39.968  1.00  0.59           O  
ATOM   3538  CB  GLU A 517       6.365  17.122  37.468  1.00  0.59           C  
ATOM   3539  CG  GLU A 517       7.477  17.785  36.617  1.00  0.59           C  
ATOM   3540  CD  GLU A 517       7.486  19.317  36.659  1.00  0.59           C  
ATOM   3541  OE1 GLU A 517       6.507  19.922  37.165  1.00  0.59           O  
ATOM   3542  OE2 GLU A 517       8.474  19.887  36.129  1.00  0.59           O  
ATOM   3543  N   SER A 518       6.458  17.827  40.751  1.00  0.74           N  
ATOM   3544  CA  SER A 518       6.763  18.830  41.755  1.00  0.74           C  
ATOM   3545  C   SER A 518       7.327  18.283  43.064  1.00  0.74           C  
ATOM   3546  O   SER A 518       7.539  19.037  44.016  1.00  0.74           O  
ATOM   3547  CB  SER A 518       5.484  19.605  42.179  1.00  0.74           C  
ATOM   3548  OG  SER A 518       4.731  20.049  41.051  1.00  0.74           O  
ATOM   3549  N   GLN A 519       7.592  16.960  43.160  1.00  0.78           N  
ATOM   3550  CA  GLN A 519       8.087  16.288  44.357  1.00  0.78           C  
ATOM   3551  C   GLN A 519       9.463  16.755  44.804  1.00  0.78           C  
ATOM   3552  O   GLN A 519       9.785  16.774  45.995  1.00  0.78           O  
ATOM   3553  CB  GLN A 519       8.156  14.757  44.150  1.00  0.78           C  
ATOM   3554  CG  GLN A 519       6.786  14.041  44.117  1.00  0.78           C  
ATOM   3555  CD  GLN A 519       6.977  12.532  43.923  1.00  0.78           C  
ATOM   3556  OE1 GLN A 519       8.089  12.013  43.801  1.00  0.78           O  
ATOM   3557  NE2 GLN A 519       5.855  11.778  43.926  1.00  0.78           N  
ATOM   3558  N   TYR A 520      10.312  17.125  43.835  1.00  0.86           N  
ATOM   3559  CA  TYR A 520      11.634  17.646  44.071  1.00  0.86           C  
ATOM   3560  C   TYR A 520      11.792  18.842  43.169  1.00  0.86           C  
ATOM   3561  O   TYR A 520      11.026  19.050  42.232  1.00  0.86           O  
ATOM   3562  CB  TYR A 520      12.768  16.626  43.766  1.00  0.86           C  
ATOM   3563  CG  TYR A 520      12.991  15.691  44.924  1.00  0.86           C  
ATOM   3564  CD1 TYR A 520      13.960  15.991  45.893  1.00  0.86           C  
ATOM   3565  CD2 TYR A 520      12.254  14.505  45.053  1.00  0.86           C  
ATOM   3566  CE1 TYR A 520      14.165  15.142  46.991  1.00  0.86           C  
ATOM   3567  CE2 TYR A 520      12.456  13.651  46.148  1.00  0.86           C  
ATOM   3568  CZ  TYR A 520      13.396  13.984  47.133  1.00  0.86           C  
ATOM   3569  OH  TYR A 520      13.547  13.164  48.273  1.00  0.86           O  
ATOM   3570  N   GLN A 521      12.791  19.686  43.449  1.00  0.80           N  
ATOM   3571  CA  GLN A 521      13.044  20.872  42.673  1.00  0.80           C  
ATOM   3572  C   GLN A 521      14.374  20.741  41.953  1.00  0.80           C  
ATOM   3573  O   GLN A 521      15.384  20.333  42.530  1.00  0.80           O  
ATOM   3574  CB  GLN A 521      13.099  22.112  43.592  1.00  0.80           C  
ATOM   3575  CG  GLN A 521      11.822  22.358  44.433  1.00  0.80           C  
ATOM   3576  CD  GLN A 521      10.650  22.839  43.580  1.00  0.80           C  
ATOM   3577  OE1 GLN A 521      10.750  23.876  42.915  1.00  0.80           O  
ATOM   3578  NE2 GLN A 521       9.501  22.127  43.610  1.00  0.80           N  
ATOM   3579  N   GLN A 522      14.407  21.101  40.657  1.00  0.74           N  
ATOM   3580  CA  GLN A 522      15.632  21.157  39.889  1.00  0.74           C  
ATOM   3581  C   GLN A 522      16.073  22.602  39.783  1.00  0.74           C  
ATOM   3582  O   GLN A 522      15.287  23.484  39.446  1.00  0.74           O  
ATOM   3583  CB  GLN A 522      15.438  20.563  38.473  1.00  0.74           C  
ATOM   3584  CG  GLN A 522      16.703  20.511  37.575  1.00  0.74           C  
ATOM   3585  CD  GLN A 522      17.858  19.708  38.186  1.00  0.74           C  
ATOM   3586  OE1 GLN A 522      17.753  18.524  38.523  1.00  0.74           O  
ATOM   3587  NE2 GLN A 522      19.029  20.371  38.343  1.00  0.74           N  
ATOM   3588  N   GLN A 523      17.349  22.882  40.090  1.00  0.66           N  
ATOM   3589  CA  GLN A 523      17.896  24.218  39.991  1.00  0.66           C  
ATOM   3590  C   GLN A 523      19.048  24.215  38.996  1.00  0.66           C  
ATOM   3591  O   GLN A 523      19.803  23.235  38.986  1.00  0.66           O  
ATOM   3592  CB  GLN A 523      18.342  24.762  41.366  1.00  0.66           C  
ATOM   3593  CG  GLN A 523      17.159  25.040  42.329  1.00  0.66           C  
ATOM   3594  CD  GLN A 523      16.178  26.068  41.752  1.00  0.66           C  
ATOM   3595  OE1 GLN A 523      16.560  27.039  41.097  1.00  0.66           O  
ATOM   3596  NE2 GLN A 523      14.860  25.849  41.977  1.00  0.66           N  
ATOM   3597  N   PRO A 524      19.189  25.199  38.106  1.00  0.60           N  
ATOM   3598  CA  PRO A 524      20.331  25.278  37.204  1.00  0.60           C  
ATOM   3599  C   PRO A 524      21.521  25.797  37.953  1.00  0.60           C  
ATOM   3600  O   PRO A 524      21.269  26.322  39.071  1.00  0.60           O  
ATOM   3601  CB  PRO A 524      19.914  26.295  36.132  1.00  0.60           C  
ATOM   3602  CG  PRO A 524      18.398  26.425  36.297  1.00  0.60           C  
ATOM   3603  CD  PRO A 524      18.193  26.224  37.791  1.00  0.60           C  
ATOM   3604  OXT PRO A 524      22.686  25.725  37.473  1.00  0.60           O  
TER    3605      PRO A 524                                                      
HETATM 3606  O27 VSH _   4      -3.018  -3.362  70.347  1.00 47.75           O  
HETATM 3607  C12 VSH _   4      -2.932  -4.070  71.345  1.00 53.12           C  
HETATM 3608  O29 VSH _   4      -2.488  -5.457  71.186  1.00 64.51           O  
HETATM 3609  C20 VSH _   4      -1.427  -5.898  70.325  1.00 68.42           C  
HETATM 3610  C17 VSH _   4      -2.056  -6.222  68.976  1.00 65.33           C  
HETATM 3611  C16 VSH _   4      -0.832  -7.171  70.914  1.00 62.62           C  
HETATM 3612  C15 VSH _   4      -0.327  -4.854  70.194  1.00 54.17           C  
HETATM 3613  N26 VSH _   4      -3.293  -3.657  72.565  1.00 49.56           N  
HETATM 3614  C7  VSH _   4      -3.769  -2.370  72.891  1.00 49.55           C  
HETATM 3615  C2  VSH _   4      -4.616  -1.626  72.067  1.00 49.67           C  
HETATM 3616  C8  VSH _   4      -3.391  -1.850  74.115  1.00 55.54           C  
HETATM 3617  O28 VSH _   4      -2.565  -2.626  74.893  1.00 52.37           O  
HETATM 3618  C18 VSH _   4      -2.102  -2.145  76.151  1.00 48.43           C  
HETATM 3619  C3  VSH _   4      -3.823  -0.575  74.516  1.00 45.61           C  
HETATM 3620  C6  VSH _   4      -4.660   0.184  73.686  1.00 50.93           C  
HETATM 3621  C1  VSH _   4      -5.053  -0.358  72.463  1.00 53.12           C  
HETATM 3622  C9  VSH _   4      -5.129   1.535  74.145  1.00 53.76           C  
HETATM 3623  N23 VSH _   4      -6.432   1.914  74.256  1.00 50.70           N  
HETATM 3624  N24 VSH _   4      -6.433   3.234  74.740  1.00 51.71           N  
HETATM 3625  C19 VSH _   4      -7.764   3.874  74.953  1.00 56.04           C  
HETATM 3626  C14 VSH _   4      -8.628   2.959  75.812  1.00 46.63           C  
HETATM 3627  C13 VSH _   4      -8.444   4.231  73.626  1.00 35.45           C  
HETATM 3628  C10 VSH _   4      -5.186   3.672  74.914  1.00 54.78           C  
HETATM 3629  N21 VSH _   4      -4.673   4.859  75.342  1.00 52.28           N  
HETATM 3630  C5  VSH _   4      -4.339   2.621  74.551  1.00 47.11           C  
HETATM 3631  C11 VSH _   4      -2.964   2.848  74.640  1.00 51.87           C  
HETATM 3632  N25 VSH _   4      -2.069   1.887  74.300  1.00 47.13           N  
HETATM 3633  N22 VSH _   4      -2.499   4.053  75.071  1.00 51.93           N  
HETATM 3634  C4  VSH _   4      -3.345   5.032  75.417  1.00 44.86           C  
CONECT 3606 3607
CONECT 3607 3606 3608 3613
CONECT 3608 3607 3609
CONECT 3609 3608 3610 3611 3612
CONECT 3610 3609
CONECT 3611 3609
CONECT 3612 3609
CONECT 3613 3607 3614
CONECT 3614 3613 3615 3616
CONECT 3615 3614 3621
CONECT 3616 3614 3617 3619
CONECT 3617 3616 3618
CONECT 3618 3617
CONECT 3619 3616 3620
CONECT 3620 3619 3621 3622
CONECT 3621 3615 3620
CONECT 3622 3620 3623 3630
CONECT 3623 3622 3624
CONECT 3624 3623 3625 3628
CONECT 3625 3624 3626 3627
CONECT 3626 3625
CONECT 3627 3625
CONECT 3628 3624 3629 3630
CONECT 3629 3628 3634
CONECT 3630 3622 3628 3631
CONECT 3631 3630 3632 3633
CONECT 3632 3631
CONECT 3633 3631 3634
CONECT 3634 3629 3633
END   
