# Supplementary material for: Multi-Omics Integration and Network Analysis Reveal Potential Hub Genes and Genetic Mechanisms Regulating Bovine Mastitis
Source: Curr Issues Mol Biol. 2022 Jan 11;44(1):309–28. doi: 10.3390/cimb44010023 (PMC8928958; doi:10.3390/cimb44010023)
Supplement: Supplementary file 1 [file cimb-44-00023-s001.zip › cimb-1492332-supplementary/Supplementary Material 4( Modelled PDB structures)/model_01 IL1RN.pdb]

TITLE     SWISS-MODEL SERVER (https://swissmodel.expasy.org)
TITLE    2 Untitled Project
EXPDTA    THEORETICAL MODEL (SWISS-MODEL SERVER)
AUTHOR    SWISS-MODEL SERVER (SEE REFERENCE IN JRNL Records)
REVDAT   1   21-JUL-21 1MOD    1       12:38
JRNL        AUTH   A.WATERHOUSE,M.BERTONI,S.BIENERT,G.STUDER,G.TAURIELLO,
JRNL        AUTH 2 R.GUMIENNY,F.T.HEER,T.A.P.DE BEER,C.REMPFER,L.BORDOLI,
JRNL        AUTH 3 R.LEPORE,T.SCHWEDE
JRNL        TITL   SWISS-MODEL: HOMOLOGY MODELLING OF PROTEIN STRUCTURES AND
JRNL        TITL 2 COMPLEXES
JRNL        REF    NUCLEIC.ACIDS.RES..           V.  46 W296  2018
JRNL        PMID   29788355
JRNL        DOI    10.1093/nar/gky427
REMARK   1
REMARK   1 REFERENCE 1
REMARK   1  AUTH   S.BIENERT,A.WATERHOUSE,T.A.P.DE BEER,G.TAURIELLO,G.STUDER,
REMARK   1  AUTH 2 L.BORDOLI,T.SCHWEDE
REMARK   1  TITL   THE SWISS-MODEL REPOSITORY - NEW FEATURES AND FUNCTIONALITY
REMARK   1  REF    NUCLEIC.ACIDS.RES..           V.  45       2017
REMARK   1  REFN                   ISSN 0305-1048
REMARK   1  PMID   27899672
REMARK   1  DOI    10.1093/nar/gkw1132
REMARK   1
REMARK   1 REFERENCE 2
REMARK   1  AUTH   N.GUEX,M.C.PEITSCH,T.SCHWEDE
REMARK   1  TITL   AUTOMATED COMPARATIVE PROTEIN STRUCTURE MODELING WITH
REMARK   1  TITL 2 SWISS-MODEL AND SWISS-PDBVIEWER: A HISTORICAL PERSPECTIVE
REMARK   1  REF    ELECTROPHORESIS               V.  30       2009
REMARK   1  REFN                   ISSN 0173-0835
REMARK   1  PMID   19517507
REMARK   1  DOI    10.1002/elps.200900140
REMARK   1
REMARK   1 REFERENCE 3
REMARK   1  AUTH   G.STUDER,G.TAURIELLO,S.BIENERT,M.BIASINI,N.JOHNER,T.SCHWEDE
REMARK   1  TITL   PROMOD3 - A VERSATILE HOMOLOGY MODELLING TOOLBOX
REMARK   1  REF    PLOS COMP. BIOL.              V.  17       2021
REMARK   1  REFN                   ISSN 
REMARK   1  PMID   33507980
REMARK   1  DOI    https://doi.org/10.1371/journal.pcbi.1008667
REMARK   1
REMARK   1 REFERENCE 4
REMARK   1  AUTH   G.STUDER,C.REMPFER,A.WATERHOUSE,R.GUMIENNY,J.HAAS,T.SCHWEDE
REMARK   1  TITL   QMEANDISCO - DISTANCE CONSTRAINTS APPLIED ON MODEL QUALITY 
REMARK   1  TITL 2 ESTIMATION
REMARK   1  REF    BIOINFORMATICS                V.  36       2020
REMARK   1  REFN                   ISSN 
REMARK   1  PMID   31697312
REMARK   1  DOI    https://doi.org/10.1093/bioinformatics/btz828
REMARK   1
REMARK   1 REFERENCE 5
REMARK   1  AUTH   P.BENKERT,M.BIASINI,T.SCHWEDE
REMARK   1  TITL   TOWARD THE ESTIMATION OF THE ABSOLUTE QUALITY OF INDIVIDUAL
REMARK   1  TITL 2 PROTEIN STRUCTURE MODELS
REMARK   1  REF    BIOINFORMATICS                V.  27       2011
REMARK   1  REFN                   ISSN 1367-4803
REMARK   1  PMID   21134891
REMARK   1  DOI    10.1093/bioinformatics/btq662
REMARK   1
REMARK   1 REFERENCE 6
REMARK   1  AUTH   M.BERTONI,F.KIEFER,M.BIASINI,L.BORDOLI,T.SCHWEDE
REMARK   1  TITL   MODELING PROTEIN QUATERNARY STRUCTURE OF HOMO- AND
REMARK   1  TITL 2 HETERO-OLIGOMERS BEYOND BINARY INTERACTIONS BY HOMOLOGY
REMARK   1  REF    SCI.REP.                      V.   7       2017
REMARK   1  REFN                   ISSN
REMARK   1  PMID   28874689
REMARK   1  DOI    10.1038/s41598-017-09654-8
REMARK   1
REMARK   1 DISCLAIMER
REMARK   1 The SWISS-MODEL SERVER produces theoretical models for proteins.
REMARK   1 The results of any theoretical modelling procedure is
REMARK   1 NON-EXPERIMENTAL and MUST be considered with care. These models may
REMARK   1 contain significant errors. This is especially true for automated
REMARK   1 modeling since there is no human intervention during model
REMARK   1 building. Please read the header section and the logfile carefully
REMARK   1 to know what templates and alignments were used during the model
REMARK   1 building process. All information by the SWISS-MODEL SERVER is
REMARK   1 provided "AS-IS", without any warranty, expressed or implied.
REMARK   2
REMARK   2 COPYRIGHT NOTICE
REMARK   2 This SWISS-MODEL protein model is copyright. It is produced by the
REMARK   2 SWISS-MODEL server, developed by the Computational Structural
REMARK   2 Biology Group at the SIB Swiss Institute of Bioinformatics at the
REMARK   2 Biozentrum, University of Basel (https://swissmodel.expasy.org). This
REMARK   2 model is licensed under the CC BY-SA 4.0 Creative Commons
REMARK   2 Attribution-ShareAlike 4.0 International License
REMARK   2 (https://creativecommons.org/licenses/by-sa/4.0/legalcode), i.e. you
REMARK   2 can copy and redistribute the model in any medium or format,
REMARK   2 transform and build upon the model for any purpose, even
REMARK   2 commercially, under the following terms:
REMARK   2 Attribution - You must give appropriate credit, provide a link to
REMARK   2 the license, and indicate if changes were made. You may do so in any
REMARK   2 reasonable manner, but not in any way that suggests the licensor
REMARK   2 endorses you or your use. When you publish, patent or distribute
REMARK   2 results that were fully or partially based on the model, please cite
REMARK   2 the corresponding papers mentioned under JRNL.
REMARK   2 ShareAlike - If you remix, transform, or build upon the material,
REMARK   2 you must distribute your contributions under the same license as the
REMARK   2 original.
REMARK   2 No additional restrictions - you may not apply legal terms or
REMARK   2 technological measures that legally restrict others from doing
REMARK   2 anything the license permits.
REMARK   2 Find a human-readable summary of (and not a substitute for) the
REMARK   2 CC BY-SA 4.0 license at this link:
REMARK   2 https://creativecommons.org/licenses/by-sa/4.0/
REMARK   3 
REMARK   3 MODEL INFORMATION
REMARK   3  ENGIN   PROMOD3
REMARK   3  VERSN   3.2.0
REMARK   3  OSTAT   monomer
REMARK   3  OSRSN   PREDICTION
REMARK   3  QSPRD   0.469
REMARK   3  GMQE    0.69
REMARK   3  QMNV    4.2.0
REMARK   3  QMNDG   0.83
REMARK   3  MODT    FALSE
REMARK   3 
REMARK   3 TEMPLATE 1
REMARK   3  PDBID   1ilr
REMARK   3  CHAIN   1
REMARK   3  MMCIF   A
REMARK   3  PDBV    2021-07-16
REMARK   3  SMTLE   1ilr.1.A
REMARK   3  SMTLV   2021-07-21
REMARK   3  MTHD    X-RAY DIFFRACTION 2.10 A
REMARK   3  FOUND   BLAST
REMARK   3  GMQE    0.79
REMARK   3  SIM     0.56
REMARK   3  SID     80.13
REMARK   3  OSTAT   homo-dimer
REMARK   3  ALN A TRG MDIYIHGYLICLLLFLFRSETACHPLGKRRCEMQAFRIWDVNQKIFYLRNNQLVAGYL
REMARK   3  ALN A TRG QGPNTKLEEKIDVVPIEPHTMFLGIHGGKLCLACVKSGDEIKLKLEAVNITDLNQNRE
REMARK   3  ALN A TRG QDKRFAFIRFDNGPTTSFESAACPGWFLCTSLEADQPVGLTNMPTEALKVTKFYFQQD
REMARK   3  ALN A TPL -----------------------RPSGRKSSKMQAFRIWDVNQKTFYLRNNQLVAGYL
REMARK   3  ALN A TPL QGPNVNLEEKIDVVPIEPHALFLGIHGGKMCLSCVKSGDETRLQLEAVNITDLSENRK
REMARK   3  ALN A TPL QDKRFAFIRSDSGPTTSFESAACPGWFLCTAMEADQPVSLTNMPDEGVMVTKFYFQED
REMARK   3  ALN A OFF 0
ATOM      1  N   CYS A  31       9.736  58.344   7.103  1.00  0.70           N  
ATOM      2  CA  CYS A  31      10.352  58.080   8.451  1.00  0.70           C  
ATOM      3  C   CYS A  31       9.335  58.069   9.590  1.00  0.70           C  
ATOM      4  O   CYS A  31       9.288  59.015  10.360  1.00  0.70           O  
ATOM      5  CB  CYS A  31      11.460  59.149   8.709  1.00  0.70           C  
ATOM      6  SG  CYS A  31      12.762  59.170   7.423  1.00  0.70           S  
ATOM      7  N   GLU A  32       8.488  57.015   9.715  1.00  0.75           N  
ATOM      8  CA  GLU A  32       7.469  56.915  10.754  1.00  0.75           C  
ATOM      9  C   GLU A  32       7.443  55.473  11.231  1.00  0.75           C  
ATOM     10  O   GLU A  32       7.892  54.580  10.516  1.00  0.75           O  
ATOM     11  CB  GLU A  32       6.057  57.318  10.230  1.00  0.75           C  
ATOM     12  CG  GLU A  32       4.914  57.332  11.279  1.00  0.75           C  
ATOM     13  CD  GLU A  32       5.307  58.177  12.485  1.00  0.75           C  
ATOM     14  OE1 GLU A  32       6.013  57.620  13.368  1.00  0.75           O  
ATOM     15  OE2 GLU A  32       4.943  59.376  12.512  1.00  0.75           O  
ATOM     16  N   MET A  33       6.953  55.247  12.463  1.00  0.84           N  
ATOM     17  CA  MET A  33       6.873  53.979  13.151  1.00  0.84           C  
ATOM     18  C   MET A  33       5.974  52.931  12.497  1.00  0.84           C  
ATOM     19  O   MET A  33       4.771  53.099  12.329  1.00  0.84           O  
ATOM     20  CB  MET A  33       6.474  54.219  14.624  1.00  0.84           C  
ATOM     21  CG  MET A  33       6.819  53.045  15.556  1.00  0.84           C  
ATOM     22  SD  MET A  33       6.808  53.483  17.321  1.00  0.84           S  
ATOM     23  CE  MET A  33       5.027  53.292  17.572  1.00  0.84           C  
ATOM     24  N   GLN A  34       6.575  51.792  12.113  1.00  0.84           N  
ATOM     25  CA  GLN A  34       5.910  50.629  11.572  1.00  0.84           C  
ATOM     26  C   GLN A  34       6.102  49.486  12.554  1.00  0.84           C  
ATOM     27  O   GLN A  34       7.065  49.481  13.306  1.00  0.84           O  
ATOM     28  CB  GLN A  34       6.611  50.205  10.265  1.00  0.84           C  
ATOM     29  CG  GLN A  34       6.625  51.262   9.143  1.00  0.84           C  
ATOM     30  CD  GLN A  34       7.442  50.740   7.968  1.00  0.84           C  
ATOM     31  OE1 GLN A  34       7.141  49.686   7.383  1.00  0.84           O  
ATOM     32  NE2 GLN A  34       8.520  51.447   7.583  1.00  0.84           N  
ATOM     33  N   ALA A  35       5.209  48.475  12.548  1.00  0.89           N  
ATOM     34  CA  ALA A  35       5.327  47.332  13.428  1.00  0.89           C  
ATOM     35  C   ALA A  35       5.691  46.105  12.598  1.00  0.89           C  
ATOM     36  O   ALA A  35       5.171  45.873  11.515  1.00  0.89           O  
ATOM     37  CB  ALA A  35       4.007  47.103  14.196  1.00  0.89           C  
ATOM     38  N   PHE A  36       6.657  45.309  13.089  1.00  0.87           N  
ATOM     39  CA  PHE A  36       7.171  44.148  12.396  1.00  0.87           C  
ATOM     40  C   PHE A  36       7.230  42.970  13.347  1.00  0.87           C  
ATOM     41  O   PHE A  36       7.587  43.089  14.508  1.00  0.87           O  
ATOM     42  CB  PHE A  36       8.621  44.362  11.890  1.00  0.87           C  
ATOM     43  CG  PHE A  36       8.669  45.185  10.638  1.00  0.87           C  
ATOM     44  CD1 PHE A  36       8.510  46.577  10.673  1.00  0.87           C  
ATOM     45  CD2 PHE A  36       8.923  44.566   9.404  1.00  0.87           C  
ATOM     46  CE1 PHE A  36       8.603  47.329   9.497  1.00  0.87           C  
ATOM     47  CE2 PHE A  36       8.970  45.312   8.221  1.00  0.87           C  
ATOM     48  CZ  PHE A  36       8.806  46.699   8.267  1.00  0.87           C  
ATOM     49  N   ARG A  37       6.923  41.768  12.836  1.00  0.81           N  
ATOM     50  CA  ARG A  37       7.148  40.524  13.543  1.00  0.81           C  
ATOM     51  C   ARG A  37       8.466  39.952  13.084  1.00  0.81           C  
ATOM     52  O   ARG A  37       8.822  40.018  11.912  1.00  0.81           O  
ATOM     53  CB  ARG A  37       6.043  39.479  13.279  1.00  0.81           C  
ATOM     54  CG  ARG A  37       4.761  39.780  14.065  1.00  0.81           C  
ATOM     55  CD  ARG A  37       3.631  38.766  13.911  1.00  0.81           C  
ATOM     56  NE  ARG A  37       4.091  37.543  14.611  1.00  0.81           N  
ATOM     57  CZ  ARG A  37       3.463  36.369  14.593  1.00  0.81           C  
ATOM     58  NH1 ARG A  37       2.337  36.215  13.912  1.00  0.81           N  
ATOM     59  NH2 ARG A  37       3.933  35.397  15.366  1.00  0.81           N  
ATOM     60  N   ILE A  38       9.223  39.379  14.037  1.00  0.87           N  
ATOM     61  CA  ILE A  38      10.533  38.841  13.762  1.00  0.87           C  
ATOM     62  C   ILE A  38      10.628  37.459  14.358  1.00  0.87           C  
ATOM     63  O   ILE A  38      10.152  37.191  15.454  1.00  0.87           O  
ATOM     64  CB  ILE A  38      11.664  39.742  14.263  1.00  0.87           C  
ATOM     65  CG1 ILE A  38      13.033  39.299  13.688  1.00  0.87           C  
ATOM     66  CG2 ILE A  38      11.661  39.858  15.806  1.00  0.87           C  
ATOM     67  CD1 ILE A  38      14.169  40.293  13.954  1.00  0.87           C  
ATOM     68  N   TRP A  39      11.237  36.531  13.605  1.00  0.85           N  
ATOM     69  CA  TRP A  39      11.597  35.243  14.135  1.00  0.85           C  
ATOM     70  C   TRP A  39      12.844  34.805  13.394  1.00  0.85           C  
ATOM     71  O   TRP A  39      13.065  35.213  12.259  1.00  0.85           O  
ATOM     72  CB  TRP A  39      10.442  34.206  14.036  1.00  0.85           C  
ATOM     73  CG  TRP A  39       9.914  33.887  12.641  1.00  0.85           C  
ATOM     74  CD1 TRP A  39      10.221  32.815  11.850  1.00  0.85           C  
ATOM     75  CD2 TRP A  39       8.924  34.648  11.938  1.00  0.85           C  
ATOM     76  NE1 TRP A  39       9.481  32.860  10.695  1.00  0.85           N  
ATOM     77  CE2 TRP A  39       8.677  33.961  10.710  1.00  0.85           C  
ATOM     78  CE3 TRP A  39       8.232  35.809  12.247  1.00  0.85           C  
ATOM     79  CZ2 TRP A  39       7.761  34.449   9.803  1.00  0.85           C  
ATOM     80  CZ3 TRP A  39       7.296  36.288  11.328  1.00  0.85           C  
ATOM     81  CH2 TRP A  39       7.068  35.617  10.116  1.00  0.85           C  
ATOM     82  N   ASP A  40      13.734  34.017  14.034  1.00  0.87           N  
ATOM     83  CA  ASP A  40      14.952  33.546  13.392  1.00  0.87           C  
ATOM     84  C   ASP A  40      14.692  32.370  12.450  1.00  0.87           C  
ATOM     85  O   ASP A  40      13.582  31.868  12.315  1.00  0.87           O  
ATOM     86  CB  ASP A  40      16.160  33.358  14.371  1.00  0.87           C  
ATOM     87  CG  ASP A  40      16.074  32.238  15.402  1.00  0.87           C  
ATOM     88  OD1 ASP A  40      15.326  31.254  15.182  1.00  0.87           O  
ATOM     89  OD2 ASP A  40      16.824  32.317  16.414  1.00  0.87           O  
ATOM     90  N   VAL A  41      15.736  31.896  11.743  1.00  0.85           N  
ATOM     91  CA  VAL A  41      15.663  30.697  10.909  1.00  0.85           C  
ATOM     92  C   VAL A  41      15.302  29.412  11.635  1.00  0.85           C  
ATOM     93  O   VAL A  41      14.849  28.448  11.015  1.00  0.85           O  
ATOM     94  CB  VAL A  41      16.896  30.472  10.040  1.00  0.85           C  
ATOM     95  CG1 VAL A  41      16.991  31.615   9.013  1.00  0.85           C  
ATOM     96  CG2 VAL A  41      18.151  30.390  10.920  1.00  0.85           C  
ATOM     97  N   ASN A  42      15.437  29.371  12.970  1.00  0.83           N  
ATOM     98  CA  ASN A  42      15.100  28.212  13.757  1.00  0.83           C  
ATOM     99  C   ASN A  42      13.761  28.411  14.446  1.00  0.83           C  
ATOM    100  O   ASN A  42      13.386  27.606  15.293  1.00  0.83           O  
ATOM    101  CB  ASN A  42      16.197  27.964  14.814  1.00  0.83           C  
ATOM    102  CG  ASN A  42      17.468  27.539  14.104  1.00  0.83           C  
ATOM    103  OD1 ASN A  42      17.479  26.625  13.266  1.00  0.83           O  
ATOM    104  ND2 ASN A  42      18.608  28.168  14.441  1.00  0.83           N  
ATOM    105  N   GLN A  43      13.014  29.482  14.097  1.00  0.80           N  
ATOM    106  CA  GLN A  43      11.654  29.757  14.531  1.00  0.80           C  
ATOM    107  C   GLN A  43      11.585  30.376  15.918  1.00  0.80           C  
ATOM    108  O   GLN A  43      10.525  30.424  16.537  1.00  0.80           O  
ATOM    109  CB  GLN A  43      10.670  28.553  14.421  1.00  0.80           C  
ATOM    110  CG  GLN A  43      10.643  27.845  13.045  1.00  0.80           C  
ATOM    111  CD  GLN A  43      10.220  28.781  11.918  1.00  0.80           C  
ATOM    112  OE1 GLN A  43       9.327  29.627  12.061  1.00  0.80           O  
ATOM    113  NE2 GLN A  43      10.851  28.637  10.735  1.00  0.80           N  
ATOM    114  N   LYS A  44      12.707  30.900  16.459  1.00  0.84           N  
ATOM    115  CA  LYS A  44      12.670  31.537  17.759  1.00  0.84           C  
ATOM    116  C   LYS A  44      12.129  32.943  17.673  1.00  0.84           C  
ATOM    117  O   LYS A  44      12.412  33.685  16.739  1.00  0.84           O  
ATOM    118  CB  LYS A  44      14.050  31.638  18.427  1.00  0.84           C  
ATOM    119  CG  LYS A  44      14.661  30.281  18.758  1.00  0.84           C  
ATOM    120  CD  LYS A  44      16.008  30.467  19.465  1.00  0.84           C  
ATOM    121  CE  LYS A  44      16.658  29.171  19.914  1.00  0.84           C  
ATOM    122  NZ  LYS A  44      16.974  28.388  18.718  1.00  0.84           N  
ATOM    123  N   ILE A  45      11.361  33.331  18.700  1.00  0.85           N  
ATOM    124  CA  ILE A  45      10.709  34.610  18.834  1.00  0.85           C  
ATOM    125  C   ILE A  45      11.428  35.387  19.930  1.00  0.85           C  
ATOM    126  O   ILE A  45      12.010  34.803  20.837  1.00  0.85           O  
ATOM    127  CB  ILE A  45       9.255  34.379  19.233  1.00  0.85           C  
ATOM    128  CG1 ILE A  45       8.434  33.762  18.082  1.00  0.85           C  
ATOM    129  CG2 ILE A  45       8.584  35.691  19.657  1.00  0.85           C  
ATOM    130  CD1 ILE A  45       6.973  33.513  18.482  1.00  0.85           C  
ATOM    131  N   PHE A  46      11.407  36.738  19.876  1.00  0.87           N  
ATOM    132  CA  PHE A  46      11.932  37.612  20.909  1.00  0.87           C  
ATOM    133  C   PHE A  46      10.939  37.823  22.043  1.00  0.87           C  
ATOM    134  O   PHE A  46       9.765  38.097  21.821  1.00  0.87           O  
ATOM    135  CB  PHE A  46      12.269  39.005  20.324  1.00  0.87           C  
ATOM    136  CG  PHE A  46      13.465  39.007  19.401  1.00  0.87           C  
ATOM    137  CD1 PHE A  46      14.158  37.859  18.958  1.00  0.87           C  
ATOM    138  CD2 PHE A  46      13.915  40.259  18.962  1.00  0.87           C  
ATOM    139  CE1 PHE A  46      15.241  37.971  18.079  1.00  0.87           C  
ATOM    140  CE2 PHE A  46      15.018  40.377  18.110  1.00  0.87           C  
ATOM    141  CZ  PHE A  46      15.679  39.230  17.662  1.00  0.87           C  
ATOM    142  N   TYR A  47      11.409  37.733  23.299  1.00  0.84           N  
ATOM    143  CA  TYR A  47      10.599  38.076  24.445  1.00  0.84           C  
ATOM    144  C   TYR A  47      11.498  38.635  25.531  1.00  0.84           C  
ATOM    145  O   TYR A  47      12.712  38.460  25.493  1.00  0.84           O  
ATOM    146  CB  TYR A  47       9.695  36.900  24.916  1.00  0.84           C  
ATOM    147  CG  TYR A  47      10.410  35.736  25.554  1.00  0.84           C  
ATOM    148  CD1 TYR A  47      10.962  34.686  24.799  1.00  0.84           C  
ATOM    149  CD2 TYR A  47      10.504  35.684  26.953  1.00  0.84           C  
ATOM    150  CE1 TYR A  47      11.628  33.628  25.437  1.00  0.84           C  
ATOM    151  CE2 TYR A  47      11.168  34.635  27.591  1.00  0.84           C  
ATOM    152  CZ  TYR A  47      11.754  33.627  26.829  1.00  0.84           C  
ATOM    153  OH  TYR A  47      12.602  32.706  27.478  1.00  0.84           O  
ATOM    154  N   LEU A  48      10.945  39.367  26.519  1.00  0.82           N  
ATOM    155  CA  LEU A  48      11.751  39.874  27.614  1.00  0.82           C  
ATOM    156  C   LEU A  48      11.869  38.909  28.781  1.00  0.82           C  
ATOM    157  O   LEU A  48      10.921  38.257  29.203  1.00  0.82           O  
ATOM    158  CB  LEU A  48      11.231  41.214  28.172  1.00  0.82           C  
ATOM    159  CG  LEU A  48      11.384  42.412  27.220  1.00  0.82           C  
ATOM    160  CD1 LEU A  48      10.689  43.618  27.856  1.00  0.82           C  
ATOM    161  CD2 LEU A  48      12.845  42.762  26.893  1.00  0.82           C  
ATOM    162  N   ARG A  49      13.078  38.830  29.367  1.00  0.73           N  
ATOM    163  CA  ARG A  49      13.303  38.140  30.617  1.00  0.73           C  
ATOM    164  C   ARG A  49      14.239  38.989  31.467  1.00  0.73           C  
ATOM    165  O   ARG A  49      15.360  39.259  31.062  1.00  0.73           O  
ATOM    166  CB  ARG A  49      13.927  36.756  30.329  1.00  0.73           C  
ATOM    167  CG  ARG A  49      13.753  35.740  31.471  1.00  0.73           C  
ATOM    168  CD  ARG A  49      14.161  34.313  31.084  1.00  0.73           C  
ATOM    169  NE  ARG A  49      15.654  34.231  31.208  1.00  0.73           N  
ATOM    170  CZ  ARG A  49      16.477  33.921  30.204  1.00  0.73           C  
ATOM    171  NH1 ARG A  49      16.038  33.716  28.972  1.00  0.73           N  
ATOM    172  NH2 ARG A  49      17.786  33.770  30.405  1.00  0.73           N  
ATOM    173  N   ASN A  50      13.801  39.484  32.653  1.00  0.72           N  
ATOM    174  CA  ASN A  50      14.602  40.369  33.506  1.00  0.72           C  
ATOM    175  C   ASN A  50      15.048  41.668  32.828  1.00  0.72           C  
ATOM    176  O   ASN A  50      16.142  42.175  33.053  1.00  0.72           O  
ATOM    177  CB  ASN A  50      15.792  39.611  34.160  1.00  0.72           C  
ATOM    178  CG  ASN A  50      15.249  38.485  35.024  1.00  0.72           C  
ATOM    179  OD1 ASN A  50      15.495  37.297  34.779  1.00  0.72           O  
ATOM    180  ND2 ASN A  50      14.469  38.845  36.067  1.00  0.72           N  
ATOM    181  N   ASN A  51      14.175  42.233  31.968  1.00  0.77           N  
ATOM    182  CA  ASN A  51      14.451  43.370  31.104  1.00  0.77           C  
ATOM    183  C   ASN A  51      15.540  43.146  30.056  1.00  0.77           C  
ATOM    184  O   ASN A  51      16.082  44.094  29.498  1.00  0.77           O  
ATOM    185  CB  ASN A  51      14.646  44.687  31.904  1.00  0.77           C  
ATOM    186  CG  ASN A  51      13.392  45.529  31.766  1.00  0.77           C  
ATOM    187  OD1 ASN A  51      12.309  45.124  32.213  1.00  0.77           O  
ATOM    188  ND2 ASN A  51      13.494  46.700  31.108  1.00  0.77           N  
ATOM    189  N   GLN A  52      15.823  41.875  29.712  1.00  0.78           N  
ATOM    190  CA  GLN A  52      16.797  41.492  28.718  1.00  0.78           C  
ATOM    191  C   GLN A  52      16.029  40.820  27.607  1.00  0.78           C  
ATOM    192  O   GLN A  52      15.091  40.074  27.858  1.00  0.78           O  
ATOM    193  CB  GLN A  52      17.817  40.456  29.263  1.00  0.78           C  
ATOM    194  CG  GLN A  52      18.399  40.777  30.658  1.00  0.78           C  
ATOM    195  CD  GLN A  52      19.089  42.132  30.701  1.00  0.78           C  
ATOM    196  OE1 GLN A  52      20.021  42.399  29.929  1.00  0.78           O  
ATOM    197  NE2 GLN A  52      18.661  43.016  31.625  1.00  0.78           N  
ATOM    198  N   LEU A  53      16.397  41.073  26.343  1.00  0.86           N  
ATOM    199  CA  LEU A  53      15.709  40.496  25.210  1.00  0.86           C  
ATOM    200  C   LEU A  53      16.294  39.128  24.923  1.00  0.86           C  
ATOM    201  O   LEU A  53      17.497  38.992  24.733  1.00  0.86           O  
ATOM    202  CB  LEU A  53      15.895  41.428  23.993  1.00  0.86           C  
ATOM    203  CG  LEU A  53      14.818  41.345  22.897  1.00  0.86           C  
ATOM    204  CD1 LEU A  53      13.428  41.763  23.403  1.00  0.86           C  
ATOM    205  CD2 LEU A  53      15.243  42.266  21.746  1.00  0.86           C  
ATOM    206  N   VAL A  54      15.468  38.070  24.906  1.00  0.88           N  
ATOM    207  CA  VAL A  54      15.945  36.713  24.727  1.00  0.88           C  
ATOM    208  C   VAL A  54      15.172  36.094  23.594  1.00  0.88           C  
ATOM    209  O   VAL A  54      14.085  36.542  23.249  1.00  0.88           O  
ATOM    210  CB  VAL A  54      15.838  35.855  25.991  1.00  0.88           C  
ATOM    211  CG1 VAL A  54      16.713  36.490  27.088  1.00  0.88           C  
ATOM    212  CG2 VAL A  54      14.382  35.730  26.471  1.00  0.88           C  
ATOM    213  N   ALA A  55      15.751  35.057  22.957  1.00  0.91           N  
ATOM    214  CA  ALA A  55      15.097  34.361  21.872  1.00  0.91           C  
ATOM    215  C   ALA A  55      14.699  32.967  22.316  1.00  0.91           C  
ATOM    216  O   ALA A  55      15.502  32.198  22.835  1.00  0.91           O  
ATOM    217  CB  ALA A  55      16.002  34.278  20.632  1.00  0.91           C  
ATOM    218  N   GLY A  56      13.422  32.597  22.110  1.00  0.87           N  
ATOM    219  CA  GLY A  56      12.958  31.285  22.524  1.00  0.87           C  
ATOM    220  C   GLY A  56      11.675  30.913  21.852  1.00  0.87           C  
ATOM    221  O   GLY A  56      11.194  31.581  20.944  1.00  0.87           O  
ATOM    222  N   TYR A  57      11.082  29.799  22.303  1.00  0.82           N  
ATOM    223  CA  TYR A  57       9.876  29.255  21.714  1.00  0.82           C  
ATOM    224  C   TYR A  57       8.736  29.491  22.678  1.00  0.82           C  
ATOM    225  O   TYR A  57       8.700  28.948  23.776  1.00  0.82           O  
ATOM    226  CB  TYR A  57       9.974  27.728  21.461  1.00  0.82           C  
ATOM    227  CG  TYR A  57      11.121  27.434  20.540  1.00  0.82           C  
ATOM    228  CD1 TYR A  57      11.048  27.704  19.164  1.00  0.82           C  
ATOM    229  CD2 TYR A  57      12.316  26.929  21.073  1.00  0.82           C  
ATOM    230  CE1 TYR A  57      12.166  27.507  18.342  1.00  0.82           C  
ATOM    231  CE2 TYR A  57      13.425  26.720  20.259  1.00  0.82           C  
ATOM    232  CZ  TYR A  57      13.356  27.024  18.904  1.00  0.82           C  
ATOM    233  OH  TYR A  57      14.554  26.819  18.183  1.00  0.82           O  
ATOM    234  N   LEU A  58       7.756  30.320  22.284  1.00  0.75           N  
ATOM    235  CA  LEU A  58       6.627  30.617  23.134  1.00  0.75           C  
ATOM    236  C   LEU A  58       5.446  29.766  22.717  1.00  0.75           C  
ATOM    237  O   LEU A  58       5.143  29.633  21.535  1.00  0.75           O  
ATOM    238  CB  LEU A  58       6.243  32.106  23.042  1.00  0.75           C  
ATOM    239  CG  LEU A  58       7.331  33.080  23.531  1.00  0.75           C  
ATOM    240  CD1 LEU A  58       6.913  34.512  23.180  1.00  0.75           C  
ATOM    241  CD2 LEU A  58       7.587  32.948  25.042  1.00  0.75           C  
ATOM    242  N   GLN A  59       4.743  29.155  23.689  1.00  0.72           N  
ATOM    243  CA  GLN A  59       3.614  28.296  23.407  1.00  0.72           C  
ATOM    244  C   GLN A  59       2.509  28.533  24.412  1.00  0.72           C  
ATOM    245  O   GLN A  59       2.741  28.840  25.581  1.00  0.72           O  
ATOM    246  CB  GLN A  59       3.993  26.797  23.407  1.00  0.72           C  
ATOM    247  CG  GLN A  59       4.629  26.358  22.070  1.00  0.72           C  
ATOM    248  CD  GLN A  59       4.821  24.850  22.031  1.00  0.72           C  
ATOM    249  OE1 GLN A  59       3.922  24.083  22.416  1.00  0.72           O  
ATOM    250  NE2 GLN A  59       5.983  24.371  21.553  1.00  0.72           N  
ATOM    251  N   GLY A  60       1.251  28.417  23.933  1.00  0.78           N  
ATOM    252  CA  GLY A  60       0.029  28.614  24.704  1.00  0.78           C  
ATOM    253  C   GLY A  60      -0.083  29.953  25.411  1.00  0.78           C  
ATOM    254  O   GLY A  60       0.024  30.957  24.719  1.00  0.78           O  
ATOM    255  N   PRO A  61      -0.314  30.095  26.715  1.00  0.79           N  
ATOM    256  CA  PRO A  61      -0.489  31.391  27.386  1.00  0.79           C  
ATOM    257  C   PRO A  61       0.688  32.345  27.250  1.00  0.79           C  
ATOM    258  O   PRO A  61       0.480  33.558  27.247  1.00  0.79           O  
ATOM    259  CB  PRO A  61      -0.717  31.010  28.858  1.00  0.79           C  
ATOM    260  CG  PRO A  61       0.011  29.670  28.990  1.00  0.79           C  
ATOM    261  CD  PRO A  61      -0.324  28.990  27.669  1.00  0.79           C  
ATOM    262  N   ASN A  62       1.916  31.811  27.120  1.00  0.76           N  
ATOM    263  CA  ASN A  62       3.142  32.571  27.018  1.00  0.76           C  
ATOM    264  C   ASN A  62       3.362  33.087  25.600  1.00  0.76           C  
ATOM    265  O   ASN A  62       4.292  33.845  25.368  1.00  0.76           O  
ATOM    266  CB  ASN A  62       4.383  31.737  27.454  1.00  0.76           C  
ATOM    267  CG  ASN A  62       4.501  31.654  28.972  1.00  0.76           C  
ATOM    268  OD1 ASN A  62       3.508  31.648  29.717  1.00  0.76           O  
ATOM    269  ND2 ASN A  62       5.748  31.588  29.486  1.00  0.76           N  
ATOM    270  N   THR A  63       2.502  32.776  24.603  1.00  0.77           N  
ATOM    271  CA  THR A  63       2.591  33.396  23.268  1.00  0.77           C  
ATOM    272  C   THR A  63       2.302  34.880  23.301  1.00  0.77           C  
ATOM    273  O   THR A  63       2.728  35.639  22.435  1.00  0.77           O  
ATOM    274  CB  THR A  63       1.688  32.794  22.198  1.00  0.77           C  
ATOM    275  OG1 THR A  63       0.311  32.874  22.543  1.00  0.77           O  
ATOM    276  CG2 THR A  63       2.032  31.314  22.047  1.00  0.77           C  
ATOM    277  N   LYS A  64       1.624  35.340  24.366  1.00  0.72           N  
ATOM    278  CA  LYS A  64       1.334  36.731  24.632  1.00  0.72           C  
ATOM    279  C   LYS A  64       2.552  37.562  25.022  1.00  0.72           C  
ATOM    280  O   LYS A  64       2.463  38.784  25.107  1.00  0.72           O  
ATOM    281  CB  LYS A  64       0.288  36.847  25.760  1.00  0.72           C  
ATOM    282  CG  LYS A  64      -1.065  36.214  25.407  1.00  0.72           C  
ATOM    283  CD  LYS A  64      -2.067  36.356  26.563  1.00  0.72           C  
ATOM    284  CE  LYS A  64      -3.429  35.740  26.241  1.00  0.72           C  
ATOM    285  NZ  LYS A  64      -4.342  35.882  27.397  1.00  0.72           N  
ATOM    286  N   LEU A  65       3.716  36.922  25.264  1.00  0.77           N  
ATOM    287  CA  LEU A  65       4.963  37.582  25.612  1.00  0.77           C  
ATOM    288  C   LEU A  65       5.779  37.916  24.372  1.00  0.77           C  
ATOM    289  O   LEU A  65       6.873  38.464  24.485  1.00  0.77           O  
ATOM    290  CB  LEU A  65       5.844  36.628  26.462  1.00  0.77           C  
ATOM    291  CG  LEU A  65       5.683  36.706  27.991  1.00  0.77           C  
ATOM    292  CD1 LEU A  65       4.229  36.824  28.466  1.00  0.77           C  
ATOM    293  CD2 LEU A  65       6.368  35.479  28.613  1.00  0.77           C  
ATOM    294  N   GLU A  66       5.279  37.586  23.161  1.00  0.78           N  
ATOM    295  CA  GLU A  66       5.914  37.918  21.893  1.00  0.78           C  
ATOM    296  C   GLU A  66       6.133  39.409  21.721  1.00  0.78           C  
ATOM    297  O   GLU A  66       5.198  40.207  21.730  1.00  0.78           O  
ATOM    298  CB  GLU A  66       5.085  37.402  20.674  1.00  0.78           C  
ATOM    299  CG  GLU A  66       5.674  37.725  19.268  1.00  0.78           C  
ATOM    300  CD  GLU A  66       5.064  37.073  18.027  1.00  0.78           C  
ATOM    301  OE1 GLU A  66       4.233  36.138  18.111  1.00  0.78           O  
ATOM    302  OE2 GLU A  66       5.465  37.496  16.903  1.00  0.78           O  
ATOM    303  N   GLU A  67       7.401  39.814  21.523  1.00  0.82           N  
ATOM    304  CA  GLU A  67       7.724  41.199  21.296  1.00  0.82           C  
ATOM    305  C   GLU A  67       7.685  41.492  19.817  1.00  0.82           C  
ATOM    306  O   GLU A  67       8.367  40.882  18.992  1.00  0.82           O  
ATOM    307  CB  GLU A  67       9.108  41.589  21.860  1.00  0.82           C  
ATOM    308  CG  GLU A  67       9.193  41.452  23.401  1.00  0.82           C  
ATOM    309  CD  GLU A  67       8.372  42.466  24.197  1.00  0.82           C  
ATOM    310  OE1 GLU A  67       7.724  43.351  23.589  1.00  0.82           O  
ATOM    311  OE2 GLU A  67       8.425  42.363  25.454  1.00  0.82           O  
ATOM    312  N   LYS A  68       6.849  42.474  19.445  1.00  0.85           N  
ATOM    313  CA  LYS A  68       6.854  43.040  18.119  1.00  0.85           C  
ATOM    314  C   LYS A  68       7.973  44.057  18.039  1.00  0.85           C  
ATOM    315  O   LYS A  68       8.370  44.645  19.040  1.00  0.85           O  
ATOM    316  CB  LYS A  68       5.494  43.694  17.753  1.00  0.85           C  
ATOM    317  CG  LYS A  68       4.869  43.095  16.484  1.00  0.85           C  
ATOM    318  CD  LYS A  68       3.770  42.051  16.759  1.00  0.85           C  
ATOM    319  CE  LYS A  68       2.473  42.572  17.389  1.00  0.85           C  
ATOM    320  NZ  LYS A  68       1.978  43.695  16.582  1.00  0.85           N  
ATOM    321  N   ILE A  69       8.516  44.284  16.835  1.00  0.89           N  
ATOM    322  CA  ILE A  69       9.592  45.234  16.653  1.00  0.89           C  
ATOM    323  C   ILE A  69       9.005  46.467  16.019  1.00  0.89           C  
ATOM    324  O   ILE A  69       8.381  46.412  14.965  1.00  0.89           O  
ATOM    325  CB  ILE A  69      10.732  44.695  15.795  1.00  0.89           C  
ATOM    326  CG1 ILE A  69      11.244  43.340  16.339  1.00  0.89           C  
ATOM    327  CG2 ILE A  69      11.873  45.736  15.711  1.00  0.89           C  
ATOM    328  CD1 ILE A  69      11.675  43.354  17.812  1.00  0.89           C  
ATOM    329  N   ASP A  70       9.210  47.619  16.670  1.00  0.91           N  
ATOM    330  CA  ASP A  70       8.818  48.911  16.173  1.00  0.91           C  
ATOM    331  C   ASP A  70       9.981  49.456  15.347  1.00  0.91           C  
ATOM    332  O   ASP A  70      11.130  49.474  15.780  1.00  0.91           O  
ATOM    333  CB  ASP A  70       8.464  49.865  17.337  1.00  0.91           C  
ATOM    334  CG  ASP A  70       7.319  49.303  18.164  1.00  0.91           C  
ATOM    335  OD1 ASP A  70       6.194  49.157  17.624  1.00  0.91           O  
ATOM    336  OD2 ASP A  70       7.552  49.057  19.379  1.00  0.91           O  
ATOM    337  N   VAL A  71       9.700  49.872  14.099  1.00  0.90           N  
ATOM    338  CA  VAL A  71      10.705  50.246  13.118  1.00  0.90           C  
ATOM    339  C   VAL A  71      10.459  51.653  12.649  1.00  0.90           C  
ATOM    340  O   VAL A  71       9.381  51.978  12.172  1.00  0.90           O  
ATOM    341  CB  VAL A  71      10.652  49.332  11.897  1.00  0.90           C  
ATOM    342  CG1 VAL A  71      11.458  49.861  10.688  1.00  0.90           C  
ATOM    343  CG2 VAL A  71      11.218  47.974  12.324  1.00  0.90           C  
ATOM    344  N   VAL A  72      11.486  52.523  12.715  1.00  0.87           N  
ATOM    345  CA  VAL A  72      11.429  53.819  12.054  1.00  0.87           C  
ATOM    346  C   VAL A  72      12.455  53.763  10.928  1.00  0.87           C  
ATOM    347  O   VAL A  72      13.641  53.575  11.216  1.00  0.87           O  
ATOM    348  CB  VAL A  72      11.660  54.999  12.992  1.00  0.87           C  
ATOM    349  CG1 VAL A  72      11.684  56.333  12.217  1.00  0.87           C  
ATOM    350  CG2 VAL A  72      10.493  55.027  13.996  1.00  0.87           C  
ATOM    351  N   PRO A  73      12.079  53.852   9.643  1.00  0.89           N  
ATOM    352  CA  PRO A  73      13.001  53.682   8.534  1.00  0.89           C  
ATOM    353  C   PRO A  73      13.865  54.911   8.393  1.00  0.89           C  
ATOM    354  O   PRO A  73      13.414  56.021   8.665  1.00  0.89           O  
ATOM    355  CB  PRO A  73      12.102  53.486   7.299  1.00  0.89           C  
ATOM    356  CG  PRO A  73      10.829  54.242   7.669  1.00  0.89           C  
ATOM    357  CD  PRO A  73      10.706  53.968   9.167  1.00  0.89           C  
ATOM    358  N   ILE A  74      15.126  54.705   8.010  1.00  0.82           N  
ATOM    359  CA  ILE A  74      16.069  55.752   7.737  1.00  0.82           C  
ATOM    360  C   ILE A  74      16.537  55.448   6.326  1.00  0.82           C  
ATOM    361  O   ILE A  74      17.177  54.436   6.052  1.00  0.82           O  
ATOM    362  CB  ILE A  74      17.237  55.678   8.712  1.00  0.82           C  
ATOM    363  CG1 ILE A  74      16.842  55.849  10.197  1.00  0.82           C  
ATOM    364  CG2 ILE A  74      18.390  56.616   8.286  1.00  0.82           C  
ATOM    365  CD1 ILE A  74      17.951  55.343  11.130  1.00  0.82           C  
ATOM    366  N   GLU A  75      16.187  56.308   5.359  1.00  0.76           N  
ATOM    367  CA  GLU A  75      16.533  56.070   3.975  1.00  0.76           C  
ATOM    368  C   GLU A  75      18.041  55.981   3.669  1.00  0.76           C  
ATOM    369  O   GLU A  75      18.817  56.812   4.146  1.00  0.76           O  
ATOM    370  CB  GLU A  75      15.813  57.099   3.066  1.00  0.76           C  
ATOM    371  CG  GLU A  75      14.459  56.576   2.514  1.00  0.76           C  
ATOM    372  CD  GLU A  75      13.475  56.116   3.596  1.00  0.76           C  
ATOM    373  OE1 GLU A  75      13.021  56.969   4.408  1.00  0.76           O  
ATOM    374  OE2 GLU A  75      13.159  54.900   3.614  1.00  0.76           O  
ATOM    375  N   PRO A  76      18.526  55.015   2.880  1.00  0.81           N  
ATOM    376  CA  PRO A  76      17.716  54.179   1.997  1.00  0.81           C  
ATOM    377  C   PRO A  76      17.552  52.763   2.532  1.00  0.81           C  
ATOM    378  O   PRO A  76      16.688  52.048   2.037  1.00  0.81           O  
ATOM    379  CB  PRO A  76      18.516  54.189   0.690  1.00  0.81           C  
ATOM    380  CG  PRO A  76      19.970  54.230   1.158  1.00  0.81           C  
ATOM    381  CD  PRO A  76      19.900  55.141   2.385  1.00  0.81           C  
ATOM    382  N   HIS A  77      18.378  52.301   3.489  1.00  0.78           N  
ATOM    383  CA  HIS A  77      18.391  50.902   3.873  1.00  0.78           C  
ATOM    384  C   HIS A  77      18.713  50.692   5.340  1.00  0.78           C  
ATOM    385  O   HIS A  77      19.063  49.594   5.774  1.00  0.78           O  
ATOM    386  CB  HIS A  77      19.374  50.078   2.992  1.00  0.78           C  
ATOM    387  CG  HIS A  77      20.823  50.499   2.954  1.00  0.78           C  
ATOM    388  ND1 HIS A  77      21.347  51.448   3.809  1.00  0.78           N  
ATOM    389  CD2 HIS A  77      21.810  49.991   2.161  1.00  0.78           C  
ATOM    390  CE1 HIS A  77      22.635  51.497   3.530  1.00  0.78           C  
ATOM    391  NE2 HIS A  77      22.963  50.636   2.543  1.00  0.78           N  
ATOM    392  N   THR A  78      18.561  51.731   6.174  1.00  0.83           N  
ATOM    393  CA  THR A  78      18.856  51.653   7.591  1.00  0.83           C  
ATOM    394  C   THR A  78      17.571  51.869   8.352  1.00  0.83           C  
ATOM    395  O   THR A  78      16.530  52.217   7.808  1.00  0.83           O  
ATOM    396  CB  THR A  78      19.959  52.595   8.081  1.00  0.83           C  
ATOM    397  OG1 THR A  78      19.652  53.953   7.905  1.00  0.83           O  
ATOM    398  CG2 THR A  78      21.198  52.433   7.220  1.00  0.83           C  
ATOM    399  N   MET A  79      17.580  51.602   9.663  1.00  0.85           N  
ATOM    400  CA  MET A  79      16.418  51.827  10.481  1.00  0.85           C  
ATOM    401  C   MET A  79      16.809  51.922  11.932  1.00  0.85           C  
ATOM    402  O   MET A  79      17.907  51.555  12.331  1.00  0.85           O  
ATOM    403  CB  MET A  79      15.350  50.725  10.291  1.00  0.85           C  
ATOM    404  CG  MET A  79      15.802  49.281  10.578  1.00  0.85           C  
ATOM    405  SD  MET A  79      14.611  48.027  10.004  1.00  0.85           S  
ATOM    406  CE  MET A  79      14.666  48.439   8.237  1.00  0.85           C  
ATOM    407  N   PHE A  80      15.867  52.441  12.740  1.00  0.89           N  
ATOM    408  CA  PHE A  80      15.894  52.392  14.185  1.00  0.89           C  
ATOM    409  C   PHE A  80      14.958  51.273  14.617  1.00  0.89           C  
ATOM    410  O   PHE A  80      13.873  51.126  14.068  1.00  0.89           O  
ATOM    411  CB  PHE A  80      15.379  53.723  14.805  1.00  0.89           C  
ATOM    412  CG  PHE A  80      16.324  54.874  14.586  1.00  0.89           C  
ATOM    413  CD1 PHE A  80      17.672  54.749  14.945  1.00  0.89           C  
ATOM    414  CD2 PHE A  80      15.872  56.110  14.088  1.00  0.89           C  
ATOM    415  CE1 PHE A  80      18.561  55.819  14.802  1.00  0.89           C  
ATOM    416  CE2 PHE A  80      16.757  57.190  13.946  1.00  0.89           C  
ATOM    417  CZ  PHE A  80      18.105  57.042  14.302  1.00  0.89           C  
ATOM    418  N   LEU A  81      15.380  50.460  15.613  1.00  0.89           N  
ATOM    419  CA  LEU A  81      14.645  49.291  16.068  1.00  0.89           C  
ATOM    420  C   LEU A  81      14.280  49.462  17.532  1.00  0.89           C  
ATOM    421  O   LEU A  81      15.122  49.773  18.368  1.00  0.89           O  
ATOM    422  CB  LEU A  81      15.501  47.997  15.991  1.00  0.89           C  
ATOM    423  CG  LEU A  81      16.052  47.643  14.598  1.00  0.89           C  
ATOM    424  CD1 LEU A  81      17.141  46.570  14.732  1.00  0.89           C  
ATOM    425  CD2 LEU A  81      14.946  47.171  13.646  1.00  0.89           C  
ATOM    426  N   GLY A  82      13.001  49.238  17.884  1.00  0.92           N  
ATOM    427  CA  GLY A  82      12.571  49.281  19.269  1.00  0.92           C  
ATOM    428  C   GLY A  82      11.501  48.280  19.570  1.00  0.92           C  
ATOM    429  O   GLY A  82      11.115  47.484  18.725  1.00  0.92           O  
ATOM    430  N   ILE A  83      11.019  48.320  20.820  1.00  0.90           N  
ATOM    431  CA  ILE A  83       9.950  47.492  21.344  1.00  0.90           C  
ATOM    432  C   ILE A  83       9.072  48.378  22.211  1.00  0.90           C  
ATOM    433  O   ILE A  83       9.413  49.521  22.533  1.00  0.90           O  
ATOM    434  CB  ILE A  83      10.425  46.289  22.176  1.00  0.90           C  
ATOM    435  CG1 ILE A  83      11.225  46.709  23.435  1.00  0.90           C  
ATOM    436  CG2 ILE A  83      11.213  45.337  21.251  1.00  0.90           C  
ATOM    437  CD1 ILE A  83      11.637  45.533  24.326  1.00  0.90           C  
ATOM    438  N   HIS A  84       7.899  47.852  22.607  1.00  0.84           N  
ATOM    439  CA  HIS A  84       6.940  48.471  23.506  1.00  0.84           C  
ATOM    440  C   HIS A  84       6.306  49.744  22.967  1.00  0.84           C  
ATOM    441  O   HIS A  84       5.953  50.643  23.719  1.00  0.84           O  
ATOM    442  CB  HIS A  84       7.501  48.710  24.951  1.00  0.84           C  
ATOM    443  CG  HIS A  84       7.785  47.460  25.722  1.00  0.84           C  
ATOM    444  ND1 HIS A  84       7.446  46.278  25.137  1.00  0.84           N  
ATOM    445  CD2 HIS A  84       8.317  47.240  26.961  1.00  0.84           C  
ATOM    446  CE1 HIS A  84       7.779  45.337  25.993  1.00  0.84           C  
ATOM    447  NE2 HIS A  84       8.309  45.871  27.117  1.00  0.84           N  
ATOM    448  N   GLY A  85       6.096  49.840  21.636  1.00  0.89           N  
ATOM    449  CA  GLY A  85       5.618  51.051  20.980  1.00  0.89           C  
ATOM    450  C   GLY A  85       6.722  52.054  20.814  1.00  0.89           C  
ATOM    451  O   GLY A  85       6.501  53.257  20.923  1.00  0.89           O  
ATOM    452  N   GLY A  86       7.962  51.574  20.594  1.00  0.89           N  
ATOM    453  CA  GLY A  86       9.144  52.418  20.465  1.00  0.89           C  
ATOM    454  C   GLY A  86       9.577  53.113  21.728  1.00  0.89           C  
ATOM    455  O   GLY A  86      10.191  54.176  21.669  1.00  0.89           O  
ATOM    456  N   LYS A  87       9.256  52.540  22.900  1.00  0.86           N  
ATOM    457  CA  LYS A  87       9.601  53.076  24.211  1.00  0.86           C  
ATOM    458  C   LYS A  87      10.960  52.601  24.688  1.00  0.86           C  
ATOM    459  O   LYS A  87      11.554  53.179  25.598  1.00  0.86           O  
ATOM    460  CB  LYS A  87       8.562  52.607  25.265  1.00  0.86           C  
ATOM    461  CG  LYS A  87       7.430  53.610  25.553  1.00  0.86           C  
ATOM    462  CD  LYS A  87       6.516  53.910  24.350  1.00  0.86           C  
ATOM    463  CE  LYS A  87       5.315  54.805  24.651  1.00  0.86           C  
ATOM    464  NZ  LYS A  87       4.498  54.150  25.690  1.00  0.86           N  
ATOM    465  N   LEU A  88      11.476  51.518  24.093  1.00  0.88           N  
ATOM    466  CA  LEU A  88      12.794  51.014  24.391  1.00  0.88           C  
ATOM    467  C   LEU A  88      13.426  50.697  23.062  1.00  0.88           C  
ATOM    468  O   LEU A  88      12.794  50.076  22.212  1.00  0.88           O  
ATOM    469  CB  LEU A  88      12.773  49.701  25.220  1.00  0.88           C  
ATOM    470  CG  LEU A  88      12.175  49.787  26.637  1.00  0.88           C  
ATOM    471  CD1 LEU A  88      12.008  48.394  27.260  1.00  0.88           C  
ATOM    472  CD2 LEU A  88      13.042  50.660  27.539  1.00  0.88           C  
ATOM    473  N   CYS A  89      14.682  51.120  22.838  1.00  0.92           N  
ATOM    474  CA  CYS A  89      15.324  50.984  21.543  1.00  0.92           C  
ATOM    475  C   CYS A  89      16.630  50.231  21.649  1.00  0.92           C  
ATOM    476  O   CYS A  89      17.366  50.344  22.628  1.00  0.92           O  
ATOM    477  CB  CYS A  89      15.551  52.341  20.837  1.00  0.92           C  
ATOM    478  SG  CYS A  89      13.973  53.133  20.408  1.00  0.92           S  
ATOM    479  N   LEU A  90      16.920  49.401  20.626  1.00  0.88           N  
ATOM    480  CA  LEU A  90      18.142  48.626  20.517  1.00  0.88           C  
ATOM    481  C   LEU A  90      19.312  49.472  20.064  1.00  0.88           C  
ATOM    482  O   LEU A  90      19.191  50.299  19.168  1.00  0.88           O  
ATOM    483  CB  LEU A  90      18.010  47.466  19.494  1.00  0.88           C  
ATOM    484  CG  LEU A  90      17.062  46.322  19.897  1.00  0.88           C  
ATOM    485  CD1 LEU A  90      17.012  45.272  18.775  1.00  0.88           C  
ATOM    486  CD2 LEU A  90      17.499  45.655  21.208  1.00  0.88           C  
ATOM    487  N   ALA A  91      20.491  49.236  20.660  1.00  0.90           N  
ATOM    488  CA  ALA A  91      21.686  49.965  20.339  1.00  0.90           C  
ATOM    489  C   ALA A  91      22.914  49.092  20.476  1.00  0.90           C  
ATOM    490  O   ALA A  91      22.907  48.061  21.142  1.00  0.90           O  
ATOM    491  CB  ALA A  91      21.828  51.157  21.297  1.00  0.90           C  
ATOM    492  N   CYS A  92      24.019  49.508  19.836  1.00  0.89           N  
ATOM    493  CA  CYS A  92      25.323  48.906  20.021  1.00  0.89           C  
ATOM    494  C   CYS A  92      26.161  49.791  20.928  1.00  0.89           C  
ATOM    495  O   CYS A  92      26.352  50.974  20.667  1.00  0.89           O  
ATOM    496  CB  CYS A  92      26.067  48.737  18.673  1.00  0.89           C  
ATOM    497  SG  CYS A  92      27.703  47.941  18.867  1.00  0.89           S  
ATOM    498  N   VAL A  93      26.701  49.211  22.018  1.00  0.82           N  
ATOM    499  CA  VAL A  93      27.548  49.921  22.956  1.00  0.82           C  
ATOM    500  C   VAL A  93      28.866  49.194  23.129  1.00  0.82           C  
ATOM    501  O   VAL A  93      28.953  47.970  23.107  1.00  0.82           O  
ATOM    502  CB  VAL A  93      26.897  50.155  24.319  1.00  0.82           C  
ATOM    503  CG1 VAL A  93      25.753  51.172  24.134  1.00  0.82           C  
ATOM    504  CG2 VAL A  93      26.388  48.837  24.938  1.00  0.82           C  
ATOM    505  N   LYS A  94      29.958  49.968  23.291  1.00  0.74           N  
ATOM    506  CA  LYS A  94      31.284  49.426  23.505  1.00  0.74           C  
ATOM    507  C   LYS A  94      31.710  49.685  24.939  1.00  0.74           C  
ATOM    508  O   LYS A  94      32.009  50.807  25.327  1.00  0.74           O  
ATOM    509  CB  LYS A  94      32.291  50.039  22.510  1.00  0.74           C  
ATOM    510  CG  LYS A  94      32.090  49.454  21.104  1.00  0.74           C  
ATOM    511  CD  LYS A  94      32.677  50.287  19.957  1.00  0.74           C  
ATOM    512  CE  LYS A  94      31.852  51.549  19.688  1.00  0.74           C  
ATOM    513  NZ  LYS A  94      32.428  52.327  18.571  1.00  0.74           N  
ATOM    514  N   SER A  95      31.719  48.619  25.761  1.00  0.76           N  
ATOM    515  CA  SER A  95      32.067  48.656  27.170  1.00  0.76           C  
ATOM    516  C   SER A  95      33.502  48.197  27.298  1.00  0.76           C  
ATOM    517  O   SER A  95      33.783  47.005  27.394  1.00  0.76           O  
ATOM    518  CB  SER A  95      31.152  47.725  28.014  1.00  0.76           C  
ATOM    519  OG  SER A  95      31.373  47.868  29.421  1.00  0.76           O  
ATOM    520  N   GLY A  96      34.469  49.141  27.257  1.00  0.74           N  
ATOM    521  CA  GLY A  96      35.897  48.825  27.291  1.00  0.74           C  
ATOM    522  C   GLY A  96      36.333  48.102  26.044  1.00  0.74           C  
ATOM    523  O   GLY A  96      36.445  48.711  24.985  1.00  0.74           O  
ATOM    524  N   ASP A  97      36.537  46.776  26.159  1.00  0.62           N  
ATOM    525  CA  ASP A  97      36.959  45.927  25.067  1.00  0.62           C  
ATOM    526  C   ASP A  97      35.776  45.178  24.440  1.00  0.62           C  
ATOM    527  O   ASP A  97      35.915  44.515  23.410  1.00  0.62           O  
ATOM    528  CB  ASP A  97      37.996  44.898  25.592  1.00  0.62           C  
ATOM    529  CG  ASP A  97      39.263  45.590  26.075  1.00  0.62           C  
ATOM    530  OD1 ASP A  97      39.659  46.615  25.466  1.00  0.62           O  
ATOM    531  OD2 ASP A  97      39.856  45.082  27.062  1.00  0.62           O  
ATOM    532  N   GLU A  98      34.550  45.287  25.006  1.00  0.70           N  
ATOM    533  CA  GLU A  98      33.428  44.471  24.575  1.00  0.70           C  
ATOM    534  C   GLU A  98      32.357  45.237  23.837  1.00  0.70           C  
ATOM    535  O   GLU A  98      31.959  46.334  24.210  1.00  0.70           O  
ATOM    536  CB  GLU A  98      32.711  43.761  25.734  1.00  0.70           C  
ATOM    537  CG  GLU A  98      33.650  42.853  26.549  1.00  0.70           C  
ATOM    538  CD  GLU A  98      32.884  41.771  27.310  1.00  0.70           C  
ATOM    539  OE1 GLU A  98      31.630  41.692  27.170  1.00  0.70           O  
ATOM    540  OE2 GLU A  98      33.556  40.973  28.006  1.00  0.70           O  
ATOM    541  N   ILE A  99      31.826  44.629  22.762  1.00  0.82           N  
ATOM    542  CA  ILE A  99      30.832  45.202  21.885  1.00  0.82           C  
ATOM    543  C   ILE A  99      29.545  44.474  22.219  1.00  0.82           C  
ATOM    544  O   ILE A  99      29.364  43.302  21.899  1.00  0.82           O  
ATOM    545  CB  ILE A  99      31.198  44.981  20.416  1.00  0.82           C  
ATOM    546  CG1 ILE A  99      32.541  45.646  20.015  1.00  0.82           C  
ATOM    547  CG2 ILE A  99      30.081  45.544  19.513  1.00  0.82           C  
ATOM    548  CD1 ILE A  99      33.844  44.928  20.400  1.00  0.82           C  
ATOM    549  N   LYS A 100      28.620  45.143  22.928  1.00  0.80           N  
ATOM    550  CA  LYS A 100      27.417  44.512  23.416  1.00  0.80           C  
ATOM    551  C   LYS A 100      26.207  45.237  22.885  1.00  0.80           C  
ATOM    552  O   LYS A 100      26.192  46.448  22.673  1.00  0.80           O  
ATOM    553  CB  LYS A 100      27.371  44.412  24.966  1.00  0.80           C  
ATOM    554  CG  LYS A 100      28.346  43.371  25.551  1.00  0.80           C  
ATOM    555  CD  LYS A 100      27.999  41.918  25.170  1.00  0.80           C  
ATOM    556  CE  LYS A 100      28.927  40.902  25.842  1.00  0.80           C  
ATOM    557  NZ  LYS A 100      28.585  39.531  25.407  1.00  0.80           N  
ATOM    558  N   LEU A 101      25.143  44.461  22.609  1.00  0.87           N  
ATOM    559  CA  LEU A 101      23.822  44.981  22.339  1.00  0.87           C  
ATOM    560  C   LEU A 101      23.237  45.528  23.625  1.00  0.87           C  
ATOM    561  O   LEU A 101      23.432  44.965  24.698  1.00  0.87           O  
ATOM    562  CB  LEU A 101      22.920  43.853  21.783  1.00  0.87           C  
ATOM    563  CG  LEU A 101      21.479  44.236  21.386  1.00  0.87           C  
ATOM    564  CD1 LEU A 101      21.418  45.090  20.110  1.00  0.87           C  
ATOM    565  CD2 LEU A 101      20.638  42.963  21.219  1.00  0.87           C  
ATOM    566  N   LYS A 102      22.506  46.646  23.545  1.00  0.83           N  
ATOM    567  CA  LYS A 102      21.851  47.197  24.697  1.00  0.83           C  
ATOM    568  C   LYS A 102      20.466  47.653  24.313  1.00  0.83           C  
ATOM    569  O   LYS A 102      20.186  48.005  23.175  1.00  0.83           O  
ATOM    570  CB  LYS A 102      22.686  48.353  25.287  1.00  0.83           C  
ATOM    571  CG  LYS A 102      22.145  48.902  26.612  1.00  0.83           C  
ATOM    572  CD  LYS A 102      23.083  49.932  27.247  1.00  0.83           C  
ATOM    573  CE  LYS A 102      22.514  50.477  28.555  1.00  0.83           C  
ATOM    574  NZ  LYS A 102      23.424  51.500  29.106  1.00  0.83           N  
ATOM    575  N   LEU A 103      19.549  47.617  25.291  1.00  0.87           N  
ATOM    576  CA  LEU A 103      18.189  48.054  25.162  1.00  0.87           C  
ATOM    577  C   LEU A 103      18.066  49.286  26.050  1.00  0.87           C  
ATOM    578  O   LEU A 103      18.194  49.201  27.269  1.00  0.87           O  
ATOM    579  CB  LEU A 103      17.316  46.883  25.662  1.00  0.87           C  
ATOM    580  CG  LEU A 103      15.814  46.948  25.366  1.00  0.87           C  
ATOM    581  CD1 LEU A 103      15.508  46.974  23.863  1.00  0.87           C  
ATOM    582  CD2 LEU A 103      15.169  45.706  25.993  1.00  0.87           C  
ATOM    583  N   GLU A 104      17.883  50.483  25.455  1.00  0.85           N  
ATOM    584  CA  GLU A 104      17.911  51.737  26.193  1.00  0.85           C  
ATOM    585  C   GLU A 104      16.520  52.340  26.251  1.00  0.85           C  
ATOM    586  O   GLU A 104      15.730  52.227  25.317  1.00  0.85           O  
ATOM    587  CB  GLU A 104      18.873  52.802  25.587  1.00  0.85           C  
ATOM    588  CG  GLU A 104      20.362  52.368  25.519  1.00  0.85           C  
ATOM    589  CD  GLU A 104      21.320  53.456  25.037  1.00  0.85           C  
ATOM    590  OE1 GLU A 104      21.097  54.654  25.341  1.00  0.85           O  
ATOM    591  OE2 GLU A 104      22.340  53.117  24.384  1.00  0.85           O  
ATOM    592  N   ALA A 105      16.192  52.998  27.386  1.00  0.91           N  
ATOM    593  CA  ALA A 105      14.946  53.703  27.607  1.00  0.91           C  
ATOM    594  C   ALA A 105      14.889  55.053  26.935  1.00  0.91           C  
ATOM    595  O   ALA A 105      14.990  56.102  27.562  1.00  0.91           O  
ATOM    596  CB  ALA A 105      14.614  53.784  29.110  1.00  0.91           C  
ATOM    597  N   VAL A 106      14.738  55.022  25.602  1.00  0.88           N  
ATOM    598  CA  VAL A 106      14.662  56.198  24.778  1.00  0.88           C  
ATOM    599  C   VAL A 106      13.458  56.022  23.895  1.00  0.88           C  
ATOM    600  O   VAL A 106      13.150  54.924  23.437  1.00  0.88           O  
ATOM    601  CB  VAL A 106      15.931  56.474  23.953  1.00  0.88           C  
ATOM    602  CG1 VAL A 106      17.171  56.299  24.854  1.00  0.88           C  
ATOM    603  CG2 VAL A 106      16.070  55.571  22.710  1.00  0.88           C  
ATOM    604  N   ASN A 107      12.720  57.115  23.637  1.00  0.83           N  
ATOM    605  CA  ASN A 107      11.670  57.086  22.651  1.00  0.83           C  
ATOM    606  C   ASN A 107      12.276  57.016  21.253  1.00  0.83           C  
ATOM    607  O   ASN A 107      13.186  57.757  20.904  1.00  0.83           O  
ATOM    608  CB  ASN A 107      10.751  58.321  22.774  1.00  0.83           C  
ATOM    609  CG  ASN A 107       9.676  58.102  23.825  1.00  0.83           C  
ATOM    610  OD1 ASN A 107       9.823  57.413  24.849  1.00  0.83           O  
ATOM    611  ND2 ASN A 107       8.494  58.703  23.584  1.00  0.83           N  
ATOM    612  N   ILE A 108      11.761  56.108  20.401  1.00  0.88           N  
ATOM    613  CA  ILE A 108      12.191  55.937  19.017  1.00  0.88           C  
ATOM    614  C   ILE A 108      12.044  57.187  18.163  1.00  0.88           C  
ATOM    615  O   ILE A 108      12.803  57.423  17.226  1.00  0.88           O  
ATOM    616  CB  ILE A 108      11.485  54.750  18.359  1.00  0.88           C  
ATOM    617  CG1 ILE A 108      12.260  54.250  17.117  1.00  0.88           C  
ATOM    618  CG2 ILE A 108      10.004  55.061  18.044  1.00  0.88           C  
ATOM    619  CD1 ILE A 108      11.839  52.845  16.670  1.00  0.88           C  
ATOM    620  N   THR A 109      11.052  58.025  18.510  1.00  0.85           N  
ATOM    621  CA  THR A 109      10.689  59.275  17.876  1.00  0.85           C  
ATOM    622  C   THR A 109      11.603  60.439  18.221  1.00  0.85           C  
ATOM    623  O   THR A 109      11.613  61.431  17.495  1.00  0.85           O  
ATOM    624  CB  THR A 109       9.255  59.666  18.216  1.00  0.85           C  
ATOM    625  OG1 THR A 109       8.948  59.439  19.589  1.00  0.85           O  
ATOM    626  CG2 THR A 109       8.294  58.774  17.420  1.00  0.85           C  
ATOM    627  N   ASP A 110      12.419  60.351  19.296  1.00  0.85           N  
ATOM    628  CA  ASP A 110      13.337  61.419  19.662  1.00  0.85           C  
ATOM    629  C   ASP A 110      14.668  61.266  18.930  1.00  0.85           C  
ATOM    630  O   ASP A 110      15.476  62.195  18.839  1.00  0.85           O  
ATOM    631  CB  ASP A 110      13.630  61.392  21.186  1.00  0.85           C  
ATOM    632  CG  ASP A 110      12.393  61.631  22.038  1.00  0.85           C  
ATOM    633  OD1 ASP A 110      11.369  62.151  21.529  1.00  0.85           O  
ATOM    634  OD2 ASP A 110      12.468  61.271  23.243  1.00  0.85           O  
ATOM    635  N   LEU A 111      14.916  60.061  18.378  1.00  0.85           N  
ATOM    636  CA  LEU A 111      16.096  59.737  17.609  1.00  0.85           C  
ATOM    637  C   LEU A 111      16.110  60.415  16.255  1.00  0.85           C  
ATOM    638  O   LEU A 111      15.097  60.590  15.587  1.00  0.85           O  
ATOM    639  CB  LEU A 111      16.273  58.214  17.389  1.00  0.85           C  
ATOM    640  CG  LEU A 111      16.262  57.364  18.672  1.00  0.85           C  
ATOM    641  CD1 LEU A 111      16.361  55.877  18.297  1.00  0.85           C  
ATOM    642  CD2 LEU A 111      17.387  57.760  19.641  1.00  0.85           C  
ATOM    643  N   ASN A 112      17.309  60.782  15.781  1.00  0.80           N  
ATOM    644  CA  ASN A 112      17.452  61.365  14.474  1.00  0.80           C  
ATOM    645  C   ASN A 112      18.640  60.737  13.771  1.00  0.80           C  
ATOM    646  O   ASN A 112      19.724  60.582  14.310  1.00  0.80           O  
ATOM    647  CB  ASN A 112      17.697  62.892  14.573  1.00  0.80           C  
ATOM    648  CG  ASN A 112      16.459  63.668  15.016  1.00  0.80           C  
ATOM    649  OD1 ASN A 112      16.358  64.142  16.156  1.00  0.80           O  
ATOM    650  ND2 ASN A 112      15.510  63.896  14.086  1.00  0.80           N  
ATOM    651  N   GLN A 113      18.459  60.414  12.475  1.00  0.70           N  
ATOM    652  CA  GLN A 113      19.478  59.882  11.588  1.00  0.70           C  
ATOM    653  C   GLN A 113      20.646  60.836  11.351  1.00  0.70           C  
ATOM    654  O   GLN A 113      21.736  60.423  10.945  1.00  0.70           O  
ATOM    655  CB  GLN A 113      18.837  59.493  10.224  1.00  0.70           C  
ATOM    656  CG  GLN A 113      18.259  60.636   9.335  1.00  0.70           C  
ATOM    657  CD  GLN A 113      16.847  61.118   9.692  1.00  0.70           C  
ATOM    658  OE1 GLN A 113      16.373  61.035  10.825  1.00  0.70           O  
ATOM    659  NE2 GLN A 113      16.140  61.693   8.688  1.00  0.70           N  
ATOM    660  N   ASN A 114      20.422  62.137  11.627  1.00  0.69           N  
ATOM    661  CA  ASN A 114      21.339  63.242  11.431  1.00  0.69           C  
ATOM    662  C   ASN A 114      21.963  63.723  12.740  1.00  0.69           C  
ATOM    663  O   ASN A 114      22.608  64.766  12.767  1.00  0.69           O  
ATOM    664  CB  ASN A 114      20.610  64.458  10.800  1.00  0.69           C  
ATOM    665  CG  ASN A 114      20.004  64.056   9.469  1.00  0.69           C  
ATOM    666  OD1 ASN A 114      20.709  63.666   8.528  1.00  0.69           O  
ATOM    667  ND2 ASN A 114      18.665  64.137   9.330  1.00  0.69           N  
ATOM    668  N   ARG A 115      21.791  63.001  13.870  1.00  0.66           N  
ATOM    669  CA  ARG A 115      22.441  63.355  15.122  1.00  0.66           C  
ATOM    670  C   ARG A 115      23.506  62.299  15.403  1.00  0.66           C  
ATOM    671  O   ARG A 115      23.229  61.103  15.380  1.00  0.66           O  
ATOM    672  CB  ARG A 115      21.422  63.424  16.298  1.00  0.66           C  
ATOM    673  CG  ARG A 115      22.040  63.726  17.684  1.00  0.66           C  
ATOM    674  CD  ARG A 115      21.071  63.766  18.880  1.00  0.66           C  
ATOM    675  NE  ARG A 115      20.202  64.979  18.753  1.00  0.66           N  
ATOM    676  CZ  ARG A 115      18.931  64.941  18.333  1.00  0.66           C  
ATOM    677  NH1 ARG A 115      18.294  63.815  18.037  1.00  0.66           N  
ATOM    678  NH2 ARG A 115      18.265  66.086  18.190  1.00  0.66           N  
ATOM    679  N   GLU A 116      24.767  62.716  15.679  1.00  0.68           N  
ATOM    680  CA  GLU A 116      25.904  61.826  15.887  1.00  0.68           C  
ATOM    681  C   GLU A 116      25.700  60.831  17.024  1.00  0.68           C  
ATOM    682  O   GLU A 116      25.985  59.641  16.914  1.00  0.68           O  
ATOM    683  CB  GLU A 116      27.180  62.649  16.179  1.00  0.68           C  
ATOM    684  CG  GLU A 116      27.771  63.354  14.933  1.00  0.68           C  
ATOM    685  CD  GLU A 116      29.046  64.137  15.259  1.00  0.68           C  
ATOM    686  OE1 GLU A 116      29.375  64.265  16.465  1.00  0.68           O  
ATOM    687  OE2 GLU A 116      29.692  64.608  14.289  1.00  0.68           O  
ATOM    688  N   GLN A 117      25.128  61.308  18.143  1.00  0.74           N  
ATOM    689  CA  GLN A 117      24.860  60.546  19.344  1.00  0.74           C  
ATOM    690  C   GLN A 117      23.842  59.418  19.182  1.00  0.74           C  
ATOM    691  O   GLN A 117      23.916  58.411  19.891  1.00  0.74           O  
ATOM    692  CB  GLN A 117      24.416  61.483  20.498  1.00  0.74           C  
ATOM    693  CG  GLN A 117      25.479  62.532  20.925  1.00  0.74           C  
ATOM    694  CD  GLN A 117      25.415  63.850  20.154  1.00  0.74           C  
ATOM    695  OE1 GLN A 117      24.852  63.952  19.050  1.00  0.74           O  
ATOM    696  NE2 GLN A 117      26.016  64.913  20.723  1.00  0.74           N  
ATOM    697  N   ASP A 118      22.902  59.541  18.218  1.00  0.82           N  
ATOM    698  CA  ASP A 118      21.814  58.605  18.024  1.00  0.82           C  
ATOM    699  C   ASP A 118      22.242  57.519  17.040  1.00  0.82           C  
ATOM    700  O   ASP A 118      21.535  56.548  16.780  1.00  0.82           O  
ATOM    701  CB  ASP A 118      20.562  59.319  17.450  1.00  0.82           C  
ATOM    702  CG  ASP A 118      20.022  60.399  18.369  1.00  0.82           C  
ATOM    703  OD1 ASP A 118      20.379  60.439  19.572  1.00  0.82           O  
ATOM    704  OD2 ASP A 118      19.245  61.247  17.845  1.00  0.82           O  
ATOM    705  N   LYS A 119      23.475  57.611  16.499  1.00  0.80           N  
ATOM    706  CA  LYS A 119      23.986  56.662  15.529  1.00  0.80           C  
ATOM    707  C   LYS A 119      24.172  55.245  16.057  1.00  0.80           C  
ATOM    708  O   LYS A 119      24.094  54.267  15.309  1.00  0.80           O  
ATOM    709  CB  LYS A 119      25.313  57.142  14.913  1.00  0.80           C  
ATOM    710  CG  LYS A 119      25.658  56.328  13.659  1.00  0.80           C  
ATOM    711  CD  LYS A 119      26.787  56.952  12.835  1.00  0.80           C  
ATOM    712  CE  LYS A 119      27.147  56.162  11.576  1.00  0.80           C  
ATOM    713  NZ  LYS A 119      25.941  56.024  10.734  1.00  0.80           N  
ATOM    714  N   ARG A 120      24.360  55.095  17.381  1.00  0.78           N  
ATOM    715  CA  ARG A 120      24.445  53.816  18.065  1.00  0.78           C  
ATOM    716  C   ARG A 120      23.174  52.985  18.008  1.00  0.78           C  
ATOM    717  O   ARG A 120      23.224  51.774  18.217  1.00  0.78           O  
ATOM    718  CB  ARG A 120      24.917  53.981  19.530  1.00  0.78           C  
ATOM    719  CG  ARG A 120      23.932  54.661  20.503  1.00  0.78           C  
ATOM    720  CD  ARG A 120      24.467  54.620  21.942  1.00  0.78           C  
ATOM    721  NE  ARG A 120      23.416  55.116  22.874  1.00  0.78           N  
ATOM    722  CZ  ARG A 120      23.255  56.386  23.259  1.00  0.78           C  
ATOM    723  NH1 ARG A 120      23.968  57.375  22.727  1.00  0.78           N  
ATOM    724  NH2 ARG A 120      22.337  56.673  24.173  1.00  0.78           N  
ATOM    725  N   PHE A 121      22.031  53.618  17.682  1.00  0.84           N  
ATOM    726  CA  PHE A 121      20.745  52.982  17.510  1.00  0.84           C  
ATOM    727  C   PHE A 121      20.453  52.622  16.058  1.00  0.84           C  
ATOM    728  O   PHE A 121      19.477  51.932  15.773  1.00  0.84           O  
ATOM    729  CB  PHE A 121      19.629  53.975  17.925  1.00  0.84           C  
ATOM    730  CG  PHE A 121      19.677  54.296  19.386  1.00  0.84           C  
ATOM    731  CD1 PHE A 121      19.080  53.417  20.294  1.00  0.84           C  
ATOM    732  CD2 PHE A 121      20.272  55.472  19.870  1.00  0.84           C  
ATOM    733  CE1 PHE A 121      19.114  53.672  21.668  1.00  0.84           C  
ATOM    734  CE2 PHE A 121      20.288  55.749  21.242  1.00  0.84           C  
ATOM    735  CZ  PHE A 121      19.720  54.840  22.142  1.00  0.84           C  
ATOM    736  N   ALA A 122      21.270  53.075  15.082  1.00  0.89           N  
ATOM    737  CA  ALA A 122      20.999  52.804  13.684  1.00  0.89           C  
ATOM    738  C   ALA A 122      21.500  51.423  13.272  1.00  0.89           C  
ATOM    739  O   ALA A 122      22.607  51.005  13.605  1.00  0.89           O  
ATOM    740  CB  ALA A 122      21.594  53.892  12.758  1.00  0.89           C  
ATOM    741  N   PHE A 123      20.670  50.691  12.505  1.00  0.89           N  
ATOM    742  CA  PHE A 123      20.971  49.363  12.013  1.00  0.89           C  
ATOM    743  C   PHE A 123      20.704  49.325  10.520  1.00  0.89           C  
ATOM    744  O   PHE A 123      19.727  49.878  10.041  1.00  0.89           O  
ATOM    745  CB  PHE A 123      20.083  48.288  12.687  1.00  0.89           C  
ATOM    746  CG  PHE A 123      20.575  48.003  14.075  1.00  0.89           C  
ATOM    747  CD1 PHE A 123      20.145  48.773  15.165  1.00  0.89           C  
ATOM    748  CD2 PHE A 123      21.487  46.961  14.299  1.00  0.89           C  
ATOM    749  CE1 PHE A 123      20.631  48.521  16.453  1.00  0.89           C  
ATOM    750  CE2 PHE A 123      21.963  46.693  15.589  1.00  0.89           C  
ATOM    751  CZ  PHE A 123      21.536  47.476  16.669  1.00  0.89           C  
ATOM    752  N   ILE A 124      21.587  48.670   9.746  1.00  0.89           N  
ATOM    753  CA  ILE A 124      21.499  48.519   8.306  1.00  0.89           C  
ATOM    754  C   ILE A 124      20.768  47.225   8.037  1.00  0.89           C  
ATOM    755  O   ILE A 124      21.159  46.163   8.506  1.00  0.89           O  
ATOM    756  CB  ILE A 124      22.860  48.481   7.597  1.00  0.89           C  
ATOM    757  CG1 ILE A 124      23.736  49.729   7.882  1.00  0.89           C  
ATOM    758  CG2 ILE A 124      22.632  48.347   6.067  1.00  0.89           C  
ATOM    759  CD1 ILE A 124      24.551  49.750   9.177  1.00  0.89           C  
ATOM    760  N   ARG A 125      19.658  47.293   7.286  1.00  0.81           N  
ATOM    761  CA  ARG A 125      18.903  46.129   6.903  1.00  0.81           C  
ATOM    762  C   ARG A 125      19.383  45.644   5.556  1.00  0.81           C  
ATOM    763  O   ARG A 125      19.506  46.404   4.601  1.00  0.81           O  
ATOM    764  CB  ARG A 125      17.397  46.451   6.823  1.00  0.81           C  
ATOM    765  CG  ARG A 125      16.538  45.282   6.306  1.00  0.81           C  
ATOM    766  CD  ARG A 125      15.046  45.578   6.348  1.00  0.81           C  
ATOM    767  NE  ARG A 125      14.324  44.455   5.707  1.00  0.81           N  
ATOM    768  CZ  ARG A 125      12.996  44.388   5.593  1.00  0.81           C  
ATOM    769  NH1 ARG A 125      12.213  45.336   6.099  1.00  0.81           N  
ATOM    770  NH2 ARG A 125      12.478  43.334   4.976  1.00  0.81           N  
ATOM    771  N   PHE A 126      19.661  44.335   5.464  1.00  0.87           N  
ATOM    772  CA  PHE A 126      20.006  43.705   4.217  1.00  0.87           C  
ATOM    773  C   PHE A 126      19.151  42.459   4.070  1.00  0.87           C  
ATOM    774  O   PHE A 126      19.166  41.574   4.924  1.00  0.87           O  
ATOM    775  CB  PHE A 126      21.515  43.363   4.205  1.00  0.87           C  
ATOM    776  CG  PHE A 126      21.942  42.754   2.900  1.00  0.87           C  
ATOM    777  CD1 PHE A 126      22.162  41.371   2.798  1.00  0.87           C  
ATOM    778  CD2 PHE A 126      22.084  43.556   1.758  1.00  0.87           C  
ATOM    779  CE1 PHE A 126      22.552  40.803   1.578  1.00  0.87           C  
ATOM    780  CE2 PHE A 126      22.461  42.988   0.535  1.00  0.87           C  
ATOM    781  CZ  PHE A 126      22.701  41.612   0.446  1.00  0.87           C  
ATOM    782  N   ASP A 127      18.393  42.386   2.964  1.00  0.86           N  
ATOM    783  CA  ASP A 127      17.543  41.269   2.630  1.00  0.86           C  
ATOM    784  C   ASP A 127      18.304  40.371   1.643  1.00  0.86           C  
ATOM    785  O   ASP A 127      19.096  40.829   0.822  1.00  0.86           O  
ATOM    786  CB  ASP A 127      16.188  41.761   2.029  1.00  0.86           C  
ATOM    787  CG  ASP A 127      15.391  42.718   2.912  1.00  0.86           C  
ATOM    788  OD1 ASP A 127      15.275  42.507   4.147  1.00  0.86           O  
ATOM    789  OD2 ASP A 127      14.810  43.687   2.359  1.00  0.86           O  
ATOM    790  N   ASN A 128      18.112  39.042   1.723  1.00  0.85           N  
ATOM    791  CA  ASN A 128      18.722  38.104   0.800  1.00  0.85           C  
ATOM    792  C   ASN A 128      17.804  36.898   0.762  1.00  0.85           C  
ATOM    793  O   ASN A 128      17.722  36.125   1.713  1.00  0.85           O  
ATOM    794  CB  ASN A 128      20.165  37.713   1.248  1.00  0.85           C  
ATOM    795  CG  ASN A 128      20.896  36.834   0.237  1.00  0.85           C  
ATOM    796  OD1 ASN A 128      20.314  36.177  -0.630  1.00  0.85           O  
ATOM    797  ND2 ASN A 128      22.243  36.786   0.335  1.00  0.85           N  
ATOM    798  N   GLY A 129      17.070  36.702  -0.354  1.00  0.83           N  
ATOM    799  CA  GLY A 129      16.056  35.660  -0.412  1.00  0.83           C  
ATOM    800  C   GLY A 129      14.895  35.952   0.518  1.00  0.83           C  
ATOM    801  O   GLY A 129      14.332  37.039   0.422  1.00  0.83           O  
ATOM    802  N   PRO A 130      14.475  35.053   1.401  1.00  0.89           N  
ATOM    803  CA  PRO A 130      13.317  35.289   2.251  1.00  0.89           C  
ATOM    804  C   PRO A 130      13.740  35.776   3.627  1.00  0.89           C  
ATOM    805  O   PRO A 130      12.878  35.920   4.490  1.00  0.89           O  
ATOM    806  CB  PRO A 130      12.715  33.881   2.357  1.00  0.89           C  
ATOM    807  CG  PRO A 130      13.951  32.982   2.413  1.00  0.89           C  
ATOM    808  CD  PRO A 130      14.878  33.646   1.397  1.00  0.89           C  
ATOM    809  N   THR A 131      15.048  36.006   3.865  1.00  0.91           N  
ATOM    810  CA  THR A 131      15.583  36.352   5.172  1.00  0.91           C  
ATOM    811  C   THR A 131      16.240  37.707   5.141  1.00  0.91           C  
ATOM    812  O   THR A 131      16.619  38.251   4.107  1.00  0.91           O  
ATOM    813  CB  THR A 131      16.599  35.377   5.772  1.00  0.91           C  
ATOM    814  OG1 THR A 131      17.698  35.112   4.907  1.00  0.91           O  
ATOM    815  CG2 THR A 131      15.921  34.038   6.077  1.00  0.91           C  
ATOM    816  N   THR A 132      16.365  38.275   6.348  1.00  0.90           N  
ATOM    817  CA  THR A 132      16.795  39.624   6.625  1.00  0.90           C  
ATOM    818  C   THR A 132      17.894  39.569   7.656  1.00  0.90           C  
ATOM    819  O   THR A 132      17.830  38.811   8.620  1.00  0.90           O  
ATOM    820  CB  THR A 132      15.684  40.450   7.235  1.00  0.90           C  
ATOM    821  OG1 THR A 132      14.519  40.399   6.429  1.00  0.90           O  
ATOM    822  CG2 THR A 132      16.093  41.917   7.340  1.00  0.90           C  
ATOM    823  N   SER A 133      18.949  40.384   7.466  1.00  0.89           N  
ATOM    824  CA  SER A 133      20.065  40.545   8.384  1.00  0.89           C  
ATOM    825  C   SER A 133      20.108  42.013   8.809  1.00  0.89           C  
ATOM    826  O   SER A 133      19.762  42.904   8.039  1.00  0.89           O  
ATOM    827  CB  SER A 133      21.461  40.309   7.719  1.00  0.89           C  
ATOM    828  OG  SER A 133      21.797  38.967   7.288  1.00  0.89           O  
ATOM    829  N   PHE A 134      20.548  42.312  10.057  1.00  0.87           N  
ATOM    830  CA  PHE A 134      20.625  43.665  10.605  1.00  0.87           C  
ATOM    831  C   PHE A 134      22.041  43.908  11.089  1.00  0.87           C  
ATOM    832  O   PHE A 134      22.499  43.231  12.004  1.00  0.87           O  
ATOM    833  CB  PHE A 134      19.724  43.876  11.852  1.00  0.87           C  
ATOM    834  CG  PHE A 134      18.300  43.601  11.518  1.00  0.87           C  
ATOM    835  CD1 PHE A 134      17.808  42.287  11.576  1.00  0.87           C  
ATOM    836  CD2 PHE A 134      17.440  44.646  11.153  1.00  0.87           C  
ATOM    837  CE1 PHE A 134      16.479  42.014  11.250  1.00  0.87           C  
ATOM    838  CE2 PHE A 134      16.102  44.380  10.849  1.00  0.87           C  
ATOM    839  CZ  PHE A 134      15.629  43.063  10.893  1.00  0.87           C  
ATOM    840  N   GLU A 135      22.752  44.885  10.504  1.00  0.88           N  
ATOM    841  CA  GLU A 135      24.118  45.215  10.874  1.00  0.88           C  
ATOM    842  C   GLU A 135      24.130  46.517  11.650  1.00  0.88           C  
ATOM    843  O   GLU A 135      23.408  47.446  11.331  1.00  0.88           O  
ATOM    844  CB  GLU A 135      25.009  45.375   9.624  1.00  0.88           C  
ATOM    845  CG  GLU A 135      26.503  45.646   9.932  1.00  0.88           C  
ATOM    846  CD  GLU A 135      27.344  45.856   8.674  1.00  0.88           C  
ATOM    847  OE1 GLU A 135      26.774  45.967   7.562  1.00  0.88           O  
ATOM    848  OE2 GLU A 135      28.591  45.910   8.840  1.00  0.88           O  
ATOM    849  N   SER A 136      24.912  46.619  12.739  1.00  0.90           N  
ATOM    850  CA  SER A 136      25.080  47.861  13.489  1.00  0.90           C  
ATOM    851  C   SER A 136      25.767  48.965  12.691  1.00  0.90           C  
ATOM    852  O   SER A 136      26.824  48.771  12.105  1.00  0.90           O  
ATOM    853  CB  SER A 136      25.897  47.601  14.777  1.00  0.90           C  
ATOM    854  OG  SER A 136      26.160  48.793  15.530  1.00  0.90           O  
ATOM    855  N   ALA A 137      25.205  50.190  12.681  1.00  0.87           N  
ATOM    856  CA  ALA A 137      25.815  51.306  11.987  1.00  0.87           C  
ATOM    857  C   ALA A 137      26.949  51.980  12.741  1.00  0.87           C  
ATOM    858  O   ALA A 137      27.794  52.650  12.146  1.00  0.87           O  
ATOM    859  CB  ALA A 137      24.730  52.368  11.744  1.00  0.87           C  
ATOM    860  N   ALA A 138      26.990  51.832  14.075  1.00  0.85           N  
ATOM    861  CA  ALA A 138      28.016  52.415  14.912  1.00  0.85           C  
ATOM    862  C   ALA A 138      29.095  51.413  15.280  1.00  0.85           C  
ATOM    863  O   ALA A 138      30.146  51.752  15.831  1.00  0.85           O  
ATOM    864  CB  ALA A 138      27.353  52.857  16.217  1.00  0.85           C  
ATOM    865  N   CYS A 139      28.845  50.138  14.950  1.00  0.85           N  
ATOM    866  CA  CYS A 139      29.768  49.048  15.160  1.00  0.85           C  
ATOM    867  C   CYS A 139      29.707  48.193  13.900  1.00  0.85           C  
ATOM    868  O   CYS A 139      29.115  47.116  13.939  1.00  0.85           O  
ATOM    869  CB  CYS A 139      29.414  48.181  16.404  1.00  0.85           C  
ATOM    870  SG  CYS A 139      29.042  49.132  17.913  1.00  0.85           S  
ATOM    871  N   PRO A 140      30.230  48.626  12.755  1.00  0.89           N  
ATOM    872  CA  PRO A 140      30.108  47.886  11.502  1.00  0.89           C  
ATOM    873  C   PRO A 140      30.835  46.554  11.559  1.00  0.89           C  
ATOM    874  O   PRO A 140      31.821  46.416  12.277  1.00  0.89           O  
ATOM    875  CB  PRO A 140      30.744  48.817  10.464  1.00  0.89           C  
ATOM    876  CG  PRO A 140      31.807  49.560  11.274  1.00  0.89           C  
ATOM    877  CD  PRO A 140      31.097  49.797  12.605  1.00  0.89           C  
ATOM    878  N   GLY A 141      30.321  45.542  10.843  1.00  0.87           N  
ATOM    879  CA  GLY A 141      30.742  44.153  10.916  1.00  0.87           C  
ATOM    880  C   GLY A 141      30.044  43.371  11.991  1.00  0.87           C  
ATOM    881  O   GLY A 141      30.181  42.153  12.051  1.00  0.87           O  
ATOM    882  N   TRP A 142      29.231  44.031  12.836  1.00  0.85           N  
ATOM    883  CA  TRP A 142      28.514  43.411  13.931  1.00  0.85           C  
ATOM    884  C   TRP A 142      27.046  43.335  13.599  1.00  0.85           C  
ATOM    885  O   TRP A 142      26.374  44.336  13.365  1.00  0.85           O  
ATOM    886  CB  TRP A 142      28.645  44.174  15.271  1.00  0.85           C  
ATOM    887  CG  TRP A 142      30.074  44.250  15.782  1.00  0.85           C  
ATOM    888  CD1 TRP A 142      31.096  45.031  15.326  1.00  0.85           C  
ATOM    889  CD2 TRP A 142      30.617  43.387  16.778  1.00  0.85           C  
ATOM    890  NE1 TRP A 142      32.247  44.723  15.997  1.00  0.85           N  
ATOM    891  CE2 TRP A 142      32.009  43.714  16.880  1.00  0.85           C  
ATOM    892  CE3 TRP A 142      30.075  42.373  17.549  1.00  0.85           C  
ATOM    893  CZ2 TRP A 142      32.828  43.000  17.723  1.00  0.85           C  
ATOM    894  CZ3 TRP A 142      30.907  41.683  18.433  1.00  0.85           C  
ATOM    895  CH2 TRP A 142      32.276  41.990  18.517  1.00  0.85           C  
ATOM    896  N   PHE A 143      26.508  42.111  13.605  1.00  0.88           N  
ATOM    897  CA  PHE A 143      25.182  41.803  13.137  1.00  0.88           C  
ATOM    898  C   PHE A 143      24.390  41.307  14.311  1.00  0.88           C  
ATOM    899  O   PHE A 143      24.903  40.587  15.163  1.00  0.88           O  
ATOM    900  CB  PHE A 143      25.149  40.678  12.066  1.00  0.88           C  
ATOM    901  CG  PHE A 143      25.815  41.116  10.792  1.00  0.88           C  
ATOM    902  CD1 PHE A 143      27.212  41.222  10.713  1.00  0.88           C  
ATOM    903  CD2 PHE A 143      25.050  41.445   9.660  1.00  0.88           C  
ATOM    904  CE1 PHE A 143      27.835  41.662   9.541  1.00  0.88           C  
ATOM    905  CE2 PHE A 143      25.671  41.861   8.475  1.00  0.88           C  
ATOM    906  CZ  PHE A 143      27.064  41.977   8.419  1.00  0.88           C  
ATOM    907  N   LEU A 144      23.100  41.690  14.362  1.00  0.87           N  
ATOM    908  CA  LEU A 144      22.139  41.189  15.325  1.00  0.87           C  
ATOM    909  C   LEU A 144      22.017  39.676  15.242  1.00  0.87           C  
ATOM    910  O   LEU A 144      21.986  39.097  14.159  1.00  0.87           O  
ATOM    911  CB  LEU A 144      20.761  41.840  15.068  1.00  0.87           C  
ATOM    912  CG  LEU A 144      19.694  41.628  16.160  1.00  0.87           C  
ATOM    913  CD1 LEU A 144      19.998  42.445  17.427  1.00  0.87           C  
ATOM    914  CD2 LEU A 144      18.307  41.984  15.604  1.00  0.87           C  
ATOM    915  N   CYS A 145      21.982  39.000  16.405  1.00  0.91           N  
ATOM    916  CA  CYS A 145      22.065  37.564  16.406  1.00  0.91           C  
ATOM    917  C   CYS A 145      21.368  36.930  17.580  1.00  0.91           C  
ATOM    918  O   CYS A 145      21.108  37.544  18.606  1.00  0.91           O  
ATOM    919  CB  CYS A 145      23.535  37.060  16.340  1.00  0.91           C  
ATOM    920  SG  CYS A 145      24.564  37.376  17.814  1.00  0.91           S  
ATOM    921  N   THR A 146      21.059  35.634  17.415  1.00  0.90           N  
ATOM    922  CA  THR A 146      20.490  34.789  18.446  1.00  0.90           C  
ATOM    923  C   THR A 146      21.357  33.556  18.583  1.00  0.90           C  
ATOM    924  O   THR A 146      22.148  33.205  17.709  1.00  0.90           O  
ATOM    925  CB  THR A 146      19.050  34.372  18.166  1.00  0.90           C  
ATOM    926  OG1 THR A 146      18.900  33.894  16.836  1.00  0.90           O  
ATOM    927  CG2 THR A 146      18.170  35.620  18.315  1.00  0.90           C  
ATOM    928  N   SER A 147      21.279  32.873  19.742  1.00  0.86           N  
ATOM    929  CA  SER A 147      21.982  31.610  19.954  1.00  0.86           C  
ATOM    930  C   SER A 147      21.157  30.452  19.417  1.00  0.86           C  
ATOM    931  O   SER A 147      19.937  30.533  19.277  1.00  0.86           O  
ATOM    932  CB  SER A 147      22.311  31.311  21.439  1.00  0.86           C  
ATOM    933  OG  SER A 147      23.255  32.250  21.980  1.00  0.86           O  
ATOM    934  N   LEU A 148      21.805  29.317  19.078  1.00  0.82           N  
ATOM    935  CA  LEU A 148      21.102  28.120  18.647  1.00  0.82           C  
ATOM    936  C   LEU A 148      20.282  27.507  19.772  1.00  0.82           C  
ATOM    937  O   LEU A 148      19.150  27.060  19.573  1.00  0.82           O  
ATOM    938  CB  LEU A 148      22.065  27.069  18.054  1.00  0.82           C  
ATOM    939  CG  LEU A 148      22.742  27.491  16.734  1.00  0.82           C  
ATOM    940  CD1 LEU A 148      23.794  26.454  16.323  1.00  0.82           C  
ATOM    941  CD2 LEU A 148      21.728  27.658  15.595  1.00  0.82           C  
ATOM    942  N   GLU A 149      20.827  27.504  20.996  1.00  0.80           N  
ATOM    943  CA  GLU A 149      20.143  27.166  22.226  1.00  0.80           C  
ATOM    944  C   GLU A 149      19.052  28.167  22.589  1.00  0.80           C  
ATOM    945  O   GLU A 149      19.158  29.369  22.354  1.00  0.80           O  
ATOM    946  CB  GLU A 149      21.110  26.969  23.426  1.00  0.80           C  
ATOM    947  CG  GLU A 149      22.440  26.258  23.067  1.00  0.80           C  
ATOM    948  CD  GLU A 149      23.396  27.225  22.365  1.00  0.80           C  
ATOM    949  OE1 GLU A 149      23.673  28.320  22.919  1.00  0.80           O  
ATOM    950  OE2 GLU A 149      23.738  26.939  21.190  1.00  0.80           O  
ATOM    951  N   ALA A 150      17.931  27.684  23.160  1.00  0.89           N  
ATOM    952  CA  ALA A 150      16.845  28.540  23.584  1.00  0.89           C  
ATOM    953  C   ALA A 150      17.166  29.331  24.847  1.00  0.89           C  
ATOM    954  O   ALA A 150      18.079  29.011  25.612  1.00  0.89           O  
ATOM    955  CB  ALA A 150      15.528  27.745  23.699  1.00  0.89           C  
ATOM    956  N   ASP A 151      16.446  30.454  25.013  1.00  0.85           N  
ATOM    957  CA  ASP A 151      16.385  31.273  26.201  1.00  0.85           C  
ATOM    958  C   ASP A 151      17.667  32.056  26.448  1.00  0.85           C  
ATOM    959  O   ASP A 151      17.935  32.569  27.534  1.00  0.85           O  
ATOM    960  CB  ASP A 151      15.891  30.494  27.446  1.00  0.85           C  
ATOM    961  CG  ASP A 151      14.478  29.944  27.253  1.00  0.85           C  
ATOM    962  OD1 ASP A 151      13.915  30.032  26.130  1.00  0.85           O  
ATOM    963  OD2 ASP A 151      13.938  29.455  28.279  1.00  0.85           O  
ATOM    964  N   GLN A 152      18.489  32.233  25.407  1.00  0.87           N  
ATOM    965  CA  GLN A 152      19.701  33.007  25.509  1.00  0.87           C  
ATOM    966  C   GLN A 152      19.411  34.433  25.088  1.00  0.87           C  
ATOM    967  O   GLN A 152      18.510  34.647  24.268  1.00  0.87           O  
ATOM    968  CB  GLN A 152      20.840  32.404  24.653  1.00  0.87           C  
ATOM    969  CG  GLN A 152      21.220  30.956  25.052  1.00  0.87           C  
ATOM    970  CD  GLN A 152      21.401  30.837  26.562  1.00  0.87           C  
ATOM    971  OE1 GLN A 152      22.207  31.561  27.166  1.00  0.87           O  
ATOM    972  NE2 GLN A 152      20.614  29.960  27.217  1.00  0.87           N  
ATOM    973  N   PRO A 153      20.095  35.442  25.621  1.00  0.92           N  
ATOM    974  CA  PRO A 153      19.914  36.815  25.187  1.00  0.92           C  
ATOM    975  C   PRO A 153      20.288  37.033  23.740  1.00  0.92           C  
ATOM    976  O   PRO A 153      21.204  36.402  23.217  1.00  0.92           O  
ATOM    977  CB  PRO A 153      20.756  37.641  26.168  1.00  0.92           C  
ATOM    978  CG  PRO A 153      21.850  36.670  26.608  1.00  0.92           C  
ATOM    979  CD  PRO A 153      21.101  35.340  26.682  1.00  0.92           C  
ATOM    980  N   VAL A 154      19.527  37.923  23.081  1.00  0.91           N  
ATOM    981  CA  VAL A 154      19.814  38.452  21.765  1.00  0.91           C  
ATOM    982  C   VAL A 154      21.105  39.250  21.835  1.00  0.91           C  
ATOM    983  O   VAL A 154      21.362  39.959  22.804  1.00  0.91           O  
ATOM    984  CB  VAL A 154      18.660  39.313  21.253  1.00  0.91           C  
ATOM    985  CG1 VAL A 154      18.928  39.800  19.817  1.00  0.91           C  
ATOM    986  CG2 VAL A 154      17.350  38.497  21.283  1.00  0.91           C  
ATOM    987  N   GLY A 155      21.984  39.133  20.825  1.00  0.90           N  
ATOM    988  CA  GLY A 155      23.260  39.819  20.892  1.00  0.90           C  
ATOM    989  C   GLY A 155      23.689  40.380  19.582  1.00  0.90           C  
ATOM    990  O   GLY A 155      22.914  40.577  18.654  1.00  0.90           O  
ATOM    991  N   LEU A 156      24.999  40.650  19.510  1.00  0.88           N  
ATOM    992  CA  LEU A 156      25.676  41.098  18.323  1.00  0.88           C  
ATOM    993  C   LEU A 156      26.851  40.174  18.139  1.00  0.88           C  
ATOM    994  O   LEU A 156      27.573  39.870  19.082  1.00  0.88           O  
ATOM    995  CB  LEU A 156      26.233  42.533  18.455  1.00  0.88           C  
ATOM    996  CG  LEU A 156      25.167  43.637  18.444  1.00  0.88           C  
ATOM    997  CD1 LEU A 156      25.780  44.948  18.946  1.00  0.88           C  
ATOM    998  CD2 LEU A 156      24.523  43.833  17.066  1.00  0.88           C  
ATOM    999  N   THR A 157      27.056  39.691  16.901  1.00  0.87           N  
ATOM   1000  CA  THR A 157      28.246  38.930  16.556  1.00  0.87           C  
ATOM   1001  C   THR A 157      28.910  39.584  15.380  1.00  0.87           C  
ATOM   1002  O   THR A 157      28.265  40.157  14.516  1.00  0.87           O  
ATOM   1003  CB  THR A 157      28.023  37.448  16.242  1.00  0.87           C  
ATOM   1004  OG1 THR A 157      29.257  36.741  16.157  1.00  0.87           O  
ATOM   1005  CG2 THR A 157      27.271  37.224  14.921  1.00  0.87           C  
ATOM   1006  N   ASN A 158      30.250  39.478  15.348  1.00  0.81           N  
ATOM   1007  CA  ASN A 158      31.099  39.949  14.268  1.00  0.81           C  
ATOM   1008  C   ASN A 158      31.592  38.788  13.436  1.00  0.81           C  
ATOM   1009  O   ASN A 158      32.392  38.952  12.520  1.00  0.81           O  
ATOM   1010  CB  ASN A 158      32.281  40.851  14.741  1.00  0.81           C  
ATOM   1011  CG  ASN A 158      33.425  40.163  15.483  1.00  0.81           C  
ATOM   1012  OD1 ASN A 158      34.598  40.447  15.231  1.00  0.81           O  
ATOM   1013  ND2 ASN A 158      33.132  39.239  16.421  1.00  0.81           N  
ATOM   1014  N   MET A 159      31.087  37.577  13.723  1.00  0.81           N  
ATOM   1015  CA  MET A 159      31.395  36.378  12.976  1.00  0.81           C  
ATOM   1016  C   MET A 159      30.086  35.817  12.400  1.00  0.81           C  
ATOM   1017  O   MET A 159      29.519  34.896  12.993  1.00  0.81           O  
ATOM   1018  CB  MET A 159      32.103  35.366  13.915  1.00  0.81           C  
ATOM   1019  CG  MET A 159      33.393  35.913  14.568  1.00  0.81           C  
ATOM   1020  SD  MET A 159      34.086  34.831  15.857  1.00  0.81           S  
ATOM   1021  CE  MET A 159      35.780  34.845  15.198  1.00  0.81           C  
ATOM   1022  N   PRO A 160      29.500  36.324  11.297  1.00  0.85           N  
ATOM   1023  CA  PRO A 160      28.149  35.938  10.894  1.00  0.85           C  
ATOM   1024  C   PRO A 160      28.103  34.590  10.213  1.00  0.85           C  
ATOM   1025  O   PRO A 160      27.289  33.748  10.565  1.00  0.85           O  
ATOM   1026  CB  PRO A 160      27.713  37.030   9.894  1.00  0.85           C  
ATOM   1027  CG  PRO A 160      28.595  38.216  10.258  1.00  0.85           C  
ATOM   1028  CD  PRO A 160      29.915  37.546  10.606  1.00  0.85           C  
ATOM   1029  N   THR A 161      28.970  34.376   9.207  1.00  0.71           N  
ATOM   1030  CA  THR A 161      28.994  33.195   8.357  1.00  0.71           C  
ATOM   1031  C   THR A 161      29.718  32.037   9.020  1.00  0.71           C  
ATOM   1032  O   THR A 161      29.734  30.929   8.493  1.00  0.71           O  
ATOM   1033  CB  THR A 161      29.653  33.461   7.001  1.00  0.71           C  
ATOM   1034  OG1 THR A 161      30.877  34.167   7.145  1.00  0.71           O  
ATOM   1035  CG2 THR A 161      28.755  34.355   6.135  1.00  0.71           C  
ATOM   1036  N   GLU A 162      30.271  32.236  10.234  1.00  0.69           N  
ATOM   1037  CA  GLU A 162      31.017  31.240  10.982  1.00  0.69           C  
ATOM   1038  C   GLU A 162      30.125  30.357  11.855  1.00  0.69           C  
ATOM   1039  O   GLU A 162      30.568  29.739  12.814  1.00  0.69           O  
ATOM   1040  CB  GLU A 162      32.116  31.927  11.825  1.00  0.69           C  
ATOM   1041  CG  GLU A 162      33.146  32.702  10.962  1.00  0.69           C  
ATOM   1042  CD  GLU A 162      34.342  33.206  11.771  1.00  0.69           C  
ATOM   1043  OE1 GLU A 162      34.472  32.812  12.956  1.00  0.69           O  
ATOM   1044  OE2 GLU A 162      35.131  33.997  11.196  1.00  0.69           O  
ATOM   1045  N   ALA A 163      28.821  30.285  11.521  1.00  0.74           N  
ATOM   1046  CA  ALA A 163      27.838  29.313  11.983  1.00  0.74           C  
ATOM   1047  C   ALA A 163      27.801  28.912  13.470  1.00  0.74           C  
ATOM   1048  O   ALA A 163      27.621  27.740  13.795  1.00  0.74           O  
ATOM   1049  CB  ALA A 163      27.856  28.076  11.064  1.00  0.74           C  
ATOM   1050  N   LEU A 164      27.905  29.868  14.419  1.00  0.81           N  
ATOM   1051  CA  LEU A 164      27.721  29.574  15.840  1.00  0.81           C  
ATOM   1052  C   LEU A 164      26.532  30.329  16.397  1.00  0.81           C  
ATOM   1053  O   LEU A 164      25.856  29.910  17.335  1.00  0.81           O  
ATOM   1054  CB  LEU A 164      28.944  30.028  16.683  1.00  0.81           C  
ATOM   1055  CG  LEU A 164      30.283  29.347  16.341  1.00  0.81           C  
ATOM   1056  CD1 LEU A 164      31.415  30.007  17.144  1.00  0.81           C  
ATOM   1057  CD2 LEU A 164      30.267  27.829  16.581  1.00  0.81           C  
ATOM   1058  N   LYS A 165      26.252  31.498  15.809  1.00  0.83           N  
ATOM   1059  CA  LYS A 165      25.155  32.358  16.166  1.00  0.83           C  
ATOM   1060  C   LYS A 165      24.321  32.520  14.918  1.00  0.83           C  
ATOM   1061  O   LYS A 165      24.834  32.484  13.804  1.00  0.83           O  
ATOM   1062  CB  LYS A 165      25.649  33.758  16.619  1.00  0.83           C  
ATOM   1063  CG  LYS A 165      26.641  33.752  17.795  1.00  0.83           C  
ATOM   1064  CD  LYS A 165      26.017  33.227  19.099  1.00  0.83           C  
ATOM   1065  CE  LYS A 165      26.971  33.296  20.293  1.00  0.83           C  
ATOM   1066  NZ  LYS A 165      26.489  32.422  21.387  1.00  0.83           N  
ATOM   1067  N   VAL A 166      23.005  32.696  15.077  1.00  0.84           N  
ATOM   1068  CA  VAL A 166      22.093  32.841  13.966  1.00  0.84           C  
ATOM   1069  C   VAL A 166      21.930  34.308  13.647  1.00  0.84           C  
ATOM   1070  O   VAL A 166      21.656  35.104  14.536  1.00  0.84           O  
ATOM   1071  CB  VAL A 166      20.733  32.285  14.316  1.00  0.84           C  
ATOM   1072  CG1 VAL A 166      19.765  32.440  13.139  1.00  0.84           C  
ATOM   1073  CG2 VAL A 166      20.875  30.803  14.672  1.00  0.84           C  
ATOM   1074  N   THR A 167      22.113  34.710  12.370  1.00  0.87           N  
ATOM   1075  CA  THR A 167      22.056  36.114  11.959  1.00  0.87           C  
ATOM   1076  C   THR A 167      21.029  36.375  10.879  1.00  0.87           C  
ATOM   1077  O   THR A 167      20.968  37.461  10.301  1.00  0.87           O  
ATOM   1078  CB  THR A 167      23.392  36.628  11.433  1.00  0.87           C  
ATOM   1079  OG1 THR A 167      23.864  35.905  10.299  1.00  0.87           O  
ATOM   1080  CG2 THR A 167      24.437  36.461  12.539  1.00  0.87           C  
ATOM   1081  N   LYS A 168      20.191  35.371  10.567  1.00  0.85           N  
ATOM   1082  CA  LYS A 168      19.175  35.471   9.545  1.00  0.85           C  
ATOM   1083  C   LYS A 168      17.835  35.360  10.212  1.00  0.85           C  
ATOM   1084  O   LYS A 168      17.582  34.462  11.010  1.00  0.85           O  
ATOM   1085  CB  LYS A 168      19.261  34.338   8.488  1.00  0.85           C  
ATOM   1086  CG  LYS A 168      20.577  34.277   7.704  1.00  0.85           C  
ATOM   1087  CD  LYS A 168      20.828  35.525   6.853  1.00  0.85           C  
ATOM   1088  CE  LYS A 168      22.247  35.570   6.302  1.00  0.85           C  
ATOM   1089  NZ  LYS A 168      22.368  36.767   5.454  1.00  0.85           N  
ATOM   1090  N   PHE A 169      16.938  36.288   9.864  1.00  0.87           N  
ATOM   1091  CA  PHE A 169      15.644  36.371  10.477  1.00  0.87           C  
ATOM   1092  C   PHE A 169      14.622  36.506   9.385  1.00  0.87           C  
ATOM   1093  O   PHE A 169      14.911  36.957   8.291  1.00  0.87           O  
ATOM   1094  CB  PHE A 169      15.519  37.630  11.370  1.00  0.87           C  
ATOM   1095  CG  PHE A 169      16.546  37.623  12.466  1.00  0.87           C  
ATOM   1096  CD1 PHE A 169      16.270  36.987  13.684  1.00  0.87           C  
ATOM   1097  CD2 PHE A 169      17.793  38.249  12.292  1.00  0.87           C  
ATOM   1098  CE1 PHE A 169      17.223  36.965  14.709  1.00  0.87           C  
ATOM   1099  CE2 PHE A 169      18.746  38.234  13.318  1.00  0.87           C  
ATOM   1100  CZ  PHE A 169      18.460  37.592  14.528  1.00  0.87           C  
ATOM   1101  N   TYR A 170      13.378  36.127   9.693  1.00  0.90           N  
ATOM   1102  CA  TYR A 170      12.235  36.423   8.869  1.00  0.90           C  
ATOM   1103  C   TYR A 170      11.638  37.674   9.461  1.00  0.90           C  
ATOM   1104  O   TYR A 170      11.241  37.708  10.618  1.00  0.90           O  
ATOM   1105  CB  TYR A 170      11.195  35.289   8.910  1.00  0.90           C  
ATOM   1106  CG  TYR A 170      11.762  34.063   8.264  1.00  0.90           C  
ATOM   1107  CD1 TYR A 170      12.484  33.140   9.029  1.00  0.90           C  
ATOM   1108  CD2 TYR A 170      11.581  33.815   6.894  1.00  0.90           C  
ATOM   1109  CE1 TYR A 170      13.017  32.001   8.425  1.00  0.90           C  
ATOM   1110  CE2 TYR A 170      12.157  32.685   6.288  1.00  0.90           C  
ATOM   1111  CZ  TYR A 170      12.896  31.782   7.059  1.00  0.90           C  
ATOM   1112  OH  TYR A 170      13.526  30.641   6.520  1.00  0.90           O  
ATOM   1113  N   PHE A 171      11.624  38.760   8.670  1.00  0.87           N  
ATOM   1114  CA  PHE A 171      11.203  40.051   9.154  1.00  0.87           C  
ATOM   1115  C   PHE A 171      10.004  40.470   8.338  1.00  0.87           C  
ATOM   1116  O   PHE A 171      10.127  40.862   7.182  1.00  0.87           O  
ATOM   1117  CB  PHE A 171      12.360  41.060   8.946  1.00  0.87           C  
ATOM   1118  CG  PHE A 171      12.218  42.311   9.758  1.00  0.87           C  
ATOM   1119  CD1 PHE A 171      12.009  42.250  11.145  1.00  0.87           C  
ATOM   1120  CD2 PHE A 171      12.445  43.559   9.161  1.00  0.87           C  
ATOM   1121  CE1 PHE A 171      12.055  43.412  11.923  1.00  0.87           C  
ATOM   1122  CE2 PHE A 171      12.480  44.727   9.931  1.00  0.87           C  
ATOM   1123  CZ  PHE A 171      12.302  44.647  11.317  1.00  0.87           C  
ATOM   1124  N   GLN A 172       8.798  40.405   8.926  1.00  0.81           N  
ATOM   1125  CA  GLN A 172       7.599  40.694   8.172  1.00  0.81           C  
ATOM   1126  C   GLN A 172       6.869  41.840   8.813  1.00  0.81           C  
ATOM   1127  O   GLN A 172       6.811  41.967  10.031  1.00  0.81           O  
ATOM   1128  CB  GLN A 172       6.669  39.471   7.972  1.00  0.81           C  
ATOM   1129  CG  GLN A 172       5.937  38.978   9.237  1.00  0.81           C  
ATOM   1130  CD  GLN A 172       4.824  37.991   8.899  1.00  0.81           C  
ATOM   1131  OE1 GLN A 172       4.710  37.469   7.781  1.00  0.81           O  
ATOM   1132  NE2 GLN A 172       3.973  37.683   9.898  1.00  0.81           N  
ATOM   1133  N   GLN A 173       6.312  42.730   7.978  1.00  0.78           N  
ATOM   1134  CA  GLN A 173       5.408  43.771   8.403  1.00  0.78           C  
ATOM   1135  C   GLN A 173       4.110  43.165   8.937  1.00  0.78           C  
ATOM   1136  O   GLN A 173       3.402  42.481   8.213  1.00  0.78           O  
ATOM   1137  CB  GLN A 173       5.146  44.710   7.207  1.00  0.78           C  
ATOM   1138  CG  GLN A 173       4.370  45.985   7.583  1.00  0.78           C  
ATOM   1139  CD  GLN A 173       4.155  46.852   6.347  1.00  0.78           C  
ATOM   1140  OE1 GLN A 173       5.017  46.993   5.477  1.00  0.78           O  
ATOM   1141  NE2 GLN A 173       2.947  47.451   6.244  1.00  0.78           N  
ATOM   1142  N   ASP A 174       3.862  43.351  10.245  1.00  0.76           N  
ATOM   1143  CA  ASP A 174       2.644  43.021  10.943  1.00  0.76           C  
ATOM   1144  C   ASP A 174       1.494  44.022  10.569  1.00  0.76           C  
ATOM   1145  O   ASP A 174       1.783  45.108   9.987  1.00  0.76           O  
ATOM   1146  CB  ASP A 174       3.055  43.062  12.437  1.00  0.76           C  
ATOM   1147  CG  ASP A 174       2.015  42.558  13.421  1.00  0.76           C  
ATOM   1148  OD1 ASP A 174       1.995  41.340  13.735  1.00  0.76           O  
ATOM   1149  OD2 ASP A 174       1.418  43.440  14.098  1.00  0.76           O  
ATOM   1150  OXT ASP A 174       0.307  43.677  10.817  1.00  0.76           O  
TER    1151      ASP A 174                                                      
END   
