# Supplementary material for: Multi-Omics Integration and Network Analysis Reveal Potential Hub Genes and Genetic Mechanisms Regulating Bovine Mastitis
Source: Curr Issues Mol Biol. 2022 Jan 11;44(1):309–28. doi: 10.3390/cimb44010023 (PMC8928958; doi:10.3390/cimb44010023)
Supplement: Supplementary file 1 [file cimb-44-00023-s001.zip › cimb-1492332-supplementary/Supplementary Material 4( Modelled PDB structures)/model_01 MMP9.pdb]

TITLE     SWISS-MODEL SERVER (https://swissmodel.expasy.org)
TITLE    2 Untitled Project
EXPDTA    THEORETICAL MODEL (SWISS-MODEL SERVER)
AUTHOR    SWISS-MODEL SERVER (SEE REFERENCE IN JRNL Records)
REVDAT   1   23-JUL-21 1MOD    1       08:57
JRNL        AUTH   A.WATERHOUSE,M.BERTONI,S.BIENERT,G.STUDER,G.TAURIELLO,
JRNL        AUTH 2 R.GUMIENNY,F.T.HEER,T.A.P.DE BEER,C.REMPFER,L.BORDOLI,
JRNL        AUTH 3 R.LEPORE,T.SCHWEDE
JRNL        TITL   SWISS-MODEL: HOMOLOGY MODELLING OF PROTEIN STRUCTURES AND
JRNL        TITL 2 COMPLEXES
JRNL        REF    NUCLEIC.ACIDS.RES..           V.  46 W296  2018
JRNL        PMID   29788355
JRNL        DOI    10.1093/nar/gky427
REMARK   1
REMARK   1 REFERENCE 1
REMARK   1  AUTH   S.BIENERT,A.WATERHOUSE,T.A.P.DE BEER,G.TAURIELLO,G.STUDER,
REMARK   1  AUTH 2 L.BORDOLI,T.SCHWEDE
REMARK   1  TITL   THE SWISS-MODEL REPOSITORY - NEW FEATURES AND FUNCTIONALITY
REMARK   1  REF    NUCLEIC.ACIDS.RES..           V.  45       2017
REMARK   1  REFN                   ISSN 0305-1048
REMARK   1  PMID   27899672
REMARK   1  DOI    10.1093/nar/gkw1132
REMARK   1
REMARK   1 REFERENCE 2
REMARK   1  AUTH   N.GUEX,M.C.PEITSCH,T.SCHWEDE
REMARK   1  TITL   AUTOMATED COMPARATIVE PROTEIN STRUCTURE MODELING WITH
REMARK   1  TITL 2 SWISS-MODEL AND SWISS-PDBVIEWER: A HISTORICAL PERSPECTIVE
REMARK   1  REF    ELECTROPHORESIS               V.  30       2009
REMARK   1  REFN                   ISSN 0173-0835
REMARK   1  PMID   19517507
REMARK   1  DOI    10.1002/elps.200900140
REMARK   1
REMARK   1 REFERENCE 3
REMARK   1  AUTH   G.STUDER,G.TAURIELLO,S.BIENERT,M.BIASINI,N.JOHNER,T.SCHWEDE
REMARK   1  TITL   PROMOD3 - A VERSATILE HOMOLOGY MODELLING TOOLBOX
REMARK   1  REF    PLOS COMP. BIOL.              V.  17       2021
REMARK   1  REFN                   ISSN 
REMARK   1  PMID   33507980
REMARK   1  DOI    https://doi.org/10.1371/journal.pcbi.1008667
REMARK   1
REMARK   1 REFERENCE 4
REMARK   1  AUTH   G.STUDER,C.REMPFER,A.WATERHOUSE,R.GUMIENNY,J.HAAS,T.SCHWEDE
REMARK   1  TITL   QMEANDISCO - DISTANCE CONSTRAINTS APPLIED ON MODEL QUALITY 
REMARK   1  TITL 2 ESTIMATION
REMARK   1  REF    BIOINFORMATICS                V.  36       2020
REMARK   1  REFN                   ISSN 
REMARK   1  PMID   31697312
REMARK   1  DOI    https://doi.org/10.1093/bioinformatics/btz828
REMARK   1
REMARK   1 REFERENCE 5
REMARK   1  AUTH   P.BENKERT,M.BIASINI,T.SCHWEDE
REMARK   1  TITL   TOWARD THE ESTIMATION OF THE ABSOLUTE QUALITY OF INDIVIDUAL
REMARK   1  TITL 2 PROTEIN STRUCTURE MODELS
REMARK   1  REF    BIOINFORMATICS                V.  27       2011
REMARK   1  REFN                   ISSN 1367-4803
REMARK   1  PMID   21134891
REMARK   1  DOI    10.1093/bioinformatics/btq662
REMARK   1
REMARK   1 REFERENCE 6
REMARK   1  AUTH   M.BERTONI,F.KIEFER,M.BIASINI,L.BORDOLI,T.SCHWEDE
REMARK   1  TITL   MODELING PROTEIN QUATERNARY STRUCTURE OF HOMO- AND
REMARK   1  TITL 2 HETERO-OLIGOMERS BEYOND BINARY INTERACTIONS BY HOMOLOGY
REMARK   1  REF    SCI.REP.                      V.   7       2017
REMARK   1  REFN                   ISSN
REMARK   1  PMID   28874689
REMARK   1  DOI    10.1038/s41598-017-09654-8
REMARK   1
REMARK   1 DISCLAIMER
REMARK   1 The SWISS-MODEL SERVER produces theoretical models for proteins.
REMARK   1 The results of any theoretical modelling procedure is
REMARK   1 NON-EXPERIMENTAL and MUST be considered with care. These models may
REMARK   1 contain significant errors. This is especially true for automated
REMARK   1 modeling since there is no human intervention during model
REMARK   1 building. Please read the header section and the logfile carefully
REMARK   1 to know what templates and alignments were used during the model
REMARK   1 building process. All information by the SWISS-MODEL SERVER is
REMARK   1 provided "AS-IS", without any warranty, expressed or implied.
REMARK   2
REMARK   2 COPYRIGHT NOTICE
REMARK   2 This SWISS-MODEL protein model is copyright. It is produced by the
REMARK   2 SWISS-MODEL server, developed by the Computational Structural
REMARK   2 Biology Group at the SIB Swiss Institute of Bioinformatics at the
REMARK   2 Biozentrum, University of Basel (https://swissmodel.expasy.org). This
REMARK   2 model is licensed under the CC BY-SA 4.0 Creative Commons
REMARK   2 Attribution-ShareAlike 4.0 International License
REMARK   2 (https://creativecommons.org/licenses/by-sa/4.0/legalcode), i.e. you
REMARK   2 can copy and redistribute the model in any medium or format,
REMARK   2 transform and build upon the model for any purpose, even
REMARK   2 commercially, under the following terms:
REMARK   2 Attribution - You must give appropriate credit, provide a link to
REMARK   2 the license, and indicate if changes were made. You may do so in any
REMARK   2 reasonable manner, but not in any way that suggests the licensor
REMARK   2 endorses you or your use. When you publish, patent or distribute
REMARK   2 results that were fully or partially based on the model, please cite
REMARK   2 the corresponding papers mentioned under JRNL.
REMARK   2 ShareAlike - If you remix, transform, or build upon the material,
REMARK   2 you must distribute your contributions under the same license as the
REMARK   2 original.
REMARK   2 No additional restrictions - you may not apply legal terms or
REMARK   2 technological measures that legally restrict others from doing
REMARK   2 anything the license permits.
REMARK   2 Find a human-readable summary of (and not a substitute for) the
REMARK   2 CC BY-SA 4.0 license at this link:
REMARK   2 https://creativecommons.org/licenses/by-sa/4.0/
REMARK   3 
REMARK   3 MODEL INFORMATION
REMARK   3  ENGIN   PROMOD3
REMARK   3  VERSN   3.2.0
REMARK   3  OSTAT   monomer
REMARK   3  OSRSN   PREDICTION
REMARK   3  QSPRD   0.000
REMARK   3  GMQE    0.64
REMARK   3  QMNV    4.2.0
REMARK   3  QMNDG   0.68
REMARK   3  MODT    FALSE
REMARK   3 
REMARK   3 MODEL LIGAND 1
REMARK   3  NAME    ZN
REMARK   3  BIND    A.175
REMARK   3  BIND 2  A.177
REMARK   3  BIND 3  A.190
REMARK   3  BIND 4  A.203
REMARK   3  BIND 5  _.2
REMARK   3 
REMARK   3 TEMPLATE 1
REMARK   3  PDBID   1ck7
REMARK   3  CHAIN   A
REMARK   3  MMCIF   A
REMARK   3  PDBV    2021-07-16
REMARK   3  SMTLE   1ck7.1.A
REMARK   3  SMTLV   2021-07-21
REMARK   3  MTHD    X-RAY DIFFRACTION 2.80 A
REMARK   3  FOUND   HHblits
REMARK   3  GMQE    0.72
REMARK   3  SIM     0.44
REMARK   3  SID     47.50
REMARK   3  OSTAT   monomer
REMARK   3  LIGND   ZN
REMARK   3  LIGND 2 ZN
REMARK   3  LIGND 3 CA
REMARK   3  LIGND 4 CA
REMARK   3  LIGND 5 CA
REMARK   3  ALN A TRG MSPLQPLVLALLVLACCSAVPRRRQPTVVVFPGEPRTNLTNRQLAEEYLYRYGYTPGA
REMARK   3  ALN A TRG ELSEDGQSLQRALLRFQRRLSLPETGELDSTTLNAMRAPRCGVPDVGRFQTFEGELKW
REMARK   3  ALN A TRG HHHNITYWIQNYSEDLPRAVIDDAFARAFALWSAVTPLTFTRVYGPEADIVIQFGVRE
REMARK   3  ALN A TRG HGDGYPFDGKNGLLAHAFPPGKGIQGDAHFDDEELWSLGKGVVIPTYFGNAKGAACHF
REMARK   3  ALN A TRG PFTFEGRSYSACTTDGRSDDMLWCSTTADYDADRQFGFCPSERLYTQDGNADGKPCVF
REMARK   3  ALN A TRG PFTFQGRTYSACTSDGRSDGYRWCATTANYDQDKLYGFCPTRVDATVTGGNAAGELCV
REMARK   3  ALN A TRG FPFTFLGKEYSACTREGRNDGHLWCATTSNFDKDKKWGFCPDQGYSLFLVAAHEFGHA
REMARK   3  ALN A TRG LGLDHTSVPEALMYPMYRFTEEHPLHRDDVQGIQHLYGPRPEPEPRPPTTTTTTTTEP
REMARK   3  ALN A TRG QPTAPPTVCVTGPPTARPSEGPTTGPTGPPAAGPTGPPTAGPSAAPTESPDPAEDVCN
REMARK   3  ALN A TRG VD-IFDAIAEIRNRLHFFKAGKYWRLSEGGGRRVQGPFLVKSKWPALPRKLDSAFEDP
REMARK   3  ALN A TRG LTKKIFFFSGRQVWVYTGASLL--GPRRLDKLGLGPEVAQVTGALPRP-EGKVLLFSG
REMARK   3  ALN A TRG QSFWRFDVKTQKVDPQSVTPVDQMFPGVPISTHDIFQYQ--EKAYFCQDHFYWRVSSQ
REMARK   3  ALN A TRG NEVNQVDYVGYVTFDLLKCPED
REMARK   3  ALN A TPL -----------------------------KFPGDVA-PKTDKELAVQYLNTFYGCPKE
REMARK   3  ALN A TPL S--CNLFVLKDTLKKMQKFFGLPQTGDLDQNTIETMRKPRCGNPDVANYNFFPRKPKW
REMARK   3  ALN A TPL DKNQITYRIIGYTPDLDPETVDDAFARAFQVWSDVTPLRFSRIHDGEADIMINFGRWE
REMARK   3  ALN A TPL HGDGYPFDGKDGLLAHAFAPGTGVGGDSHFDDDELWTLGEGQVVRVKYGNADGEYCKF
REMARK   3  ALN A TPL PFLFNGKEYNSCTDTGRSDGFLWCSTTYNFEKDGKYGFCPHEALFTMGGNAEGQPCKF
REMARK   3  ALN A TPL PFRFQGTSYDSCTTEGRTDGYRWCGTTEDYDRDKKYGFCPETA-MSTVGGNSEGAPCV
REMARK   3  ALN A TPL FPFTFLGNKYESCTSAGRSDGKMWCATTANYDDDRKWGFCPDQGYSLFLVAAHAFGHA
REMARK   3  ALN A TPL MGLEHSQDPGALMAPIYTYTKNFRLSQDDIKGIQELYGASPDIDLGT-----------
REMARK   3  ALN A TPL G------------------------PT------PT-------------LGPVTPEICK
REMARK   3  ALN A TPL QDIVFDGIAQIRGEIFFFKDRFIWRTVTPRD-KPMGPLLVATFWPELPEKIDAVYEAP
REMARK   3  ALN A TPL QEEKAVFFAGNEYWIYSASTLERGYPKPLTSLGLPPDVQRVDAAFNWSKNKKTYIFAG
REMARK   3  ALN A TPL DKFWRYNEVKKKMDPGFPKLIADAWNAIPDNLDAVVDLQGGGHSYFFKGAYYLKLENQ
REMARK   3  ALN A TPL SLKS--VKFGSIKSDWLGC---
REMARK   3  ALN A OFF 6
ATOM      1  N   VAL A  30      42.898 116.797 154.474  1.00  0.34           N  
ATOM      2  CA  VAL A  30      42.061 115.750 153.817  1.00  0.34           C  
ATOM      3  C   VAL A  30      41.793 116.283 152.430  1.00  0.34           C  
ATOM      4  O   VAL A  30      41.354 117.422 152.293  1.00  0.34           O  
ATOM      5  CB  VAL A  30      40.756 115.542 154.585  1.00  0.34           C  
ATOM      6  CG1 VAL A  30      39.887 114.474 153.892  1.00  0.34           C  
ATOM      7  CG2 VAL A  30      41.003 115.128 156.051  1.00  0.34           C  
ATOM      8  N   PHE A  31      42.138 115.530 151.388  1.00  0.55           N  
ATOM      9  CA  PHE A  31      41.878 115.789 149.989  1.00  0.55           C  
ATOM     10  C   PHE A  31      40.446 115.408 149.634  1.00  0.55           C  
ATOM     11  O   PHE A  31      39.823 114.558 150.274  1.00  0.55           O  
ATOM     12  CB  PHE A  31      42.891 115.254 148.917  1.00  0.55           C  
ATOM     13  CG  PHE A  31      44.288 115.794 149.157  1.00  0.55           C  
ATOM     14  CD1 PHE A  31      45.096 115.531 150.291  1.00  0.55           C  
ATOM     15  CD2 PHE A  31      44.788 116.684 148.197  1.00  0.55           C  
ATOM     16  CE1 PHE A  31      46.371 116.107 150.421  1.00  0.55           C  
ATOM     17  CE2 PHE A  31      46.044 117.271 148.327  1.00  0.55           C  
ATOM     18  CZ  PHE A  31      46.844 116.970 149.430  1.00  0.55           C  
ATOM     19  N   PRO A  32      39.834 116.025 148.651  1.00  0.78           N  
ATOM     20  CA  PRO A  32      38.584 115.523 148.099  1.00  0.78           C  
ATOM     21  C   PRO A  32      38.642 114.095 147.546  1.00  0.78           C  
ATOM     22  O   PRO A  32      39.458 113.793 146.673  1.00  0.78           O  
ATOM     23  CB  PRO A  32      38.193 116.569 147.057  1.00  0.78           C  
ATOM     24  CG  PRO A  32      39.480 117.320 146.720  1.00  0.78           C  
ATOM     25  CD  PRO A  32      40.302 117.247 147.994  1.00  0.78           C  
ATOM     26  N   GLY A  33      37.766 113.201 148.058  1.00  0.67           N  
ATOM     27  CA  GLY A  33      37.449 111.873 147.522  1.00  0.67           C  
ATOM     28  C   GLY A  33      38.473 110.800 147.772  1.00  0.67           C  
ATOM     29  O   GLY A  33      38.226 109.621 147.543  1.00  0.67           O  
ATOM     30  N   GLU A  34      39.648 111.178 148.298  1.00  0.71           N  
ATOM     31  CA  GLU A  34      40.680 110.257 148.731  1.00  0.71           C  
ATOM     32  C   GLU A  34      40.270 109.381 149.912  1.00  0.71           C  
ATOM     33  O   GLU A  34      39.408 109.761 150.708  1.00  0.71           O  
ATOM     34  CB  GLU A  34      41.991 110.968 149.154  1.00  0.71           C  
ATOM     35  CG  GLU A  34      41.840 111.846 150.400  1.00  0.71           C  
ATOM     36  CD  GLU A  34      43.096 112.586 150.778  1.00  0.71           C  
ATOM     37  OE1 GLU A  34      44.105 112.489 150.054  1.00  0.71           O  
ATOM     38  OE2 GLU A  34      43.118 113.204 151.875  1.00  0.71           O  
ATOM     39  N   PRO A  35      40.921 108.237 150.122  1.00  0.57           N  
ATOM     40  CA  PRO A  35      40.647 107.437 151.301  1.00  0.57           C  
ATOM     41  C   PRO A  35      41.743 107.675 152.346  1.00  0.57           C  
ATOM     42  O   PRO A  35      42.373 106.732 152.806  1.00  0.57           O  
ATOM     43  CB  PRO A  35      40.654 106.014 150.706  1.00  0.57           C  
ATOM     44  CG  PRO A  35      41.706 106.032 149.592  1.00  0.57           C  
ATOM     45  CD  PRO A  35      41.628 107.471 149.081  1.00  0.57           C  
ATOM     46  N   ARG A  36      41.934 108.942 152.796  1.00  0.48           N  
ATOM     47  CA  ARG A  36      42.951 109.350 153.780  1.00  0.48           C  
ATOM     48  C   ARG A  36      42.508 109.119 155.209  1.00  0.48           C  
ATOM     49  O   ARG A  36      43.284 109.199 156.159  1.00  0.48           O  
ATOM     50  CB  ARG A  36      43.315 110.852 153.678  1.00  0.48           C  
ATOM     51  CG  ARG A  36      44.504 111.332 154.543  1.00  0.48           C  
ATOM     52  CD  ARG A  36      44.915 112.765 154.218  1.00  0.48           C  
ATOM     53  NE  ARG A  36      45.985 113.190 155.182  1.00  0.48           N  
ATOM     54  CZ  ARG A  36      45.790 113.593 156.446  1.00  0.48           C  
ATOM     55  NH1 ARG A  36      46.836 114.019 157.151  1.00  0.48           N  
ATOM     56  NH2 ARG A  36      44.588 113.583 157.015  1.00  0.48           N  
ATOM     57  N   THR A  37      41.230 108.775 155.424  1.00  0.44           N  
ATOM     58  CA  THR A  37      40.744 108.329 156.725  1.00  0.44           C  
ATOM     59  C   THR A  37      41.527 107.114 157.190  1.00  0.44           C  
ATOM     60  O   THR A  37      41.900 107.004 158.357  1.00  0.44           O  
ATOM     61  CB  THR A  37      39.263 107.988 156.659  1.00  0.44           C  
ATOM     62  OG1 THR A  37      38.517 109.145 156.302  1.00  0.44           O  
ATOM     63  CG2 THR A  37      38.741 107.510 158.015  1.00  0.44           C  
ATOM     64  N   ASN A  38      41.857 106.223 156.221  1.00  0.56           N  
ATOM     65  CA  ASN A  38      42.586 104.985 156.409  1.00  0.56           C  
ATOM     66  C   ASN A  38      41.900 104.035 157.389  1.00  0.56           C  
ATOM     67  O   ASN A  38      40.916 104.356 158.050  1.00  0.56           O  
ATOM     68  CB  ASN A  38      44.071 105.251 156.784  1.00  0.56           C  
ATOM     69  CG  ASN A  38      44.778 106.011 155.662  1.00  0.56           C  
ATOM     70  OD1 ASN A  38      44.762 105.561 154.516  1.00  0.56           O  
ATOM     71  ND2 ASN A  38      45.468 107.131 155.972  1.00  0.56           N  
ATOM     72  N   LEU A  39      42.380 102.787 157.490  1.00  0.70           N  
ATOM     73  CA  LEU A  39      41.867 101.905 158.520  1.00  0.70           C  
ATOM     74  C   LEU A  39      42.672 102.070 159.785  1.00  0.70           C  
ATOM     75  O   LEU A  39      43.905 102.033 159.793  1.00  0.70           O  
ATOM     76  CB  LEU A  39      41.832 100.418 158.106  1.00  0.70           C  
ATOM     77  CG  LEU A  39      40.891 100.120 156.923  1.00  0.70           C  
ATOM     78  CD1 LEU A  39      41.004  98.644 156.521  1.00  0.70           C  
ATOM     79  CD2 LEU A  39      39.432 100.483 157.236  1.00  0.70           C  
ATOM     80  N   THR A  40      41.978 102.275 160.918  1.00  0.71           N  
ATOM     81  CA  THR A  40      42.620 102.376 162.218  1.00  0.71           C  
ATOM     82  C   THR A  40      43.300 101.079 162.612  1.00  0.71           C  
ATOM     83  O   THR A  40      42.936 100.002 162.144  1.00  0.71           O  
ATOM     84  CB  THR A  40      41.728 102.877 163.360  1.00  0.71           C  
ATOM     85  OG1 THR A  40      40.982 101.842 164.002  1.00  0.71           O  
ATOM     86  CG2 THR A  40      40.717 103.901 162.830  1.00  0.71           C  
ATOM     87  N   ASN A  41      44.300 101.128 163.508  1.00  0.73           N  
ATOM     88  CA  ASN A  41      45.079  99.972 163.930  1.00  0.73           C  
ATOM     89  C   ASN A  41      44.233  98.788 164.413  1.00  0.73           C  
ATOM     90  O   ASN A  41      44.525  97.638 164.093  1.00  0.73           O  
ATOM     91  CB  ASN A  41      46.037 100.402 165.072  1.00  0.73           C  
ATOM     92  CG  ASN A  41      47.149 101.332 164.580  1.00  0.73           C  
ATOM     93  OD1 ASN A  41      47.470 101.463 163.395  1.00  0.73           O  
ATOM     94  ND2 ASN A  41      47.782 102.023 165.559  1.00  0.73           N  
ATOM     95  N   ARG A  42      43.136  99.035 165.154  1.00  0.70           N  
ATOM     96  CA  ARG A  42      42.176  98.001 165.516  1.00  0.70           C  
ATOM     97  C   ARG A  42      41.426  97.415 164.326  1.00  0.70           C  
ATOM     98  O   ARG A  42      41.312  96.201 164.187  1.00  0.70           O  
ATOM     99  CB  ARG A  42      41.160  98.566 166.539  1.00  0.70           C  
ATOM    100  CG  ARG A  42      40.142  97.530 167.067  1.00  0.70           C  
ATOM    101  CD  ARG A  42      38.999  98.106 167.913  1.00  0.70           C  
ATOM    102  NE  ARG A  42      38.192  99.016 167.031  1.00  0.70           N  
ATOM    103  CZ  ARG A  42      37.261  98.608 166.152  1.00  0.70           C  
ATOM    104  NH1 ARG A  42      36.607  99.537 165.455  1.00  0.70           N  
ATOM    105  NH2 ARG A  42      36.962  97.329 165.947  1.00  0.70           N  
ATOM    106  N   GLN A  43      40.932  98.270 163.413  1.00  0.70           N  
ATOM    107  CA  GLN A  43      40.213  97.844 162.222  1.00  0.70           C  
ATOM    108  C   GLN A  43      41.101  97.021 161.297  1.00  0.70           C  
ATOM    109  O   GLN A  43      40.720  95.958 160.806  1.00  0.70           O  
ATOM    110  CB  GLN A  43      39.698  99.086 161.460  1.00  0.70           C  
ATOM    111  CG  GLN A  43      38.544  99.846 162.158  1.00  0.70           C  
ATOM    112  CD  GLN A  43      38.216 101.120 161.377  1.00  0.70           C  
ATOM    113  OE1 GLN A  43      39.076 101.705 160.720  1.00  0.70           O  
ATOM    114  NE2 GLN A  43      36.953 101.599 161.471  1.00  0.70           N  
ATOM    115  N   LEU A  44      42.355  97.471 161.107  1.00  0.74           N  
ATOM    116  CA  LEU A  44      43.395  96.733 160.422  1.00  0.74           C  
ATOM    117  C   LEU A  44      43.716  95.405 161.074  1.00  0.74           C  
ATOM    118  O   LEU A  44      43.776  94.369 160.413  1.00  0.74           O  
ATOM    119  CB  LEU A  44      44.690  97.580 160.425  1.00  0.74           C  
ATOM    120  CG  LEU A  44      45.954  96.857 159.915  1.00  0.74           C  
ATOM    121  CD1 LEU A  44      45.809  96.406 158.458  1.00  0.74           C  
ATOM    122  CD2 LEU A  44      47.197  97.726 160.107  1.00  0.74           C  
ATOM    123  N   ALA A  45      43.907  95.392 162.408  1.00  0.81           N  
ATOM    124  CA  ALA A  45      44.212  94.178 163.128  1.00  0.81           C  
ATOM    125  C   ALA A  45      43.115  93.148 162.991  1.00  0.81           C  
ATOM    126  O   ALA A  45      43.376  91.983 162.698  1.00  0.81           O  
ATOM    127  CB  ALA A  45      44.442  94.480 164.616  1.00  0.81           C  
ATOM    128  N   GLU A  46      41.850  93.578 163.125  1.00  0.72           N  
ATOM    129  CA  GLU A  46      40.714  92.707 162.970  1.00  0.72           C  
ATOM    130  C   GLU A  46      40.606  92.107 161.576  1.00  0.72           C  
ATOM    131  O   GLU A  46      40.514  90.889 161.435  1.00  0.72           O  
ATOM    132  CB  GLU A  46      39.429  93.475 163.323  1.00  0.72           C  
ATOM    133  CG  GLU A  46      38.115  92.668 163.216  1.00  0.72           C  
ATOM    134  CD  GLU A  46      36.888  93.488 163.620  1.00  0.72           C  
ATOM    135  OE1 GLU A  46      35.780  92.906 163.512  1.00  0.72           O  
ATOM    136  OE2 GLU A  46      37.028  94.666 164.060  1.00  0.72           O  
ATOM    137  N   GLU A  47      40.729  92.930 160.508  1.00  0.71           N  
ATOM    138  CA  GLU A  47      40.730  92.448 159.128  1.00  0.71           C  
ATOM    139  C   GLU A  47      41.850  91.467 158.855  1.00  0.71           C  
ATOM    140  O   GLU A  47      41.643  90.389 158.315  1.00  0.71           O  
ATOM    141  CB  GLU A  47      40.830  93.617 158.116  1.00  0.71           C  
ATOM    142  CG  GLU A  47      40.919  93.230 156.602  1.00  0.71           C  
ATOM    143  CD  GLU A  47      39.806  92.328 156.054  1.00  0.71           C  
ATOM    144  OE1 GLU A  47      40.088  91.467 155.167  1.00  0.71           O  
ATOM    145  OE2 GLU A  47      38.641  92.486 156.487  1.00  0.71           O  
ATOM    146  N   TYR A  48      43.082  91.757 159.297  1.00  0.77           N  
ATOM    147  CA  TYR A  48      44.194  90.844 159.120  1.00  0.77           C  
ATOM    148  C   TYR A  48      44.027  89.499 159.829  1.00  0.77           C  
ATOM    149  O   TYR A  48      44.258  88.433 159.261  1.00  0.77           O  
ATOM    150  CB  TYR A  48      45.454  91.543 159.650  1.00  0.77           C  
ATOM    151  CG  TYR A  48      46.709  91.076 158.971  1.00  0.77           C  
ATOM    152  CD1 TYR A  48      47.393  89.928 159.404  1.00  0.77           C  
ATOM    153  CD2 TYR A  48      47.247  91.833 157.917  1.00  0.77           C  
ATOM    154  CE1 TYR A  48      48.638  89.602 158.848  1.00  0.77           C  
ATOM    155  CE2 TYR A  48      48.509  91.526 157.391  1.00  0.77           C  
ATOM    156  CZ  TYR A  48      49.230  90.447 157.904  1.00  0.77           C  
ATOM    157  OH  TYR A  48      50.570  90.266 157.500  1.00  0.77           O  
ATOM    158  N   LEU A  49      43.592  89.505 161.096  1.00  0.76           N  
ATOM    159  CA  LEU A  49      43.339  88.294 161.856  1.00  0.76           C  
ATOM    160  C   LEU A  49      42.153  87.500 161.326  1.00  0.76           C  
ATOM    161  O   LEU A  49      42.199  86.271 161.265  1.00  0.76           O  
ATOM    162  CB  LEU A  49      43.168  88.631 163.347  1.00  0.76           C  
ATOM    163  CG  LEU A  49      44.416  89.245 164.019  1.00  0.76           C  
ATOM    164  CD1 LEU A  49      44.085  89.562 165.480  1.00  0.76           C  
ATOM    165  CD2 LEU A  49      45.691  88.397 163.903  1.00  0.76           C  
ATOM    166  N   TYR A  50      41.083  88.177 160.884  1.00  0.67           N  
ATOM    167  CA  TYR A  50      39.971  87.590 160.156  1.00  0.67           C  
ATOM    168  C   TYR A  50      40.405  86.965 158.824  1.00  0.67           C  
ATOM    169  O   TYR A  50      40.144  85.800 158.542  1.00  0.67           O  
ATOM    170  CB  TYR A  50      38.939  88.728 159.915  1.00  0.67           C  
ATOM    171  CG  TYR A  50      37.692  88.270 159.223  1.00  0.67           C  
ATOM    172  CD1 TYR A  50      37.448  88.588 157.877  1.00  0.67           C  
ATOM    173  CD2 TYR A  50      36.759  87.500 159.926  1.00  0.67           C  
ATOM    174  CE1 TYR A  50      36.284  88.129 157.244  1.00  0.67           C  
ATOM    175  CE2 TYR A  50      35.585  87.058 159.301  1.00  0.67           C  
ATOM    176  CZ  TYR A  50      35.351  87.369 157.957  1.00  0.67           C  
ATOM    177  OH  TYR A  50      34.182  86.913 157.314  1.00  0.67           O  
ATOM    178  N   ARG A  51      41.138  87.728 157.991  1.00  0.67           N  
ATOM    179  CA  ARG A  51      41.625  87.296 156.695  1.00  0.67           C  
ATOM    180  C   ARG A  51      42.658  86.177 156.717  1.00  0.67           C  
ATOM    181  O   ARG A  51      42.582  85.226 155.943  1.00  0.67           O  
ATOM    182  CB  ARG A  51      42.242  88.515 155.957  1.00  0.67           C  
ATOM    183  CG  ARG A  51      42.640  88.297 154.482  1.00  0.67           C  
ATOM    184  CD  ARG A  51      41.466  87.952 153.571  1.00  0.67           C  
ATOM    185  NE  ARG A  51      40.534  89.116 153.646  1.00  0.67           N  
ATOM    186  CZ  ARG A  51      39.337  89.167 153.063  1.00  0.67           C  
ATOM    187  NH1 ARG A  51      38.627  90.276 153.217  1.00  0.67           N  
ATOM    188  NH2 ARG A  51      38.855  88.139 152.372  1.00  0.67           N  
ATOM    189  N   TYR A  52      43.670  86.275 157.598  1.00  0.72           N  
ATOM    190  CA  TYR A  52      44.835  85.406 157.544  1.00  0.72           C  
ATOM    191  C   TYR A  52      44.948  84.451 158.710  1.00  0.72           C  
ATOM    192  O   TYR A  52      45.735  83.504 158.701  1.00  0.72           O  
ATOM    193  CB  TYR A  52      46.117  86.278 157.597  1.00  0.72           C  
ATOM    194  CG  TYR A  52      46.172  87.148 156.378  1.00  0.72           C  
ATOM    195  CD1 TYR A  52      46.361  86.518 155.152  1.00  0.72           C  
ATOM    196  CD2 TYR A  52      45.994  88.544 156.395  1.00  0.72           C  
ATOM    197  CE1 TYR A  52      46.419  87.244 153.969  1.00  0.72           C  
ATOM    198  CE2 TYR A  52      46.045  89.287 155.202  1.00  0.72           C  
ATOM    199  CZ  TYR A  52      46.299  88.624 153.993  1.00  0.72           C  
ATOM    200  OH  TYR A  52      46.593  89.317 152.808  1.00  0.72           O  
ATOM    201  N   GLY A  53      44.173  84.708 159.768  1.00  0.61           N  
ATOM    202  CA  GLY A  53      44.383  84.103 161.074  1.00  0.61           C  
ATOM    203  C   GLY A  53      43.293  83.182 161.518  1.00  0.61           C  
ATOM    204  O   GLY A  53      43.500  82.487 162.508  1.00  0.61           O  
ATOM    205  N   TYR A  54      42.129  83.209 160.825  1.00  0.48           N  
ATOM    206  CA  TYR A  54      40.927  82.395 161.021  1.00  0.48           C  
ATOM    207  C   TYR A  54      39.881  83.117 161.859  1.00  0.48           C  
ATOM    208  O   TYR A  54      38.689  82.873 161.699  1.00  0.48           O  
ATOM    209  CB  TYR A  54      41.187  80.933 161.540  1.00  0.48           C  
ATOM    210  CG  TYR A  54      39.948  80.093 161.821  1.00  0.48           C  
ATOM    211  CD1 TYR A  54      39.503  79.948 163.150  1.00  0.48           C  
ATOM    212  CD2 TYR A  54      39.240  79.424 160.805  1.00  0.48           C  
ATOM    213  CE1 TYR A  54      38.405  79.133 163.462  1.00  0.48           C  
ATOM    214  CE2 TYR A  54      38.139  78.603 161.116  1.00  0.48           C  
ATOM    215  CZ  TYR A  54      37.732  78.447 162.447  1.00  0.48           C  
ATOM    216  OH  TYR A  54      36.661  77.588 162.783  1.00  0.48           O  
ATOM    217  N   THR A  55      40.286  84.022 162.777  1.00  0.67           N  
ATOM    218  CA  THR A  55      39.426  84.456 163.884  1.00  0.67           C  
ATOM    219  C   THR A  55      38.147  85.131 163.445  1.00  0.67           C  
ATOM    220  O   THR A  55      38.219  86.210 162.849  1.00  0.67           O  
ATOM    221  CB  THR A  55      40.074  85.371 164.892  1.00  0.67           C  
ATOM    222  OG1 THR A  55      41.266  84.772 165.354  1.00  0.67           O  
ATOM    223  CG2 THR A  55      39.211  85.553 166.154  1.00  0.67           C  
ATOM    224  N   PRO A  56      36.964  84.566 163.683  1.00  0.54           N  
ATOM    225  CA  PRO A  56      35.754  85.027 163.019  1.00  0.54           C  
ATOM    226  C   PRO A  56      35.353  86.466 163.319  1.00  0.54           C  
ATOM    227  O   PRO A  56      35.656  86.992 164.385  1.00  0.54           O  
ATOM    228  CB  PRO A  56      34.661  84.049 163.471  1.00  0.54           C  
ATOM    229  CG  PRO A  56      35.378  82.817 164.033  1.00  0.54           C  
ATOM    230  CD  PRO A  56      36.755  83.319 164.443  1.00  0.54           C  
ATOM    231  N   GLY A  57      34.584  87.106 162.415  1.00  0.50           N  
ATOM    232  CA  GLY A  57      34.141  88.501 162.532  1.00  0.50           C  
ATOM    233  C   GLY A  57      32.983  88.659 163.483  1.00  0.50           C  
ATOM    234  O   GLY A  57      32.445  89.733 163.694  1.00  0.50           O  
ATOM    235  N   ALA A  58      32.561  87.532 164.071  1.00  0.52           N  
ATOM    236  CA  ALA A  58      31.694  87.482 165.222  1.00  0.52           C  
ATOM    237  C   ALA A  58      32.484  87.279 166.510  1.00  0.52           C  
ATOM    238  O   ALA A  58      32.126  87.821 167.547  1.00  0.52           O  
ATOM    239  CB  ALA A  58      30.726  86.293 165.063  1.00  0.52           C  
ATOM    240  N   GLU A  59      33.582  86.492 166.482  1.00  0.55           N  
ATOM    241  CA  GLU A  59      34.349  86.192 167.684  1.00  0.55           C  
ATOM    242  C   GLU A  59      35.321  87.293 168.016  1.00  0.55           C  
ATOM    243  O   GLU A  59      35.360  87.772 169.129  1.00  0.55           O  
ATOM    244  CB  GLU A  59      35.121  84.856 167.527  1.00  0.55           C  
ATOM    245  CG  GLU A  59      36.001  84.405 168.728  1.00  0.55           C  
ATOM    246  CD  GLU A  59      36.835  83.141 168.492  1.00  0.55           C  
ATOM    247  OE1 GLU A  59      37.869  82.955 169.193  1.00  0.55           O  
ATOM    248  OE2 GLU A  59      36.476  82.343 167.592  1.00  0.55           O  
ATOM    249  N   LEU A  60      36.113  87.769 167.039  1.00  0.47           N  
ATOM    250  CA  LEU A  60      37.078  88.829 167.244  1.00  0.47           C  
ATOM    251  C   LEU A  60      36.446  90.178 167.557  1.00  0.47           C  
ATOM    252  O   LEU A  60      36.959  90.984 168.336  1.00  0.47           O  
ATOM    253  CB  LEU A  60      37.943  88.985 165.976  1.00  0.47           C  
ATOM    254  CG  LEU A  60      39.186  89.864 166.165  1.00  0.47           C  
ATOM    255  CD1 LEU A  60      39.995  89.504 167.402  1.00  0.47           C  
ATOM    256  CD2 LEU A  60      40.118  89.776 164.959  1.00  0.47           C  
ATOM    257  N   SER A  61      35.297  90.448 166.913  1.00  0.52           N  
ATOM    258  CA  SER A  61      34.523  91.673 167.037  1.00  0.52           C  
ATOM    259  C   SER A  61      34.178  92.015 168.478  1.00  0.52           C  
ATOM    260  O   SER A  61      33.443  91.294 169.149  1.00  0.52           O  
ATOM    261  CB  SER A  61      33.223  91.560 166.206  1.00  0.52           C  
ATOM    262  OG  SER A  61      32.438  92.752 166.249  1.00  0.52           O  
ATOM    263  N   GLU A  62      34.781  93.113 168.995  1.00  0.45           N  
ATOM    264  CA  GLU A  62      34.581  93.626 170.340  1.00  0.45           C  
ATOM    265  C   GLU A  62      35.012  92.666 171.443  1.00  0.45           C  
ATOM    266  O   GLU A  62      34.681  92.821 172.615  1.00  0.45           O  
ATOM    267  CB  GLU A  62      33.160  94.207 170.502  1.00  0.45           C  
ATOM    268  CG  GLU A  62      32.899  95.337 169.468  1.00  0.45           C  
ATOM    269  CD  GLU A  62      31.545  96.032 169.604  1.00  0.45           C  
ATOM    270  OE1 GLU A  62      30.705  95.594 170.428  1.00  0.45           O  
ATOM    271  OE2 GLU A  62      31.360  97.041 168.871  1.00  0.45           O  
ATOM    272  N   ASP A  63      35.875  91.696 171.087  1.00  0.49           N  
ATOM    273  CA  ASP A  63      36.393  90.720 172.012  1.00  0.49           C  
ATOM    274  C   ASP A  63      37.899  90.915 172.149  1.00  0.49           C  
ATOM    275  O   ASP A  63      38.715  90.561 171.291  1.00  0.49           O  
ATOM    276  CB  ASP A  63      36.047  89.303 171.518  1.00  0.49           C  
ATOM    277  CG  ASP A  63      36.510  88.206 172.449  1.00  0.49           C  
ATOM    278  OD1 ASP A  63      37.058  88.537 173.531  1.00  0.49           O  
ATOM    279  OD2 ASP A  63      36.415  87.014 172.072  1.00  0.49           O  
ATOM    280  N   GLY A  64      38.323  91.470 173.303  1.00  0.53           N  
ATOM    281  CA  GLY A  64      39.731  91.613 173.632  1.00  0.53           C  
ATOM    282  C   GLY A  64      40.425  90.301 173.879  1.00  0.53           C  
ATOM    283  O   GLY A  64      41.625  90.192 173.662  1.00  0.53           O  
ATOM    284  N   GLN A  65      39.709  89.249 174.314  1.00  0.52           N  
ATOM    285  CA  GLN A  65      40.315  87.954 174.589  1.00  0.52           C  
ATOM    286  C   GLN A  65      40.789  87.261 173.325  1.00  0.52           C  
ATOM    287  O   GLN A  65      41.913  86.763 173.202  1.00  0.52           O  
ATOM    288  CB  GLN A  65      39.288  87.023 175.282  1.00  0.52           C  
ATOM    289  CG  GLN A  65      38.934  87.448 176.724  1.00  0.52           C  
ATOM    290  CD  GLN A  65      37.963  86.455 177.367  1.00  0.52           C  
ATOM    291  OE1 GLN A  65      37.209  85.728 176.726  1.00  0.52           O  
ATOM    292  NE2 GLN A  65      37.990  86.395 178.719  1.00  0.52           N  
ATOM    293  N   SER A  66      39.909  87.257 172.322  1.00  0.56           N  
ATOM    294  CA  SER A  66      40.177  86.750 170.994  1.00  0.56           C  
ATOM    295  C   SER A  66      41.183  87.582 170.240  1.00  0.56           C  
ATOM    296  O   SER A  66      42.040  87.029 169.546  1.00  0.56           O  
ATOM    297  CB  SER A  66      38.889  86.583 170.178  1.00  0.56           C  
ATOM    298  OG  SER A  66      38.089  85.597 170.824  1.00  0.56           O  
ATOM    299  N   LEU A  67      41.158  88.931 170.386  1.00  0.68           N  
ATOM    300  CA  LEU A  67      42.185  89.790 169.810  1.00  0.68           C  
ATOM    301  C   LEU A  67      43.546  89.435 170.323  1.00  0.68           C  
ATOM    302  O   LEU A  67      44.398  89.093 169.516  1.00  0.68           O  
ATOM    303  CB  LEU A  67      41.859  91.300 170.004  1.00  0.68           C  
ATOM    304  CG  LEU A  67      42.722  92.302 169.195  1.00  0.68           C  
ATOM    305  CD1 LEU A  67      42.509  92.191 167.683  1.00  0.68           C  
ATOM    306  CD2 LEU A  67      42.481  93.764 169.594  1.00  0.68           C  
ATOM    307  N   GLN A  68      43.742  89.341 171.648  1.00  0.70           N  
ATOM    308  CA  GLN A  68      45.009  88.957 172.228  1.00  0.70           C  
ATOM    309  C   GLN A  68      45.549  87.580 171.823  1.00  0.70           C  
ATOM    310  O   GLN A  68      46.700  87.431 171.405  1.00  0.70           O  
ATOM    311  CB  GLN A  68      44.865  88.987 173.771  1.00  0.70           C  
ATOM    312  CG  GLN A  68      44.673  90.403 174.371  1.00  0.70           C  
ATOM    313  CD  GLN A  68      44.669  90.322 175.896  1.00  0.70           C  
ATOM    314  OE1 GLN A  68      44.327  89.300 176.491  1.00  0.70           O  
ATOM    315  NE2 GLN A  68      45.083  91.420 176.569  1.00  0.70           N  
ATOM    316  N   ARG A  69      44.724  86.525 171.903  1.00  0.64           N  
ATOM    317  CA  ARG A  69      45.137  85.161 171.610  1.00  0.64           C  
ATOM    318  C   ARG A  69      45.470  84.919 170.146  1.00  0.64           C  
ATOM    319  O   ARG A  69      46.441  84.240 169.794  1.00  0.64           O  
ATOM    320  CB  ARG A  69      44.006  84.217 172.081  1.00  0.64           C  
ATOM    321  CG  ARG A  69      44.273  82.710 171.913  1.00  0.64           C  
ATOM    322  CD  ARG A  69      43.072  81.831 172.297  1.00  0.64           C  
ATOM    323  NE  ARG A  69      42.128  81.789 171.127  1.00  0.64           N  
ATOM    324  CZ  ARG A  69      40.923  82.382 171.035  1.00  0.64           C  
ATOM    325  NH1 ARG A  69      40.204  82.152 169.939  1.00  0.64           N  
ATOM    326  NH2 ARG A  69      40.415  83.185 171.959  1.00  0.64           N  
ATOM    327  N   ALA A  70      44.663  85.470 169.233  1.00  0.70           N  
ATOM    328  CA  ALA A  70      44.881  85.341 167.812  1.00  0.70           C  
ATOM    329  C   ALA A  70      46.040  86.190 167.324  1.00  0.70           C  
ATOM    330  O   ALA A  70      46.796  85.784 166.432  1.00  0.70           O  
ATOM    331  CB  ALA A  70      43.568  85.651 167.098  1.00  0.70           C  
ATOM    332  N   LEU A  71      46.256  87.356 167.957  1.00  0.72           N  
ATOM    333  CA  LEU A  71      47.403  88.211 167.717  1.00  0.72           C  
ATOM    334  C   LEU A  71      48.698  87.511 167.987  1.00  0.72           C  
ATOM    335  O   LEU A  71      49.599  87.512 167.152  1.00  0.72           O  
ATOM    336  CB  LEU A  71      47.379  89.414 168.675  1.00  0.72           C  
ATOM    337  CG  LEU A  71      47.254  90.754 167.961  1.00  0.72           C  
ATOM    338  CD1 LEU A  71      46.283  91.670 168.695  1.00  0.72           C  
ATOM    339  CD2 LEU A  71      48.638  91.366 167.857  1.00  0.72           C  
ATOM    340  N   LEU A  72      48.763  86.808 169.132  1.00  0.69           N  
ATOM    341  CA  LEU A  72      49.904  86.014 169.532  1.00  0.69           C  
ATOM    342  C   LEU A  72      50.253  84.987 168.487  1.00  0.69           C  
ATOM    343  O   LEU A  72      51.408  84.805 168.111  1.00  0.69           O  
ATOM    344  CB  LEU A  72      49.610  85.344 170.890  1.00  0.69           C  
ATOM    345  CG  LEU A  72      50.699  84.386 171.414  1.00  0.69           C  
ATOM    346  CD1 LEU A  72      50.668  84.340 172.945  1.00  0.69           C  
ATOM    347  CD2 LEU A  72      50.626  82.949 170.872  1.00  0.69           C  
ATOM    348  N   ARG A  73      49.239  84.312 167.922  1.00  0.68           N  
ATOM    349  CA  ARG A  73      49.456  83.400 166.825  1.00  0.68           C  
ATOM    350  C   ARG A  73      50.023  84.072 165.576  1.00  0.68           C  
ATOM    351  O   ARG A  73      50.885  83.504 164.914  1.00  0.68           O  
ATOM    352  CB  ARG A  73      48.171  82.617 166.492  1.00  0.68           C  
ATOM    353  CG  ARG A  73      47.678  81.727 167.652  1.00  0.68           C  
ATOM    354  CD  ARG A  73      46.356  81.033 167.322  1.00  0.68           C  
ATOM    355  NE  ARG A  73      46.002  80.159 168.482  1.00  0.68           N  
ATOM    356  CZ  ARG A  73      44.858  79.467 168.564  1.00  0.68           C  
ATOM    357  NH1 ARG A  73      44.652  78.669 169.610  1.00  0.68           N  
ATOM    358  NH2 ARG A  73      43.910  79.568 167.635  1.00  0.68           N  
ATOM    359  N   PHE A  74      49.575  85.293 165.217  1.00  0.73           N  
ATOM    360  CA  PHE A  74      50.213  86.086 164.172  1.00  0.73           C  
ATOM    361  C   PHE A  74      51.655  86.505 164.492  1.00  0.73           C  
ATOM    362  O   PHE A  74      52.567  86.324 163.689  1.00  0.73           O  
ATOM    363  CB  PHE A  74      49.323  87.324 163.861  1.00  0.73           C  
ATOM    364  CG  PHE A  74      49.968  88.297 162.909  1.00  0.73           C  
ATOM    365  CD1 PHE A  74      50.394  87.875 161.640  1.00  0.73           C  
ATOM    366  CD2 PHE A  74      50.241  89.612 163.321  1.00  0.73           C  
ATOM    367  CE1 PHE A  74      51.082  88.758 160.802  1.00  0.73           C  
ATOM    368  CE2 PHE A  74      50.957  90.485 162.491  1.00  0.73           C  
ATOM    369  CZ  PHE A  74      51.372  90.059 161.226  1.00  0.73           C  
ATOM    370  N   GLN A  75      51.893  87.034 165.699  1.00  0.71           N  
ATOM    371  CA  GLN A  75      53.191  87.461 166.181  1.00  0.71           C  
ATOM    372  C   GLN A  75      54.206  86.342 166.226  1.00  0.71           C  
ATOM    373  O   GLN A  75      55.331  86.492 165.759  1.00  0.71           O  
ATOM    374  CB  GLN A  75      53.002  88.056 167.581  1.00  0.71           C  
ATOM    375  CG  GLN A  75      52.450  89.500 167.538  1.00  0.71           C  
ATOM    376  CD  GLN A  75      51.786  89.816 168.863  1.00  0.71           C  
ATOM    377  OE1 GLN A  75      51.241  88.896 169.459  1.00  0.71           O  
ATOM    378  NE2 GLN A  75      51.776  91.088 169.313  1.00  0.71           N  
ATOM    379  N   ARG A  76      53.797  85.156 166.696  1.00  0.64           N  
ATOM    380  CA  ARG A  76      54.588  83.944 166.650  1.00  0.64           C  
ATOM    381  C   ARG A  76      55.039  83.544 165.247  1.00  0.64           C  
ATOM    382  O   ARG A  76      56.183  83.164 165.013  1.00  0.64           O  
ATOM    383  CB  ARG A  76      53.718  82.804 167.212  1.00  0.64           C  
ATOM    384  CG  ARG A  76      54.430  81.446 167.245  1.00  0.64           C  
ATOM    385  CD  ARG A  76      53.603  80.351 167.906  1.00  0.64           C  
ATOM    386  NE  ARG A  76      54.474  79.133 167.908  1.00  0.64           N  
ATOM    387  CZ  ARG A  76      55.351  78.870 168.887  1.00  0.64           C  
ATOM    388  NH1 ARG A  76      56.088  77.761 168.800  1.00  0.64           N  
ATOM    389  NH2 ARG A  76      55.519  79.651 169.945  1.00  0.64           N  
ATOM    390  N   ARG A  77      54.136  83.639 164.256  1.00  0.68           N  
ATOM    391  CA  ARG A  77      54.461  83.387 162.863  1.00  0.68           C  
ATOM    392  C   ARG A  77      55.441  84.396 162.255  1.00  0.68           C  
ATOM    393  O   ARG A  77      56.246  84.057 161.387  1.00  0.68           O  
ATOM    394  CB  ARG A  77      53.166  83.325 162.018  1.00  0.68           C  
ATOM    395  CG  ARG A  77      52.276  82.092 162.285  1.00  0.68           C  
ATOM    396  CD  ARG A  77      51.127  81.945 161.285  1.00  0.68           C  
ATOM    397  NE  ARG A  77      50.244  83.168 161.351  1.00  0.68           N  
ATOM    398  CZ  ARG A  77      49.137  83.258 162.095  1.00  0.68           C  
ATOM    399  NH1 ARG A  77      48.321  84.294 161.917  1.00  0.68           N  
ATOM    400  NH2 ARG A  77      48.833  82.340 163.004  1.00  0.68           N  
ATOM    401  N   LEU A  78      55.375  85.669 162.680  1.00  0.67           N  
ATOM    402  CA  LEU A  78      56.110  86.765 162.068  1.00  0.67           C  
ATOM    403  C   LEU A  78      57.309  87.236 162.893  1.00  0.67           C  
ATOM    404  O   LEU A  78      57.931  88.245 162.559  1.00  0.67           O  
ATOM    405  CB  LEU A  78      55.118  87.928 161.801  1.00  0.67           C  
ATOM    406  CG  LEU A  78      54.363  87.875 160.447  1.00  0.67           C  
ATOM    407  CD1 LEU A  78      55.239  88.334 159.285  1.00  0.67           C  
ATOM    408  CD2 LEU A  78      53.697  86.531 160.107  1.00  0.67           C  
ATOM    409  N   SER A  79      57.661  86.504 163.975  1.00  0.63           N  
ATOM    410  CA  SER A  79      58.881  86.670 164.777  1.00  0.63           C  
ATOM    411  C   SER A  79      58.784  87.795 165.787  1.00  0.63           C  
ATOM    412  O   SER A  79      59.785  88.315 166.285  1.00  0.63           O  
ATOM    413  CB  SER A  79      60.195  86.883 163.976  1.00  0.63           C  
ATOM    414  OG  SER A  79      60.395  85.857 163.005  1.00  0.63           O  
ATOM    415  N   LEU A  80      57.563  88.209 166.141  1.00  0.67           N  
ATOM    416  CA  LEU A  80      57.334  89.302 167.057  1.00  0.67           C  
ATOM    417  C   LEU A  80      57.294  88.744 168.486  1.00  0.67           C  
ATOM    418  O   LEU A  80      57.206  87.524 168.645  1.00  0.67           O  
ATOM    419  CB  LEU A  80      56.030  90.047 166.685  1.00  0.67           C  
ATOM    420  CG  LEU A  80      55.804  90.322 165.180  1.00  0.67           C  
ATOM    421  CD1 LEU A  80      54.457  91.003 164.954  1.00  0.67           C  
ATOM    422  CD2 LEU A  80      56.891  91.185 164.537  1.00  0.67           C  
ATOM    423  N   PRO A  81      57.398  89.502 169.581  1.00  0.71           N  
ATOM    424  CA  PRO A  81      56.997  89.016 170.900  1.00  0.71           C  
ATOM    425  C   PRO A  81      55.582  88.449 170.934  1.00  0.71           C  
ATOM    426  O   PRO A  81      54.682  89.009 170.317  1.00  0.71           O  
ATOM    427  CB  PRO A  81      57.152  90.233 171.830  1.00  0.71           C  
ATOM    428  CG  PRO A  81      57.933  91.264 171.008  1.00  0.71           C  
ATOM    429  CD  PRO A  81      57.483  90.959 169.583  1.00  0.71           C  
ATOM    430  N   GLU A  82      55.355  87.347 171.657  1.00  0.65           N  
ATOM    431  CA  GLU A  82      54.031  86.788 171.825  1.00  0.65           C  
ATOM    432  C   GLU A  82      53.273  87.575 172.899  1.00  0.65           C  
ATOM    433  O   GLU A  82      53.485  87.402 174.098  1.00  0.65           O  
ATOM    434  CB  GLU A  82      54.169  85.282 172.177  1.00  0.65           C  
ATOM    435  CG  GLU A  82      54.595  84.397 170.972  1.00  0.65           C  
ATOM    436  CD  GLU A  82      54.554  82.890 171.230  1.00  0.65           C  
ATOM    437  OE1 GLU A  82      54.196  82.441 172.343  1.00  0.65           O  
ATOM    438  OE2 GLU A  82      54.897  82.144 170.274  1.00  0.65           O  
ATOM    439  N   THR A  83      52.387  88.506 172.484  1.00  0.66           N  
ATOM    440  CA  THR A  83      51.678  89.405 173.396  1.00  0.66           C  
ATOM    441  C   THR A  83      50.336  89.741 172.797  1.00  0.66           C  
ATOM    442  O   THR A  83      50.148  89.824 171.597  1.00  0.66           O  
ATOM    443  CB  THR A  83      52.399  90.718 173.747  1.00  0.66           C  
ATOM    444  OG1 THR A  83      51.660  91.496 174.689  1.00  0.66           O  
ATOM    445  CG2 THR A  83      52.609  91.584 172.511  1.00  0.66           C  
ATOM    446  N   GLY A  84      49.303  89.980 173.608  1.00  0.63           N  
ATOM    447  CA  GLY A  84      48.017  90.339 173.026  1.00  0.63           C  
ATOM    448  C   GLY A  84      47.865  91.782 172.624  1.00  0.63           C  
ATOM    449  O   GLY A  84      46.843  92.200 172.074  1.00  0.63           O  
ATOM    450  N   GLU A  85      48.880  92.590 172.916  1.00  0.68           N  
ATOM    451  CA  GLU A  85      48.979  93.980 172.545  1.00  0.68           C  
ATOM    452  C   GLU A  85      49.282  94.140 171.066  1.00  0.68           C  
ATOM    453  O   GLU A  85      49.855  93.270 170.414  1.00  0.68           O  
ATOM    454  CB  GLU A  85      50.032  94.688 173.428  1.00  0.68           C  
ATOM    455  CG  GLU A  85      49.599  94.670 174.918  1.00  0.68           C  
ATOM    456  CD  GLU A  85      50.595  95.267 175.912  1.00  0.68           C  
ATOM    457  OE1 GLU A  85      51.737  95.599 175.514  1.00  0.68           O  
ATOM    458  OE2 GLU A  85      50.196  95.370 177.102  1.00  0.68           O  
ATOM    459  N   LEU A  86      48.871  95.275 170.474  1.00  0.75           N  
ATOM    460  CA  LEU A  86      49.222  95.602 169.106  1.00  0.75           C  
ATOM    461  C   LEU A  86      50.474  96.445 169.095  1.00  0.75           C  
ATOM    462  O   LEU A  86      50.430  97.669 169.036  1.00  0.75           O  
ATOM    463  CB  LEU A  86      48.079  96.335 168.366  1.00  0.75           C  
ATOM    464  CG  LEU A  86      46.956  95.375 167.942  1.00  0.75           C  
ATOM    465  CD1 LEU A  86      45.626  96.112 167.760  1.00  0.75           C  
ATOM    466  CD2 LEU A  86      47.328  94.618 166.660  1.00  0.75           C  
ATOM    467  N   ASP A  87      51.635  95.777 169.162  1.00  0.76           N  
ATOM    468  CA  ASP A  87      52.950  96.384 169.119  1.00  0.76           C  
ATOM    469  C   ASP A  87      53.221  97.318 167.956  1.00  0.76           C  
ATOM    470  O   ASP A  87      52.690  97.164 166.847  1.00  0.76           O  
ATOM    471  CB  ASP A  87      54.138  95.382 169.107  1.00  0.76           C  
ATOM    472  CG  ASP A  87      53.961  94.163 169.993  1.00  0.76           C  
ATOM    473  OD1 ASP A  87      52.950  94.071 170.723  1.00  0.76           O  
ATOM    474  OD2 ASP A  87      54.827  93.262 169.875  1.00  0.76           O  
ATOM    475  N   SER A  88      54.150  98.276 168.138  1.00  0.80           N  
ATOM    476  CA  SER A  88      54.561  99.191 167.086  1.00  0.80           C  
ATOM    477  C   SER A  88      55.100  98.453 165.875  1.00  0.80           C  
ATOM    478  O   SER A  88      54.815  98.802 164.733  1.00  0.80           O  
ATOM    479  CB  SER A  88      55.564 100.255 167.597  1.00  0.80           C  
ATOM    480  OG  SER A  88      56.767  99.671 168.105  1.00  0.80           O  
ATOM    481  N   THR A  89      55.833  97.346 166.090  1.00  0.74           N  
ATOM    482  CA  THR A  89      56.213  96.460 165.005  1.00  0.74           C  
ATOM    483  C   THR A  89      55.130  95.516 164.522  1.00  0.74           C  
ATOM    484  O   THR A  89      55.117  95.176 163.343  1.00  0.74           O  
ATOM    485  CB  THR A  89      57.459  95.646 165.274  1.00  0.74           C  
ATOM    486  OG1 THR A  89      57.347  94.906 166.481  1.00  0.74           O  
ATOM    487  CG2 THR A  89      58.641  96.617 165.420  1.00  0.74           C  
ATOM    488  N   THR A  90      54.175  95.085 165.368  1.00  0.84           N  
ATOM    489  CA  THR A  90      53.053  94.236 164.959  1.00  0.84           C  
ATOM    490  C   THR A  90      52.179  94.896 163.932  1.00  0.84           C  
ATOM    491  O   THR A  90      51.893  94.336 162.879  1.00  0.84           O  
ATOM    492  CB  THR A  90      52.169  93.821 166.126  1.00  0.84           C  
ATOM    493  OG1 THR A  90      52.957  93.159 167.098  1.00  0.84           O  
ATOM    494  CG2 THR A  90      51.116  92.802 165.693  1.00  0.84           C  
ATOM    495  N   LEU A  91      51.808  96.160 164.178  1.00  0.84           N  
ATOM    496  CA  LEU A  91      51.111  96.991 163.221  1.00  0.84           C  
ATOM    497  C   LEU A  91      51.880  97.266 161.940  1.00  0.84           C  
ATOM    498  O   LEU A  91      51.347  97.155 160.840  1.00  0.84           O  
ATOM    499  CB  LEU A  91      50.791  98.331 163.887  1.00  0.84           C  
ATOM    500  CG  LEU A  91      49.858  98.192 165.098  1.00  0.84           C  
ATOM    501  CD1 LEU A  91      49.927  99.487 165.911  1.00  0.84           C  
ATOM    502  CD2 LEU A  91      48.440  97.813 164.651  1.00  0.84           C  
ATOM    503  N   ASN A  92      53.176  97.599 162.043  1.00  0.79           N  
ATOM    504  CA  ASN A  92      54.033  97.808 160.885  1.00  0.79           C  
ATOM    505  C   ASN A  92      54.199  96.552 160.029  1.00  0.79           C  
ATOM    506  O   ASN A  92      54.201  96.608 158.803  1.00  0.79           O  
ATOM    507  CB  ASN A  92      55.406  98.364 161.322  1.00  0.79           C  
ATOM    508  CG  ASN A  92      55.262  99.803 161.818  1.00  0.79           C  
ATOM    509  OD1 ASN A  92      54.301 100.515 161.527  1.00  0.79           O  
ATOM    510  ND2 ASN A  92      56.296 100.277 162.553  1.00  0.79           N  
ATOM    511  N   ALA A  93      54.297  95.371 160.661  1.00  0.83           N  
ATOM    512  CA  ALA A  93      54.242  94.098 159.977  1.00  0.83           C  
ATOM    513  C   ALA A  93      52.917  93.835 159.258  1.00  0.83           C  
ATOM    514  O   ALA A  93      52.872  93.480 158.082  1.00  0.83           O  
ATOM    515  CB  ALA A  93      54.501  92.996 161.019  1.00  0.83           C  
ATOM    516  N   MET A  94      51.768  94.083 159.905  1.00  0.80           N  
ATOM    517  CA  MET A  94      50.485  93.783 159.286  1.00  0.80           C  
ATOM    518  C   MET A  94      49.981  94.906 158.385  1.00  0.80           C  
ATOM    519  O   MET A  94      48.894  94.845 157.820  1.00  0.80           O  
ATOM    520  CB  MET A  94      49.444  93.353 160.341  1.00  0.80           C  
ATOM    521  CG  MET A  94      49.049  94.429 161.358  1.00  0.80           C  
ATOM    522  SD  MET A  94      48.257  93.841 162.892  1.00  0.80           S  
ATOM    523  CE  MET A  94      47.707  92.168 162.452  1.00  0.80           C  
ATOM    524  N   ARG A  95      50.837  95.915 158.155  1.00  0.72           N  
ATOM    525  CA  ARG A  95      50.657  96.955 157.163  1.00  0.72           C  
ATOM    526  C   ARG A  95      51.479  96.718 155.909  1.00  0.72           C  
ATOM    527  O   ARG A  95      51.378  97.475 154.943  1.00  0.72           O  
ATOM    528  CB  ARG A  95      51.070  98.331 157.749  1.00  0.72           C  
ATOM    529  CG  ARG A  95      49.879  99.092 158.350  1.00  0.72           C  
ATOM    530  CD  ARG A  95      49.958 100.615 158.190  1.00  0.72           C  
ATOM    531  NE  ARG A  95      50.298 101.218 159.519  1.00  0.72           N  
ATOM    532  CZ  ARG A  95      49.410 101.420 160.503  1.00  0.72           C  
ATOM    533  NH1 ARG A  95      48.116 101.146 160.374  1.00  0.72           N  
ATOM    534  NH2 ARG A  95      49.821 101.913 161.666  1.00  0.72           N  
ATOM    535  N   ALA A  96      52.296  95.653 155.862  1.00  0.84           N  
ATOM    536  CA  ALA A  96      53.064  95.346 154.680  1.00  0.84           C  
ATOM    537  C   ALA A  96      52.215  94.592 153.652  1.00  0.84           C  
ATOM    538  O   ALA A  96      51.515  93.646 154.028  1.00  0.84           O  
ATOM    539  CB  ALA A  96      54.315  94.525 155.039  1.00  0.84           C  
ATOM    540  N   PRO A  97      52.206  94.963 152.368  1.00  0.87           N  
ATOM    541  CA  PRO A  97      51.620  94.160 151.302  1.00  0.87           C  
ATOM    542  C   PRO A  97      52.073  92.711 151.280  1.00  0.87           C  
ATOM    543  O   PRO A  97      53.227  92.409 151.596  1.00  0.87           O  
ATOM    544  CB  PRO A  97      51.944  94.907 150.005  1.00  0.87           C  
ATOM    545  CG  PRO A  97      52.313  96.331 150.435  1.00  0.87           C  
ATOM    546  CD  PRO A  97      52.820  96.189 151.861  1.00  0.87           C  
ATOM    547  N   ARG A  98      51.155  91.797 150.940  1.00  0.78           N  
ATOM    548  CA  ARG A  98      51.364  90.378 151.116  1.00  0.78           C  
ATOM    549  C   ARG A  98      50.385  89.546 150.302  1.00  0.78           C  
ATOM    550  O   ARG A  98      49.384  90.036 149.788  1.00  0.78           O  
ATOM    551  CB  ARG A  98      51.305  89.980 152.617  1.00  0.78           C  
ATOM    552  CG  ARG A  98      50.151  90.543 153.455  1.00  0.78           C  
ATOM    553  CD  ARG A  98      49.284  89.474 154.114  1.00  0.78           C  
ATOM    554  NE  ARG A  98      50.009  88.787 155.213  1.00  0.78           N  
ATOM    555  CZ  ARG A  98      49.861  87.491 155.509  1.00  0.78           C  
ATOM    556  NH1 ARG A  98      49.379  86.595 154.654  1.00  0.78           N  
ATOM    557  NH2 ARG A  98      50.284  87.025 156.677  1.00  0.78           N  
ATOM    558  N   CYS A  99      50.661  88.235 150.152  1.00  0.91           N  
ATOM    559  CA  CYS A  99      49.722  87.260 149.606  1.00  0.91           C  
ATOM    560  C   CYS A  99      48.424  87.133 150.397  1.00  0.91           C  
ATOM    561  O   CYS A  99      48.452  87.078 151.622  1.00  0.91           O  
ATOM    562  CB  CYS A  99      50.399  85.865 149.590  1.00  0.91           C  
ATOM    563  SG  CYS A  99      49.379  84.500 148.946  1.00  0.91           S  
ATOM    564  N   GLY A 100      47.278  87.001 149.683  1.00  0.91           N  
ATOM    565  CA  GLY A 100      45.937  86.891 150.248  1.00  0.91           C  
ATOM    566  C   GLY A 100      45.584  85.558 150.870  1.00  0.91           C  
ATOM    567  O   GLY A 100      44.552  85.427 151.523  1.00  0.91           O  
ATOM    568  N   VAL A 101      46.438  84.533 150.704  1.00  0.83           N  
ATOM    569  CA  VAL A 101      46.341  83.249 151.387  1.00  0.83           C  
ATOM    570  C   VAL A 101      46.527  83.364 152.915  1.00  0.83           C  
ATOM    571  O   VAL A 101      47.409  84.110 153.347  1.00  0.83           O  
ATOM    572  CB  VAL A 101      47.323  82.253 150.777  1.00  0.83           C  
ATOM    573  CG1 VAL A 101      47.334  80.916 151.529  1.00  0.83           C  
ATOM    574  CG2 VAL A 101      46.955  81.987 149.302  1.00  0.83           C  
ATOM    575  N   PRO A 102      45.757  82.680 153.778  1.00  0.78           N  
ATOM    576  CA  PRO A 102      45.997  82.611 155.215  1.00  0.78           C  
ATOM    577  C   PRO A 102      47.267  81.931 155.623  1.00  0.78           C  
ATOM    578  O   PRO A 102      47.754  81.046 154.926  1.00  0.78           O  
ATOM    579  CB  PRO A 102      44.813  81.824 155.792  1.00  0.78           C  
ATOM    580  CG  PRO A 102      43.760  81.891 154.697  1.00  0.78           C  
ATOM    581  CD  PRO A 102      44.582  81.899 153.416  1.00  0.78           C  
ATOM    582  N   ASP A 103      47.768  82.283 156.811  1.00  0.75           N  
ATOM    583  CA  ASP A 103      48.974  81.685 157.314  1.00  0.75           C  
ATOM    584  C   ASP A 103      48.707  80.403 158.103  1.00  0.75           C  
ATOM    585  O   ASP A 103      49.613  79.613 158.361  1.00  0.75           O  
ATOM    586  CB  ASP A 103      49.638  82.600 158.353  1.00  0.75           C  
ATOM    587  CG  ASP A 103      49.768  84.070 158.054  1.00  0.75           C  
ATOM    588  OD1 ASP A 103      49.711  84.518 156.887  1.00  0.75           O  
ATOM    589  OD2 ASP A 103      49.938  84.803 159.075  1.00  0.75           O  
ATOM    590  N   VAL A 104      47.453  80.191 158.561  1.00  0.71           N  
ATOM    591  CA  VAL A 104      47.089  79.047 159.393  1.00  0.71           C  
ATOM    592  C   VAL A 104      46.020  78.219 158.721  1.00  0.71           C  
ATOM    593  O   VAL A 104      45.019  78.720 158.220  1.00  0.71           O  
ATOM    594  CB  VAL A 104      46.632  79.373 160.833  1.00  0.71           C  
ATOM    595  CG1 VAL A 104      45.440  80.346 160.850  1.00  0.71           C  
ATOM    596  CG2 VAL A 104      46.256  78.088 161.612  1.00  0.71           C  
ATOM    597  N   GLY A 105      46.220  76.882 158.721  1.00  0.60           N  
ATOM    598  CA  GLY A 105      45.196  75.939 158.313  1.00  0.60           C  
ATOM    599  C   GLY A 105      45.065  75.831 156.835  1.00  0.60           C  
ATOM    600  O   GLY A 105      44.354  76.587 156.175  1.00  0.60           O  
ATOM    601  N   ARG A 106      45.695  74.808 156.246  1.00  0.48           N  
ATOM    602  CA  ARG A 106      45.396  74.472 154.878  1.00  0.48           C  
ATOM    603  C   ARG A 106      44.054  73.740 154.833  1.00  0.48           C  
ATOM    604  O   ARG A 106      43.976  72.516 154.849  1.00  0.48           O  
ATOM    605  CB  ARG A 106      46.536  73.685 154.200  1.00  0.48           C  
ATOM    606  CG  ARG A 106      47.784  74.523 153.852  1.00  0.48           C  
ATOM    607  CD  ARG A 106      48.800  74.665 154.983  1.00  0.48           C  
ATOM    608  NE  ARG A 106      49.328  73.292 155.230  1.00  0.48           N  
ATOM    609  CZ  ARG A 106      50.216  73.009 156.191  1.00  0.48           C  
ATOM    610  NH1 ARG A 106      50.716  71.778 156.262  1.00  0.48           N  
ATOM    611  NH2 ARG A 106      50.667  73.943 157.018  1.00  0.48           N  
ATOM    612  N   PHE A 107      42.974  74.541 154.793  1.00  0.37           N  
ATOM    613  CA  PHE A 107      41.579  74.133 154.792  1.00  0.37           C  
ATOM    614  C   PHE A 107      40.770  75.225 154.087  1.00  0.37           C  
ATOM    615  O   PHE A 107      39.741  75.687 154.565  1.00  0.37           O  
ATOM    616  CB  PHE A 107      41.003  73.917 156.223  1.00  0.37           C  
ATOM    617  CG  PHE A 107      41.696  72.779 156.921  1.00  0.37           C  
ATOM    618  CD1 PHE A 107      41.405  71.442 156.592  1.00  0.37           C  
ATOM    619  CD2 PHE A 107      42.685  73.041 157.883  1.00  0.37           C  
ATOM    620  CE1 PHE A 107      42.127  70.393 157.177  1.00  0.37           C  
ATOM    621  CE2 PHE A 107      43.414  71.997 158.464  1.00  0.37           C  
ATOM    622  CZ  PHE A 107      43.140  70.672 158.103  1.00  0.37           C  
ATOM    623  N   GLN A 108      41.260  75.694 152.922  1.00  0.47           N  
ATOM    624  CA  GLN A 108      40.766  76.881 152.232  1.00  0.47           C  
ATOM    625  C   GLN A 108      40.333  76.562 150.804  1.00  0.47           C  
ATOM    626  O   GLN A 108      40.929  77.024 149.832  1.00  0.47           O  
ATOM    627  CB  GLN A 108      41.846  78.001 152.219  1.00  0.47           C  
ATOM    628  CG  GLN A 108      42.274  78.520 153.618  1.00  0.47           C  
ATOM    629  CD  GLN A 108      41.165  79.330 154.296  1.00  0.47           C  
ATOM    630  OE1 GLN A 108      40.313  79.933 153.647  1.00  0.47           O  
ATOM    631  NE2 GLN A 108      41.205  79.406 155.647  1.00  0.47           N  
ATOM    632  N   THR A 109      39.287  75.716 150.663  1.00  0.46           N  
ATOM    633  CA  THR A 109      38.550  75.462 149.416  1.00  0.46           C  
ATOM    634  C   THR A 109      39.206  74.382 148.542  1.00  0.46           C  
ATOM    635  O   THR A 109      38.667  73.950 147.532  1.00  0.46           O  
ATOM    636  CB  THR A 109      38.199  76.742 148.621  1.00  0.46           C  
ATOM    637  OG1 THR A 109      37.464  77.656 149.432  1.00  0.46           O  
ATOM    638  CG2 THR A 109      37.318  76.489 147.396  1.00  0.46           C  
ATOM    639  N   PHE A 110      40.368  73.827 148.941  1.00  0.47           N  
ATOM    640  CA  PHE A 110      41.171  72.951 148.086  1.00  0.47           C  
ATOM    641  C   PHE A 110      41.170  71.483 148.569  1.00  0.47           C  
ATOM    642  O   PHE A 110      40.616  71.148 149.612  1.00  0.47           O  
ATOM    643  CB  PHE A 110      42.607  73.544 147.884  1.00  0.47           C  
ATOM    644  CG  PHE A 110      43.356  73.425 149.163  1.00  0.47           C  
ATOM    645  CD1 PHE A 110      43.257  74.379 150.184  1.00  0.47           C  
ATOM    646  CD2 PHE A 110      44.057  72.239 149.392  1.00  0.47           C  
ATOM    647  CE1 PHE A 110      43.711  74.058 151.465  1.00  0.47           C  
ATOM    648  CE2 PHE A 110      44.478  71.900 150.670  1.00  0.47           C  
ATOM    649  CZ  PHE A 110      44.247  72.789 151.701  1.00  0.47           C  
ATOM    650  N   GLU A 111      41.797  70.558 147.799  1.00  0.48           N  
ATOM    651  CA  GLU A 111      41.973  69.155 148.158  1.00  0.48           C  
ATOM    652  C   GLU A 111      42.946  68.951 149.313  1.00  0.48           C  
ATOM    653  O   GLU A 111      44.104  69.338 149.241  1.00  0.48           O  
ATOM    654  CB  GLU A 111      42.518  68.421 146.908  1.00  0.48           C  
ATOM    655  CG  GLU A 111      42.665  66.877 146.973  1.00  0.48           C  
ATOM    656  CD  GLU A 111      42.961  66.264 145.600  1.00  0.48           C  
ATOM    657  OE1 GLU A 111      43.358  65.073 145.554  1.00  0.48           O  
ATOM    658  OE2 GLU A 111      42.749  66.949 144.567  1.00  0.48           O  
ATOM    659  N   GLY A 112      42.529  68.305 150.425  1.00  0.53           N  
ATOM    660  CA  GLY A 112      43.371  68.161 151.622  1.00  0.53           C  
ATOM    661  C   GLY A 112      44.697  67.452 151.424  1.00  0.53           C  
ATOM    662  O   GLY A 112      45.646  67.652 152.180  1.00  0.53           O  
ATOM    663  N   GLU A 113      44.806  66.618 150.377  1.00  0.60           N  
ATOM    664  CA  GLU A 113      46.072  66.119 149.893  1.00  0.60           C  
ATOM    665  C   GLU A 113      46.798  67.169 149.050  1.00  0.60           C  
ATOM    666  O   GLU A 113      46.447  67.481 147.917  1.00  0.60           O  
ATOM    667  CB  GLU A 113      45.867  64.822 149.084  1.00  0.60           C  
ATOM    668  CG  GLU A 113      45.321  63.655 149.940  1.00  0.60           C  
ATOM    669  CD  GLU A 113      45.447  62.291 149.263  1.00  0.60           C  
ATOM    670  OE1 GLU A 113      46.230  62.150 148.286  1.00  0.60           O  
ATOM    671  OE2 GLU A 113      44.821  61.342 149.798  1.00  0.60           O  
ATOM    672  N   LEU A 114      47.879  67.753 149.597  1.00  0.64           N  
ATOM    673  CA  LEU A 114      48.508  68.939 149.049  1.00  0.64           C  
ATOM    674  C   LEU A 114      49.455  68.680 147.890  1.00  0.64           C  
ATOM    675  O   LEU A 114      50.534  69.254 147.820  1.00  0.64           O  
ATOM    676  CB  LEU A 114      49.308  69.627 150.184  1.00  0.64           C  
ATOM    677  CG  LEU A 114      48.461  70.162 151.353  1.00  0.64           C  
ATOM    678  CD1 LEU A 114      49.346  70.396 152.587  1.00  0.64           C  
ATOM    679  CD2 LEU A 114      47.770  71.461 150.933  1.00  0.64           C  
ATOM    680  N   LYS A 115      49.094  67.820 146.923  1.00  0.75           N  
ATOM    681  CA  LYS A 115      49.975  67.664 145.789  1.00  0.75           C  
ATOM    682  C   LYS A 115      49.260  67.289 144.509  1.00  0.75           C  
ATOM    683  O   LYS A 115      48.412  66.406 144.472  1.00  0.75           O  
ATOM    684  CB  LYS A 115      51.169  66.710 146.112  1.00  0.75           C  
ATOM    685  CG  LYS A 115      51.009  65.204 145.822  1.00  0.75           C  
ATOM    686  CD  LYS A 115      50.913  64.288 147.056  1.00  0.75           C  
ATOM    687  CE  LYS A 115      49.937  63.118 146.830  1.00  0.75           C  
ATOM    688  NZ  LYS A 115      50.252  61.928 147.663  1.00  0.75           N  
ATOM    689  N   TRP A 116      49.632  67.911 143.379  1.00  0.73           N  
ATOM    690  CA  TRP A 116      49.253  67.431 142.070  1.00  0.73           C  
ATOM    691  C   TRP A 116      49.591  65.958 141.850  1.00  0.73           C  
ATOM    692  O   TRP A 116      50.649  65.460 142.229  1.00  0.73           O  
ATOM    693  CB  TRP A 116      50.023  68.201 140.975  1.00  0.73           C  
ATOM    694  CG  TRP A 116      49.582  69.629 140.790  1.00  0.73           C  
ATOM    695  CD1 TRP A 116      50.254  70.779 141.083  1.00  0.73           C  
ATOM    696  CD2 TRP A 116      48.311  70.042 140.241  1.00  0.73           C  
ATOM    697  NE1 TRP A 116      49.494  71.885 140.752  1.00  0.73           N  
ATOM    698  CE2 TRP A 116      48.288  71.436 140.257  1.00  0.73           C  
ATOM    699  CE3 TRP A 116      47.220  69.300 139.781  1.00  0.73           C  
ATOM    700  CZ2 TRP A 116      47.165  72.150 139.842  1.00  0.73           C  
ATOM    701  CZ3 TRP A 116      46.062  70.012 139.424  1.00  0.73           C  
ATOM    702  CH2 TRP A 116      46.031  71.411 139.465  1.00  0.73           C  
ATOM    703  N   HIS A 117      48.690  65.215 141.194  1.00  0.73           N  
ATOM    704  CA  HIS A 117      48.898  63.800 140.960  1.00  0.73           C  
ATOM    705  C   HIS A 117      49.503  63.548 139.570  1.00  0.73           C  
ATOM    706  O   HIS A 117      49.579  62.416 139.100  1.00  0.73           O  
ATOM    707  CB  HIS A 117      47.552  63.066 141.158  1.00  0.73           C  
ATOM    708  CG  HIS A 117      46.861  63.408 142.462  1.00  0.73           C  
ATOM    709  ND1 HIS A 117      47.328  62.881 143.654  1.00  0.73           N  
ATOM    710  CD2 HIS A 117      45.755  64.174 142.687  1.00  0.73           C  
ATOM    711  CE1 HIS A 117      46.488  63.336 144.578  1.00  0.73           C  
ATOM    712  NE2 HIS A 117      45.521  64.120 144.044  1.00  0.73           N  
ATOM    713  N   HIS A 118      49.978  64.617 138.890  1.00  0.73           N  
ATOM    714  CA  HIS A 118      50.572  64.579 137.560  1.00  0.73           C  
ATOM    715  C   HIS A 118      51.833  65.422 137.539  1.00  0.73           C  
ATOM    716  O   HIS A 118      51.964  66.369 138.306  1.00  0.73           O  
ATOM    717  CB  HIS A 118      49.656  65.210 136.487  1.00  0.73           C  
ATOM    718  CG  HIS A 118      48.379  64.473 136.283  1.00  0.73           C  
ATOM    719  ND1 HIS A 118      48.407  63.252 135.643  1.00  0.73           N  
ATOM    720  CD2 HIS A 118      47.109  64.800 136.632  1.00  0.73           C  
ATOM    721  CE1 HIS A 118      47.151  62.854 135.614  1.00  0.73           C  
ATOM    722  NE2 HIS A 118      46.322  63.754 136.199  1.00  0.73           N  
ATOM    723  N   HIS A 119      52.781  65.118 136.624  1.00  0.73           N  
ATOM    724  CA  HIS A 119      54.042  65.852 136.530  1.00  0.73           C  
ATOM    725  C   HIS A 119      54.090  66.760 135.292  1.00  0.73           C  
ATOM    726  O   HIS A 119      55.036  67.510 135.061  1.00  0.73           O  
ATOM    727  CB  HIS A 119      55.227  64.857 136.473  1.00  0.73           C  
ATOM    728  CG  HIS A 119      55.306  63.946 137.671  1.00  0.73           C  
ATOM    729  ND1 HIS A 119      55.722  64.451 138.890  1.00  0.73           N  
ATOM    730  CD2 HIS A 119      54.991  62.627 137.797  1.00  0.73           C  
ATOM    731  CE1 HIS A 119      55.647  63.438 139.729  1.00  0.73           C  
ATOM    732  NE2 HIS A 119      55.213  62.308 139.120  1.00  0.73           N  
ATOM    733  N   ASN A 120      53.017  66.733 134.476  1.00  0.78           N  
ATOM    734  CA  ASN A 120      52.823  67.563 133.296  1.00  0.78           C  
ATOM    735  C   ASN A 120      51.599  68.391 133.617  1.00  0.78           C  
ATOM    736  O   ASN A 120      50.544  67.825 133.877  1.00  0.78           O  
ATOM    737  CB  ASN A 120      52.517  66.724 132.022  1.00  0.78           C  
ATOM    738  CG  ASN A 120      52.756  67.542 130.756  1.00  0.78           C  
ATOM    739  OD1 ASN A 120      52.841  68.768 130.755  1.00  0.78           O  
ATOM    740  ND2 ASN A 120      52.890  66.835 129.612  1.00  0.78           N  
ATOM    741  N   ILE A 121      51.722  69.726 133.672  1.00  0.83           N  
ATOM    742  CA  ILE A 121      50.661  70.557 134.223  1.00  0.83           C  
ATOM    743  C   ILE A 121      50.311  71.607 133.203  1.00  0.83           C  
ATOM    744  O   ILE A 121      51.194  72.224 132.612  1.00  0.83           O  
ATOM    745  CB  ILE A 121      51.078  71.219 135.539  1.00  0.83           C  
ATOM    746  CG1 ILE A 121      51.592  70.169 136.557  1.00  0.83           C  
ATOM    747  CG2 ILE A 121      49.909  72.056 136.093  1.00  0.83           C  
ATOM    748  CD1 ILE A 121      50.735  69.986 137.803  1.00  0.83           C  
ATOM    749  N   THR A 122      49.016  71.863 132.929  1.00  0.85           N  
ATOM    750  CA  THR A 122      48.682  72.927 131.986  1.00  0.85           C  
ATOM    751  C   THR A 122      48.325  74.217 132.671  1.00  0.85           C  
ATOM    752  O   THR A 122      47.982  74.280 133.847  1.00  0.85           O  
ATOM    753  CB  THR A 122      47.645  72.603 130.920  1.00  0.85           C  
ATOM    754  OG1 THR A 122      46.353  72.304 131.421  1.00  0.85           O  
ATOM    755  CG2 THR A 122      48.133  71.391 130.134  1.00  0.85           C  
ATOM    756  N   TYR A 123      48.406  75.329 131.926  1.00  0.86           N  
ATOM    757  CA  TYR A 123      47.898  76.581 132.424  1.00  0.86           C  
ATOM    758  C   TYR A 123      47.272  77.372 131.303  1.00  0.86           C  
ATOM    759  O   TYR A 123      47.609  77.216 130.134  1.00  0.86           O  
ATOM    760  CB  TYR A 123      48.939  77.419 133.210  1.00  0.86           C  
ATOM    761  CG  TYR A 123      50.082  77.907 132.368  1.00  0.86           C  
ATOM    762  CD1 TYR A 123      51.168  77.068 132.080  1.00  0.86           C  
ATOM    763  CD2 TYR A 123      50.098  79.234 131.906  1.00  0.86           C  
ATOM    764  CE1 TYR A 123      52.273  77.558 131.370  1.00  0.86           C  
ATOM    765  CE2 TYR A 123      51.216  79.736 131.227  1.00  0.86           C  
ATOM    766  CZ  TYR A 123      52.303  78.895 130.963  1.00  0.86           C  
ATOM    767  OH  TYR A 123      53.420  79.388 130.265  1.00  0.86           O  
ATOM    768  N   TRP A 124      46.325  78.247 131.653  1.00  0.82           N  
ATOM    769  CA  TRP A 124      45.677  79.129 130.711  1.00  0.82           C  
ATOM    770  C   TRP A 124      45.692  80.522 131.299  1.00  0.82           C  
ATOM    771  O   TRP A 124      45.357  80.733 132.464  1.00  0.82           O  
ATOM    772  CB  TRP A 124      44.231  78.653 130.413  1.00  0.82           C  
ATOM    773  CG  TRP A 124      43.348  79.576 129.584  1.00  0.82           C  
ATOM    774  CD1 TRP A 124      43.623  80.256 128.428  1.00  0.82           C  
ATOM    775  CD2 TRP A 124      41.997  79.911 129.941  1.00  0.82           C  
ATOM    776  NE1 TRP A 124      42.540  81.023 128.059  1.00  0.82           N  
ATOM    777  CE2 TRP A 124      41.526  80.813 128.964  1.00  0.82           C  
ATOM    778  CE3 TRP A 124      41.188  79.508 131.000  1.00  0.82           C  
ATOM    779  CZ2 TRP A 124      40.238  81.324 129.030  1.00  0.82           C  
ATOM    780  CZ3 TRP A 124      39.888  80.025 131.069  1.00  0.82           C  
ATOM    781  CH2 TRP A 124      39.415  80.911 130.090  1.00  0.82           C  
ATOM    782  N   ILE A 125      46.093  81.533 130.505  1.00  0.87           N  
ATOM    783  CA  ILE A 125      45.960  82.917 130.921  1.00  0.87           C  
ATOM    784  C   ILE A 125      44.632  83.406 130.398  1.00  0.87           C  
ATOM    785  O   ILE A 125      44.464  83.632 129.203  1.00  0.87           O  
ATOM    786  CB  ILE A 125      47.070  83.835 130.426  1.00  0.87           C  
ATOM    787  CG1 ILE A 125      48.448  83.354 130.923  1.00  0.87           C  
ATOM    788  CG2 ILE A 125      46.795  85.273 130.909  1.00  0.87           C  
ATOM    789  CD1 ILE A 125      49.609  84.082 130.258  1.00  0.87           C  
ATOM    790  N   GLN A 126      43.647  83.545 131.298  1.00  0.81           N  
ATOM    791  CA  GLN A 126      42.310  83.968 130.942  1.00  0.81           C  
ATOM    792  C   GLN A 126      42.158  85.481 130.928  1.00  0.81           C  
ATOM    793  O   GLN A 126      41.434  86.062 130.126  1.00  0.81           O  
ATOM    794  CB  GLN A 126      41.330  83.391 131.982  1.00  0.81           C  
ATOM    795  CG  GLN A 126      39.851  83.784 131.772  1.00  0.81           C  
ATOM    796  CD  GLN A 126      38.979  83.125 132.834  1.00  0.81           C  
ATOM    797  OE1 GLN A 126      39.458  82.420 133.717  1.00  0.81           O  
ATOM    798  NE2 GLN A 126      37.653  83.368 132.765  1.00  0.81           N  
ATOM    799  N   ASN A 127      42.834  86.157 131.878  1.00  0.79           N  
ATOM    800  CA  ASN A 127      42.766  87.601 132.043  1.00  0.79           C  
ATOM    801  C   ASN A 127      44.167  88.163 131.950  1.00  0.79           C  
ATOM    802  O   ASN A 127      45.160  87.493 132.222  1.00  0.79           O  
ATOM    803  CB  ASN A 127      42.223  88.103 133.413  1.00  0.79           C  
ATOM    804  CG  ASN A 127      40.761  87.787 133.732  1.00  0.79           C  
ATOM    805  OD1 ASN A 127      39.970  88.666 134.021  1.00  0.79           O  
ATOM    806  ND2 ASN A 127      40.404  86.486 133.732  1.00  0.79           N  
ATOM    807  N   TYR A 128      44.260  89.448 131.607  1.00  0.87           N  
ATOM    808  CA  TYR A 128      45.503  90.167 131.508  1.00  0.87           C  
ATOM    809  C   TYR A 128      45.337  91.423 132.333  1.00  0.87           C  
ATOM    810  O   TYR A 128      44.222  91.759 132.703  1.00  0.87           O  
ATOM    811  CB  TYR A 128      45.759  90.574 130.045  1.00  0.87           C  
ATOM    812  CG  TYR A 128      46.358  89.427 129.300  1.00  0.87           C  
ATOM    813  CD1 TYR A 128      47.752  89.270 129.262  1.00  0.87           C  
ATOM    814  CD2 TYR A 128      45.546  88.511 128.616  1.00  0.87           C  
ATOM    815  CE1 TYR A 128      48.334  88.263 128.483  1.00  0.87           C  
ATOM    816  CE2 TYR A 128      46.127  87.503 127.840  1.00  0.87           C  
ATOM    817  CZ  TYR A 128      47.517  87.426 127.729  1.00  0.87           C  
ATOM    818  OH  TYR A 128      48.104  86.587 126.775  1.00  0.87           O  
ATOM    819  N   SER A 129      46.443  92.136 132.613  1.00  0.88           N  
ATOM    820  CA  SER A 129      46.436  93.444 133.266  1.00  0.88           C  
ATOM    821  C   SER A 129      46.623  94.449 132.145  1.00  0.88           C  
ATOM    822  O   SER A 129      47.284  94.154 131.148  1.00  0.88           O  
ATOM    823  CB  SER A 129      47.591  93.522 134.307  1.00  0.88           C  
ATOM    824  OG  SER A 129      48.026  94.824 134.688  1.00  0.88           O  
ATOM    825  N   GLU A 130      46.034  95.648 132.241  1.00  0.71           N  
ATOM    826  CA  GLU A 130      46.266  96.732 131.309  1.00  0.71           C  
ATOM    827  C   GLU A 130      47.630  97.399 131.454  1.00  0.71           C  
ATOM    828  O   GLU A 130      48.133  97.978 130.488  1.00  0.71           O  
ATOM    829  CB  GLU A 130      45.133  97.783 131.391  1.00  0.71           C  
ATOM    830  CG  GLU A 130      44.894  98.407 132.788  1.00  0.71           C  
ATOM    831  CD  GLU A 130      43.885  97.644 133.646  1.00  0.71           C  
ATOM    832  OE1 GLU A 130      43.213  98.284 134.488  1.00  0.71           O  
ATOM    833  OE2 GLU A 130      43.719  96.425 133.380  1.00  0.71           O  
ATOM    834  N   ASP A 131      48.301  97.263 132.615  1.00  0.75           N  
ATOM    835  CA  ASP A 131      49.578  97.885 132.929  1.00  0.75           C  
ATOM    836  C   ASP A 131      50.725  97.460 132.000  1.00  0.75           C  
ATOM    837  O   ASP A 131      51.661  98.207 131.719  1.00  0.75           O  
ATOM    838  CB  ASP A 131      50.063  97.488 134.349  1.00  0.75           C  
ATOM    839  CG  ASP A 131      49.158  97.846 135.508  1.00  0.75           C  
ATOM    840  OD1 ASP A 131      48.808  99.026 135.691  1.00  0.75           O  
ATOM    841  OD2 ASP A 131      48.939  96.939 136.353  1.00  0.75           O  
ATOM    842  N   LEU A 132      50.694  96.198 131.532  1.00  0.75           N  
ATOM    843  CA  LEU A 132      51.788  95.536 130.851  1.00  0.75           C  
ATOM    844  C   LEU A 132      51.257  95.004 129.530  1.00  0.75           C  
ATOM    845  O   LEU A 132      50.083  94.643 129.456  1.00  0.75           O  
ATOM    846  CB  LEU A 132      52.285  94.304 131.648  1.00  0.75           C  
ATOM    847  CG  LEU A 132      52.809  94.557 133.066  1.00  0.75           C  
ATOM    848  CD1 LEU A 132      52.668  93.276 133.901  1.00  0.75           C  
ATOM    849  CD2 LEU A 132      54.256  95.055 133.103  1.00  0.75           C  
ATOM    850  N   PRO A 133      52.034  94.906 128.452  1.00  0.75           N  
ATOM    851  CA  PRO A 133      51.594  94.181 127.273  1.00  0.75           C  
ATOM    852  C   PRO A 133      51.554  92.680 127.536  1.00  0.75           C  
ATOM    853  O   PRO A 133      52.187  92.178 128.464  1.00  0.75           O  
ATOM    854  CB  PRO A 133      52.702  94.495 126.266  1.00  0.75           C  
ATOM    855  CG  PRO A 133      53.956  94.435 127.137  1.00  0.75           C  
ATOM    856  CD  PRO A 133      53.487  95.086 128.447  1.00  0.75           C  
ATOM    857  N   ARG A 134      50.856  91.927 126.679  1.00  0.72           N  
ATOM    858  CA  ARG A 134      50.692  90.492 126.780  1.00  0.72           C  
ATOM    859  C   ARG A 134      51.991  89.709 126.762  1.00  0.72           C  
ATOM    860  O   ARG A 134      52.200  88.856 127.614  1.00  0.72           O  
ATOM    861  CB  ARG A 134      49.743  90.071 125.642  1.00  0.72           C  
ATOM    862  CG  ARG A 134      48.360  90.749 125.768  1.00  0.72           C  
ATOM    863  CD  ARG A 134      47.608  90.869 124.445  1.00  0.72           C  
ATOM    864  NE  ARG A 134      48.231  91.946 123.611  1.00  0.72           N  
ATOM    865  CZ  ARG A 134      48.005  92.054 122.294  1.00  0.72           C  
ATOM    866  NH1 ARG A 134      48.629  92.984 121.574  1.00  0.72           N  
ATOM    867  NH2 ARG A 134      47.161  91.229 121.682  1.00  0.72           N  
ATOM    868  N   ALA A 135      52.956  90.033 125.881  1.00  0.86           N  
ATOM    869  CA  ALA A 135      54.239  89.350 125.866  1.00  0.86           C  
ATOM    870  C   ALA A 135      55.006  89.457 127.187  1.00  0.86           C  
ATOM    871  O   ALA A 135      55.527  88.468 127.696  1.00  0.86           O  
ATOM    872  CB  ALA A 135      55.064  89.875 124.681  1.00  0.86           C  
ATOM    873  N   VAL A 136      55.022  90.642 127.826  1.00  0.88           N  
ATOM    874  CA  VAL A 136      55.615  90.831 129.147  1.00  0.88           C  
ATOM    875  C   VAL A 136      54.861  90.060 130.233  1.00  0.88           C  
ATOM    876  O   VAL A 136      55.466  89.434 131.102  1.00  0.88           O  
ATOM    877  CB  VAL A 136      55.720  92.316 129.495  1.00  0.88           C  
ATOM    878  CG1 VAL A 136      56.211  92.575 130.930  1.00  0.88           C  
ATOM    879  CG2 VAL A 136      56.674  93.037 128.520  1.00  0.88           C  
ATOM    880  N   ILE A 137      53.510  90.051 130.202  1.00  0.89           N  
ATOM    881  CA  ILE A 137      52.705  89.240 131.118  1.00  0.89           C  
ATOM    882  C   ILE A 137      52.932  87.738 130.946  1.00  0.89           C  
ATOM    883  O   ILE A 137      53.211  87.026 131.916  1.00  0.89           O  
ATOM    884  CB  ILE A 137      51.220  89.609 131.011  1.00  0.89           C  
ATOM    885  CG1 ILE A 137      51.026  91.048 131.538  1.00  0.89           C  
ATOM    886  CG2 ILE A 137      50.337  88.616 131.794  1.00  0.89           C  
ATOM    887  CD1 ILE A 137      49.618  91.645 131.416  1.00  0.89           C  
ATOM    888  N   ASP A 138      52.915  87.221 129.707  1.00  0.88           N  
ATOM    889  CA  ASP A 138      53.185  85.828 129.411  1.00  0.88           C  
ATOM    890  C   ASP A 138      54.595  85.391 129.827  1.00  0.88           C  
ATOM    891  O   ASP A 138      54.773  84.339 130.446  1.00  0.88           O  
ATOM    892  CB  ASP A 138      53.037  85.576 127.896  1.00  0.88           C  
ATOM    893  CG  ASP A 138      51.630  85.669 127.380  1.00  0.88           C  
ATOM    894  OD1 ASP A 138      50.663  85.841 128.147  1.00  0.88           O  
ATOM    895  OD2 ASP A 138      51.477  85.449 126.148  1.00  0.88           O  
ATOM    896  N   ASP A 139      55.628  86.214 129.544  1.00  0.87           N  
ATOM    897  CA  ASP A 139      57.006  86.002 129.958  1.00  0.87           C  
ATOM    898  C   ASP A 139      57.133  85.969 131.479  1.00  0.87           C  
ATOM    899  O   ASP A 139      57.719  85.060 132.066  1.00  0.87           O  
ATOM    900  CB  ASP A 139      57.832  87.150 129.320  1.00  0.87           C  
ATOM    901  CG  ASP A 139      59.344  87.031 129.422  1.00  0.87           C  
ATOM    902  OD1 ASP A 139      59.855  86.521 130.450  1.00  0.87           O  
ATOM    903  OD2 ASP A 139      60.024  87.525 128.494  1.00  0.87           O  
ATOM    904  N   ALA A 140      56.491  86.921 132.184  1.00  0.94           N  
ATOM    905  CA  ALA A 140      56.516  86.970 133.631  1.00  0.94           C  
ATOM    906  C   ALA A 140      55.945  85.717 134.291  1.00  0.94           C  
ATOM    907  O   ALA A 140      56.550  85.156 135.205  1.00  0.94           O  
ATOM    908  CB  ALA A 140      55.788  88.238 134.108  1.00  0.94           C  
ATOM    909  N   PHE A 141      54.806  85.209 133.791  1.00  0.89           N  
ATOM    910  CA  PHE A 141      54.255  83.927 134.192  1.00  0.89           C  
ATOM    911  C   PHE A 141      55.113  82.712 133.818  1.00  0.89           C  
ATOM    912  O   PHE A 141      55.318  81.811 134.635  1.00  0.89           O  
ATOM    913  CB  PHE A 141      52.815  83.777 133.632  1.00  0.89           C  
ATOM    914  CG  PHE A 141      51.830  84.763 134.227  1.00  0.89           C  
ATOM    915  CD1 PHE A 141      51.848  85.117 135.587  1.00  0.89           C  
ATOM    916  CD2 PHE A 141      50.804  85.288 133.426  1.00  0.89           C  
ATOM    917  CE1 PHE A 141      50.878  85.969 136.128  1.00  0.89           C  
ATOM    918  CE2 PHE A 141      49.817  86.125 133.960  1.00  0.89           C  
ATOM    919  CZ  PHE A 141      49.860  86.471 135.314  1.00  0.89           C  
ATOM    920  N   ALA A 142      55.682  82.645 132.602  1.00  0.91           N  
ATOM    921  CA  ALA A 142      56.569  81.564 132.197  1.00  0.91           C  
ATOM    922  C   ALA A 142      57.850  81.498 133.027  1.00  0.91           C  
ATOM    923  O   ALA A 142      58.238  80.437 133.524  1.00  0.91           O  
ATOM    924  CB  ALA A 142      56.871  81.679 130.692  1.00  0.91           C  
ATOM    925  N   ARG A 143      58.500  82.649 133.286  1.00  0.81           N  
ATOM    926  CA  ARG A 143      59.633  82.735 134.192  1.00  0.81           C  
ATOM    927  C   ARG A 143      59.274  82.325 135.617  1.00  0.81           C  
ATOM    928  O   ARG A 143      60.018  81.620 136.297  1.00  0.81           O  
ATOM    929  CB  ARG A 143      60.241  84.155 134.199  1.00  0.81           C  
ATOM    930  CG  ARG A 143      60.911  84.590 132.878  1.00  0.81           C  
ATOM    931  CD  ARG A 143      61.948  85.713 133.029  1.00  0.81           C  
ATOM    932  NE  ARG A 143      61.450  86.710 134.034  1.00  0.81           N  
ATOM    933  CZ  ARG A 143      60.639  87.737 133.749  1.00  0.81           C  
ATOM    934  NH1 ARG A 143      60.154  87.985 132.545  1.00  0.81           N  
ATOM    935  NH2 ARG A 143      60.325  88.571 134.742  1.00  0.81           N  
ATOM    936  N   ALA A 144      58.089  82.729 136.094  1.00  0.93           N  
ATOM    937  CA  ALA A 144      57.552  82.320 137.373  1.00  0.93           C  
ATOM    938  C   ALA A 144      57.336  80.813 137.526  1.00  0.93           C  
ATOM    939  O   ALA A 144      57.677  80.230 138.553  1.00  0.93           O  
ATOM    940  CB  ALA A 144      56.256  83.103 137.599  1.00  0.93           C  
ATOM    941  N   PHE A 145      56.816  80.117 136.498  1.00  0.88           N  
ATOM    942  CA  PHE A 145      56.809  78.661 136.469  1.00  0.88           C  
ATOM    943  C   PHE A 145      58.204  78.041 136.409  1.00  0.88           C  
ATOM    944  O   PHE A 145      58.487  77.077 137.121  1.00  0.88           O  
ATOM    945  CB  PHE A 145      55.948  78.106 135.309  1.00  0.88           C  
ATOM    946  CG  PHE A 145      54.470  78.263 135.567  1.00  0.88           C  
ATOM    947  CD1 PHE A 145      53.874  77.842 136.773  1.00  0.88           C  
ATOM    948  CD2 PHE A 145      53.646  78.793 134.562  1.00  0.88           C  
ATOM    949  CE1 PHE A 145      52.492  77.968 136.973  1.00  0.88           C  
ATOM    950  CE2 PHE A 145      52.271  78.939 134.772  1.00  0.88           C  
ATOM    951  CZ  PHE A 145      51.690  78.527 135.974  1.00  0.88           C  
ATOM    952  N   ALA A 146      59.136  78.610 135.615  1.00  0.87           N  
ATOM    953  CA  ALA A 146      60.515  78.159 135.495  1.00  0.87           C  
ATOM    954  C   ALA A 146      61.261  78.137 136.817  1.00  0.87           C  
ATOM    955  O   ALA A 146      62.133  77.291 137.037  1.00  0.87           O  
ATOM    956  CB  ALA A 146      61.268  79.026 134.474  1.00  0.87           C  
ATOM    957  N   LEU A 147      60.876  79.012 137.765  1.00  0.84           N  
ATOM    958  CA  LEU A 147      61.372  78.994 139.129  1.00  0.84           C  
ATOM    959  C   LEU A 147      61.175  77.644 139.801  1.00  0.84           C  
ATOM    960  O   LEU A 147      62.050  77.111 140.479  1.00  0.84           O  
ATOM    961  CB  LEU A 147      60.606  80.050 139.970  1.00  0.84           C  
ATOM    962  CG  LEU A 147      61.149  80.266 141.395  1.00  0.84           C  
ATOM    963  CD1 LEU A 147      62.569  80.843 141.373  1.00  0.84           C  
ATOM    964  CD2 LEU A 147      60.256  81.156 142.259  1.00  0.84           C  
ATOM    965  N   TRP A 148      60.001  77.041 139.583  1.00  0.81           N  
ATOM    966  CA  TRP A 148      59.703  75.733 140.098  1.00  0.81           C  
ATOM    967  C   TRP A 148      60.288  74.636 139.235  1.00  0.81           C  
ATOM    968  O   TRP A 148      60.951  73.741 139.754  1.00  0.81           O  
ATOM    969  CB  TRP A 148      58.181  75.617 140.311  1.00  0.81           C  
ATOM    970  CG  TRP A 148      57.639  76.716 141.220  1.00  0.81           C  
ATOM    971  CD1 TRP A 148      56.828  77.774 140.904  1.00  0.81           C  
ATOM    972  CD2 TRP A 148      57.971  76.863 142.614  1.00  0.81           C  
ATOM    973  NE1 TRP A 148      56.610  78.552 142.020  1.00  0.81           N  
ATOM    974  CE2 TRP A 148      57.291  78.012 143.077  1.00  0.81           C  
ATOM    975  CE3 TRP A 148      58.791  76.126 143.467  1.00  0.81           C  
ATOM    976  CZ2 TRP A 148      57.406  78.424 144.393  1.00  0.81           C  
ATOM    977  CZ3 TRP A 148      58.936  76.569 144.791  1.00  0.81           C  
ATOM    978  CH2 TRP A 148      58.243  77.699 145.253  1.00  0.81           C  
ATOM    979  N   SER A 149      60.146  74.721 137.894  1.00  0.80           N  
ATOM    980  CA  SER A 149      60.617  73.695 136.960  1.00  0.80           C  
ATOM    981  C   SER A 149      62.099  73.383 137.077  1.00  0.80           C  
ATOM    982  O   SER A 149      62.541  72.252 136.914  1.00  0.80           O  
ATOM    983  CB  SER A 149      60.421  74.060 135.463  1.00  0.80           C  
ATOM    984  OG  SER A 149      59.133  74.605 135.183  1.00  0.80           O  
ATOM    985  N   ALA A 150      62.922  74.402 137.377  1.00  0.73           N  
ATOM    986  CA  ALA A 150      64.352  74.272 137.559  1.00  0.73           C  
ATOM    987  C   ALA A 150      64.783  73.333 138.683  1.00  0.73           C  
ATOM    988  O   ALA A 150      65.842  72.707 138.612  1.00  0.73           O  
ATOM    989  CB  ALA A 150      64.927  75.675 137.810  1.00  0.73           C  
ATOM    990  N   VAL A 151      63.975  73.228 139.754  1.00  0.70           N  
ATOM    991  CA  VAL A 151      64.297  72.407 140.911  1.00  0.70           C  
ATOM    992  C   VAL A 151      63.373  71.202 141.057  1.00  0.70           C  
ATOM    993  O   VAL A 151      63.305  70.620 142.136  1.00  0.70           O  
ATOM    994  CB  VAL A 151      64.309  73.203 142.221  1.00  0.70           C  
ATOM    995  CG1 VAL A 151      65.456  74.229 142.206  1.00  0.70           C  
ATOM    996  CG2 VAL A 151      62.962  73.895 142.482  1.00  0.70           C  
ATOM    997  N   THR A 152      62.633  70.789 140.001  1.00  0.73           N  
ATOM    998  CA  THR A 152      61.643  69.700 140.059  1.00  0.73           C  
ATOM    999  C   THR A 152      61.499  68.971 138.720  1.00  0.73           C  
ATOM   1000  O   THR A 152      62.184  69.323 137.764  1.00  0.73           O  
ATOM   1001  CB  THR A 152      60.245  70.116 140.517  1.00  0.73           C  
ATOM   1002  OG1 THR A 152      59.619  71.077 139.682  1.00  0.73           O  
ATOM   1003  CG2 THR A 152      60.301  70.621 141.946  1.00  0.73           C  
ATOM   1004  N   PRO A 153      60.649  67.935 138.560  1.00  0.71           N  
ATOM   1005  CA  PRO A 153      60.343  67.359 137.259  1.00  0.71           C  
ATOM   1006  C   PRO A 153      58.937  67.774 136.881  1.00  0.71           C  
ATOM   1007  O   PRO A 153      58.230  67.023 136.216  1.00  0.71           O  
ATOM   1008  CB  PRO A 153      60.376  65.851 137.562  1.00  0.71           C  
ATOM   1009  CG  PRO A 153      59.889  65.699 138.999  1.00  0.71           C  
ATOM   1010  CD  PRO A 153      60.189  67.053 139.633  1.00  0.71           C  
ATOM   1011  N   LEU A 154      58.523  68.989 137.274  1.00  0.73           N  
ATOM   1012  CA  LEU A 154      57.253  69.549 136.868  1.00  0.73           C  
ATOM   1013  C   LEU A 154      57.470  70.417 135.657  1.00  0.73           C  
ATOM   1014  O   LEU A 154      58.253  71.364 135.673  1.00  0.73           O  
ATOM   1015  CB  LEU A 154      56.625  70.453 137.948  1.00  0.73           C  
ATOM   1016  CG  LEU A 154      56.108  69.725 139.197  1.00  0.73           C  
ATOM   1017  CD1 LEU A 154      56.306  70.638 140.406  1.00  0.73           C  
ATOM   1018  CD2 LEU A 154      54.628  69.348 139.066  1.00  0.73           C  
ATOM   1019  N   THR A 155      56.751  70.125 134.571  1.00  0.79           N  
ATOM   1020  CA  THR A 155      56.896  70.904 133.355  1.00  0.79           C  
ATOM   1021  C   THR A 155      55.526  71.426 132.988  1.00  0.79           C  
ATOM   1022  O   THR A 155      54.536  70.698 132.976  1.00  0.79           O  
ATOM   1023  CB  THR A 155      57.551  70.113 132.231  1.00  0.79           C  
ATOM   1024  OG1 THR A 155      58.896  69.786 132.564  1.00  0.79           O  
ATOM   1025  CG2 THR A 155      57.635  70.932 130.941  1.00  0.79           C  
ATOM   1026  N   PHE A 156      55.431  72.747 132.731  1.00  0.84           N  
ATOM   1027  CA  PHE A 156      54.169  73.432 132.551  1.00  0.84           C  
ATOM   1028  C   PHE A 156      53.969  73.864 131.116  1.00  0.84           C  
ATOM   1029  O   PHE A 156      54.866  74.418 130.482  1.00  0.84           O  
ATOM   1030  CB  PHE A 156      54.059  74.714 133.414  1.00  0.84           C  
ATOM   1031  CG  PHE A 156      54.265  74.462 134.876  1.00  0.84           C  
ATOM   1032  CD1 PHE A 156      55.559  74.477 135.422  1.00  0.84           C  
ATOM   1033  CD2 PHE A 156      53.165  74.296 135.734  1.00  0.84           C  
ATOM   1034  CE1 PHE A 156      55.757  74.344 136.797  1.00  0.84           C  
ATOM   1035  CE2 PHE A 156      53.355  74.155 137.114  1.00  0.84           C  
ATOM   1036  CZ  PHE A 156      54.654  74.181 137.637  1.00  0.84           C  
ATOM   1037  N   THR A 157      52.762  73.635 130.575  1.00  0.84           N  
ATOM   1038  CA  THR A 157      52.476  73.942 129.177  1.00  0.84           C  
ATOM   1039  C   THR A 157      51.257  74.838 129.068  1.00  0.84           C  
ATOM   1040  O   THR A 157      50.228  74.624 129.705  1.00  0.84           O  
ATOM   1041  CB  THR A 157      52.264  72.685 128.343  1.00  0.84           C  
ATOM   1042  OG1 THR A 157      53.458  71.912 128.299  1.00  0.84           O  
ATOM   1043  CG2 THR A 157      51.901  73.005 126.887  1.00  0.84           C  
ATOM   1044  N   ARG A 158      51.328  75.903 128.249  1.00  0.79           N  
ATOM   1045  CA  ARG A 158      50.248  76.866 128.109  1.00  0.79           C  
ATOM   1046  C   ARG A 158      49.199  76.457 127.078  1.00  0.79           C  
ATOM   1047  O   ARG A 158      49.497  76.277 125.899  1.00  0.79           O  
ATOM   1048  CB  ARG A 158      50.847  78.239 127.724  1.00  0.79           C  
ATOM   1049  CG  ARG A 158      49.923  79.467 127.888  1.00  0.79           C  
ATOM   1050  CD  ARG A 158      49.983  80.377 126.657  1.00  0.79           C  
ATOM   1051  NE  ARG A 158      49.321  81.687 126.947  1.00  0.79           N  
ATOM   1052  CZ  ARG A 158      49.812  82.854 126.518  1.00  0.79           C  
ATOM   1053  NH1 ARG A 158      50.929  82.951 125.811  1.00  0.79           N  
ATOM   1054  NH2 ARG A 158      49.189  83.985 126.808  1.00  0.79           N  
ATOM   1055  N   VAL A 159      47.926  76.328 127.498  1.00  0.79           N  
ATOM   1056  CA  VAL A 159      46.815  75.986 126.620  1.00  0.79           C  
ATOM   1057  C   VAL A 159      45.961  77.244 126.439  1.00  0.79           C  
ATOM   1058  O   VAL A 159      45.830  78.059 127.348  1.00  0.79           O  
ATOM   1059  CB  VAL A 159      45.990  74.807 127.154  1.00  0.79           C  
ATOM   1060  CG1 VAL A 159      44.862  74.402 126.186  1.00  0.79           C  
ATOM   1061  CG2 VAL A 159      46.905  73.583 127.358  1.00  0.79           C  
ATOM   1062  N   TYR A 160      45.403  77.482 125.229  1.00  0.67           N  
ATOM   1063  CA  TYR A 160      44.650  78.698 124.923  1.00  0.67           C  
ATOM   1064  C   TYR A 160      43.151  78.486 124.944  1.00  0.67           C  
ATOM   1065  O   TYR A 160      42.370  79.425 124.797  1.00  0.67           O  
ATOM   1066  CB  TYR A 160      44.977  79.170 123.483  1.00  0.67           C  
ATOM   1067  CG  TYR A 160      46.368  79.709 123.423  1.00  0.67           C  
ATOM   1068  CD1 TYR A 160      46.642  80.964 123.983  1.00  0.67           C  
ATOM   1069  CD2 TYR A 160      47.405  78.980 122.820  1.00  0.67           C  
ATOM   1070  CE1 TYR A 160      47.942  81.481 123.950  1.00  0.67           C  
ATOM   1071  CE2 TYR A 160      48.709  79.496 122.793  1.00  0.67           C  
ATOM   1072  CZ  TYR A 160      48.978  80.747 123.359  1.00  0.67           C  
ATOM   1073  OH  TYR A 160      50.299  81.243 123.371  1.00  0.67           O  
ATOM   1074  N   GLY A 161      42.715  77.235 125.120  1.00  0.61           N  
ATOM   1075  CA  GLY A 161      41.303  76.897 125.226  1.00  0.61           C  
ATOM   1076  C   GLY A 161      41.038  75.894 126.326  1.00  0.61           C  
ATOM   1077  O   GLY A 161      41.921  75.578 127.121  1.00  0.61           O  
ATOM   1078  N   PRO A 162      39.815  75.376 126.347  1.00  0.53           N  
ATOM   1079  CA  PRO A 162      39.162  74.781 127.515  1.00  0.53           C  
ATOM   1080  C   PRO A 162      39.575  75.190 128.923  1.00  0.53           C  
ATOM   1081  O   PRO A 162      39.980  76.319 129.163  1.00  0.53           O  
ATOM   1082  CB  PRO A 162      39.274  73.279 127.230  1.00  0.53           C  
ATOM   1083  CG  PRO A 162      38.996  73.219 125.722  1.00  0.53           C  
ATOM   1084  CD  PRO A 162      39.453  74.580 125.172  1.00  0.53           C  
ATOM   1085  N   GLU A 163      39.454  74.237 129.859  1.00  0.68           N  
ATOM   1086  CA  GLU A 163      39.931  74.332 131.222  1.00  0.68           C  
ATOM   1087  C   GLU A 163      41.357  73.804 131.294  1.00  0.68           C  
ATOM   1088  O   GLU A 163      41.761  72.945 130.506  1.00  0.68           O  
ATOM   1089  CB  GLU A 163      38.984  73.546 132.171  1.00  0.68           C  
ATOM   1090  CG  GLU A 163      37.989  74.443 132.946  1.00  0.68           C  
ATOM   1091  CD  GLU A 163      38.604  74.982 134.232  1.00  0.68           C  
ATOM   1092  OE1 GLU A 163      39.368  74.215 134.865  1.00  0.68           O  
ATOM   1093  OE2 GLU A 163      38.273  76.138 134.590  1.00  0.68           O  
ATOM   1094  N   ALA A 164      42.159  74.328 132.234  1.00  0.85           N  
ATOM   1095  CA  ALA A 164      43.557  73.997 132.391  1.00  0.85           C  
ATOM   1096  C   ALA A 164      43.783  73.719 133.862  1.00  0.85           C  
ATOM   1097  O   ALA A 164      43.032  74.215 134.687  1.00  0.85           O  
ATOM   1098  CB  ALA A 164      44.441  75.198 131.995  1.00  0.85           C  
ATOM   1099  N   ASP A 165      44.838  72.973 134.254  1.00  0.82           N  
ATOM   1100  CA  ASP A 165      45.131  72.720 135.663  1.00  0.82           C  
ATOM   1101  C   ASP A 165      45.342  73.987 136.503  1.00  0.82           C  
ATOM   1102  O   ASP A 165      45.009  74.038 137.684  1.00  0.82           O  
ATOM   1103  CB  ASP A 165      46.420  71.884 135.811  1.00  0.82           C  
ATOM   1104  CG  ASP A 165      46.333  70.503 135.195  1.00  0.82           C  
ATOM   1105  OD1 ASP A 165      46.503  70.422 133.949  1.00  0.82           O  
ATOM   1106  OD2 ASP A 165      46.183  69.517 135.960  1.00  0.82           O  
ATOM   1107  N   ILE A 166      45.951  75.037 135.920  1.00  0.86           N  
ATOM   1108  CA  ILE A 166      46.058  76.334 136.570  1.00  0.86           C  
ATOM   1109  C   ILE A 166      45.478  77.404 135.665  1.00  0.86           C  
ATOM   1110  O   ILE A 166      46.063  77.786 134.647  1.00  0.86           O  
ATOM   1111  CB  ILE A 166      47.511  76.678 136.920  1.00  0.86           C  
ATOM   1112  CG1 ILE A 166      48.085  75.583 137.849  1.00  0.86           C  
ATOM   1113  CG2 ILE A 166      47.599  78.087 137.547  1.00  0.86           C  
ATOM   1114  CD1 ILE A 166      49.534  75.793 138.294  1.00  0.86           C  
ATOM   1115  N   VAL A 167      44.322  77.980 136.021  1.00  0.89           N  
ATOM   1116  CA  VAL A 167      43.795  79.140 135.326  1.00  0.89           C  
ATOM   1117  C   VAL A 167      44.348  80.405 135.975  1.00  0.89           C  
ATOM   1118  O   VAL A 167      44.438  80.549 137.195  1.00  0.89           O  
ATOM   1119  CB  VAL A 167      42.277  79.172 135.276  1.00  0.89           C  
ATOM   1120  CG1 VAL A 167      41.767  80.404 134.505  1.00  0.89           C  
ATOM   1121  CG2 VAL A 167      41.789  77.876 134.601  1.00  0.89           C  
ATOM   1122  N   ILE A 168      44.788  81.377 135.155  1.00  0.89           N  
ATOM   1123  CA  ILE A 168      45.383  82.615 135.637  1.00  0.89           C  
ATOM   1124  C   ILE A 168      44.460  83.794 135.348  1.00  0.89           C  
ATOM   1125  O   ILE A 168      44.046  84.032 134.210  1.00  0.89           O  
ATOM   1126  CB  ILE A 168      46.768  82.847 135.033  1.00  0.89           C  
ATOM   1127  CG1 ILE A 168      47.753  81.706 135.389  1.00  0.89           C  
ATOM   1128  CG2 ILE A 168      47.321  84.200 135.508  1.00  0.89           C  
ATOM   1129  CD1 ILE A 168      48.950  81.634 134.434  1.00  0.89           C  
ATOM   1130  N   GLN A 169      44.099  84.571 136.398  1.00  0.84           N  
ATOM   1131  CA  GLN A 169      43.190  85.694 136.258  1.00  0.84           C  
ATOM   1132  C   GLN A 169      43.649  86.938 137.006  1.00  0.84           C  
ATOM   1133  O   GLN A 169      44.433  86.910 137.946  1.00  0.84           O  
ATOM   1134  CB  GLN A 169      41.744  85.354 136.724  1.00  0.84           C  
ATOM   1135  CG  GLN A 169      41.147  84.073 136.085  1.00  0.84           C  
ATOM   1136  CD  GLN A 169      39.644  83.925 136.365  1.00  0.84           C  
ATOM   1137  OE1 GLN A 169      38.862  84.826 136.063  1.00  0.84           O  
ATOM   1138  NE2 GLN A 169      39.216  82.777 136.946  1.00  0.84           N  
ATOM   1139  N   PHE A 170      43.123  88.092 136.593  1.00  0.85           N  
ATOM   1140  CA  PHE A 170      43.364  89.354 137.227  1.00  0.85           C  
ATOM   1141  C   PHE A 170      41.972  89.782 137.580  1.00  0.85           C  
ATOM   1142  O   PHE A 170      41.087  89.712 136.738  1.00  0.85           O  
ATOM   1143  CB  PHE A 170      43.982  90.377 136.266  1.00  0.85           C  
ATOM   1144  CG  PHE A 170      45.449  90.169 136.087  1.00  0.85           C  
ATOM   1145  CD1 PHE A 170      45.906  89.310 135.083  1.00  0.85           C  
ATOM   1146  CD2 PHE A 170      46.384  90.842 136.893  1.00  0.85           C  
ATOM   1147  CE1 PHE A 170      47.273  89.111 134.878  1.00  0.85           C  
ATOM   1148  CE2 PHE A 170      47.757  90.630 136.710  1.00  0.85           C  
ATOM   1149  CZ  PHE A 170      48.197  89.769 135.697  1.00  0.85           C  
ATOM   1150  N   GLY A 171      41.695  90.128 138.844  1.00  0.84           N  
ATOM   1151  CA  GLY A 171      40.327  90.479 139.172  1.00  0.84           C  
ATOM   1152  C   GLY A 171      40.275  91.512 140.241  1.00  0.84           C  
ATOM   1153  O   GLY A 171      41.276  91.878 140.836  1.00  0.84           O  
ATOM   1154  N   VAL A 172      39.063  92.003 140.513  1.00  0.73           N  
ATOM   1155  CA  VAL A 172      38.819  93.115 141.411  1.00  0.73           C  
ATOM   1156  C   VAL A 172      38.494  92.631 142.812  1.00  0.73           C  
ATOM   1157  O   VAL A 172      38.679  91.463 143.117  1.00  0.73           O  
ATOM   1158  CB  VAL A 172      37.652  93.940 140.875  1.00  0.73           C  
ATOM   1159  CG1 VAL A 172      38.064  94.566 139.529  1.00  0.73           C  
ATOM   1160  CG2 VAL A 172      36.379  93.071 140.737  1.00  0.73           C  
ATOM   1161  N   ARG A 173      37.966  93.501 143.709  1.00  0.66           N  
ATOM   1162  CA  ARG A 173      37.384  93.100 144.989  1.00  0.66           C  
ATOM   1163  C   ARG A 173      36.625  91.765 145.017  1.00  0.66           C  
ATOM   1164  O   ARG A 173      37.120  90.790 145.551  1.00  0.66           O  
ATOM   1165  CB  ARG A 173      36.460  94.217 145.529  1.00  0.66           C  
ATOM   1166  CG  ARG A 173      35.860  93.924 146.923  1.00  0.66           C  
ATOM   1167  CD  ARG A 173      34.925  95.004 147.467  1.00  0.66           C  
ATOM   1168  NE  ARG A 173      33.664  94.960 146.652  1.00  0.66           N  
ATOM   1169  CZ  ARG A 173      32.709  94.026 146.785  1.00  0.66           C  
ATOM   1170  NH1 ARG A 173      31.682  94.030 145.938  1.00  0.66           N  
ATOM   1171  NH2 ARG A 173      32.755  93.089 147.727  1.00  0.66           N  
ATOM   1172  N   GLU A 174      35.413  91.667 144.433  1.00  0.67           N  
ATOM   1173  CA  GLU A 174      34.668  90.411 144.411  1.00  0.67           C  
ATOM   1174  C   GLU A 174      34.762  89.816 143.032  1.00  0.67           C  
ATOM   1175  O   GLU A 174      34.091  90.249 142.094  1.00  0.67           O  
ATOM   1176  CB  GLU A 174      33.191  90.624 144.860  1.00  0.67           C  
ATOM   1177  CG  GLU A 174      32.327  89.348 145.035  1.00  0.67           C  
ATOM   1178  CD  GLU A 174      33.089  88.210 145.706  1.00  0.67           C  
ATOM   1179  OE1 GLU A 174      33.257  88.288 146.948  1.00  0.67           O  
ATOM   1180  OE2 GLU A 174      33.526  87.279 144.978  1.00  0.67           O  
ATOM   1181  N   HIS A 175      35.665  88.830 142.876  1.00  0.70           N  
ATOM   1182  CA  HIS A 175      35.979  88.246 141.594  1.00  0.70           C  
ATOM   1183  C   HIS A 175      35.394  86.870 141.353  1.00  0.70           C  
ATOM   1184  O   HIS A 175      35.559  86.332 140.261  1.00  0.70           O  
ATOM   1185  CB  HIS A 175      37.506  88.214 141.338  1.00  0.70           C  
ATOM   1186  CG  HIS A 175      38.387  87.639 142.414  1.00  0.70           C  
ATOM   1187  ND1 HIS A 175      38.497  88.306 143.616  1.00  0.70           N  
ATOM   1188  CD2 HIS A 175      39.321  86.656 142.341  1.00  0.70           C  
ATOM   1189  CE1 HIS A 175      39.494  87.723 144.253  1.00  0.70           C  
ATOM   1190  NE2 HIS A 175      40.027  86.717 143.522  1.00  0.70           N  
ATOM   1191  N   GLY A 176      34.649  86.285 142.315  1.00  0.77           N  
ATOM   1192  CA  GLY A 176      33.668  85.245 141.997  1.00  0.77           C  
ATOM   1193  C   GLY A 176      33.837  83.950 142.720  1.00  0.77           C  
ATOM   1194  O   GLY A 176      33.015  83.047 142.580  1.00  0.77           O  
ATOM   1195  N   ASP A 177      34.891  83.803 143.523  1.00  0.73           N  
ATOM   1196  CA  ASP A 177      35.155  82.578 144.248  1.00  0.73           C  
ATOM   1197  C   ASP A 177      34.804  82.728 145.728  1.00  0.73           C  
ATOM   1198  O   ASP A 177      34.852  81.764 146.494  1.00  0.73           O  
ATOM   1199  CB  ASP A 177      36.629  82.160 144.025  1.00  0.73           C  
ATOM   1200  CG  ASP A 177      37.597  83.287 144.357  1.00  0.73           C  
ATOM   1201  OD1 ASP A 177      37.204  84.259 145.052  1.00  0.73           O  
ATOM   1202  OD2 ASP A 177      38.763  83.181 143.919  1.00  0.73           O  
ATOM   1203  N   GLY A 178      34.384  83.942 146.149  1.00  0.80           N  
ATOM   1204  CA  GLY A 178      34.016  84.229 147.529  1.00  0.80           C  
ATOM   1205  C   GLY A 178      35.137  84.714 148.404  1.00  0.80           C  
ATOM   1206  O   GLY A 178      35.002  84.749 149.629  1.00  0.80           O  
ATOM   1207  N   TYR A 179      36.277  85.123 147.825  1.00  0.75           N  
ATOM   1208  CA  TYR A 179      37.399  85.637 148.593  1.00  0.75           C  
ATOM   1209  C   TYR A 179      37.764  87.073 148.238  1.00  0.75           C  
ATOM   1210  O   TYR A 179      38.719  87.294 147.494  1.00  0.75           O  
ATOM   1211  CB  TYR A 179      38.614  84.699 148.424  1.00  0.75           C  
ATOM   1212  CG  TYR A 179      38.373  83.435 149.201  1.00  0.75           C  
ATOM   1213  CD1 TYR A 179      38.171  83.496 150.590  1.00  0.75           C  
ATOM   1214  CD2 TYR A 179      38.288  82.191 148.559  1.00  0.75           C  
ATOM   1215  CE1 TYR A 179      37.858  82.342 151.319  1.00  0.75           C  
ATOM   1216  CE2 TYR A 179      37.992  81.031 149.288  1.00  0.75           C  
ATOM   1217  CZ  TYR A 179      37.773  81.108 150.667  1.00  0.75           C  
ATOM   1218  OH  TYR A 179      37.459  79.941 151.389  1.00  0.75           O  
ATOM   1219  N   PRO A 180      37.062  88.091 148.761  1.00  0.76           N  
ATOM   1220  CA  PRO A 180      37.251  89.469 148.349  1.00  0.76           C  
ATOM   1221  C   PRO A 180      38.643  90.048 148.498  1.00  0.76           C  
ATOM   1222  O   PRO A 180      39.158  90.101 149.616  1.00  0.76           O  
ATOM   1223  CB  PRO A 180      36.212  90.296 149.123  1.00  0.76           C  
ATOM   1224  CG  PRO A 180      35.196  89.280 149.642  1.00  0.76           C  
ATOM   1225  CD  PRO A 180      35.972  87.969 149.727  1.00  0.76           C  
ATOM   1226  N   PHE A 181      39.222  90.555 147.405  1.00  0.73           N  
ATOM   1227  CA  PHE A 181      40.352  91.460 147.435  1.00  0.73           C  
ATOM   1228  C   PHE A 181      40.002  92.865 147.984  1.00  0.73           C  
ATOM   1229  O   PHE A 181      38.842  93.270 147.953  1.00  0.73           O  
ATOM   1230  CB  PHE A 181      40.926  91.607 146.003  1.00  0.73           C  
ATOM   1231  CG  PHE A 181      41.684  90.414 145.452  1.00  0.73           C  
ATOM   1232  CD1 PHE A 181      42.389  89.520 146.278  1.00  0.73           C  
ATOM   1233  CD2 PHE A 181      41.765  90.226 144.056  1.00  0.73           C  
ATOM   1234  CE1 PHE A 181      43.129  88.464 145.735  1.00  0.73           C  
ATOM   1235  CE2 PHE A 181      42.492  89.160 143.508  1.00  0.73           C  
ATOM   1236  CZ  PHE A 181      43.170  88.273 144.351  1.00  0.73           C  
ATOM   1237  N   ASP A 182      40.965  93.670 148.502  1.00  0.75           N  
ATOM   1238  CA  ASP A 182      40.721  95.077 148.841  1.00  0.75           C  
ATOM   1239  C   ASP A 182      41.697  96.087 148.202  1.00  0.75           C  
ATOM   1240  O   ASP A 182      42.768  96.430 148.675  1.00  0.75           O  
ATOM   1241  CB  ASP A 182      40.482  95.362 150.353  1.00  0.75           C  
ATOM   1242  CG  ASP A 182      41.622  94.892 151.241  1.00  0.75           C  
ATOM   1243  OD1 ASP A 182      42.587  94.264 150.744  1.00  0.75           O  
ATOM   1244  OD2 ASP A 182      41.520  95.157 152.465  1.00  0.75           O  
ATOM   1245  N   GLY A 183      41.178  96.692 147.115  1.00  0.76           N  
ATOM   1246  CA  GLY A 183      41.782  97.667 146.213  1.00  0.76           C  
ATOM   1247  C   GLY A 183      43.284  97.730 146.012  1.00  0.76           C  
ATOM   1248  O   GLY A 183      43.962  96.754 145.728  1.00  0.76           O  
ATOM   1249  N   LYS A 184      43.836  98.956 146.049  1.00  0.68           N  
ATOM   1250  CA  LYS A 184      45.261  99.201 145.932  1.00  0.68           C  
ATOM   1251  C   LYS A 184      46.055  98.953 147.216  1.00  0.68           C  
ATOM   1252  O   LYS A 184      45.721  99.471 148.283  1.00  0.68           O  
ATOM   1253  CB  LYS A 184      45.525 100.655 145.455  1.00  0.68           C  
ATOM   1254  CG  LYS A 184      47.016 100.906 145.206  1.00  0.68           C  
ATOM   1255  CD  LYS A 184      47.360 101.700 143.941  1.00  0.68           C  
ATOM   1256  CE  LYS A 184      48.885 101.711 143.754  1.00  0.68           C  
ATOM   1257  NZ  LYS A 184      49.277 102.041 142.369  1.00  0.68           N  
ATOM   1258  N   ASN A 185      47.187  98.220 147.091  1.00  0.75           N  
ATOM   1259  CA  ASN A 185      48.063  97.784 148.161  1.00  0.75           C  
ATOM   1260  C   ASN A 185      47.407  96.702 149.029  1.00  0.75           C  
ATOM   1261  O   ASN A 185      46.328  96.204 148.748  1.00  0.75           O  
ATOM   1262  CB  ASN A 185      48.659  98.947 149.009  1.00  0.75           C  
ATOM   1263  CG  ASN A 185      49.281 100.051 148.153  1.00  0.75           C  
ATOM   1264  OD1 ASN A 185      50.222  99.854 147.392  1.00  0.75           O  
ATOM   1265  ND2 ASN A 185      48.814 101.311 148.326  1.00  0.75           N  
ATOM   1266  N   GLY A 186      48.032  96.272 150.151  1.00  0.83           N  
ATOM   1267  CA  GLY A 186      47.418  95.216 150.965  1.00  0.83           C  
ATOM   1268  C   GLY A 186      47.517  93.800 150.413  1.00  0.83           C  
ATOM   1269  O   GLY A 186      48.585  93.186 150.462  1.00  0.83           O  
ATOM   1270  N   LEU A 187      46.399  93.199 149.939  1.00  0.84           N  
ATOM   1271  CA  LEU A 187      46.423  91.826 149.426  1.00  0.84           C  
ATOM   1272  C   LEU A 187      46.791  91.790 147.944  1.00  0.84           C  
ATOM   1273  O   LEU A 187      46.050  92.271 147.100  1.00  0.84           O  
ATOM   1274  CB  LEU A 187      45.089  91.015 149.536  1.00  0.84           C  
ATOM   1275  CG  LEU A 187      44.120  91.307 150.709  1.00  0.84           C  
ATOM   1276  CD1 LEU A 187      42.885  90.402 150.619  1.00  0.84           C  
ATOM   1277  CD2 LEU A 187      44.609  91.324 152.157  1.00  0.84           C  
ATOM   1278  N   LEU A 188      47.924  91.190 147.538  1.00  0.88           N  
ATOM   1279  CA  LEU A 188      48.306  91.324 146.135  1.00  0.88           C  
ATOM   1280  C   LEU A 188      47.714  90.279 145.201  1.00  0.88           C  
ATOM   1281  O   LEU A 188      47.438  90.528 144.028  1.00  0.88           O  
ATOM   1282  CB  LEU A 188      49.838  91.270 145.981  1.00  0.88           C  
ATOM   1283  CG  LEU A 188      50.608  92.215 146.915  1.00  0.88           C  
ATOM   1284  CD1 LEU A 188      52.083  92.211 146.522  1.00  0.88           C  
ATOM   1285  CD2 LEU A 188      50.056  93.632 146.876  1.00  0.88           C  
ATOM   1286  N   ALA A 189      47.563  89.044 145.690  1.00  0.95           N  
ATOM   1287  CA  ALA A 189      47.124  87.941 144.881  1.00  0.95           C  
ATOM   1288  C   ALA A 189      46.709  86.816 145.796  1.00  0.95           C  
ATOM   1289  O   ALA A 189      46.988  86.857 146.994  1.00  0.95           O  
ATOM   1290  CB  ALA A 189      48.254  87.483 143.945  1.00  0.95           C  
ATOM   1291  N   HIS A 190      46.026  85.793 145.264  1.00  0.87           N  
ATOM   1292  CA  HIS A 190      45.859  84.540 145.960  1.00  0.87           C  
ATOM   1293  C   HIS A 190      45.735  83.410 144.976  1.00  0.87           C  
ATOM   1294  O   HIS A 190      45.214  83.562 143.872  1.00  0.87           O  
ATOM   1295  CB  HIS A 190      44.684  84.502 146.968  1.00  0.87           C  
ATOM   1296  CG  HIS A 190      43.291  84.826 146.491  1.00  0.87           C  
ATOM   1297  ND1 HIS A 190      42.501  85.610 147.310  1.00  0.87           N  
ATOM   1298  CD2 HIS A 190      42.554  84.350 145.451  1.00  0.87           C  
ATOM   1299  CE1 HIS A 190      41.306  85.607 146.746  1.00  0.87           C  
ATOM   1300  NE2 HIS A 190      41.281  84.852 145.622  1.00  0.87           N  
ATOM   1301  N   ALA A 191      46.216  82.224 145.365  1.00  0.90           N  
ATOM   1302  CA  ALA A 191      46.075  81.053 144.552  1.00  0.90           C  
ATOM   1303  C   ALA A 191      45.586  79.893 145.377  1.00  0.90           C  
ATOM   1304  O   ALA A 191      45.876  79.762 146.565  1.00  0.90           O  
ATOM   1305  CB  ALA A 191      47.402  80.691 143.880  1.00  0.90           C  
ATOM   1306  N   PHE A 192      44.805  79.014 144.738  1.00  0.80           N  
ATOM   1307  CA  PHE A 192      44.245  77.843 145.365  1.00  0.80           C  
ATOM   1308  C   PHE A 192      45.193  76.657 145.212  1.00  0.80           C  
ATOM   1309  O   PHE A 192      45.733  76.464 144.125  1.00  0.80           O  
ATOM   1310  CB  PHE A 192      42.898  77.479 144.704  1.00  0.80           C  
ATOM   1311  CG  PHE A 192      41.841  78.495 145.040  1.00  0.80           C  
ATOM   1312  CD1 PHE A 192      41.151  78.429 146.263  1.00  0.80           C  
ATOM   1313  CD2 PHE A 192      41.521  79.519 144.132  1.00  0.80           C  
ATOM   1314  CE1 PHE A 192      40.128  79.342 146.551  1.00  0.80           C  
ATOM   1315  CE2 PHE A 192      40.499  80.430 144.417  1.00  0.80           C  
ATOM   1316  CZ  PHE A 192      39.792  80.330 145.619  1.00  0.80           C  
ATOM   1317  N   PRO A 193      45.457  75.829 146.221  1.00  0.87           N  
ATOM   1318  CA  PRO A 193      46.217  74.586 146.053  1.00  0.87           C  
ATOM   1319  C   PRO A 193      45.654  73.567 145.044  1.00  0.87           C  
ATOM   1320  O   PRO A 193      44.471  73.693 144.738  1.00  0.87           O  
ATOM   1321  CB  PRO A 193      46.310  74.042 147.488  1.00  0.87           C  
ATOM   1322  CG  PRO A 193      46.214  75.264 148.404  1.00  0.87           C  
ATOM   1323  CD  PRO A 193      45.283  76.189 147.633  1.00  0.87           C  
ATOM   1324  N   PRO A 194      46.429  72.600 144.515  1.00  0.85           N  
ATOM   1325  CA  PRO A 194      46.011  71.544 143.575  1.00  0.85           C  
ATOM   1326  C   PRO A 194      44.694  70.833 143.838  1.00  0.85           C  
ATOM   1327  O   PRO A 194      44.195  70.825 144.956  1.00  0.85           O  
ATOM   1328  CB  PRO A 194      47.172  70.539 143.543  1.00  0.85           C  
ATOM   1329  CG  PRO A 194      48.364  71.259 144.162  1.00  0.85           C  
ATOM   1330  CD  PRO A 194      47.733  72.289 145.087  1.00  0.85           C  
ATOM   1331  N   GLY A 195      44.114  70.243 142.766  1.00  0.77           N  
ATOM   1332  CA  GLY A 195      42.872  69.479 142.836  1.00  0.77           C  
ATOM   1333  C   GLY A 195      41.922  69.676 141.674  1.00  0.77           C  
ATOM   1334  O   GLY A 195      42.310  69.597 140.519  1.00  0.77           O  
ATOM   1335  N   LYS A 196      40.614  69.897 141.953  1.00  0.69           N  
ATOM   1336  CA  LYS A 196      39.580  69.998 140.934  1.00  0.69           C  
ATOM   1337  C   LYS A 196      38.918  71.365 140.862  1.00  0.69           C  
ATOM   1338  O   LYS A 196      38.637  71.995 141.876  1.00  0.69           O  
ATOM   1339  CB  LYS A 196      38.440  68.991 141.232  1.00  0.69           C  
ATOM   1340  CG  LYS A 196      38.897  67.528 141.279  1.00  0.69           C  
ATOM   1341  CD  LYS A 196      37.738  66.557 141.551  1.00  0.69           C  
ATOM   1342  CE  LYS A 196      38.226  65.109 141.571  1.00  0.69           C  
ATOM   1343  NZ  LYS A 196      37.101  64.192 141.842  1.00  0.69           N  
ATOM   1344  N   GLY A 197      38.589  71.842 139.646  1.00  0.76           N  
ATOM   1345  CA  GLY A 197      37.867  73.098 139.446  1.00  0.76           C  
ATOM   1346  C   GLY A 197      38.683  74.320 139.766  1.00  0.76           C  
ATOM   1347  O   GLY A 197      39.553  74.705 139.010  1.00  0.76           O  
ATOM   1348  N   ILE A 198      38.440  74.966 140.919  1.00  0.75           N  
ATOM   1349  CA  ILE A 198      39.108  76.229 141.250  1.00  0.75           C  
ATOM   1350  C   ILE A 198      40.540  76.008 141.739  1.00  0.75           C  
ATOM   1351  O   ILE A 198      41.354  76.907 141.920  1.00  0.75           O  
ATOM   1352  CB  ILE A 198      38.260  77.012 142.259  1.00  0.75           C  
ATOM   1353  CG1 ILE A 198      38.563  78.527 142.269  1.00  0.75           C  
ATOM   1354  CG2 ILE A 198      38.375  76.423 143.679  1.00  0.75           C  
ATOM   1355  CD1 ILE A 198      38.091  79.262 141.014  1.00  0.75           C  
ATOM   1356  N   GLN A 199      40.875  74.744 142.007  1.00  0.75           N  
ATOM   1357  CA  GLN A 199      42.147  74.314 142.516  1.00  0.75           C  
ATOM   1358  C   GLN A 199      43.312  74.478 141.551  1.00  0.75           C  
ATOM   1359  O   GLN A 199      43.270  74.055 140.406  1.00  0.75           O  
ATOM   1360  CB  GLN A 199      42.057  72.855 142.965  1.00  0.75           C  
ATOM   1361  CG  GLN A 199      41.597  72.649 144.423  1.00  0.75           C  
ATOM   1362  CD  GLN A 199      40.098  72.447 144.542  1.00  0.75           C  
ATOM   1363  OE1 GLN A 199      39.288  73.351 144.372  1.00  0.75           O  
ATOM   1364  NE2 GLN A 199      39.714  71.190 144.878  1.00  0.75           N  
ATOM   1365  N   GLY A 200      44.417  75.075 142.029  1.00  0.87           N  
ATOM   1366  CA  GLY A 200      45.562  75.436 141.204  1.00  0.87           C  
ATOM   1367  C   GLY A 200      45.503  76.855 140.733  1.00  0.87           C  
ATOM   1368  O   GLY A 200      46.538  77.494 140.568  1.00  0.87           O  
ATOM   1369  N   ASP A 201      44.296  77.403 140.532  1.00  0.86           N  
ATOM   1370  CA  ASP A 201      44.078  78.739 140.007  1.00  0.86           C  
ATOM   1371  C   ASP A 201      44.754  79.864 140.760  1.00  0.86           C  
ATOM   1372  O   ASP A 201      44.825  79.881 141.985  1.00  0.86           O  
ATOM   1373  CB  ASP A 201      42.580  79.086 139.934  1.00  0.86           C  
ATOM   1374  CG  ASP A 201      41.908  78.327 138.815  1.00  0.86           C  
ATOM   1375  OD1 ASP A 201      42.603  77.558 138.105  1.00  0.86           O  
ATOM   1376  OD2 ASP A 201      40.703  78.619 138.605  1.00  0.86           O  
ATOM   1377  N   ALA A 202      45.260  80.853 139.999  1.00  0.94           N  
ATOM   1378  CA  ALA A 202      46.027  81.955 140.519  1.00  0.94           C  
ATOM   1379  C   ALA A 202      45.415  83.270 140.093  1.00  0.94           C  
ATOM   1380  O   ALA A 202      45.202  83.565 138.916  1.00  0.94           O  
ATOM   1381  CB  ALA A 202      47.487  81.855 140.046  1.00  0.94           C  
ATOM   1382  N   HIS A 203      45.092  84.101 141.089  1.00  0.87           N  
ATOM   1383  CA  HIS A 203      44.398  85.345 140.891  1.00  0.87           C  
ATOM   1384  C   HIS A 203      45.201  86.487 141.432  1.00  0.87           C  
ATOM   1385  O   HIS A 203      45.661  86.457 142.564  1.00  0.87           O  
ATOM   1386  CB  HIS A 203      43.069  85.331 141.648  1.00  0.87           C  
ATOM   1387  CG  HIS A 203      42.114  84.301 141.150  1.00  0.87           C  
ATOM   1388  ND1 HIS A 203      41.076  84.018 141.990  1.00  0.87           N  
ATOM   1389  CD2 HIS A 203      42.010  83.574 140.005  1.00  0.87           C  
ATOM   1390  CE1 HIS A 203      40.342  83.124 141.364  1.00  0.87           C  
ATOM   1391  NE2 HIS A 203      40.864  82.815 140.149  1.00  0.87           N  
ATOM   1392  N   PHE A 204      45.370  87.542 140.634  1.00  0.87           N  
ATOM   1393  CA  PHE A 204      46.156  88.695 140.997  1.00  0.87           C  
ATOM   1394  C   PHE A 204      45.181  89.848 141.105  1.00  0.87           C  
ATOM   1395  O   PHE A 204      44.206  89.908 140.360  1.00  0.87           O  
ATOM   1396  CB  PHE A 204      47.244  88.965 139.926  1.00  0.87           C  
ATOM   1397  CG  PHE A 204      48.128  87.752 139.769  1.00  0.87           C  
ATOM   1398  CD1 PHE A 204      47.743  86.670 138.953  1.00  0.87           C  
ATOM   1399  CD2 PHE A 204      49.336  87.661 140.477  1.00  0.87           C  
ATOM   1400  CE1 PHE A 204      48.500  85.495 138.917  1.00  0.87           C  
ATOM   1401  CE2 PHE A 204      50.095  86.487 140.432  1.00  0.87           C  
ATOM   1402  CZ  PHE A 204      49.667  85.394 139.672  1.00  0.87           C  
ATOM   1403  N   ASP A 205      45.360  90.758 142.077  1.00  0.81           N  
ATOM   1404  CA  ASP A 205      44.504  91.921 142.197  1.00  0.81           C  
ATOM   1405  C   ASP A 205      44.738  92.924 141.067  1.00  0.81           C  
ATOM   1406  O   ASP A 205      45.857  93.356 140.817  1.00  0.81           O  
ATOM   1407  CB  ASP A 205      44.707  92.595 143.571  1.00  0.81           C  
ATOM   1408  CG  ASP A 205      43.554  93.539 143.903  1.00  0.81           C  
ATOM   1409  OD1 ASP A 205      42.934  94.102 142.961  1.00  0.81           O  
ATOM   1410  OD2 ASP A 205      43.237  93.675 145.101  1.00  0.81           O  
ATOM   1411  N   ASP A 206      43.680  93.339 140.367  1.00  0.76           N  
ATOM   1412  CA  ASP A 206      43.777  94.252 139.250  1.00  0.76           C  
ATOM   1413  C   ASP A 206      43.850  95.723 139.703  1.00  0.76           C  
ATOM   1414  O   ASP A 206      44.173  96.614 138.927  1.00  0.76           O  
ATOM   1415  CB  ASP A 206      42.557  93.983 138.344  1.00  0.76           C  
ATOM   1416  CG  ASP A 206      42.855  93.750 136.872  1.00  0.76           C  
ATOM   1417  OD1 ASP A 206      44.021  93.483 136.491  1.00  0.76           O  
ATOM   1418  OD2 ASP A 206      41.840  93.717 136.130  1.00  0.76           O  
ATOM   1419  N   GLU A 207      43.615  96.033 141.001  1.00  0.71           N  
ATOM   1420  CA  GLU A 207      43.725  97.405 141.490  1.00  0.71           C  
ATOM   1421  C   GLU A 207      45.161  97.719 141.898  1.00  0.71           C  
ATOM   1422  O   GLU A 207      45.530  98.856 142.219  1.00  0.71           O  
ATOM   1423  CB  GLU A 207      42.777  97.637 142.686  1.00  0.71           C  
ATOM   1424  CG  GLU A 207      41.261  97.532 142.369  1.00  0.71           C  
ATOM   1425  CD  GLU A 207      40.675  98.670 141.535  1.00  0.71           C  
ATOM   1426  OE1 GLU A 207      41.196  99.814 141.610  1.00  0.71           O  
ATOM   1427  OE2 GLU A 207      39.613  98.415 140.905  1.00  0.71           O  
ATOM   1428  N   GLU A 208      46.050  96.714 141.813  1.00  0.77           N  
ATOM   1429  CA  GLU A 208      47.469  96.963 141.826  1.00  0.77           C  
ATOM   1430  C   GLU A 208      48.006  97.414 140.496  1.00  0.77           C  
ATOM   1431  O   GLU A 208      47.485  97.110 139.436  1.00  0.77           O  
ATOM   1432  CB  GLU A 208      48.311  95.746 142.255  1.00  0.77           C  
ATOM   1433  CG  GLU A 208      47.975  95.183 143.649  1.00  0.77           C  
ATOM   1434  CD  GLU A 208      48.240  96.137 144.799  1.00  0.77           C  
ATOM   1435  OE1 GLU A 208      48.394  97.373 144.598  1.00  0.77           O  
ATOM   1436  OE2 GLU A 208      48.331  95.670 145.946  1.00  0.77           O  
ATOM   1437  N   LEU A 209      49.134  98.137 140.530  1.00  0.78           N  
ATOM   1438  CA  LEU A 209      49.856  98.445 139.317  1.00  0.78           C  
ATOM   1439  C   LEU A 209      50.953  97.399 139.207  1.00  0.78           C  
ATOM   1440  O   LEU A 209      51.873  97.324 140.033  1.00  0.78           O  
ATOM   1441  CB  LEU A 209      50.362  99.906 139.406  1.00  0.78           C  
ATOM   1442  CG  LEU A 209      51.683 100.250 138.702  1.00  0.78           C  
ATOM   1443  CD1 LEU A 209      51.497 100.355 137.188  1.00  0.78           C  
ATOM   1444  CD2 LEU A 209      52.249 101.539 139.309  1.00  0.78           C  
ATOM   1445  N   TRP A 210      50.860  96.531 138.187  1.00  0.82           N  
ATOM   1446  CA  TRP A 210      51.747  95.412 137.987  1.00  0.82           C  
ATOM   1447  C   TRP A 210      52.911  95.854 137.153  1.00  0.82           C  
ATOM   1448  O   TRP A 210      52.852  96.024 135.942  1.00  0.82           O  
ATOM   1449  CB  TRP A 210      51.061  94.195 137.323  1.00  0.82           C  
ATOM   1450  CG  TRP A 210      50.001  93.629 138.223  1.00  0.82           C  
ATOM   1451  CD1 TRP A 210      48.661  93.891 138.242  1.00  0.82           C  
ATOM   1452  CD2 TRP A 210      50.282  92.843 139.397  1.00  0.82           C  
ATOM   1453  NE1 TRP A 210      48.082  93.263 139.317  1.00  0.82           N  
ATOM   1454  CE2 TRP A 210      49.056  92.657 140.059  1.00  0.82           C  
ATOM   1455  CE3 TRP A 210      51.472  92.351 139.930  1.00  0.82           C  
ATOM   1456  CZ2 TRP A 210      48.990  91.993 141.271  1.00  0.82           C  
ATOM   1457  CZ3 TRP A 210      51.405  91.679 141.161  1.00  0.82           C  
ATOM   1458  CH2 TRP A 210      50.180  91.502 141.820  1.00  0.82           C  
ATOM   1459  N   SER A 211      54.046  96.070 137.814  1.00  0.85           N  
ATOM   1460  CA  SER A 211      55.262  96.475 137.164  1.00  0.85           C  
ATOM   1461  C   SER A 211      56.171  95.265 137.019  1.00  0.85           C  
ATOM   1462  O   SER A 211      55.768  94.112 137.193  1.00  0.85           O  
ATOM   1463  CB  SER A 211      55.911  97.605 138.001  1.00  0.85           C  
ATOM   1464  OG  SER A 211      56.340  97.132 139.278  1.00  0.85           O  
ATOM   1465  N   LEU A 212      57.467  95.483 136.734  1.00  0.85           N  
ATOM   1466  CA  LEU A 212      58.450  94.421 136.866  1.00  0.85           C  
ATOM   1467  C   LEU A 212      59.120  94.522 138.245  1.00  0.85           C  
ATOM   1468  O   LEU A 212      60.105  93.848 138.530  1.00  0.85           O  
ATOM   1469  CB  LEU A 212      59.535  94.484 135.753  1.00  0.85           C  
ATOM   1470  CG  LEU A 212      59.284  93.701 134.437  1.00  0.85           C  
ATOM   1471  CD1 LEU A 212      60.631  93.381 133.773  1.00  0.85           C  
ATOM   1472  CD2 LEU A 212      58.492  92.401 134.614  1.00  0.85           C  
ATOM   1473  N   GLY A 213      58.575  95.360 139.155  1.00  0.77           N  
ATOM   1474  CA  GLY A 213      59.010  95.534 140.543  1.00  0.77           C  
ATOM   1475  C   GLY A 213      59.765  96.803 140.803  1.00  0.77           C  
ATOM   1476  O   GLY A 213      59.892  97.245 141.939  1.00  0.77           O  
ATOM   1477  N   LYS A 214      60.270  97.449 139.745  1.00  0.64           N  
ATOM   1478  CA  LYS A 214      61.151  98.593 139.883  1.00  0.64           C  
ATOM   1479  C   LYS A 214      60.598  99.870 139.269  1.00  0.64           C  
ATOM   1480  O   LYS A 214      61.323 100.830 139.033  1.00  0.64           O  
ATOM   1481  CB  LYS A 214      62.575  98.272 139.396  1.00  0.64           C  
ATOM   1482  CG  LYS A 214      62.718  97.640 138.003  1.00  0.64           C  
ATOM   1483  CD  LYS A 214      64.220  97.490 137.700  1.00  0.64           C  
ATOM   1484  CE  LYS A 214      64.594  96.741 136.424  1.00  0.64           C  
ATOM   1485  NZ  LYS A 214      66.059  96.582 136.380  1.00  0.64           N  
ATOM   1486  N   GLY A 215      59.267  99.947 139.079  1.00  0.66           N  
ATOM   1487  CA  GLY A 215      58.595 101.128 138.536  1.00  0.66           C  
ATOM   1488  C   GLY A 215      57.875 100.802 137.269  1.00  0.66           C  
ATOM   1489  O   GLY A 215      58.119  99.761 136.657  1.00  0.66           O  
ATOM   1490  N   VAL A 216      56.910 101.648 136.864  1.00  0.84           N  
ATOM   1491  CA  VAL A 216      56.005 101.377 135.751  1.00  0.84           C  
ATOM   1492  C   VAL A 216      56.676 100.919 134.474  1.00  0.84           C  
ATOM   1493  O   VAL A 216      57.551 101.584 133.918  1.00  0.84           O  
ATOM   1494  CB  VAL A 216      55.144 102.580 135.410  1.00  0.84           C  
ATOM   1495  CG1 VAL A 216      54.117 102.265 134.306  1.00  0.84           C  
ATOM   1496  CG2 VAL A 216      54.372 103.011 136.653  1.00  0.84           C  
ATOM   1497  N   VAL A 217      56.250  99.754 133.964  1.00  0.83           N  
ATOM   1498  CA  VAL A 217      56.782  99.220 132.737  1.00  0.83           C  
ATOM   1499  C   VAL A 217      55.811  99.549 131.645  1.00  0.83           C  
ATOM   1500  O   VAL A 217      54.679  99.082 131.615  1.00  0.83           O  
ATOM   1501  CB  VAL A 217      57.011  97.721 132.787  1.00  0.83           C  
ATOM   1502  CG1 VAL A 217      57.504  97.190 131.420  1.00  0.83           C  
ATOM   1503  CG2 VAL A 217      58.052  97.443 133.881  1.00  0.83           C  
ATOM   1504  N   ILE A 218      56.256 100.374 130.698  1.00  0.74           N  
ATOM   1505  CA  ILE A 218      55.466 100.720 129.543  1.00  0.74           C  
ATOM   1506  C   ILE A 218      56.244 100.212 128.370  1.00  0.74           C  
ATOM   1507  O   ILE A 218      57.420 100.563 128.274  1.00  0.74           O  
ATOM   1508  CB  ILE A 218      55.275 102.223 129.405  1.00  0.74           C  
ATOM   1509  CG1 ILE A 218      54.506 102.817 130.599  1.00  0.74           C  
ATOM   1510  CG2 ILE A 218      54.601 102.590 128.065  1.00  0.74           C  
ATOM   1511  CD1 ILE A 218      53.113 102.224 130.814  1.00  0.74           C  
ATOM   1512  N   PRO A 219      55.687  99.412 127.467  1.00  0.69           N  
ATOM   1513  CA  PRO A 219      56.329  99.146 126.214  1.00  0.69           C  
ATOM   1514  C   PRO A 219      55.928 100.229 125.218  1.00  0.69           C  
ATOM   1515  O   PRO A 219      54.761 100.581 125.042  1.00  0.69           O  
ATOM   1516  CB  PRO A 219      55.741  97.780 125.858  1.00  0.69           C  
ATOM   1517  CG  PRO A 219      54.284  97.896 126.292  1.00  0.69           C  
ATOM   1518  CD  PRO A 219      54.337  98.846 127.491  1.00  0.69           C  
ATOM   1519  N   THR A 220      56.928 100.804 124.577  1.00  0.69           N  
ATOM   1520  CA  THR A 220      56.832 101.769 123.503  1.00  0.69           C  
ATOM   1521  C   THR A 220      56.178 101.196 122.242  1.00  0.69           C  
ATOM   1522  O   THR A 220      56.281 100.009 121.957  1.00  0.69           O  
ATOM   1523  CB  THR A 220      58.252 102.238 123.253  1.00  0.69           C  
ATOM   1524  OG1 THR A 220      58.761 102.894 124.412  1.00  0.69           O  
ATOM   1525  CG2 THR A 220      58.347 103.235 122.132  1.00  0.69           C  
ATOM   1526  N   TYR A 221      55.428 102.006 121.464  1.00  0.64           N  
ATOM   1527  CA  TYR A 221      54.598 101.528 120.362  1.00  0.64           C  
ATOM   1528  C   TYR A 221      55.148 101.744 118.954  1.00  0.64           C  
ATOM   1529  O   TYR A 221      54.910 100.934 118.059  1.00  0.64           O  
ATOM   1530  CB  TYR A 221      53.252 102.301 120.463  1.00  0.64           C  
ATOM   1531  CG  TYR A 221      52.334 102.219 119.255  1.00  0.64           C  
ATOM   1532  CD1 TYR A 221      52.040 103.387 118.532  1.00  0.64           C  
ATOM   1533  CD2 TYR A 221      51.828 100.991 118.797  1.00  0.64           C  
ATOM   1534  CE1 TYR A 221      51.294 103.328 117.348  1.00  0.64           C  
ATOM   1535  CE2 TYR A 221      51.068 100.930 117.617  1.00  0.64           C  
ATOM   1536  CZ  TYR A 221      50.814 102.099 116.886  1.00  0.64           C  
ATOM   1537  OH  TYR A 221      50.076 102.059 115.687  1.00  0.64           O  
ATOM   1538  N   PHE A 222      55.852 102.855 118.677  1.00  0.64           N  
ATOM   1539  CA  PHE A 222      56.253 103.148 117.311  1.00  0.64           C  
ATOM   1540  C   PHE A 222      57.411 104.115 117.364  1.00  0.64           C  
ATOM   1541  O   PHE A 222      57.639 104.741 118.391  1.00  0.64           O  
ATOM   1542  CB  PHE A 222      55.135 103.804 116.446  1.00  0.64           C  
ATOM   1543  CG  PHE A 222      55.337 103.476 114.986  1.00  0.64           C  
ATOM   1544  CD1 PHE A 222      55.960 104.358 114.081  1.00  0.64           C  
ATOM   1545  CD2 PHE A 222      54.939 102.211 114.533  1.00  0.64           C  
ATOM   1546  CE1 PHE A 222      56.237 103.951 112.767  1.00  0.64           C  
ATOM   1547  CE2 PHE A 222      55.191 101.809 113.217  1.00  0.64           C  
ATOM   1548  CZ  PHE A 222      55.855 102.673 112.338  1.00  0.64           C  
ATOM   1549  N   GLY A 223      58.148 104.292 116.250  1.00  0.58           N  
ATOM   1550  CA  GLY A 223      59.354 105.105 116.209  1.00  0.58           C  
ATOM   1551  C   GLY A 223      60.578 104.251 116.314  1.00  0.58           C  
ATOM   1552  O   GLY A 223      60.577 103.064 115.999  1.00  0.58           O  
ATOM   1553  N   ASN A 224      61.685 104.843 116.783  1.00  0.68           N  
ATOM   1554  CA  ASN A 224      62.992 104.210 116.746  1.00  0.68           C  
ATOM   1555  C   ASN A 224      63.263 103.354 117.983  1.00  0.68           C  
ATOM   1556  O   ASN A 224      64.329 102.757 118.115  1.00  0.68           O  
ATOM   1557  CB  ASN A 224      64.111 105.275 116.498  1.00  0.68           C  
ATOM   1558  CG  ASN A 224      64.099 106.422 117.510  1.00  0.68           C  
ATOM   1559  OD1 ASN A 224      63.279 106.505 118.423  1.00  0.68           O  
ATOM   1560  ND2 ASN A 224      65.057 107.362 117.367  1.00  0.68           N  
ATOM   1561  N   ALA A 225      62.266 103.241 118.880  1.00  0.75           N  
ATOM   1562  CA  ALA A 225      62.293 102.416 120.068  1.00  0.75           C  
ATOM   1563  C   ALA A 225      61.131 101.433 120.142  1.00  0.75           C  
ATOM   1564  O   ALA A 225      60.788 100.981 121.228  1.00  0.75           O  
ATOM   1565  CB  ALA A 225      62.191 103.275 121.337  1.00  0.75           C  
ATOM   1566  N   LYS A 226      60.480 101.062 119.020  1.00  0.58           N  
ATOM   1567  CA  LYS A 226      59.233 100.293 118.996  1.00  0.58           C  
ATOM   1568  C   LYS A 226      59.135  99.031 119.862  1.00  0.58           C  
ATOM   1569  O   LYS A 226      58.062  98.651 120.313  1.00  0.58           O  
ATOM   1570  CB  LYS A 226      58.978  99.894 117.524  1.00  0.58           C  
ATOM   1571  CG  LYS A 226      57.703  99.071 117.308  1.00  0.58           C  
ATOM   1572  CD  LYS A 226      57.419  98.747 115.842  1.00  0.58           C  
ATOM   1573  CE  LYS A 226      56.145  97.918 115.708  1.00  0.58           C  
ATOM   1574  NZ  LYS A 226      55.935  97.578 114.289  1.00  0.58           N  
ATOM   1575  N   GLY A 227      60.244  98.318 120.098  1.00  0.57           N  
ATOM   1576  CA  GLY A 227      60.225  97.167 120.997  1.00  0.57           C  
ATOM   1577  C   GLY A 227      60.605  97.419 122.429  1.00  0.57           C  
ATOM   1578  O   GLY A 227      60.488  96.526 123.261  1.00  0.57           O  
ATOM   1579  N   ALA A 228      61.122  98.609 122.771  1.00  0.77           N  
ATOM   1580  CA  ALA A 228      61.711  98.807 124.076  1.00  0.77           C  
ATOM   1581  C   ALA A 228      60.707  99.280 125.118  1.00  0.77           C  
ATOM   1582  O   ALA A 228      59.581  99.683 124.831  1.00  0.77           O  
ATOM   1583  CB  ALA A 228      62.914  99.766 124.032  1.00  0.77           C  
ATOM   1584  N   ALA A 229      61.114  99.239 126.397  1.00  0.79           N  
ATOM   1585  CA  ALA A 229      60.362  99.843 127.469  1.00  0.79           C  
ATOM   1586  C   ALA A 229      60.715 101.312 127.640  1.00  0.79           C  
ATOM   1587  O   ALA A 229      61.828 101.744 127.344  1.00  0.79           O  
ATOM   1588  CB  ALA A 229      60.589  99.090 128.794  1.00  0.79           C  
ATOM   1589  N   CYS A 230      59.777 102.134 128.149  1.00  0.77           N  
ATOM   1590  CA  CYS A 230      60.117 103.462 128.615  1.00  0.77           C  
ATOM   1591  C   CYS A 230      61.100 103.426 129.768  1.00  0.77           C  
ATOM   1592  O   CYS A 230      61.008 102.593 130.670  1.00  0.77           O  
ATOM   1593  CB  CYS A 230      58.895 104.233 129.154  1.00  0.77           C  
ATOM   1594  SG  CYS A 230      57.557 104.447 127.967  1.00  0.77           S  
ATOM   1595  N   HIS A 231      62.050 104.363 129.786  1.00  0.75           N  
ATOM   1596  CA  HIS A 231      62.944 104.519 130.904  1.00  0.75           C  
ATOM   1597  C   HIS A 231      62.428 105.641 131.770  1.00  0.75           C  
ATOM   1598  O   HIS A 231      62.414 106.801 131.379  1.00  0.75           O  
ATOM   1599  CB  HIS A 231      64.363 104.824 130.384  1.00  0.75           C  
ATOM   1600  CG  HIS A 231      65.470 104.745 131.381  1.00  0.75           C  
ATOM   1601  ND1 HIS A 231      66.770 104.967 130.969  1.00  0.75           N  
ATOM   1602  CD2 HIS A 231      65.444 104.435 132.699  1.00  0.75           C  
ATOM   1603  CE1 HIS A 231      67.507 104.794 132.041  1.00  0.75           C  
ATOM   1604  NE2 HIS A 231      66.756 104.471 133.119  1.00  0.75           N  
ATOM   1605  N   PHE A 232      61.961 105.312 132.985  1.00  0.69           N  
ATOM   1606  CA  PHE A 232      61.531 106.311 133.933  1.00  0.69           C  
ATOM   1607  C   PHE A 232      62.528 106.356 135.087  1.00  0.69           C  
ATOM   1608  O   PHE A 232      62.891 105.302 135.613  1.00  0.69           O  
ATOM   1609  CB  PHE A 232      60.127 106.004 134.502  1.00  0.69           C  
ATOM   1610  CG  PHE A 232      59.090 105.942 133.419  1.00  0.69           C  
ATOM   1611  CD1 PHE A 232      58.892 107.001 132.513  1.00  0.69           C  
ATOM   1612  CD2 PHE A 232      58.271 104.808 133.329  1.00  0.69           C  
ATOM   1613  CE1 PHE A 232      57.875 106.928 131.553  1.00  0.69           C  
ATOM   1614  CE2 PHE A 232      57.260 104.731 132.368  1.00  0.69           C  
ATOM   1615  CZ  PHE A 232      57.054 105.796 131.486  1.00  0.69           C  
ATOM   1616  N   PRO A 233      62.993 107.519 135.531  1.00  0.75           N  
ATOM   1617  CA  PRO A 233      62.833 108.819 134.894  1.00  0.75           C  
ATOM   1618  C   PRO A 233      63.636 108.992 133.615  1.00  0.75           C  
ATOM   1619  O   PRO A 233      64.702 108.399 133.461  1.00  0.75           O  
ATOM   1620  CB  PRO A 233      63.345 109.785 135.966  1.00  0.75           C  
ATOM   1621  CG  PRO A 233      64.476 109.001 136.629  1.00  0.75           C  
ATOM   1622  CD  PRO A 233      63.913 107.581 136.665  1.00  0.75           C  
ATOM   1623  N   PHE A 234      63.141 109.848 132.704  1.00  0.74           N  
ATOM   1624  CA  PHE A 234      63.923 110.354 131.594  1.00  0.74           C  
ATOM   1625  C   PHE A 234      63.941 111.866 131.646  1.00  0.74           C  
ATOM   1626  O   PHE A 234      63.001 112.492 132.131  1.00  0.74           O  
ATOM   1627  CB  PHE A 234      63.472 109.843 130.203  1.00  0.74           C  
ATOM   1628  CG  PHE A 234      62.127 110.341 129.737  1.00  0.74           C  
ATOM   1629  CD1 PHE A 234      62.041 111.564 129.050  1.00  0.74           C  
ATOM   1630  CD2 PHE A 234      60.959 109.587 129.935  1.00  0.74           C  
ATOM   1631  CE1 PHE A 234      60.808 112.046 128.600  1.00  0.74           C  
ATOM   1632  CE2 PHE A 234      59.721 110.066 129.486  1.00  0.74           C  
ATOM   1633  CZ  PHE A 234      59.647 111.297 128.821  1.00  0.74           C  
ATOM   1634  N   THR A 235      65.013 112.495 131.148  1.00  0.74           N  
ATOM   1635  CA  THR A 235      65.184 113.936 131.228  1.00  0.74           C  
ATOM   1636  C   THR A 235      64.927 114.536 129.867  1.00  0.74           C  
ATOM   1637  O   THR A 235      65.545 114.166 128.872  1.00  0.74           O  
ATOM   1638  CB  THR A 235      66.586 114.336 131.680  1.00  0.74           C  
ATOM   1639  OG1 THR A 235      66.871 113.823 132.976  1.00  0.74           O  
ATOM   1640  CG2 THR A 235      66.748 115.858 131.781  1.00  0.74           C  
ATOM   1641  N   PHE A 236      63.973 115.484 129.813  1.00  0.70           N  
ATOM   1642  CA  PHE A 236      63.619 116.262 128.641  1.00  0.70           C  
ATOM   1643  C   PHE A 236      63.446 117.707 129.108  1.00  0.70           C  
ATOM   1644  O   PHE A 236      62.746 117.964 130.083  1.00  0.70           O  
ATOM   1645  CB  PHE A 236      62.316 115.685 128.014  1.00  0.70           C  
ATOM   1646  CG  PHE A 236      61.748 116.521 126.901  1.00  0.70           C  
ATOM   1647  CD1 PHE A 236      62.264 116.419 125.605  1.00  0.70           C  
ATOM   1648  CD2 PHE A 236      60.699 117.421 127.143  1.00  0.70           C  
ATOM   1649  CE1 PHE A 236      61.768 117.210 124.563  1.00  0.70           C  
ATOM   1650  CE2 PHE A 236      60.211 118.236 126.115  1.00  0.70           C  
ATOM   1651  CZ  PHE A 236      60.751 118.135 124.826  1.00  0.70           C  
ATOM   1652  N   GLU A 237      64.119 118.685 128.457  1.00  0.66           N  
ATOM   1653  CA  GLU A 237      63.913 120.118 128.684  1.00  0.66           C  
ATOM   1654  C   GLU A 237      64.028 120.585 130.142  1.00  0.66           C  
ATOM   1655  O   GLU A 237      63.297 121.435 130.651  1.00  0.66           O  
ATOM   1656  CB  GLU A 237      62.591 120.574 128.016  1.00  0.66           C  
ATOM   1657  CG  GLU A 237      62.497 122.095 127.731  1.00  0.66           C  
ATOM   1658  CD  GLU A 237      61.116 122.558 127.263  1.00  0.66           C  
ATOM   1659  OE1 GLU A 237      60.389 121.755 126.626  1.00  0.66           O  
ATOM   1660  OE2 GLU A 237      60.800 123.752 127.515  1.00  0.66           O  
ATOM   1661  N   GLY A 238      64.991 120.040 130.914  1.00  0.71           N  
ATOM   1662  CA  GLY A 238      65.135 120.469 132.299  1.00  0.71           C  
ATOM   1663  C   GLY A 238      64.083 119.945 133.247  1.00  0.71           C  
ATOM   1664  O   GLY A 238      63.959 120.418 134.381  1.00  0.71           O  
ATOM   1665  N   ARG A 239      63.282 118.964 132.811  1.00  0.63           N  
ATOM   1666  CA  ARG A 239      62.337 118.252 133.641  1.00  0.63           C  
ATOM   1667  C   ARG A 239      62.523 116.754 133.482  1.00  0.63           C  
ATOM   1668  O   ARG A 239      62.728 116.220 132.394  1.00  0.63           O  
ATOM   1669  CB  ARG A 239      60.869 118.626 133.326  1.00  0.63           C  
ATOM   1670  CG  ARG A 239      60.513 120.107 133.574  1.00  0.63           C  
ATOM   1671  CD  ARG A 239      60.589 120.538 135.041  1.00  0.63           C  
ATOM   1672  NE  ARG A 239      60.257 122.001 135.084  1.00  0.63           N  
ATOM   1673  CZ  ARG A 239      61.163 122.980 134.960  1.00  0.63           C  
ATOM   1674  NH1 ARG A 239      60.745 124.245 134.971  1.00  0.63           N  
ATOM   1675  NH2 ARG A 239      62.466 122.747 134.840  1.00  0.63           N  
ATOM   1676  N   SER A 240      62.470 116.020 134.604  1.00  0.70           N  
ATOM   1677  CA  SER A 240      62.480 114.571 134.562  1.00  0.70           C  
ATOM   1678  C   SER A 240      61.067 114.027 134.607  1.00  0.70           C  
ATOM   1679  O   SER A 240      60.250 114.433 135.428  1.00  0.70           O  
ATOM   1680  CB  SER A 240      63.245 113.916 135.730  1.00  0.70           C  
ATOM   1681  OG  SER A 240      64.586 114.392 135.813  1.00  0.70           O  
ATOM   1682  N   TYR A 241      60.748 113.068 133.723  1.00  0.65           N  
ATOM   1683  CA  TYR A 241      59.415 112.516 133.576  1.00  0.65           C  
ATOM   1684  C   TYR A 241      59.388 111.098 134.071  1.00  0.65           C  
ATOM   1685  O   TYR A 241      60.184 110.256 133.664  1.00  0.65           O  
ATOM   1686  CB  TYR A 241      58.971 112.498 132.098  1.00  0.65           C  
ATOM   1687  CG  TYR A 241      58.808 113.905 131.618  1.00  0.65           C  
ATOM   1688  CD1 TYR A 241      59.911 114.628 131.134  1.00  0.65           C  
ATOM   1689  CD2 TYR A 241      57.552 114.526 131.676  1.00  0.65           C  
ATOM   1690  CE1 TYR A 241      59.763 115.964 130.745  1.00  0.65           C  
ATOM   1691  CE2 TYR A 241      57.411 115.865 131.294  1.00  0.65           C  
ATOM   1692  CZ  TYR A 241      58.519 116.587 130.839  1.00  0.65           C  
ATOM   1693  OH  TYR A 241      58.395 117.940 130.480  1.00  0.65           O  
ATOM   1694  N   SER A 242      58.456 110.792 134.986  1.00  0.68           N  
ATOM   1695  CA  SER A 242      58.368 109.488 135.623  1.00  0.68           C  
ATOM   1696  C   SER A 242      57.158 108.691 135.163  1.00  0.68           C  
ATOM   1697  O   SER A 242      56.812 107.662 135.736  1.00  0.68           O  
ATOM   1698  CB  SER A 242      58.325 109.627 137.159  1.00  0.68           C  
ATOM   1699  OG  SER A 242      57.281 110.512 137.572  1.00  0.68           O  
ATOM   1700  N   ALA A 243      56.520 109.161 134.081  1.00  0.71           N  
ATOM   1701  CA  ALA A 243      55.393 108.571 133.403  1.00  0.71           C  
ATOM   1702  C   ALA A 243      55.466 109.140 131.993  1.00  0.71           C  
ATOM   1703  O   ALA A 243      56.254 110.051 131.735  1.00  0.71           O  
ATOM   1704  CB  ALA A 243      54.066 108.931 134.101  1.00  0.71           C  
ATOM   1705  N   CYS A 244      54.714 108.610 131.008  1.00  0.76           N  
ATOM   1706  CA  CYS A 244      54.732 109.185 129.673  1.00  0.76           C  
ATOM   1707  C   CYS A 244      54.046 110.532 129.592  1.00  0.76           C  
ATOM   1708  O   CYS A 244      53.158 110.846 130.382  1.00  0.76           O  
ATOM   1709  CB  CYS A 244      54.092 108.276 128.617  1.00  0.76           C  
ATOM   1710  SG  CYS A 244      54.908 106.673 128.476  1.00  0.76           S  
ATOM   1711  N   THR A 245      54.453 111.367 128.622  1.00  0.72           N  
ATOM   1712  CA  THR A 245      53.968 112.739 128.551  1.00  0.72           C  
ATOM   1713  C   THR A 245      53.551 113.131 127.153  1.00  0.72           C  
ATOM   1714  O   THR A 245      53.935 112.515 126.164  1.00  0.72           O  
ATOM   1715  CB  THR A 245      54.993 113.728 129.101  1.00  0.72           C  
ATOM   1716  OG1 THR A 245      54.426 115.016 129.267  1.00  0.72           O  
ATOM   1717  CG2 THR A 245      56.233 113.850 128.203  1.00  0.72           C  
ATOM   1718  N   THR A 246      52.730 114.193 127.052  1.00  0.74           N  
ATOM   1719  CA  THR A 246      52.472 114.876 125.795  1.00  0.74           C  
ATOM   1720  C   THR A 246      53.299 116.144 125.732  1.00  0.74           C  
ATOM   1721  O   THR A 246      53.251 116.871 124.749  1.00  0.74           O  
ATOM   1722  CB  THR A 246      51.013 115.222 125.500  1.00  0.74           C  
ATOM   1723  OG1 THR A 246      50.461 116.131 126.445  1.00  0.74           O  
ATOM   1724  CG2 THR A 246      50.139 113.977 125.563  1.00  0.74           C  
ATOM   1725  N   ASP A 247      54.140 116.437 126.747  1.00  0.68           N  
ATOM   1726  CA  ASP A 247      55.028 117.584 126.728  1.00  0.68           C  
ATOM   1727  C   ASP A 247      55.929 117.583 125.496  1.00  0.68           C  
ATOM   1728  O   ASP A 247      56.450 116.557 125.049  1.00  0.68           O  
ATOM   1729  CB  ASP A 247      55.923 117.684 127.983  1.00  0.68           C  
ATOM   1730  CG  ASP A 247      55.150 118.096 129.223  1.00  0.68           C  
ATOM   1731  OD1 ASP A 247      53.902 118.164 129.189  1.00  0.68           O  
ATOM   1732  OD2 ASP A 247      55.837 118.318 130.253  1.00  0.68           O  
ATOM   1733  N   GLY A 248      56.033 118.755 124.850  1.00  0.82           N  
ATOM   1734  CA  GLY A 248      56.707 118.925 123.572  1.00  0.82           C  
ATOM   1735  C   GLY A 248      55.866 118.530 122.376  1.00  0.82           C  
ATOM   1736  O   GLY A 248      56.169 118.899 121.246  1.00  0.82           O  
ATOM   1737  N   ARG A 249      54.766 117.778 122.570  1.00  0.68           N  
ATOM   1738  CA  ARG A 249      53.876 117.398 121.490  1.00  0.68           C  
ATOM   1739  C   ARG A 249      52.781 118.416 121.221  1.00  0.68           C  
ATOM   1740  O   ARG A 249      52.373 119.210 122.064  1.00  0.68           O  
ATOM   1741  CB  ARG A 249      53.176 116.034 121.710  1.00  0.68           C  
ATOM   1742  CG  ARG A 249      54.129 114.840 121.842  1.00  0.68           C  
ATOM   1743  CD  ARG A 249      54.958 114.510 120.603  1.00  0.68           C  
ATOM   1744  NE  ARG A 249      54.035 114.155 119.478  1.00  0.68           N  
ATOM   1745  CZ  ARG A 249      54.448 113.542 118.367  1.00  0.68           C  
ATOM   1746  NH1 ARG A 249      55.726 113.224 118.172  1.00  0.68           N  
ATOM   1747  NH2 ARG A 249      53.560 113.202 117.444  1.00  0.68           N  
ATOM   1748  N   SER A 250      52.269 118.397 119.984  1.00  0.64           N  
ATOM   1749  CA  SER A 250      51.181 119.248 119.527  1.00  0.64           C  
ATOM   1750  C   SER A 250      49.909 118.471 119.252  1.00  0.64           C  
ATOM   1751  O   SER A 250      48.839 119.059 119.138  1.00  0.64           O  
ATOM   1752  CB  SER A 250      51.600 119.917 118.191  1.00  0.64           C  
ATOM   1753  OG  SER A 250      52.309 118.967 117.380  1.00  0.64           O  
ATOM   1754  N   ASP A 251      49.989 117.135 119.148  1.00  0.66           N  
ATOM   1755  CA  ASP A 251      48.922 116.272 118.680  1.00  0.66           C  
ATOM   1756  C   ASP A 251      48.353 115.346 119.747  1.00  0.66           C  
ATOM   1757  O   ASP A 251      47.751 114.318 119.439  1.00  0.66           O  
ATOM   1758  CB  ASP A 251      49.452 115.447 117.478  1.00  0.66           C  
ATOM   1759  CG  ASP A 251      50.770 114.728 117.711  1.00  0.66           C  
ATOM   1760  OD1 ASP A 251      51.425 114.820 118.789  1.00  0.66           O  
ATOM   1761  OD2 ASP A 251      51.205 114.046 116.752  1.00  0.66           O  
ATOM   1762  N   ASP A 252      48.578 115.684 121.030  1.00  0.65           N  
ATOM   1763  CA  ASP A 252      48.074 114.975 122.196  1.00  0.65           C  
ATOM   1764  C   ASP A 252      48.651 113.562 122.394  1.00  0.65           C  
ATOM   1765  O   ASP A 252      48.252 112.810 123.285  1.00  0.65           O  
ATOM   1766  CB  ASP A 252      46.524 114.999 122.246  1.00  0.65           C  
ATOM   1767  CG  ASP A 252      46.007 116.429 122.197  1.00  0.65           C  
ATOM   1768  OD1 ASP A 252      46.478 117.239 123.037  1.00  0.65           O  
ATOM   1769  OD2 ASP A 252      45.136 116.720 121.340  1.00  0.65           O  
ATOM   1770  N   MET A 253      49.672 113.167 121.607  1.00  0.67           N  
ATOM   1771  CA  MET A 253      50.233 111.834 121.660  1.00  0.67           C  
ATOM   1772  C   MET A 253      51.189 111.630 122.830  1.00  0.67           C  
ATOM   1773  O   MET A 253      52.124 112.392 123.059  1.00  0.67           O  
ATOM   1774  CB  MET A 253      50.909 111.452 120.318  1.00  0.67           C  
ATOM   1775  CG  MET A 253      49.941 111.360 119.117  1.00  0.67           C  
ATOM   1776  SD  MET A 253      48.626 110.111 119.276  1.00  0.67           S  
ATOM   1777  CE  MET A 253      49.627 108.597 119.357  1.00  0.67           C  
ATOM   1778  N   LEU A 254      50.973 110.584 123.646  1.00  0.74           N  
ATOM   1779  CA  LEU A 254      51.893 110.197 124.700  1.00  0.74           C  
ATOM   1780  C   LEU A 254      53.212 109.644 124.185  1.00  0.74           C  
ATOM   1781  O   LEU A 254      53.221 108.833 123.264  1.00  0.74           O  
ATOM   1782  CB  LEU A 254      51.229 109.137 125.606  1.00  0.74           C  
ATOM   1783  CG  LEU A 254      50.586 109.673 126.895  1.00  0.74           C  
ATOM   1784  CD1 LEU A 254      50.071 111.092 126.823  1.00  0.74           C  
ATOM   1785  CD2 LEU A 254      49.396 108.820 127.299  1.00  0.74           C  
ATOM   1786  N   TRP A 255      54.351 110.016 124.802  1.00  0.80           N  
ATOM   1787  CA  TRP A 255      55.649 109.466 124.458  1.00  0.80           C  
ATOM   1788  C   TRP A 255      56.560 109.359 125.670  1.00  0.80           C  
ATOM   1789  O   TRP A 255      56.306 109.923 126.737  1.00  0.80           O  
ATOM   1790  CB  TRP A 255      56.379 110.262 123.338  1.00  0.80           C  
ATOM   1791  CG  TRP A 255      56.826 111.663 123.713  1.00  0.80           C  
ATOM   1792  CD1 TRP A 255      56.070 112.791 123.852  1.00  0.80           C  
ATOM   1793  CD2 TRP A 255      58.164 112.023 124.117  1.00  0.80           C  
ATOM   1794  NE1 TRP A 255      56.856 113.847 124.261  1.00  0.80           N  
ATOM   1795  CE2 TRP A 255      58.135 113.389 124.448  1.00  0.80           C  
ATOM   1796  CE3 TRP A 255      59.338 111.277 124.236  1.00  0.80           C  
ATOM   1797  CZ2 TRP A 255      59.270 114.040 124.908  1.00  0.80           C  
ATOM   1798  CZ3 TRP A 255      60.472 111.920 124.756  1.00  0.80           C  
ATOM   1799  CH2 TRP A 255      60.438 113.283 125.082  1.00  0.80           C  
ATOM   1800  N   CYS A 256      57.659 108.607 125.499  1.00  0.81           N  
ATOM   1801  CA  CYS A 256      58.714 108.450 126.471  1.00  0.81           C  
ATOM   1802  C   CYS A 256      59.982 108.152 125.726  1.00  0.81           C  
ATOM   1803  O   CYS A 256      59.944 107.823 124.540  1.00  0.81           O  
ATOM   1804  CB  CYS A 256      58.463 107.257 127.426  1.00  0.81           C  
ATOM   1805  SG  CYS A 256      58.410 105.628 126.594  1.00  0.81           S  
ATOM   1806  N   SER A 257      61.138 108.220 126.403  1.00  0.78           N  
ATOM   1807  CA  SER A 257      62.375 107.746 125.814  1.00  0.78           C  
ATOM   1808  C   SER A 257      62.841 106.440 126.407  1.00  0.78           C  
ATOM   1809  O   SER A 257      62.462 106.047 127.509  1.00  0.78           O  
ATOM   1810  CB  SER A 257      63.510 108.789 125.837  1.00  0.78           C  
ATOM   1811  OG  SER A 257      63.780 109.324 127.130  1.00  0.78           O  
ATOM   1812  N   THR A 258      63.695 105.721 125.646  1.00  0.76           N  
ATOM   1813  CA  THR A 258      64.307 104.435 126.004  1.00  0.76           C  
ATOM   1814  C   THR A 258      65.417 104.609 127.007  1.00  0.76           C  
ATOM   1815  O   THR A 258      65.886 103.678 127.653  1.00  0.76           O  
ATOM   1816  CB  THR A 258      65.005 103.790 124.806  1.00  0.76           C  
ATOM   1817  OG1 THR A 258      64.158 103.836 123.674  1.00  0.76           O  
ATOM   1818  CG2 THR A 258      65.356 102.314 125.039  1.00  0.76           C  
ATOM   1819  N   THR A 259      65.896 105.850 127.123  1.00  0.76           N  
ATOM   1820  CA  THR A 259      67.112 106.182 127.824  1.00  0.76           C  
ATOM   1821  C   THR A 259      66.853 107.424 128.651  1.00  0.76           C  
ATOM   1822  O   THR A 259      65.928 108.191 128.362  1.00  0.76           O  
ATOM   1823  CB  THR A 259      68.287 106.477 126.893  1.00  0.76           C  
ATOM   1824  OG1 THR A 259      68.103 107.696 126.183  1.00  0.76           O  
ATOM   1825  CG2 THR A 259      68.474 105.385 125.828  1.00  0.76           C  
ATOM   1826  N   ALA A 260      67.679 107.663 129.689  1.00  0.81           N  
ATOM   1827  CA  ALA A 260      67.576 108.813 130.564  1.00  0.81           C  
ATOM   1828  C   ALA A 260      67.852 110.132 129.862  1.00  0.81           C  
ATOM   1829  O   ALA A 260      67.140 111.114 130.055  1.00  0.81           O  
ATOM   1830  CB  ALA A 260      68.520 108.683 131.780  1.00  0.81           C  
ATOM   1831  N   ASP A 261      68.895 110.179 129.019  1.00  0.62           N  
ATOM   1832  CA  ASP A 261      69.259 111.375 128.292  1.00  0.62           C  
ATOM   1833  C   ASP A 261      68.578 111.408 126.932  1.00  0.62           C  
ATOM   1834  O   ASP A 261      69.055 110.891 125.921  1.00  0.62           O  
ATOM   1835  CB  ASP A 261      70.801 111.447 128.208  1.00  0.62           C  
ATOM   1836  CG  ASP A 261      71.327 112.797 127.751  1.00  0.62           C  
ATOM   1837  OD1 ASP A 261      70.594 113.532 127.040  1.00  0.62           O  
ATOM   1838  OD2 ASP A 261      72.491 113.107 128.107  1.00  0.62           O  
ATOM   1839  N   TYR A 262      67.399 112.053 126.865  1.00  0.67           N  
ATOM   1840  CA  TYR A 262      66.719 112.206 125.596  1.00  0.67           C  
ATOM   1841  C   TYR A 262      67.484 113.081 124.611  1.00  0.67           C  
ATOM   1842  O   TYR A 262      67.545 112.791 123.417  1.00  0.67           O  
ATOM   1843  CB  TYR A 262      65.282 112.746 125.785  1.00  0.67           C  
ATOM   1844  CG  TYR A 262      64.545 112.738 124.471  1.00  0.67           C  
ATOM   1845  CD1 TYR A 262      64.195 113.940 123.847  1.00  0.67           C  
ATOM   1846  CD2 TYR A 262      64.289 111.532 123.807  1.00  0.67           C  
ATOM   1847  CE1 TYR A 262      63.509 113.939 122.626  1.00  0.67           C  
ATOM   1848  CE2 TYR A 262      63.628 111.521 122.573  1.00  0.67           C  
ATOM   1849  CZ  TYR A 262      63.210 112.725 121.998  1.00  0.67           C  
ATOM   1850  OH  TYR A 262      62.460 112.708 120.808  1.00  0.67           O  
ATOM   1851  N   ASP A 263      68.082 114.167 125.104  1.00  0.59           N  
ATOM   1852  CA  ASP A 263      68.768 115.168 124.324  1.00  0.59           C  
ATOM   1853  C   ASP A 263      69.978 114.591 123.567  1.00  0.59           C  
ATOM   1854  O   ASP A 263      70.191 114.857 122.372  1.00  0.59           O  
ATOM   1855  CB  ASP A 263      69.160 116.310 125.301  1.00  0.59           C  
ATOM   1856  CG  ASP A 263      67.941 117.043 125.865  1.00  0.59           C  
ATOM   1857  OD1 ASP A 263      66.811 116.866 125.338  1.00  0.59           O  
ATOM   1858  OD2 ASP A 263      68.128 117.816 126.839  1.00  0.59           O  
ATOM   1859  N   ALA A 264      70.781 113.740 124.239  1.00  0.55           N  
ATOM   1860  CA  ALA A 264      71.891 113.044 123.621  1.00  0.55           C  
ATOM   1861  C   ALA A 264      71.527 111.774 122.846  1.00  0.55           C  
ATOM   1862  O   ALA A 264      71.843 111.668 121.659  1.00  0.55           O  
ATOM   1863  CB  ALA A 264      72.920 112.702 124.709  1.00  0.55           C  
ATOM   1864  N   ASP A 265      70.837 110.796 123.472  1.00  0.62           N  
ATOM   1865  CA  ASP A 265      70.551 109.498 122.874  1.00  0.62           C  
ATOM   1866  C   ASP A 265      69.447 109.537 121.817  1.00  0.62           C  
ATOM   1867  O   ASP A 265      69.507 108.860 120.792  1.00  0.62           O  
ATOM   1868  CB  ASP A 265      70.117 108.487 123.953  1.00  0.62           C  
ATOM   1869  CG  ASP A 265      71.154 108.292 125.046  1.00  0.62           C  
ATOM   1870  OD1 ASP A 265      72.358 108.167 124.723  1.00  0.62           O  
ATOM   1871  OD2 ASP A 265      70.721 108.194 126.227  1.00  0.62           O  
ATOM   1872  N   ARG A 266      68.388 110.341 122.069  1.00  0.63           N  
ATOM   1873  CA  ARG A 266      67.326 110.683 121.131  1.00  0.63           C  
ATOM   1874  C   ARG A 266      66.395 109.573 120.703  1.00  0.63           C  
ATOM   1875  O   ARG A 266      65.779 109.615 119.636  1.00  0.63           O  
ATOM   1876  CB  ARG A 266      67.889 111.371 119.874  1.00  0.63           C  
ATOM   1877  CG  ARG A 266      68.720 112.607 120.226  1.00  0.63           C  
ATOM   1878  CD  ARG A 266      69.347 113.238 119.000  1.00  0.63           C  
ATOM   1879  NE  ARG A 266      70.127 114.408 119.487  1.00  0.63           N  
ATOM   1880  CZ  ARG A 266      70.783 115.229 118.661  1.00  0.63           C  
ATOM   1881  NH1 ARG A 266      71.481 116.238 119.168  1.00  0.63           N  
ATOM   1882  NH2 ARG A 266      70.740 115.051 117.342  1.00  0.63           N  
ATOM   1883  N   GLN A 267      66.219 108.556 121.551  1.00  0.73           N  
ATOM   1884  CA  GLN A 267      65.439 107.401 121.166  1.00  0.73           C  
ATOM   1885  C   GLN A 267      64.135 107.345 121.925  1.00  0.73           C  
ATOM   1886  O   GLN A 267      64.095 107.445 123.149  1.00  0.73           O  
ATOM   1887  CB  GLN A 267      66.253 106.105 121.325  1.00  0.73           C  
ATOM   1888  CG  GLN A 267      65.615 104.932 120.548  1.00  0.73           C  
ATOM   1889  CD  GLN A 267      66.257 103.567 120.798  1.00  0.73           C  
ATOM   1890  OE1 GLN A 267      66.127 102.982 121.872  1.00  0.73           O  
ATOM   1891  NE2 GLN A 267      66.918 103.010 119.758  1.00  0.73           N  
ATOM   1892  N   PHE A 268      63.015 107.218 121.196  1.00  0.77           N  
ATOM   1893  CA  PHE A 268      61.695 107.390 121.754  1.00  0.77           C  
ATOM   1894  C   PHE A 268      60.712 106.466 121.096  1.00  0.77           C  
ATOM   1895  O   PHE A 268      60.931 105.889 120.032  1.00  0.77           O  
ATOM   1896  CB  PHE A 268      61.098 108.838 121.596  1.00  0.77           C  
ATOM   1897  CG  PHE A 268      60.893 109.254 120.151  1.00  0.77           C  
ATOM   1898  CD1 PHE A 268      61.987 109.602 119.346  1.00  0.77           C  
ATOM   1899  CD2 PHE A 268      59.613 109.189 119.563  1.00  0.77           C  
ATOM   1900  CE1 PHE A 268      61.826 109.792 117.969  1.00  0.77           C  
ATOM   1901  CE2 PHE A 268      59.453 109.341 118.181  1.00  0.77           C  
ATOM   1902  CZ  PHE A 268      60.565 109.630 117.381  1.00  0.77           C  
ATOM   1903  N   GLY A 269      59.530 106.400 121.706  1.00  0.77           N  
ATOM   1904  CA  GLY A 269      58.343 106.174 120.924  1.00  0.77           C  
ATOM   1905  C   GLY A 269      57.140 106.577 121.689  1.00  0.77           C  
ATOM   1906  O   GLY A 269      57.202 107.185 122.753  1.00  0.77           O  
ATOM   1907  N   PHE A 270      55.989 106.211 121.133  1.00  0.71           N  
ATOM   1908  CA  PHE A 270      54.697 106.570 121.652  1.00  0.71           C  
ATOM   1909  C   PHE A 270      54.244 105.571 122.690  1.00  0.71           C  
ATOM   1910  O   PHE A 270      54.582 104.394 122.604  1.00  0.71           O  
ATOM   1911  CB  PHE A 270      53.679 106.635 120.495  1.00  0.71           C  
ATOM   1912  CG  PHE A 270      54.130 107.720 119.561  1.00  0.71           C  
ATOM   1913  CD1 PHE A 270      55.016 107.475 118.493  1.00  0.71           C  
ATOM   1914  CD2 PHE A 270      53.755 109.037 119.844  1.00  0.71           C  
ATOM   1915  CE1 PHE A 270      55.539 108.538 117.747  1.00  0.71           C  
ATOM   1916  CE2 PHE A 270      54.260 110.099 119.092  1.00  0.71           C  
ATOM   1917  CZ  PHE A 270      55.160 109.850 118.050  1.00  0.71           C  
ATOM   1918  N   CYS A 271      53.477 106.011 123.705  1.00  0.77           N  
ATOM   1919  CA  CYS A 271      53.053 105.145 124.785  1.00  0.77           C  
ATOM   1920  C   CYS A 271      51.589 104.750 124.633  1.00  0.77           C  
ATOM   1921  O   CYS A 271      50.740 105.605 124.364  1.00  0.77           O  
ATOM   1922  CB  CYS A 271      53.248 105.775 126.181  1.00  0.77           C  
ATOM   1923  SG  CYS A 271      54.909 106.407 126.472  1.00  0.77           S  
ATOM   1924  N   PRO A 272      51.249 103.474 124.757  1.00  0.76           N  
ATOM   1925  CA  PRO A 272      49.907 102.976 124.494  1.00  0.76           C  
ATOM   1926  C   PRO A 272      48.782 103.568 125.295  1.00  0.76           C  
ATOM   1927  O   PRO A 272      48.742 103.397 126.505  1.00  0.76           O  
ATOM   1928  CB  PRO A 272      50.037 101.461 124.711  1.00  0.76           C  
ATOM   1929  CG  PRO A 272      51.219 101.323 125.666  1.00  0.76           C  
ATOM   1930  CD  PRO A 272      52.153 102.396 125.153  1.00  0.76           C  
ATOM   1931  N   SER A 273      47.805 104.200 124.633  1.00  0.77           N  
ATOM   1932  CA  SER A 273      46.589 104.658 125.281  1.00  0.77           C  
ATOM   1933  C   SER A 273      45.466 104.627 124.281  1.00  0.77           C  
ATOM   1934  O   SER A 273      45.512 105.286 123.241  1.00  0.77           O  
ATOM   1935  CB  SER A 273      46.748 106.085 125.873  1.00  0.77           C  
ATOM   1936  OG  SER A 273      45.576 106.569 126.543  1.00  0.77           O  
ATOM   1937  N   GLU A 274      44.393 103.883 124.588  1.00  0.75           N  
ATOM   1938  CA  GLU A 274      43.251 103.703 123.722  1.00  0.75           C  
ATOM   1939  C   GLU A 274      42.451 104.968 123.384  1.00  0.75           C  
ATOM   1940  O   GLU A 274      41.674 104.991 122.432  1.00  0.75           O  
ATOM   1941  CB  GLU A 274      42.362 102.586 124.316  1.00  0.75           C  
ATOM   1942  CG  GLU A 274      41.945 102.706 125.810  1.00  0.75           C  
ATOM   1943  CD  GLU A 274      42.777 101.827 126.737  1.00  0.75           C  
ATOM   1944  OE1 GLU A 274      44.022 101.853 126.600  1.00  0.75           O  
ATOM   1945  OE2 GLU A 274      42.228 101.085 127.597  1.00  0.75           O  
ATOM   1946  N   ARG A 275      42.681 106.086 124.109  1.00  0.64           N  
ATOM   1947  CA  ARG A 275      42.140 107.397 123.778  1.00  0.64           C  
ATOM   1948  C   ARG A 275      42.867 108.058 122.614  1.00  0.64           C  
ATOM   1949  O   ARG A 275      42.403 109.051 122.060  1.00  0.64           O  
ATOM   1950  CB  ARG A 275      42.292 108.371 124.972  1.00  0.64           C  
ATOM   1951  CG  ARG A 275      41.550 107.950 126.255  1.00  0.64           C  
ATOM   1952  CD  ARG A 275      41.727 108.985 127.373  1.00  0.64           C  
ATOM   1953  NE  ARG A 275      40.979 108.492 128.575  1.00  0.64           N  
ATOM   1954  CZ  ARG A 275      41.019 109.087 129.778  1.00  0.64           C  
ATOM   1955  NH1 ARG A 275      40.300 108.575 130.775  1.00  0.64           N  
ATOM   1956  NH2 ARG A 275      41.769 110.161 130.014  1.00  0.64           N  
ATOM   1957  N   LEU A 276      44.043 107.535 122.239  1.00  0.70           N  
ATOM   1958  CA  LEU A 276      44.863 108.118 121.201  1.00  0.70           C  
ATOM   1959  C   LEU A 276      44.932 107.242 119.968  1.00  0.70           C  
ATOM   1960  O   LEU A 276      44.880 107.728 118.841  1.00  0.70           O  
ATOM   1961  CB  LEU A 276      46.316 108.235 121.708  1.00  0.70           C  
ATOM   1962  CG  LEU A 276      46.522 109.023 123.009  1.00  0.70           C  
ATOM   1963  CD1 LEU A 276      48.015 109.008 123.341  1.00  0.70           C  
ATOM   1964  CD2 LEU A 276      45.991 110.457 122.934  1.00  0.70           C  
ATOM   1965  N   TYR A 277      45.061 105.917 120.156  1.00  0.75           N  
ATOM   1966  CA  TYR A 277      45.232 105.009 119.051  1.00  0.75           C  
ATOM   1967  C   TYR A 277      44.887 103.605 119.522  1.00  0.75           C  
ATOM   1968  O   TYR A 277      44.781 103.352 120.717  1.00  0.75           O  
ATOM   1969  CB  TYR A 277      46.662 105.118 118.428  1.00  0.75           C  
ATOM   1970  CG  TYR A 277      47.724 104.472 119.265  1.00  0.75           C  
ATOM   1971  CD1 TYR A 277      48.371 105.117 120.334  1.00  0.75           C  
ATOM   1972  CD2 TYR A 277      48.009 103.128 118.999  1.00  0.75           C  
ATOM   1973  CE1 TYR A 277      49.288 104.410 121.127  1.00  0.75           C  
ATOM   1974  CE2 TYR A 277      48.864 102.405 119.822  1.00  0.75           C  
ATOM   1975  CZ  TYR A 277      49.515 103.050 120.863  1.00  0.75           C  
ATOM   1976  OH  TYR A 277      50.417 102.278 121.595  1.00  0.75           O  
ATOM   1977  N   THR A 278      44.726 102.645 118.596  1.00  0.80           N  
ATOM   1978  CA  THR A 278      44.519 101.245 118.945  1.00  0.80           C  
ATOM   1979  C   THR A 278      45.461 100.382 118.140  1.00  0.80           C  
ATOM   1980  O   THR A 278      46.145 100.842 117.225  1.00  0.80           O  
ATOM   1981  CB  THR A 278      43.102 100.719 118.754  1.00  0.80           C  
ATOM   1982  OG1 THR A 278      42.658 100.782 117.403  1.00  0.80           O  
ATOM   1983  CG2 THR A 278      42.141 101.551 119.599  1.00  0.80           C  
ATOM   1984  N   GLN A 279      45.561  99.090 118.469  1.00  0.72           N  
ATOM   1985  CA  GLN A 279      46.450  98.181 117.780  1.00  0.72           C  
ATOM   1986  C   GLN A 279      45.611  97.170 117.027  1.00  0.72           C  
ATOM   1987  O   GLN A 279      44.593  96.698 117.526  1.00  0.72           O  
ATOM   1988  CB  GLN A 279      47.417  97.488 118.772  1.00  0.72           C  
ATOM   1989  CG  GLN A 279      48.449  96.578 118.073  1.00  0.72           C  
ATOM   1990  CD  GLN A 279      49.374  95.837 119.034  1.00  0.72           C  
ATOM   1991  OE1 GLN A 279      50.024  96.409 119.908  1.00  0.72           O  
ATOM   1992  NE2 GLN A 279      49.425  94.491 118.884  1.00  0.72           N  
ATOM   1993  N   ASP A 280      46.029  96.831 115.792  1.00  0.78           N  
ATOM   1994  CA  ASP A 280      45.369  95.886 114.911  1.00  0.78           C  
ATOM   1995  C   ASP A 280      43.853  96.102 114.735  1.00  0.78           C  
ATOM   1996  O   ASP A 280      43.358  97.232 114.677  1.00  0.78           O  
ATOM   1997  CB  ASP A 280      45.730  94.416 115.284  1.00  0.78           C  
ATOM   1998  CG  ASP A 280      47.207  94.285 115.641  1.00  0.78           C  
ATOM   1999  OD1 ASP A 280      48.040  94.849 114.889  1.00  0.78           O  
ATOM   2000  OD2 ASP A 280      47.519  93.682 116.708  1.00  0.78           O  
ATOM   2001  N   GLY A 281      43.060  95.014 114.618  1.00  0.87           N  
ATOM   2002  CA  GLY A 281      41.650  95.087 114.234  1.00  0.87           C  
ATOM   2003  C   GLY A 281      41.459  95.544 112.807  1.00  0.87           C  
ATOM   2004  O   GLY A 281      42.209  95.151 111.919  1.00  0.87           O  
ATOM   2005  N   ASN A 282      40.430  96.366 112.533  1.00  0.82           N  
ATOM   2006  CA  ASN A 282      40.200  96.935 111.212  1.00  0.82           C  
ATOM   2007  C   ASN A 282      40.104  98.457 111.249  1.00  0.82           C  
ATOM   2008  O   ASN A 282      39.838  99.112 110.246  1.00  0.82           O  
ATOM   2009  CB  ASN A 282      38.935  96.306 110.562  1.00  0.82           C  
ATOM   2010  CG  ASN A 282      37.666  96.523 111.380  1.00  0.82           C  
ATOM   2011  OD1 ASN A 282      37.648  97.244 112.375  1.00  0.82           O  
ATOM   2012  ND2 ASN A 282      36.559  95.869 110.965  1.00  0.82           N  
ATOM   2013  N   ALA A 283      40.339  99.064 112.423  1.00  0.88           N  
ATOM   2014  CA  ALA A 283      40.166 100.486 112.617  1.00  0.88           C  
ATOM   2015  C   ALA A 283      41.341 101.319 112.151  1.00  0.88           C  
ATOM   2016  O   ALA A 283      41.251 102.547 112.115  1.00  0.88           O  
ATOM   2017  CB  ALA A 283      39.975 100.753 114.112  1.00  0.88           C  
ATOM   2018  N   ASP A 284      42.460 100.654 111.811  1.00  0.79           N  
ATOM   2019  CA  ASP A 284      43.654 101.260 111.247  1.00  0.79           C  
ATOM   2020  C   ASP A 284      44.324 102.242 112.218  1.00  0.79           C  
ATOM   2021  O   ASP A 284      44.635 103.395 111.930  1.00  0.79           O  
ATOM   2022  CB  ASP A 284      43.341 101.818 109.833  1.00  0.79           C  
ATOM   2023  CG  ASP A 284      44.594 102.042 109.005  1.00  0.79           C  
ATOM   2024  OD1 ASP A 284      44.528 102.892 108.082  1.00  0.79           O  
ATOM   2025  OD2 ASP A 284      45.602 101.334 109.261  1.00  0.79           O  
ATOM   2026  N   GLY A 285      44.495 101.794 113.479  1.00  0.81           N  
ATOM   2027  CA  GLY A 285      45.159 102.560 114.525  1.00  0.81           C  
ATOM   2028  C   GLY A 285      44.354 103.669 115.139  1.00  0.81           C  
ATOM   2029  O   GLY A 285      44.823 104.350 116.039  1.00  0.81           O  
ATOM   2030  N   LYS A 286      43.112 103.903 114.702  1.00  0.78           N  
ATOM   2031  CA  LYS A 286      42.264 104.921 115.291  1.00  0.78           C  
ATOM   2032  C   LYS A 286      41.894 104.685 116.762  1.00  0.78           C  
ATOM   2033  O   LYS A 286      41.730 103.529 117.155  1.00  0.78           O  
ATOM   2034  CB  LYS A 286      40.989 105.096 114.455  1.00  0.78           C  
ATOM   2035  CG  LYS A 286      41.281 105.747 113.099  1.00  0.78           C  
ATOM   2036  CD  LYS A 286      39.991 106.056 112.338  1.00  0.78           C  
ATOM   2037  CE  LYS A 286      40.257 106.642 110.957  1.00  0.78           C  
ATOM   2038  NZ  LYS A 286      38.957 106.854 110.296  1.00  0.78           N  
ATOM   2039  N   PRO A 287      41.769 105.720 117.602  1.00  0.84           N  
ATOM   2040  CA  PRO A 287      41.254 105.586 118.962  1.00  0.84           C  
ATOM   2041  C   PRO A 287      39.923 104.904 119.134  1.00  0.84           C  
ATOM   2042  O   PRO A 287      39.034 105.028 118.299  1.00  0.84           O  
ATOM   2043  CB  PRO A 287      41.117 107.010 119.512  1.00  0.84           C  
ATOM   2044  CG  PRO A 287      41.518 107.974 118.397  1.00  0.84           C  
ATOM   2045  CD  PRO A 287      41.748 107.115 117.156  1.00  0.84           C  
ATOM   2046  N   CYS A 288      39.730 104.271 120.297  1.00  0.83           N  
ATOM   2047  CA  CYS A 288      38.421 103.828 120.708  1.00  0.83           C  
ATOM   2048  C   CYS A 288      37.418 104.949 120.833  1.00  0.83           C  
ATOM   2049  O   CYS A 288      37.739 106.061 121.252  1.00  0.83           O  
ATOM   2050  CB  CYS A 288      38.471 103.199 122.098  1.00  0.83           C  
ATOM   2051  SG  CYS A 288      39.622 101.816 122.168  1.00  0.83           S  
ATOM   2052  N   VAL A 289      36.154 104.664 120.514  1.00  0.84           N  
ATOM   2053  CA  VAL A 289      35.110 105.643 120.715  1.00  0.84           C  
ATOM   2054  C   VAL A 289      34.385 105.282 121.984  1.00  0.84           C  
ATOM   2055  O   VAL A 289      33.995 104.140 122.213  1.00  0.84           O  
ATOM   2056  CB  VAL A 289      34.201 105.769 119.510  1.00  0.84           C  
ATOM   2057  CG1 VAL A 289      32.976 106.660 119.783  1.00  0.84           C  
ATOM   2058  CG2 VAL A 289      35.045 106.387 118.381  1.00  0.84           C  
ATOM   2059  N   PHE A 290      34.238 106.268 122.883  1.00  0.74           N  
ATOM   2060  CA  PHE A 290      33.685 106.041 124.190  1.00  0.74           C  
ATOM   2061  C   PHE A 290      32.474 106.943 124.371  1.00  0.74           C  
ATOM   2062  O   PHE A 290      32.582 108.145 124.131  1.00  0.74           O  
ATOM   2063  CB  PHE A 290      34.753 106.243 125.299  1.00  0.74           C  
ATOM   2064  CG  PHE A 290      35.754 105.104 125.298  1.00  0.74           C  
ATOM   2065  CD1 PHE A 290      35.342 103.760 125.174  1.00  0.74           C  
ATOM   2066  CD2 PHE A 290      37.130 105.368 125.431  1.00  0.74           C  
ATOM   2067  CE1 PHE A 290      36.272 102.720 125.171  1.00  0.74           C  
ATOM   2068  CE2 PHE A 290      38.064 104.322 125.450  1.00  0.74           C  
ATOM   2069  CZ  PHE A 290      37.632 102.997 125.319  1.00  0.74           C  
ATOM   2070  N   PRO A 291      31.309 106.430 124.786  1.00  0.77           N  
ATOM   2071  CA  PRO A 291      30.960 105.019 124.808  1.00  0.77           C  
ATOM   2072  C   PRO A 291      30.799 104.419 123.423  1.00  0.77           C  
ATOM   2073  O   PRO A 291      30.672 105.143 122.435  1.00  0.77           O  
ATOM   2074  CB  PRO A 291      29.636 104.969 125.570  1.00  0.77           C  
ATOM   2075  CG  PRO A 291      29.045 106.382 125.491  1.00  0.77           C  
ATOM   2076  CD  PRO A 291      30.101 107.246 124.793  1.00  0.77           C  
ATOM   2077  N   PHE A 292      30.778 103.081 123.355  1.00  0.72           N  
ATOM   2078  CA  PHE A 292      30.379 102.346 122.175  1.00  0.72           C  
ATOM   2079  C   PHE A 292      29.330 101.288 122.488  1.00  0.72           C  
ATOM   2080  O   PHE A 292      29.407 100.566 123.479  1.00  0.72           O  
ATOM   2081  CB  PHE A 292      31.581 101.752 121.407  1.00  0.72           C  
ATOM   2082  CG  PHE A 292      32.254 100.595 122.082  1.00  0.72           C  
ATOM   2083  CD1 PHE A 292      31.831  99.294 121.768  1.00  0.72           C  
ATOM   2084  CD2 PHE A 292      33.328 100.778 122.965  1.00  0.72           C  
ATOM   2085  CE1 PHE A 292      32.490  98.184 122.297  1.00  0.72           C  
ATOM   2086  CE2 PHE A 292      33.981  99.667 123.514  1.00  0.72           C  
ATOM   2087  CZ  PHE A 292      33.563  98.371 123.176  1.00  0.72           C  
ATOM   2088  N   THR A 293      28.305 101.156 121.639  1.00  0.69           N  
ATOM   2089  CA  THR A 293      27.287 100.112 121.735  1.00  0.69           C  
ATOM   2090  C   THR A 293      27.820  98.806 121.160  1.00  0.69           C  
ATOM   2091  O   THR A 293      28.217  98.762 119.993  1.00  0.69           O  
ATOM   2092  CB  THR A 293      25.992 100.523 121.024  1.00  0.69           C  
ATOM   2093  OG1 THR A 293      25.510 101.756 121.550  1.00  0.69           O  
ATOM   2094  CG2 THR A 293      24.878  99.488 121.225  1.00  0.69           C  
ATOM   2095  N   PHE A 294      27.885  97.709 121.966  1.00  0.68           N  
ATOM   2096  CA  PHE A 294      28.168  96.381 121.413  1.00  0.68           C  
ATOM   2097  C   PHE A 294      26.911  95.581 121.164  1.00  0.68           C  
ATOM   2098  O   PHE A 294      26.731  95.170 120.049  1.00  0.68           O  
ATOM   2099  CB  PHE A 294      29.176  95.486 122.199  1.00  0.68           C  
ATOM   2100  CG  PHE A 294      29.403  94.088 121.635  1.00  0.68           C  
ATOM   2101  CD1 PHE A 294      29.311  93.832 120.259  1.00  0.68           C  
ATOM   2102  CD2 PHE A 294      29.615  92.996 122.499  1.00  0.68           C  
ATOM   2103  CE1 PHE A 294      29.349  92.533 119.750  1.00  0.68           C  
ATOM   2104  CE2 PHE A 294      29.645  91.686 121.999  1.00  0.68           C  
ATOM   2105  CZ  PHE A 294      29.502  91.456 120.625  1.00  0.68           C  
ATOM   2106  N   GLN A 295      26.039  95.279 122.142  1.00  0.63           N  
ATOM   2107  CA  GLN A 295      24.859  94.477 121.807  1.00  0.63           C  
ATOM   2108  C   GLN A 295      23.681  94.957 122.633  1.00  0.63           C  
ATOM   2109  O   GLN A 295      22.709  95.492 122.112  1.00  0.63           O  
ATOM   2110  CB  GLN A 295      25.097  92.951 121.994  1.00  0.63           C  
ATOM   2111  CG  GLN A 295      25.738  92.258 120.758  1.00  0.63           C  
ATOM   2112  CD  GLN A 295      24.767  91.403 119.945  1.00  0.63           C  
ATOM   2113  OE1 GLN A 295      23.864  90.751 120.476  1.00  0.63           O  
ATOM   2114  NE2 GLN A 295      25.015  91.339 118.619  1.00  0.63           N  
ATOM   2115  N   GLY A 296      23.755  94.818 123.975  1.00  0.53           N  
ATOM   2116  CA  GLY A 296      22.759  95.366 124.903  1.00  0.53           C  
ATOM   2117  C   GLY A 296      23.387  96.306 125.891  1.00  0.53           C  
ATOM   2118  O   GLY A 296      22.779  96.716 126.872  1.00  0.53           O  
ATOM   2119  N   ARG A 297      24.670  96.624 125.680  1.00  0.55           N  
ATOM   2120  CA  ARG A 297      25.454  97.421 126.594  1.00  0.55           C  
ATOM   2121  C   ARG A 297      26.248  98.461 125.835  1.00  0.55           C  
ATOM   2122  O   ARG A 297      26.764  98.212 124.743  1.00  0.55           O  
ATOM   2123  CB  ARG A 297      26.470  96.552 127.377  1.00  0.55           C  
ATOM   2124  CG  ARG A 297      25.868  95.489 128.320  1.00  0.55           C  
ATOM   2125  CD  ARG A 297      26.935  94.736 129.126  1.00  0.55           C  
ATOM   2126  NE  ARG A 297      26.226  93.736 129.977  1.00  0.55           N  
ATOM   2127  CZ  ARG A 297      26.871  92.888 130.791  1.00  0.55           C  
ATOM   2128  NH1 ARG A 297      26.157  92.062 131.555  1.00  0.55           N  
ATOM   2129  NH2 ARG A 297      28.199  92.846 130.852  1.00  0.55           N  
ATOM   2130  N   THR A 298      26.372  99.654 126.439  1.00  0.68           N  
ATOM   2131  CA  THR A 298      27.286 100.690 126.009  1.00  0.68           C  
ATOM   2132  C   THR A 298      28.561 100.557 126.832  1.00  0.68           C  
ATOM   2133  O   THR A 298      28.528 100.404 128.049  1.00  0.68           O  
ATOM   2134  CB  THR A 298      26.714 102.096 126.161  1.00  0.68           C  
ATOM   2135  OG1 THR A 298      26.277 102.340 127.493  1.00  0.68           O  
ATOM   2136  CG2 THR A 298      25.482 102.258 125.260  1.00  0.68           C  
ATOM   2137  N   TYR A 299      29.741 100.567 126.189  1.00  0.72           N  
ATOM   2138  CA  TYR A 299      31.002 100.339 126.870  1.00  0.72           C  
ATOM   2139  C   TYR A 299      31.798 101.612 126.872  1.00  0.72           C  
ATOM   2140  O   TYR A 299      32.031 102.234 125.841  1.00  0.72           O  
ATOM   2141  CB  TYR A 299      31.840  99.234 126.193  1.00  0.72           C  
ATOM   2142  CG  TYR A 299      31.128  97.934 126.358  1.00  0.72           C  
ATOM   2143  CD1 TYR A 299      31.308  97.117 127.491  1.00  0.72           C  
ATOM   2144  CD2 TYR A 299      30.205  97.553 125.380  1.00  0.72           C  
ATOM   2145  CE1 TYR A 299      30.600  95.906 127.610  1.00  0.72           C  
ATOM   2146  CE2 TYR A 299      29.479  96.376 125.534  1.00  0.72           C  
ATOM   2147  CZ  TYR A 299      29.709  95.526 126.605  1.00  0.72           C  
ATOM   2148  OH  TYR A 299      29.005  94.309 126.627  1.00  0.72           O  
ATOM   2149  N   SER A 300      32.228 102.038 128.068  1.00  0.78           N  
ATOM   2150  CA  SER A 300      32.959 103.270 128.306  1.00  0.78           C  
ATOM   2151  C   SER A 300      34.444 103.022 128.464  1.00  0.78           C  
ATOM   2152  O   SER A 300      35.217 103.916 128.804  1.00  0.78           O  
ATOM   2153  CB  SER A 300      32.430 103.936 129.599  1.00  0.78           C  
ATOM   2154  OG  SER A 300      32.427 103.006 130.688  1.00  0.78           O  
ATOM   2155  N   ALA A 301      34.866 101.783 128.184  1.00  0.82           N  
ATOM   2156  CA  ALA A 301      36.221 101.328 128.294  1.00  0.82           C  
ATOM   2157  C   ALA A 301      36.339 100.140 127.364  1.00  0.82           C  
ATOM   2158  O   ALA A 301      35.333  99.604 126.907  1.00  0.82           O  
ATOM   2159  CB  ALA A 301      36.534 100.869 129.731  1.00  0.82           C  
ATOM   2160  N   CYS A 302      37.568  99.705 127.031  1.00  0.86           N  
ATOM   2161  CA  CYS A 302      37.769  98.458 126.316  1.00  0.86           C  
ATOM   2162  C   CYS A 302      37.371  97.235 127.142  1.00  0.86           C  
ATOM   2163  O   CYS A 302      37.662  97.176 128.337  1.00  0.86           O  
ATOM   2164  CB  CYS A 302      39.242  98.276 125.898  1.00  0.86           C  
ATOM   2165  SG  CYS A 302      39.992  99.726 125.113  1.00  0.86           S  
ATOM   2166  N   THR A 303      36.746  96.219 126.523  1.00  0.88           N  
ATOM   2167  CA  THR A 303      36.217  95.028 127.193  1.00  0.88           C  
ATOM   2168  C   THR A 303      36.864  93.780 126.648  1.00  0.88           C  
ATOM   2169  O   THR A 303      37.542  93.806 125.629  1.00  0.88           O  
ATOM   2170  CB  THR A 303      34.706  94.805 127.055  1.00  0.88           C  
ATOM   2171  OG1 THR A 303      34.158  95.529 125.962  1.00  0.88           O  
ATOM   2172  CG2 THR A 303      34.039  95.274 128.346  1.00  0.88           C  
ATOM   2173  N   SER A 304      36.678  92.631 127.332  1.00  0.86           N  
ATOM   2174  CA  SER A 304      37.034  91.314 126.809  1.00  0.86           C  
ATOM   2175  C   SER A 304      35.793  90.499 126.461  1.00  0.86           C  
ATOM   2176  O   SER A 304      35.882  89.355 126.021  1.00  0.86           O  
ATOM   2177  CB  SER A 304      37.928  90.507 127.781  1.00  0.86           C  
ATOM   2178  OG  SER A 304      37.352  90.421 129.083  1.00  0.86           O  
ATOM   2179  N   ASP A 305      34.591  91.094 126.597  1.00  0.79           N  
ATOM   2180  CA  ASP A 305      33.315  90.505 126.222  1.00  0.79           C  
ATOM   2181  C   ASP A 305      33.290  90.106 124.740  1.00  0.79           C  
ATOM   2182  O   ASP A 305      33.706  90.863 123.865  1.00  0.79           O  
ATOM   2183  CB  ASP A 305      32.138  91.482 126.520  1.00  0.79           C  
ATOM   2184  CG  ASP A 305      31.917  91.712 128.011  1.00  0.79           C  
ATOM   2185  OD1 ASP A 305      32.585  91.043 128.832  1.00  0.79           O  
ATOM   2186  OD2 ASP A 305      31.055  92.569 128.344  1.00  0.79           O  
ATOM   2187  N   GLY A 306      32.825  88.877 124.419  1.00  0.81           N  
ATOM   2188  CA  GLY A 306      32.911  88.321 123.067  1.00  0.81           C  
ATOM   2189  C   GLY A 306      34.242  87.705 122.706  1.00  0.81           C  
ATOM   2190  O   GLY A 306      34.456  87.325 121.558  1.00  0.81           O  
ATOM   2191  N   ARG A 307      35.182  87.576 123.660  1.00  0.70           N  
ATOM   2192  CA  ARG A 307      36.501  87.035 123.375  1.00  0.70           C  
ATOM   2193  C   ARG A 307      36.939  85.966 124.362  1.00  0.70           C  
ATOM   2194  O   ARG A 307      36.449  85.884 125.485  1.00  0.70           O  
ATOM   2195  CB  ARG A 307      37.563  88.152 123.406  1.00  0.70           C  
ATOM   2196  CG  ARG A 307      37.308  89.248 122.357  1.00  0.70           C  
ATOM   2197  CD  ARG A 307      38.557  90.056 122.028  1.00  0.70           C  
ATOM   2198  NE  ARG A 307      39.507  89.131 121.343  1.00  0.70           N  
ATOM   2199  CZ  ARG A 307      39.550  88.928 120.023  1.00  0.70           C  
ATOM   2200  NH1 ARG A 307      38.744  89.561 119.174  1.00  0.70           N  
ATOM   2201  NH2 ARG A 307      40.433  88.080 119.520  1.00  0.70           N  
ATOM   2202  N   SER A 308      37.893  85.099 123.948  1.00  0.79           N  
ATOM   2203  CA  SER A 308      38.443  84.035 124.786  1.00  0.79           C  
ATOM   2204  C   SER A 308      39.915  84.205 125.122  1.00  0.79           C  
ATOM   2205  O   SER A 308      40.406  83.667 126.109  1.00  0.79           O  
ATOM   2206  CB  SER A 308      38.332  82.667 124.065  1.00  0.79           C  
ATOM   2207  OG  SER A 308      38.887  82.725 122.746  1.00  0.79           O  
ATOM   2208  N   ASP A 309      40.643  85.002 124.326  1.00  0.82           N  
ATOM   2209  CA  ASP A 309      42.053  85.300 124.483  1.00  0.82           C  
ATOM   2210  C   ASP A 309      42.352  86.289 125.602  1.00  0.82           C  
ATOM   2211  O   ASP A 309      43.499  86.479 125.999  1.00  0.82           O  
ATOM   2212  CB  ASP A 309      42.619  85.825 123.145  1.00  0.82           C  
ATOM   2213  CG  ASP A 309      41.666  86.738 122.414  1.00  0.82           C  
ATOM   2214  OD1 ASP A 309      41.102  87.704 122.988  1.00  0.82           O  
ATOM   2215  OD2 ASP A 309      41.433  86.456 121.216  1.00  0.82           O  
ATOM   2216  N   GLY A 310      41.312  86.961 126.130  1.00  0.87           N  
ATOM   2217  CA  GLY A 310      41.439  87.897 127.237  1.00  0.87           C  
ATOM   2218  C   GLY A 310      41.855  89.261 126.783  1.00  0.87           C  
ATOM   2219  O   GLY A 310      42.231  90.118 127.576  1.00  0.87           O  
ATOM   2220  N   TYR A 311      41.828  89.509 125.465  1.00  0.84           N  
ATOM   2221  CA  TYR A 311      42.355  90.743 124.927  1.00  0.84           C  
ATOM   2222  C   TYR A 311      41.343  91.872 124.990  1.00  0.84           C  
ATOM   2223  O   TYR A 311      40.231  91.768 124.483  1.00  0.84           O  
ATOM   2224  CB  TYR A 311      42.898  90.520 123.486  1.00  0.84           C  
ATOM   2225  CG  TYR A 311      44.063  89.543 123.436  1.00  0.84           C  
ATOM   2226  CD1 TYR A 311      44.783  89.162 124.585  1.00  0.84           C  
ATOM   2227  CD2 TYR A 311      44.458  88.989 122.200  1.00  0.84           C  
ATOM   2228  CE1 TYR A 311      45.860  88.282 124.496  1.00  0.84           C  
ATOM   2229  CE2 TYR A 311      45.555  88.111 122.115  1.00  0.84           C  
ATOM   2230  CZ  TYR A 311      46.264  87.771 123.270  1.00  0.84           C  
ATOM   2231  OH  TYR A 311      47.402  86.943 123.238  1.00  0.84           O  
ATOM   2232  N   ARG A 312      41.707  93.011 125.636  1.00  0.81           N  
ATOM   2233  CA  ARG A 312      40.870  94.195 125.625  1.00  0.81           C  
ATOM   2234  C   ARG A 312      40.671  94.713 124.206  1.00  0.81           C  
ATOM   2235  O   ARG A 312      41.624  94.874 123.443  1.00  0.81           O  
ATOM   2236  CB  ARG A 312      41.421  95.360 126.486  1.00  0.81           C  
ATOM   2237  CG  ARG A 312      41.473  95.171 128.012  1.00  0.81           C  
ATOM   2238  CD  ARG A 312      41.390  96.482 128.839  1.00  0.81           C  
ATOM   2239  NE  ARG A 312      42.202  97.625 128.277  1.00  0.81           N  
ATOM   2240  CZ  ARG A 312      43.533  97.652 128.110  1.00  0.81           C  
ATOM   2241  NH1 ARG A 312      44.288  96.564 128.218  1.00  0.81           N  
ATOM   2242  NH2 ARG A 312      44.103  98.826 127.839  1.00  0.81           N  
ATOM   2243  N   TRP A 313      39.420  94.989 123.830  1.00  0.86           N  
ATOM   2244  CA  TRP A 313      39.084  95.482 122.520  1.00  0.86           C  
ATOM   2245  C   TRP A 313      38.049  96.561 122.686  1.00  0.86           C  
ATOM   2246  O   TRP A 313      37.395  96.684 123.719  1.00  0.86           O  
ATOM   2247  CB  TRP A 313      38.577  94.359 121.570  1.00  0.86           C  
ATOM   2248  CG  TRP A 313      37.184  93.820 121.867  1.00  0.86           C  
ATOM   2249  CD1 TRP A 313      36.781  92.945 122.834  1.00  0.86           C  
ATOM   2250  CD2 TRP A 313      35.984  94.288 121.222  1.00  0.86           C  
ATOM   2251  NE1 TRP A 313      35.410  92.806 122.810  1.00  0.86           N  
ATOM   2252  CE2 TRP A 313      34.903  93.648 121.852  1.00  0.86           C  
ATOM   2253  CE3 TRP A 313      35.779  95.205 120.195  1.00  0.86           C  
ATOM   2254  CZ2 TRP A 313      33.592  93.920 121.482  1.00  0.86           C  
ATOM   2255  CZ3 TRP A 313      34.456  95.491 119.825  1.00  0.86           C  
ATOM   2256  CH2 TRP A 313      33.376  94.862 120.463  1.00  0.86           C  
ATOM   2257  N   CYS A 314      37.880  97.387 121.657  1.00  0.90           N  
ATOM   2258  CA  CYS A 314      36.872  98.408 121.683  1.00  0.90           C  
ATOM   2259  C   CYS A 314      36.349  98.611 120.298  1.00  0.90           C  
ATOM   2260  O   CYS A 314      36.995  98.263 119.308  1.00  0.90           O  
ATOM   2261  CB  CYS A 314      37.451  99.758 122.164  1.00  0.90           C  
ATOM   2262  SG  CYS A 314      38.760 100.396 121.060  1.00  0.90           S  
ATOM   2263  N   ALA A 315      35.176  99.244 120.189  1.00  0.89           N  
ATOM   2264  CA  ALA A 315      34.814  99.860 118.941  1.00  0.89           C  
ATOM   2265  C   ALA A 315      35.566 101.164 118.708  1.00  0.89           C  
ATOM   2266  O   ALA A 315      35.935 101.889 119.625  1.00  0.89           O  
ATOM   2267  CB  ALA A 315      33.314 100.115 118.845  1.00  0.89           C  
ATOM   2268  N   THR A 316      35.779 101.496 117.434  1.00  0.85           N  
ATOM   2269  CA  THR A 316      36.459 102.712 117.001  1.00  0.85           C  
ATOM   2270  C   THR A 316      35.415 103.708 116.490  1.00  0.85           C  
ATOM   2271  O   THR A 316      35.683 104.733 115.866  1.00  0.85           O  
ATOM   2272  CB  THR A 316      37.510 102.310 115.976  1.00  0.85           C  
ATOM   2273  OG1 THR A 316      38.731 102.988 116.210  1.00  0.85           O  
ATOM   2274  CG2 THR A 316      37.094 102.600 114.538  1.00  0.85           C  
ATOM   2275  N   THR A 317      34.138 103.404 116.780  1.00  0.81           N  
ATOM   2276  CA  THR A 317      32.951 104.148 116.371  1.00  0.81           C  
ATOM   2277  C   THR A 317      31.918 103.904 117.444  1.00  0.81           C  
ATOM   2278  O   THR A 317      32.060 102.982 118.244  1.00  0.81           O  
ATOM   2279  CB  THR A 317      32.377 103.707 115.027  1.00  0.81           C  
ATOM   2280  OG1 THR A 317      31.213 104.443 114.661  1.00  0.81           O  
ATOM   2281  CG2 THR A 317      31.982 102.231 115.093  1.00  0.81           C  
ATOM   2282  N   ALA A 318      30.848 104.714 117.523  1.00  0.81           N  
ATOM   2283  CA  ALA A 318      29.919 104.631 118.630  1.00  0.81           C  
ATOM   2284  C   ALA A 318      28.966 103.443 118.547  1.00  0.81           C  
ATOM   2285  O   ALA A 318      28.398 103.018 119.549  1.00  0.81           O  
ATOM   2286  CB  ALA A 318      29.115 105.938 118.732  1.00  0.81           C  
ATOM   2287  N   ASN A 319      28.793 102.841 117.357  1.00  0.70           N  
ATOM   2288  CA  ASN A 319      27.969 101.656 117.213  1.00  0.70           C  
ATOM   2289  C   ASN A 319      28.768 100.530 116.572  1.00  0.70           C  
ATOM   2290  O   ASN A 319      28.915 100.457 115.353  1.00  0.70           O  
ATOM   2291  CB  ASN A 319      26.748 101.963 116.318  1.00  0.70           C  
ATOM   2292  CG  ASN A 319      25.880 103.056 116.932  1.00  0.70           C  
ATOM   2293  OD1 ASN A 319      25.163 102.838 117.910  1.00  0.70           O  
ATOM   2294  ND2 ASN A 319      25.932 104.271 116.338  1.00  0.70           N  
ATOM   2295  N   TYR A 320      29.283  99.567 117.369  1.00  0.73           N  
ATOM   2296  CA  TYR A 320      30.066  98.479 116.812  1.00  0.73           C  
ATOM   2297  C   TYR A 320      29.252  97.582 115.861  1.00  0.73           C  
ATOM   2298  O   TYR A 320      29.715  97.295 114.772  1.00  0.73           O  
ATOM   2299  CB  TYR A 320      30.773  97.644 117.912  1.00  0.73           C  
ATOM   2300  CG  TYR A 320      31.558  96.499 117.308  1.00  0.73           C  
ATOM   2301  CD1 TYR A 320      32.740  96.643 116.549  1.00  0.73           C  
ATOM   2302  CD2 TYR A 320      30.973  95.233 117.398  1.00  0.73           C  
ATOM   2303  CE1 TYR A 320      33.301  95.521 115.905  1.00  0.73           C  
ATOM   2304  CE2 TYR A 320      31.552  94.112 116.803  1.00  0.73           C  
ATOM   2305  CZ  TYR A 320      32.711  94.259 116.042  1.00  0.73           C  
ATOM   2306  OH  TYR A 320      33.275  93.131 115.418  1.00  0.73           O  
ATOM   2307  N   ASP A 321      28.012  97.147 116.171  1.00  0.68           N  
ATOM   2308  CA  ASP A 321      27.253  96.298 115.246  1.00  0.68           C  
ATOM   2309  C   ASP A 321      26.971  96.945 113.905  1.00  0.68           C  
ATOM   2310  O   ASP A 321      27.005  96.304 112.849  1.00  0.68           O  
ATOM   2311  CB  ASP A 321      25.852  95.925 115.766  1.00  0.68           C  
ATOM   2312  CG  ASP A 321      25.931  95.351 117.150  1.00  0.68           C  
ATOM   2313  OD1 ASP A 321      26.753  94.421 117.351  1.00  0.68           O  
ATOM   2314  OD2 ASP A 321      25.141  95.850 117.988  1.00  0.68           O  
ATOM   2315  N   GLN A 322      26.645  98.247 113.932  1.00  0.64           N  
ATOM   2316  CA  GLN A 322      26.263  99.002 112.763  1.00  0.64           C  
ATOM   2317  C   GLN A 322      27.434  99.149 111.800  1.00  0.64           C  
ATOM   2318  O   GLN A 322      27.337  98.716 110.648  1.00  0.64           O  
ATOM   2319  CB  GLN A 322      25.631 100.353 113.195  1.00  0.64           C  
ATOM   2320  CG  GLN A 322      24.297 100.176 113.980  1.00  0.64           C  
ATOM   2321  CD  GLN A 322      23.703 101.500 114.481  1.00  0.64           C  
ATOM   2322  OE1 GLN A 322      23.935 102.582 113.949  1.00  0.64           O  
ATOM   2323  NE2 GLN A 322      22.889 101.413 115.562  1.00  0.64           N  
ATOM   2324  N   ASP A 323      28.605  99.612 112.286  1.00  0.69           N  
ATOM   2325  CA  ASP A 323      29.713  99.908 111.393  1.00  0.69           C  
ATOM   2326  C   ASP A 323      30.828  98.850 111.425  1.00  0.69           C  
ATOM   2327  O   ASP A 323      31.568  98.673 110.464  1.00  0.69           O  
ATOM   2328  CB  ASP A 323      30.355 101.278 111.746  1.00  0.69           C  
ATOM   2329  CG  ASP A 323      29.382 102.365 112.186  1.00  0.69           C  
ATOM   2330  OD1 ASP A 323      28.404 102.640 111.458  1.00  0.69           O  
ATOM   2331  OD2 ASP A 323      29.620 102.944 113.280  1.00  0.69           O  
ATOM   2332  N   LYS A 324      30.956  98.090 112.531  1.00  0.76           N  
ATOM   2333  CA  LYS A 324      31.898  96.988 112.737  1.00  0.76           C  
ATOM   2334  C   LYS A 324      33.363  97.348 112.747  1.00  0.76           C  
ATOM   2335  O   LYS A 324      34.233  96.556 112.389  1.00  0.76           O  
ATOM   2336  CB  LYS A 324      31.619  95.788 111.814  1.00  0.76           C  
ATOM   2337  CG  LYS A 324      30.266  95.134 112.112  1.00  0.76           C  
ATOM   2338  CD  LYS A 324      29.612  94.628 110.828  1.00  0.76           C  
ATOM   2339  CE  LYS A 324      28.696  95.692 110.221  1.00  0.76           C  
ATOM   2340  NZ  LYS A 324      27.284  95.293 110.381  1.00  0.76           N  
ATOM   2341  N   LEU A 325      33.681  98.543 113.252  1.00  0.84           N  
ATOM   2342  CA  LEU A 325      35.035  99.031 113.276  1.00  0.84           C  
ATOM   2343  C   LEU A 325      35.628  98.871 114.666  1.00  0.84           C  
ATOM   2344  O   LEU A 325      35.127  99.436 115.640  1.00  0.84           O  
ATOM   2345  CB  LEU A 325      35.073 100.512 112.869  1.00  0.84           C  
ATOM   2346  CG  LEU A 325      34.501 100.864 111.485  1.00  0.84           C  
ATOM   2347  CD1 LEU A 325      34.430 102.392 111.350  1.00  0.84           C  
ATOM   2348  CD2 LEU A 325      35.335 100.268 110.345  1.00  0.84           C  
ATOM   2349  N   TYR A 326      36.715  98.092 114.797  1.00  0.85           N  
ATOM   2350  CA  TYR A 326      37.298  97.721 116.070  1.00  0.85           C  
ATOM   2351  C   TYR A 326      38.808  97.810 116.045  1.00  0.85           C  
ATOM   2352  O   TYR A 326      39.453  97.725 114.999  1.00  0.85           O  
ATOM   2353  CB  TYR A 326      36.896  96.295 116.572  1.00  0.85           C  
ATOM   2354  CG  TYR A 326      37.512  95.124 115.833  1.00  0.85           C  
ATOM   2355  CD1 TYR A 326      37.243  94.890 114.476  1.00  0.85           C  
ATOM   2356  CD2 TYR A 326      38.379  94.244 116.510  1.00  0.85           C  
ATOM   2357  CE1 TYR A 326      37.867  93.838 113.792  1.00  0.85           C  
ATOM   2358  CE2 TYR A 326      38.991  93.180 115.831  1.00  0.85           C  
ATOM   2359  CZ  TYR A 326      38.747  92.991 114.466  1.00  0.85           C  
ATOM   2360  OH  TYR A 326      39.408  91.974 113.752  1.00  0.85           O  
ATOM   2361  N   GLY A 327      39.403  97.946 117.238  1.00  0.92           N  
ATOM   2362  CA  GLY A 327      40.832  97.806 117.438  1.00  0.92           C  
ATOM   2363  C   GLY A 327      41.040  97.179 118.781  1.00  0.92           C  
ATOM   2364  O   GLY A 327      40.118  97.100 119.594  1.00  0.92           O  
ATOM   2365  N   PHE A 328      42.264  96.717 119.062  1.00  0.88           N  
ATOM   2366  CA  PHE A 328      42.616  96.136 120.337  1.00  0.88           C  
ATOM   2367  C   PHE A 328      43.281  97.170 121.214  1.00  0.88           C  
ATOM   2368  O   PHE A 328      43.908  98.119 120.744  1.00  0.88           O  
ATOM   2369  CB  PHE A 328      43.582  94.941 120.188  1.00  0.88           C  
ATOM   2370  CG  PHE A 328      42.856  93.809 119.532  1.00  0.88           C  
ATOM   2371  CD1 PHE A 328      42.824  93.673 118.134  1.00  0.88           C  
ATOM   2372  CD2 PHE A 328      42.179  92.874 120.325  1.00  0.88           C  
ATOM   2373  CE1 PHE A 328      42.155  92.597 117.538  1.00  0.88           C  
ATOM   2374  CE2 PHE A 328      41.523  91.792 119.735  1.00  0.88           C  
ATOM   2375  CZ  PHE A 328      41.515  91.646 118.343  1.00  0.88           C  
ATOM   2376  N   CYS A 329      43.177  96.976 122.537  1.00  0.80           N  
ATOM   2377  CA  CYS A 329      43.776  97.823 123.551  1.00  0.80           C  
ATOM   2378  C   CYS A 329      44.837  97.032 124.317  1.00  0.80           C  
ATOM   2379  O   CYS A 329      44.516  96.496 125.374  1.00  0.80           O  
ATOM   2380  CB  CYS A 329      42.680  98.356 124.523  1.00  0.80           C  
ATOM   2381  SG  CYS A 329      41.192  98.961 123.661  1.00  0.80           S  
ATOM   2382  N   PRO A 330      46.092  96.841 123.900  1.00  0.59           N  
ATOM   2383  CA  PRO A 330      46.933  95.829 124.546  1.00  0.59           C  
ATOM   2384  C   PRO A 330      47.450  96.200 125.903  1.00  0.59           C  
ATOM   2385  O   PRO A 330      47.651  95.319 126.732  1.00  0.59           O  
ATOM   2386  CB  PRO A 330      48.119  95.701 123.592  1.00  0.59           C  
ATOM   2387  CG  PRO A 330      47.469  95.934 122.240  1.00  0.59           C  
ATOM   2388  CD  PRO A 330      46.579  97.130 122.545  1.00  0.59           C  
ATOM   2389  N   THR A 331      47.709  97.489 126.092  1.00  0.70           N  
ATOM   2390  CA  THR A 331      48.445  98.027 127.213  1.00  0.70           C  
ATOM   2391  C   THR A 331      47.844  99.387 127.372  1.00  0.70           C  
ATOM   2392  O   THR A 331      47.346  99.946 126.401  1.00  0.70           O  
ATOM   2393  CB  THR A 331      49.926  98.262 126.938  1.00  0.70           C  
ATOM   2394  OG1 THR A 331      50.573  97.093 126.478  1.00  0.70           O  
ATOM   2395  CG2 THR A 331      50.685  98.722 128.190  1.00  0.70           C  
ATOM   2396  N   ARG A 332      47.857  99.957 128.574  1.00  0.49           N  
ATOM   2397  CA  ARG A 332      47.517 101.341 128.769  1.00  0.49           C  
ATOM   2398  C   ARG A 332      48.599 101.964 129.623  1.00  0.49           C  
ATOM   2399  O   ARG A 332      49.022 101.415 130.631  1.00  0.49           O  
ATOM   2400  CB  ARG A 332      46.138 101.431 129.440  1.00  0.49           C  
ATOM   2401  CG  ARG A 332      45.453 102.806 129.461  1.00  0.49           C  
ATOM   2402  CD  ARG A 332      44.084 102.698 130.131  1.00  0.49           C  
ATOM   2403  NE  ARG A 332      43.539 104.087 130.210  1.00  0.49           N  
ATOM   2404  CZ  ARG A 332      42.369 104.361 130.793  1.00  0.49           C  
ATOM   2405  NH1 ARG A 332      42.027 105.631 131.002  1.00  0.49           N  
ATOM   2406  NH2 ARG A 332      41.553 103.387 131.178  1.00  0.49           N  
ATOM   2407  N   VAL A 333      49.125 103.136 129.238  1.00  0.59           N  
ATOM   2408  CA  VAL A 333      49.943 103.958 130.105  1.00  0.59           C  
ATOM   2409  C   VAL A 333      49.013 104.816 130.972  1.00  0.59           C  
ATOM   2410  O   VAL A 333      48.935 106.035 130.919  1.00  0.59           O  
ATOM   2411  CB  VAL A 333      50.983 104.717 129.295  1.00  0.59           C  
ATOM   2412  CG1 VAL A 333      50.311 105.625 128.275  1.00  0.59           C  
ATOM   2413  CG2 VAL A 333      51.917 105.551 130.178  1.00  0.59           C  
ATOM   2414  N   ASP A 334      48.227 104.159 131.834  1.00  0.48           N  
ATOM   2415  CA  ASP A 334      47.241 104.814 132.673  1.00  0.48           C  
ATOM   2416  C   ASP A 334      47.830 105.134 134.017  1.00  0.48           C  
ATOM   2417  O   ASP A 334      47.197 105.800 134.839  1.00  0.48           O  
ATOM   2418  CB  ASP A 334      45.979 103.946 132.890  1.00  0.48           C  
ATOM   2419  CG  ASP A 334      46.300 102.467 133.058  1.00  0.48           C  
ATOM   2420  OD1 ASP A 334      45.358 101.672 132.854  1.00  0.48           O  
ATOM   2421  OD2 ASP A 334      47.478 102.128 133.318  1.00  0.48           O  
ATOM   2422  N   ALA A 335      49.087 104.726 134.241  1.00  0.51           N  
ATOM   2423  CA  ALA A 335      49.788 104.883 135.476  1.00  0.51           C  
ATOM   2424  C   ALA A 335      49.852 106.338 135.967  1.00  0.51           C  
ATOM   2425  O   ALA A 335      49.814 106.578 137.136  1.00  0.51           O  
ATOM   2426  CB  ALA A 335      51.176 104.195 135.398  1.00  0.51           C  
ATOM   2427  N   THR A 336      49.971 107.308 134.973  1.00  0.66           N  
ATOM   2428  CA  THR A 336      50.167 108.775 135.135  1.00  0.66           C  
ATOM   2429  C   THR A 336      49.441 109.296 136.338  1.00  0.66           C  
ATOM   2430  O   THR A 336      50.036 110.003 137.157  1.00  0.66           O  
ATOM   2431  CB  THR A 336      49.785 109.752 133.970  1.00  0.66           C  
ATOM   2432  OG1 THR A 336      50.382 109.382 132.732  1.00  0.66           O  
ATOM   2433  CG2 THR A 336      50.308 111.168 134.333  1.00  0.66           C  
ATOM   2434  N   VAL A 337      48.165 108.911 136.520  1.00  0.73           N  
ATOM   2435  CA  VAL A 337      47.478 109.191 137.762  1.00  0.73           C  
ATOM   2436  C   VAL A 337      46.678 107.978 138.201  1.00  0.73           C  
ATOM   2437  O   VAL A 337      45.914 107.390 137.440  1.00  0.73           O  
ATOM   2438  CB  VAL A 337      46.610 110.446 137.697  1.00  0.73           C  
ATOM   2439  CG1 VAL A 337      45.413 110.395 138.661  1.00  0.73           C  
ATOM   2440  CG2 VAL A 337      47.509 111.677 137.960  1.00  0.73           C  
ATOM   2441  N   THR A 338      46.791 107.594 139.485  1.00  0.76           N  
ATOM   2442  CA  THR A 338      46.018 106.491 140.043  1.00  0.76           C  
ATOM   2443  C   THR A 338      45.136 107.027 141.144  1.00  0.76           C  
ATOM   2444  O   THR A 338      45.550 107.827 141.979  1.00  0.76           O  
ATOM   2445  CB  THR A 338      46.880 105.374 140.618  1.00  0.76           C  
ATOM   2446  OG1 THR A 338      47.644 104.779 139.582  1.00  0.76           O  
ATOM   2447  CG2 THR A 338      46.046 104.230 141.212  1.00  0.76           C  
ATOM   2448  N   GLY A 339      43.859 106.597 141.200  1.00  0.74           N  
ATOM   2449  CA  GLY A 339      42.892 107.096 142.170  1.00  0.74           C  
ATOM   2450  C   GLY A 339      42.684 108.590 142.178  1.00  0.74           C  
ATOM   2451  O   GLY A 339      42.682 109.268 141.149  1.00  0.74           O  
ATOM   2452  N   GLY A 340      42.463 109.140 143.386  1.00  0.82           N  
ATOM   2453  CA  GLY A 340      41.956 110.492 143.566  1.00  0.82           C  
ATOM   2454  C   GLY A 340      40.690 110.777 142.815  1.00  0.82           C  
ATOM   2455  O   GLY A 340      39.822 109.929 142.648  1.00  0.82           O  
ATOM   2456  N   ASN A 341      40.552 112.013 142.332  1.00  0.75           N  
ATOM   2457  CA  ASN A 341      39.339 112.424 141.656  1.00  0.75           C  
ATOM   2458  C   ASN A 341      39.565 112.800 140.204  1.00  0.75           C  
ATOM   2459  O   ASN A 341      38.706 113.393 139.561  1.00  0.75           O  
ATOM   2460  CB  ASN A 341      38.691 113.600 142.420  1.00  0.75           C  
ATOM   2461  CG  ASN A 341      39.567 114.817 142.690  1.00  0.75           C  
ATOM   2462  OD1 ASN A 341      39.165 115.674 143.468  1.00  0.75           O  
ATOM   2463  ND2 ASN A 341      40.734 115.005 142.037  1.00  0.75           N  
ATOM   2464  N   ALA A 342      40.759 112.547 139.645  1.00  0.79           N  
ATOM   2465  CA  ALA A 342      41.071 113.009 138.305  1.00  0.79           C  
ATOM   2466  C   ALA A 342      40.945 111.932 137.245  1.00  0.79           C  
ATOM   2467  O   ALA A 342      41.195 112.188 136.075  1.00  0.79           O  
ATOM   2468  CB  ALA A 342      42.464 113.643 138.297  1.00  0.79           C  
ATOM   2469  N   ALA A 343      40.527 110.711 137.626  1.00  0.56           N  
ATOM   2470  CA  ALA A 343      40.205 109.625 136.709  1.00  0.56           C  
ATOM   2471  C   ALA A 343      41.362 109.204 135.786  1.00  0.56           C  
ATOM   2472  O   ALA A 343      41.165 108.786 134.642  1.00  0.56           O  
ATOM   2473  CB  ALA A 343      38.937 109.963 135.895  1.00  0.56           C  
ATOM   2474  N   GLY A 344      42.613 109.307 136.290  1.00  0.70           N  
ATOM   2475  CA  GLY A 344      43.823 109.074 135.501  1.00  0.70           C  
ATOM   2476  C   GLY A 344      44.247 110.198 134.598  1.00  0.70           C  
ATOM   2477  O   GLY A 344      45.060 110.001 133.699  1.00  0.70           O  
ATOM   2478  N   GLU A 345      43.724 111.417 134.809  1.00  0.71           N  
ATOM   2479  CA  GLU A 345      44.270 112.620 134.193  1.00  0.71           C  
ATOM   2480  C   GLU A 345      45.734 112.873 134.482  1.00  0.71           C  
ATOM   2481  O   GLU A 345      46.246 112.564 135.550  1.00  0.71           O  
ATOM   2482  CB  GLU A 345      43.484 113.889 134.596  1.00  0.71           C  
ATOM   2483  CG  GLU A 345      43.725 115.129 133.702  1.00  0.71           C  
ATOM   2484  CD  GLU A 345      43.445 114.816 132.236  1.00  0.71           C  
ATOM   2485  OE1 GLU A 345      44.407 114.380 131.548  1.00  0.71           O  
ATOM   2486  OE2 GLU A 345      42.270 114.943 131.812  1.00  0.71           O  
ATOM   2487  N   LEU A 346      46.462 113.439 133.518  1.00  0.70           N  
ATOM   2488  CA  LEU A 346      47.880 113.725 133.641  1.00  0.70           C  
ATOM   2489  C   LEU A 346      48.180 114.780 134.712  1.00  0.70           C  
ATOM   2490  O   LEU A 346      47.431 115.736 134.911  1.00  0.70           O  
ATOM   2491  CB  LEU A 346      48.577 114.053 132.285  1.00  0.70           C  
ATOM   2492  CG  LEU A 346      48.814 112.865 131.311  1.00  0.70           C  
ATOM   2493  CD1 LEU A 346      47.628 111.911 131.113  1.00  0.70           C  
ATOM   2494  CD2 LEU A 346      49.328 113.374 129.958  1.00  0.70           C  
ATOM   2495  N   CYS A 347      49.306 114.634 135.456  1.00  0.78           N  
ATOM   2496  CA  CYS A 347      49.777 115.683 136.355  1.00  0.78           C  
ATOM   2497  C   CYS A 347      50.132 116.950 135.598  1.00  0.78           C  
ATOM   2498  O   CYS A 347      50.599 116.898 134.464  1.00  0.78           O  
ATOM   2499  CB  CYS A 347      51.071 115.377 137.159  1.00  0.78           C  
ATOM   2500  SG  CYS A 347      51.092 113.826 138.097  1.00  0.78           S  
ATOM   2501  N   VAL A 348      49.972 118.116 136.236  1.00  0.77           N  
ATOM   2502  CA  VAL A 348      50.368 119.381 135.647  1.00  0.77           C  
ATOM   2503  C   VAL A 348      51.562 119.921 136.405  1.00  0.77           C  
ATOM   2504  O   VAL A 348      51.603 119.887 137.630  1.00  0.77           O  
ATOM   2505  CB  VAL A 348      49.211 120.362 135.679  1.00  0.77           C  
ATOM   2506  CG1 VAL A 348      49.643 121.790 135.306  1.00  0.77           C  
ATOM   2507  CG2 VAL A 348      48.133 119.849 134.712  1.00  0.77           C  
ATOM   2508  N   PHE A 349      52.593 120.420 135.696  1.00  0.68           N  
ATOM   2509  CA  PHE A 349      53.800 120.906 136.332  1.00  0.68           C  
ATOM   2510  C   PHE A 349      54.220 122.236 135.712  1.00  0.68           C  
ATOM   2511  O   PHE A 349      54.194 122.366 134.488  1.00  0.68           O  
ATOM   2512  CB  PHE A 349      54.973 119.896 136.227  1.00  0.68           C  
ATOM   2513  CG  PHE A 349      54.733 118.675 137.076  1.00  0.68           C  
ATOM   2514  CD1 PHE A 349      54.526 118.815 138.457  1.00  0.68           C  
ATOM   2515  CD2 PHE A 349      54.743 117.382 136.523  1.00  0.68           C  
ATOM   2516  CE1 PHE A 349      54.335 117.695 139.268  1.00  0.68           C  
ATOM   2517  CE2 PHE A 349      54.561 116.254 137.337  1.00  0.68           C  
ATOM   2518  CZ  PHE A 349      54.357 116.411 138.714  1.00  0.68           C  
ATOM   2519  N   PRO A 350      54.621 123.253 136.485  1.00  0.75           N  
ATOM   2520  CA  PRO A 350      54.446 123.351 137.931  1.00  0.75           C  
ATOM   2521  C   PRO A 350      52.972 123.427 138.312  1.00  0.75           C  
ATOM   2522  O   PRO A 350      52.147 123.892 137.525  1.00  0.75           O  
ATOM   2523  CB  PRO A 350      55.190 124.646 138.270  1.00  0.75           C  
ATOM   2524  CG  PRO A 350      54.898 125.552 137.075  1.00  0.75           C  
ATOM   2525  CD  PRO A 350      54.826 124.579 135.894  1.00  0.75           C  
ATOM   2526  N   PHE A 351      52.618 122.939 139.509  1.00  0.76           N  
ATOM   2527  CA  PHE A 351      51.287 123.113 140.050  1.00  0.76           C  
ATOM   2528  C   PHE A 351      51.392 123.847 141.360  1.00  0.76           C  
ATOM   2529  O   PHE A 351      52.383 123.719 142.076  1.00  0.76           O  
ATOM   2530  CB  PHE A 351      50.458 121.809 140.198  1.00  0.76           C  
ATOM   2531  CG  PHE A 351      50.899 120.856 141.280  1.00  0.76           C  
ATOM   2532  CD1 PHE A 351      50.445 121.029 142.600  1.00  0.76           C  
ATOM   2533  CD2 PHE A 351      51.689 119.739 140.975  1.00  0.76           C  
ATOM   2534  CE1 PHE A 351      50.788 120.110 143.597  1.00  0.76           C  
ATOM   2535  CE2 PHE A 351      52.029 118.815 141.970  1.00  0.76           C  
ATOM   2536  CZ  PHE A 351      51.579 119.000 143.281  1.00  0.76           C  
ATOM   2537  N   THR A 352      50.376 124.643 141.725  1.00  0.79           N  
ATOM   2538  CA  THR A 352      50.417 125.350 142.994  1.00  0.79           C  
ATOM   2539  C   THR A 352      49.497 124.664 143.992  1.00  0.79           C  
ATOM   2540  O   THR A 352      48.380 124.264 143.667  1.00  0.79           O  
ATOM   2541  CB  THR A 352      50.230 126.864 142.883  1.00  0.79           C  
ATOM   2542  OG1 THR A 352      48.870 127.268 142.870  1.00  0.79           O  
ATOM   2543  CG2 THR A 352      50.824 127.356 141.553  1.00  0.79           C  
ATOM   2544  N   PHE A 353      49.986 124.424 145.221  1.00  0.74           N  
ATOM   2545  CA  PHE A 353      49.224 123.830 146.307  1.00  0.74           C  
ATOM   2546  C   PHE A 353      49.571 124.611 147.564  1.00  0.74           C  
ATOM   2547  O   PHE A 353      50.744 124.787 147.887  1.00  0.74           O  
ATOM   2548  CB  PHE A 353      49.571 122.320 146.464  1.00  0.74           C  
ATOM   2549  CG  PHE A 353      49.043 121.696 147.732  1.00  0.74           C  
ATOM   2550  CD1 PHE A 353      47.689 121.361 147.814  1.00  0.74           C  
ATOM   2551  CD2 PHE A 353      49.869 121.450 148.843  1.00  0.74           C  
ATOM   2552  CE1 PHE A 353      47.145 120.804 148.974  1.00  0.74           C  
ATOM   2553  CE2 PHE A 353      49.327 120.905 150.016  1.00  0.74           C  
ATOM   2554  CZ  PHE A 353      47.966 120.587 150.084  1.00  0.74           C  
ATOM   2555  N   LEU A 354      48.565 125.139 148.281  1.00  0.75           N  
ATOM   2556  CA  LEU A 354      48.716 125.906 149.509  1.00  0.75           C  
ATOM   2557  C   LEU A 354      49.708 127.064 149.400  1.00  0.75           C  
ATOM   2558  O   LEU A 354      50.530 127.320 150.283  1.00  0.75           O  
ATOM   2559  CB  LEU A 354      49.018 125.012 150.739  1.00  0.75           C  
ATOM   2560  CG  LEU A 354      47.894 124.047 151.170  1.00  0.75           C  
ATOM   2561  CD1 LEU A 354      48.241 123.440 152.535  1.00  0.75           C  
ATOM   2562  CD2 LEU A 354      46.511 124.703 151.224  1.00  0.75           C  
ATOM   2563  N   GLY A 355      49.652 127.807 148.278  1.00  0.77           N  
ATOM   2564  CA  GLY A 355      50.539 128.944 148.047  1.00  0.77           C  
ATOM   2565  C   GLY A 355      51.969 128.634 147.663  1.00  0.77           C  
ATOM   2566  O   GLY A 355      52.782 129.547 147.553  1.00  0.77           O  
ATOM   2567  N   LYS A 356      52.341 127.361 147.435  1.00  0.72           N  
ATOM   2568  CA  LYS A 356      53.687 127.021 146.996  1.00  0.72           C  
ATOM   2569  C   LYS A 356      53.650 126.255 145.684  1.00  0.72           C  
ATOM   2570  O   LYS A 356      52.678 125.571 145.370  1.00  0.72           O  
ATOM   2571  CB  LYS A 356      54.463 126.197 148.049  1.00  0.72           C  
ATOM   2572  CG  LYS A 356      54.708 126.962 149.361  1.00  0.72           C  
ATOM   2573  CD  LYS A 356      55.604 126.191 150.342  1.00  0.72           C  
ATOM   2574  CE  LYS A 356      55.814 126.945 151.655  1.00  0.72           C  
ATOM   2575  NZ  LYS A 356      56.663 126.143 152.562  1.00  0.72           N  
ATOM   2576  N   GLU A 357      54.709 126.367 144.857  1.00  0.74           N  
ATOM   2577  CA  GLU A 357      54.792 125.649 143.599  1.00  0.74           C  
ATOM   2578  C   GLU A 357      55.517 124.318 143.735  1.00  0.74           C  
ATOM   2579  O   GLU A 357      56.535 124.200 144.417  1.00  0.74           O  
ATOM   2580  CB  GLU A 357      55.527 126.464 142.520  1.00  0.74           C  
ATOM   2581  CG  GLU A 357      54.794 127.767 142.134  1.00  0.74           C  
ATOM   2582  CD  GLU A 357      55.436 128.485 140.948  1.00  0.74           C  
ATOM   2583  OE1 GLU A 357      56.466 127.988 140.426  1.00  0.74           O  
ATOM   2584  OE2 GLU A 357      54.870 129.535 140.551  1.00  0.74           O  
ATOM   2585  N   TYR A 358      54.993 123.277 143.062  1.00  0.70           N  
ATOM   2586  CA  TYR A 358      55.513 121.926 143.064  1.00  0.70           C  
ATOM   2587  C   TYR A 358      55.768 121.529 141.628  1.00  0.70           C  
ATOM   2588  O   TYR A 358      54.903 121.616 140.758  1.00  0.70           O  
ATOM   2589  CB  TYR A 358      54.529 120.916 143.708  1.00  0.70           C  
ATOM   2590  CG  TYR A 358      54.291 121.310 145.137  1.00  0.70           C  
ATOM   2591  CD1 TYR A 358      53.298 122.255 145.437  1.00  0.70           C  
ATOM   2592  CD2 TYR A 358      55.115 120.836 146.172  1.00  0.70           C  
ATOM   2593  CE1 TYR A 358      53.168 122.750 146.738  1.00  0.70           C  
ATOM   2594  CE2 TYR A 358      54.959 121.316 147.482  1.00  0.70           C  
ATOM   2595  CZ  TYR A 358      53.978 122.268 147.765  1.00  0.70           C  
ATOM   2596  OH  TYR A 358      53.819 122.761 149.075  1.00  0.70           O  
ATOM   2597  N   SER A 359      57.003 121.097 141.333  1.00  0.72           N  
ATOM   2598  CA  SER A 359      57.436 120.727 139.997  1.00  0.72           C  
ATOM   2599  C   SER A 359      57.594 119.228 139.856  1.00  0.72           C  
ATOM   2600  O   SER A 359      58.032 118.725 138.825  1.00  0.72           O  
ATOM   2601  CB  SER A 359      58.797 121.386 139.673  1.00  0.72           C  
ATOM   2602  OG  SER A 359      59.776 121.075 140.669  1.00  0.72           O  
ATOM   2603  N   ALA A 360      57.204 118.497 140.908  1.00  0.71           N  
ATOM   2604  CA  ALA A 360      57.314 117.071 141.025  1.00  0.71           C  
ATOM   2605  C   ALA A 360      56.229 116.653 142.001  1.00  0.71           C  
ATOM   2606  O   ALA A 360      55.675 117.493 142.712  1.00  0.71           O  
ATOM   2607  CB  ALA A 360      58.693 116.688 141.589  1.00  0.71           C  
ATOM   2608  N   CYS A 361      55.864 115.357 142.057  1.00  0.73           N  
ATOM   2609  CA  CYS A 361      54.944 114.857 143.064  1.00  0.73           C  
ATOM   2610  C   CYS A 361      55.473 115.017 144.484  1.00  0.73           C  
ATOM   2611  O   CYS A 361      56.650 114.802 144.759  1.00  0.73           O  
ATOM   2612  CB  CYS A 361      54.575 113.372 142.805  1.00  0.73           C  
ATOM   2613  SG  CYS A 361      54.029 113.083 141.093  1.00  0.73           S  
ATOM   2614  N   THR A 362      54.601 115.405 145.430  1.00  0.77           N  
ATOM   2615  CA  THR A 362      54.992 115.588 146.824  1.00  0.77           C  
ATOM   2616  C   THR A 362      53.992 114.861 147.694  1.00  0.77           C  
ATOM   2617  O   THR A 362      53.053 114.239 147.211  1.00  0.77           O  
ATOM   2618  CB  THR A 362      55.185 117.043 147.275  1.00  0.77           C  
ATOM   2619  OG1 THR A 362      55.754 117.130 148.582  1.00  0.77           O  
ATOM   2620  CG2 THR A 362      53.868 117.829 147.278  1.00  0.77           C  
ATOM   2621  N   ARG A 363      54.196 114.888 149.016  1.00  0.69           N  
ATOM   2622  CA  ARG A 363      53.308 114.298 149.983  1.00  0.69           C  
ATOM   2623  C   ARG A 363      52.650 115.372 150.826  1.00  0.69           C  
ATOM   2624  O   ARG A 363      51.985 115.073 151.810  1.00  0.69           O  
ATOM   2625  CB  ARG A 363      54.103 113.324 150.879  1.00  0.69           C  
ATOM   2626  CG  ARG A 363      55.212 113.992 151.716  1.00  0.69           C  
ATOM   2627  CD  ARG A 363      56.019 112.981 152.527  1.00  0.69           C  
ATOM   2628  NE  ARG A 363      57.022 113.751 153.326  1.00  0.69           N  
ATOM   2629  CZ  ARG A 363      57.978 113.167 154.059  1.00  0.69           C  
ATOM   2630  NH1 ARG A 363      58.794 113.919 154.792  1.00  0.69           N  
ATOM   2631  NH2 ARG A 363      58.129 111.845 154.075  1.00  0.69           N  
ATOM   2632  N   GLU A 364      52.808 116.665 150.477  1.00  0.75           N  
ATOM   2633  CA  GLU A 364      52.237 117.780 151.228  1.00  0.75           C  
ATOM   2634  C   GLU A 364      50.745 117.637 151.520  1.00  0.75           C  
ATOM   2635  O   GLU A 364      49.940 117.395 150.628  1.00  0.75           O  
ATOM   2636  CB  GLU A 364      52.470 119.112 150.485  1.00  0.75           C  
ATOM   2637  CG  GLU A 364      53.921 119.629 150.595  1.00  0.75           C  
ATOM   2638  CD  GLU A 364      54.217 120.327 151.922  1.00  0.75           C  
ATOM   2639  OE1 GLU A 364      53.257 120.748 152.611  1.00  0.75           O  
ATOM   2640  OE2 GLU A 364      55.428 120.477 152.220  1.00  0.75           O  
ATOM   2641  N   GLY A 365      50.356 117.711 152.810  1.00  0.76           N  
ATOM   2642  CA  GLY A 365      48.982 117.509 153.271  1.00  0.76           C  
ATOM   2643  C   GLY A 365      48.620 116.072 153.567  1.00  0.76           C  
ATOM   2644  O   GLY A 365      47.611 115.786 154.216  1.00  0.76           O  
ATOM   2645  N   ARG A 366      49.455 115.116 153.133  1.00  0.65           N  
ATOM   2646  CA  ARG A 366      49.328 113.708 153.435  1.00  0.65           C  
ATOM   2647  C   ARG A 366      50.217 113.351 154.615  1.00  0.65           C  
ATOM   2648  O   ARG A 366      51.309 113.881 154.790  1.00  0.65           O  
ATOM   2649  CB  ARG A 366      49.705 112.789 152.256  1.00  0.65           C  
ATOM   2650  CG  ARG A 366      48.791 112.865 151.020  1.00  0.65           C  
ATOM   2651  CD  ARG A 366      48.699 111.520 150.275  1.00  0.65           C  
ATOM   2652  NE  ARG A 366      47.834 110.586 151.068  1.00  0.65           N  
ATOM   2653  CZ  ARG A 366      46.530 110.396 150.868  1.00  0.65           C  
ATOM   2654  NH1 ARG A 366      45.982 110.762 149.733  1.00  0.65           N  
ATOM   2655  NH2 ARG A 366      45.892 109.623 151.738  1.00  0.65           N  
ATOM   2656  N   ASN A 367      49.769 112.426 155.488  1.00  0.61           N  
ATOM   2657  CA  ASN A 367      50.569 112.010 156.634  1.00  0.61           C  
ATOM   2658  C   ASN A 367      51.163 110.625 156.443  1.00  0.61           C  
ATOM   2659  O   ASN A 367      51.872 110.115 157.302  1.00  0.61           O  
ATOM   2660  CB  ASN A 367      49.771 112.060 157.968  1.00  0.61           C  
ATOM   2661  CG  ASN A 367      48.486 111.232 157.970  1.00  0.61           C  
ATOM   2662  OD1 ASN A 367      47.846 111.005 156.948  1.00  0.61           O  
ATOM   2663  ND2 ASN A 367      48.041 110.833 159.183  1.00  0.61           N  
ATOM   2664  N   ASP A 368      50.877 109.999 155.297  1.00  0.63           N  
ATOM   2665  CA  ASP A 368      51.118 108.593 155.047  1.00  0.63           C  
ATOM   2666  C   ASP A 368      52.322 108.374 154.130  1.00  0.63           C  
ATOM   2667  O   ASP A 368      52.768 107.248 153.899  1.00  0.63           O  
ATOM   2668  CB  ASP A 368      49.808 107.998 154.455  1.00  0.63           C  
ATOM   2669  CG  ASP A 368      49.213 108.919 153.421  1.00  0.63           C  
ATOM   2670  OD1 ASP A 368      49.970 109.395 152.541  1.00  0.63           O  
ATOM   2671  OD2 ASP A 368      48.009 109.262 153.482  1.00  0.63           O  
ATOM   2672  N   GLY A 369      52.901 109.474 153.607  1.00  0.70           N  
ATOM   2673  CA  GLY A 369      54.053 109.477 152.716  1.00  0.70           C  
ATOM   2674  C   GLY A 369      53.723 109.209 151.280  1.00  0.70           C  
ATOM   2675  O   GLY A 369      54.610 109.219 150.431  1.00  0.70           O  
ATOM   2676  N   HIS A 370      52.443 108.986 150.946  1.00  0.70           N  
ATOM   2677  CA  HIS A 370      52.058 108.737 149.574  1.00  0.70           C  
ATOM   2678  C   HIS A 370      52.197 109.968 148.671  1.00  0.70           C  
ATOM   2679  O   HIS A 370      51.845 111.088 149.043  1.00  0.70           O  
ATOM   2680  CB  HIS A 370      50.617 108.225 149.487  1.00  0.70           C  
ATOM   2681  CG  HIS A 370      50.297 106.931 150.158  1.00  0.70           C  
ATOM   2682  ND1 HIS A 370      48.967 106.560 150.226  1.00  0.70           N  
ATOM   2683  CD2 HIS A 370      51.085 105.967 150.697  1.00  0.70           C  
ATOM   2684  CE1 HIS A 370      48.970 105.383 150.814  1.00  0.70           C  
ATOM   2685  NE2 HIS A 370      50.225 104.976 151.121  1.00  0.70           N  
ATOM   2686  N   LEU A 371      52.711 109.782 147.440  1.00  0.75           N  
ATOM   2687  CA  LEU A 371      53.069 110.870 146.549  1.00  0.75           C  
ATOM   2688  C   LEU A 371      51.979 111.192 145.552  1.00  0.75           C  
ATOM   2689  O   LEU A 371      51.478 110.341 144.818  1.00  0.75           O  
ATOM   2690  CB  LEU A 371      54.364 110.555 145.766  1.00  0.75           C  
ATOM   2691  CG  LEU A 371      55.624 110.429 146.641  1.00  0.75           C  
ATOM   2692  CD1 LEU A 371      56.788 109.938 145.772  1.00  0.75           C  
ATOM   2693  CD2 LEU A 371      55.982 111.756 147.325  1.00  0.75           C  
ATOM   2694  N   TRP A 372      51.594 112.471 145.495  1.00  0.76           N  
ATOM   2695  CA  TRP A 372      50.480 112.908 144.698  1.00  0.76           C  
ATOM   2696  C   TRP A 372      50.830 114.151 143.902  1.00  0.76           C  
ATOM   2697  O   TRP A 372      51.815 114.843 144.172  1.00  0.76           O  
ATOM   2698  CB  TRP A 372      49.253 113.187 145.604  1.00  0.76           C  
ATOM   2699  CG  TRP A 372      49.407 114.365 146.555  1.00  0.76           C  
ATOM   2700  CD1 TRP A 372      50.041 114.469 147.762  1.00  0.76           C  
ATOM   2701  CD2 TRP A 372      48.963 115.686 146.216  1.00  0.76           C  
ATOM   2702  NE1 TRP A 372      50.039 115.784 148.187  1.00  0.76           N  
ATOM   2703  CE2 TRP A 372      49.414 116.546 147.230  1.00  0.76           C  
ATOM   2704  CE3 TRP A 372      48.247 116.167 145.129  1.00  0.76           C  
ATOM   2705  CZ2 TRP A 372      49.190 117.913 147.152  1.00  0.76           C  
ATOM   2706  CZ3 TRP A 372      47.987 117.541 145.061  1.00  0.76           C  
ATOM   2707  CH2 TRP A 372      48.477 118.406 146.047  1.00  0.76           C  
ATOM   2708  N   CYS A 373      50.007 114.471 142.891  1.00  0.83           N  
ATOM   2709  CA  CYS A 373      50.182 115.667 142.097  1.00  0.83           C  
ATOM   2710  C   CYS A 373      48.839 116.302 141.820  1.00  0.83           C  
ATOM   2711  O   CYS A 373      47.816 115.621 141.782  1.00  0.83           O  
ATOM   2712  CB  CYS A 373      50.861 115.349 140.738  1.00  0.83           C  
ATOM   2713  SG  CYS A 373      49.890 114.208 139.679  1.00  0.83           S  
ATOM   2714  N   ALA A 374      48.787 117.633 141.618  1.00  0.87           N  
ATOM   2715  CA  ALA A 374      47.616 118.243 141.022  1.00  0.87           C  
ATOM   2716  C   ALA A 374      47.474 117.921 139.535  1.00  0.87           C  
ATOM   2717  O   ALA A 374      48.454 117.735 138.814  1.00  0.87           O  
ATOM   2718  CB  ALA A 374      47.559 119.759 141.232  1.00  0.87           C  
ATOM   2719  N   THR A 375      46.231 117.860 139.031  1.00  0.83           N  
ATOM   2720  CA  THR A 375      45.973 117.578 137.619  1.00  0.83           C  
ATOM   2721  C   THR A 375      45.499 118.829 136.919  1.00  0.83           C  
ATOM   2722  O   THR A 375      44.961 118.795 135.817  1.00  0.83           O  
ATOM   2723  CB  THR A 375      44.997 116.444 137.357  1.00  0.83           C  
ATOM   2724  OG1 THR A 375      43.769 116.607 138.065  1.00  0.83           O  
ATOM   2725  CG2 THR A 375      45.640 115.134 137.834  1.00  0.83           C  
ATOM   2726  N   THR A 376      45.723 119.992 137.554  1.00  0.84           N  
ATOM   2727  CA  THR A 376      45.521 121.319 136.986  1.00  0.84           C  
ATOM   2728  C   THR A 376      46.657 122.201 137.475  1.00  0.84           C  
ATOM   2729  O   THR A 376      47.450 121.793 138.325  1.00  0.84           O  
ATOM   2730  CB  THR A 376      44.223 122.024 137.346  1.00  0.84           C  
ATOM   2731  OG1 THR A 376      44.080 122.197 138.750  1.00  0.84           O  
ATOM   2732  CG2 THR A 376      43.026 121.209 136.850  1.00  0.84           C  
ATOM   2733  N   SER A 377      46.804 123.454 136.992  1.00  0.82           N  
ATOM   2734  CA  SER A 377      47.929 124.297 137.398  1.00  0.82           C  
ATOM   2735  C   SER A 377      47.818 124.806 138.820  1.00  0.82           C  
ATOM   2736  O   SER A 377      48.781 125.296 139.408  1.00  0.82           O  
ATOM   2737  CB  SER A 377      48.099 125.511 136.452  1.00  0.82           C  
ATOM   2738  OG  SER A 377      46.933 126.341 136.441  1.00  0.82           O  
ATOM   2739  N   ASN A 378      46.625 124.697 139.413  1.00  0.79           N  
ATOM   2740  CA  ASN A 378      46.356 125.212 140.730  1.00  0.79           C  
ATOM   2741  C   ASN A 378      45.426 124.286 141.512  1.00  0.79           C  
ATOM   2742  O   ASN A 378      44.238 124.160 141.237  1.00  0.79           O  
ATOM   2743  CB  ASN A 378      45.768 126.629 140.519  1.00  0.79           C  
ATOM   2744  CG  ASN A 378      45.709 127.426 141.803  1.00  0.79           C  
ATOM   2745  OD1 ASN A 378      45.065 127.043 142.767  1.00  0.79           O  
ATOM   2746  ND2 ASN A 378      46.356 128.611 141.833  1.00  0.79           N  
ATOM   2747  N   PHE A 379      45.930 123.623 142.570  1.00  0.75           N  
ATOM   2748  CA  PHE A 379      45.064 122.827 143.427  1.00  0.75           C  
ATOM   2749  C   PHE A 379      44.099 123.677 144.252  1.00  0.75           C  
ATOM   2750  O   PHE A 379      42.945 123.309 144.457  1.00  0.75           O  
ATOM   2751  CB  PHE A 379      45.882 121.865 144.326  1.00  0.75           C  
ATOM   2752  CG  PHE A 379      44.998 121.023 145.216  1.00  0.75           C  
ATOM   2753  CD1 PHE A 379      44.613 121.522 146.474  1.00  0.75           C  
ATOM   2754  CD2 PHE A 379      44.518 119.769 144.807  1.00  0.75           C  
ATOM   2755  CE1 PHE A 379      43.765 120.794 147.309  1.00  0.75           C  
ATOM   2756  CE2 PHE A 379      43.655 119.044 145.638  1.00  0.75           C  
ATOM   2757  CZ  PHE A 379      43.276 119.557 146.884  1.00  0.75           C  
ATOM   2758  N   ASP A 380      44.559 124.831 144.750  1.00  0.68           N  
ATOM   2759  CA  ASP A 380      43.820 125.730 145.619  1.00  0.68           C  
ATOM   2760  C   ASP A 380      42.519 126.222 144.962  1.00  0.68           C  
ATOM   2761  O   ASP A 380      41.460 126.278 145.590  1.00  0.68           O  
ATOM   2762  CB  ASP A 380      44.740 126.912 146.046  1.00  0.68           C  
ATOM   2763  CG  ASP A 380      45.976 126.465 146.819  1.00  0.68           C  
ATOM   2764  OD1 ASP A 380      46.041 125.284 147.249  1.00  0.68           O  
ATOM   2765  OD2 ASP A 380      46.900 127.304 146.998  1.00  0.68           O  
ATOM   2766  N   LYS A 381      42.557 126.552 143.658  1.00  0.62           N  
ATOM   2767  CA  LYS A 381      41.385 126.840 142.861  1.00  0.62           C  
ATOM   2768  C   LYS A 381      40.533 125.624 142.492  1.00  0.62           C  
ATOM   2769  O   LYS A 381      39.318 125.640 142.684  1.00  0.62           O  
ATOM   2770  CB  LYS A 381      41.819 127.534 141.541  1.00  0.62           C  
ATOM   2771  CG  LYS A 381      42.382 128.955 141.740  1.00  0.62           C  
ATOM   2772  CD  LYS A 381      42.746 129.666 140.421  1.00  0.62           C  
ATOM   2773  CE  LYS A 381      43.258 131.094 140.630  1.00  0.62           C  
ATOM   2774  NZ  LYS A 381      43.604 131.702 139.325  1.00  0.62           N  
ATOM   2775  N   ASP A 382      41.131 124.538 141.956  1.00  0.66           N  
ATOM   2776  CA  ASP A 382      40.327 123.530 141.273  1.00  0.66           C  
ATOM   2777  C   ASP A 382      40.096 122.266 142.093  1.00  0.66           C  
ATOM   2778  O   ASP A 382      39.165 121.495 141.855  1.00  0.66           O  
ATOM   2779  CB  ASP A 382      41.067 123.106 139.979  1.00  0.66           C  
ATOM   2780  CG  ASP A 382      41.404 124.294 139.092  1.00  0.66           C  
ATOM   2781  OD1 ASP A 382      40.511 125.125 138.806  1.00  0.66           O  
ATOM   2782  OD2 ASP A 382      42.588 124.356 138.662  1.00  0.66           O  
ATOM   2783  N   LYS A 383      40.961 122.019 143.089  1.00  0.72           N  
ATOM   2784  CA  LYS A 383      40.992 120.855 143.953  1.00  0.72           C  
ATOM   2785  C   LYS A 383      41.141 119.517 143.244  1.00  0.72           C  
ATOM   2786  O   LYS A 383      40.687 118.473 143.709  1.00  0.72           O  
ATOM   2787  CB  LYS A 383      39.807 120.838 144.937  1.00  0.72           C  
ATOM   2788  CG  LYS A 383      39.776 122.047 145.880  1.00  0.72           C  
ATOM   2789  CD  LYS A 383      38.618 121.952 146.882  1.00  0.72           C  
ATOM   2790  CE  LYS A 383      38.547 123.156 147.817  1.00  0.72           C  
ATOM   2791  NZ  LYS A 383      37.391 122.998 148.723  1.00  0.72           N  
ATOM   2792  N   LYS A 384      41.852 119.488 142.107  1.00  0.79           N  
ATOM   2793  CA  LYS A 384      41.944 118.291 141.304  1.00  0.79           C  
ATOM   2794  C   LYS A 384      43.342 117.724 141.376  1.00  0.79           C  
ATOM   2795  O   LYS A 384      44.338 118.391 141.114  1.00  0.79           O  
ATOM   2796  CB  LYS A 384      41.571 118.535 139.827  1.00  0.79           C  
ATOM   2797  CG  LYS A 384      40.156 119.087 139.585  1.00  0.79           C  
ATOM   2798  CD  LYS A 384      38.943 118.227 139.993  1.00  0.79           C  
ATOM   2799  CE  LYS A 384      38.593 117.074 139.057  1.00  0.79           C  
ATOM   2800  NZ  LYS A 384      39.497 115.959 139.329  1.00  0.79           N  
ATOM   2801  N   TRP A 385      43.438 116.443 141.750  1.00  0.76           N  
ATOM   2802  CA  TRP A 385      44.675 115.793 142.069  1.00  0.76           C  
ATOM   2803  C   TRP A 385      44.554 114.307 141.765  1.00  0.76           C  
ATOM   2804  O   TRP A 385      43.453 113.798 141.524  1.00  0.76           O  
ATOM   2805  CB  TRP A 385      44.992 115.957 143.583  1.00  0.76           C  
ATOM   2806  CG  TRP A 385      44.005 115.265 144.505  1.00  0.76           C  
ATOM   2807  CD1 TRP A 385      42.683 115.520 144.763  1.00  0.76           C  
ATOM   2808  CD2 TRP A 385      44.268 113.961 145.062  1.00  0.76           C  
ATOM   2809  NE1 TRP A 385      42.087 114.445 145.393  1.00  0.76           N  
ATOM   2810  CE2 TRP A 385      43.077 113.491 145.573  1.00  0.76           C  
ATOM   2811  CE3 TRP A 385      45.443 113.203 145.102  1.00  0.76           C  
ATOM   2812  CZ2 TRP A 385      42.989 112.219 146.111  1.00  0.76           C  
ATOM   2813  CZ3 TRP A 385      45.365 111.905 145.638  1.00  0.76           C  
ATOM   2814  CH2 TRP A 385      44.149 111.409 146.117  1.00  0.76           C  
ATOM   2815  N   GLY A 386      45.689 113.586 141.818  1.00  0.86           N  
ATOM   2816  CA  GLY A 386      45.721 112.137 141.759  1.00  0.86           C  
ATOM   2817  C   GLY A 386      47.007 111.626 142.332  1.00  0.86           C  
ATOM   2818  O   GLY A 386      47.934 112.394 142.585  1.00  0.86           O  
ATOM   2819  N   PHE A 387      47.118 110.306 142.562  1.00  0.81           N  
ATOM   2820  CA  PHE A 387      48.376 109.729 142.990  1.00  0.81           C  
ATOM   2821  C   PHE A 387      49.275 109.445 141.814  1.00  0.81           C  
ATOM   2822  O   PHE A 387      48.818 109.014 140.761  1.00  0.81           O  
ATOM   2823  CB  PHE A 387      48.192 108.375 143.694  1.00  0.81           C  
ATOM   2824  CG  PHE A 387      47.629 108.538 145.066  1.00  0.81           C  
ATOM   2825  CD1 PHE A 387      48.474 109.064 146.048  1.00  0.81           C  
ATOM   2826  CD2 PHE A 387      46.351 108.075 145.428  1.00  0.81           C  
ATOM   2827  CE1 PHE A 387      48.081 109.065 147.384  1.00  0.81           C  
ATOM   2828  CE2 PHE A 387      45.978 108.032 146.778  1.00  0.81           C  
ATOM   2829  CZ  PHE A 387      46.845 108.534 147.749  1.00  0.81           C  
ATOM   2830  N   CYS A 388      50.589 109.642 141.978  1.00  0.83           N  
ATOM   2831  CA  CYS A 388      51.548 109.346 140.935  1.00  0.83           C  
ATOM   2832  C   CYS A 388      51.920 107.873 140.980  1.00  0.83           C  
ATOM   2833  O   CYS A 388      51.610 107.206 141.974  1.00  0.83           O  
ATOM   2834  CB  CYS A 388      52.787 110.277 141.070  1.00  0.83           C  
ATOM   2835  SG  CYS A 388      52.311 112.018 141.295  1.00  0.83           S  
ATOM   2836  N   PRO A 389      52.543 107.267 139.973  1.00  0.82           N  
ATOM   2837  CA  PRO A 389      52.988 105.905 140.108  1.00  0.82           C  
ATOM   2838  C   PRO A 389      53.984 105.690 141.216  1.00  0.82           C  
ATOM   2839  O   PRO A 389      54.867 106.516 141.451  1.00  0.82           O  
ATOM   2840  CB  PRO A 389      53.625 105.573 138.767  1.00  0.82           C  
ATOM   2841  CG  PRO A 389      52.939 106.480 137.763  1.00  0.82           C  
ATOM   2842  CD  PRO A 389      52.692 107.743 138.595  1.00  0.82           C  
ATOM   2843  N   ASP A 390      53.833 104.563 141.892  1.00  0.75           N  
ATOM   2844  CA  ASP A 390      54.754 104.031 142.829  1.00  0.75           C  
ATOM   2845  C   ASP A 390      55.587 102.962 142.132  1.00  0.75           C  
ATOM   2846  O   ASP A 390      55.603 102.829 140.906  1.00  0.75           O  
ATOM   2847  CB  ASP A 390      53.910 103.569 144.041  1.00  0.75           C  
ATOM   2848  CG  ASP A 390      52.742 102.621 143.756  1.00  0.75           C  
ATOM   2849  OD1 ASP A 390      51.968 102.749 142.762  1.00  0.75           O  
ATOM   2850  OD2 ASP A 390      52.566 101.717 144.598  1.00  0.75           O  
ATOM   2851  N   GLN A 391      56.338 102.150 142.887  1.00  0.69           N  
ATOM   2852  CA  GLN A 391      57.179 101.143 142.272  1.00  0.69           C  
ATOM   2853  C   GLN A 391      56.377  99.957 141.760  1.00  0.69           C  
ATOM   2854  O   GLN A 391      56.829  99.184 140.906  1.00  0.69           O  
ATOM   2855  CB  GLN A 391      58.292 100.739 143.261  1.00  0.69           C  
ATOM   2856  CG  GLN A 391      59.695 100.816 142.622  1.00  0.69           C  
ATOM   2857  CD  GLN A 391      60.203 102.252 142.454  1.00  0.69           C  
ATOM   2858  OE1 GLN A 391      59.899 103.142 143.248  1.00  0.69           O  
ATOM   2859  NE2 GLN A 391      61.029 102.500 141.411  1.00  0.69           N  
ATOM   2860  N   GLY A 392      55.118  99.844 142.225  1.00  0.81           N  
ATOM   2861  CA  GLY A 392      54.235  98.724 141.954  1.00  0.81           C  
ATOM   2862  C   GLY A 392      54.755  97.427 142.509  1.00  0.81           C  
ATOM   2863  O   GLY A 392      55.597  97.392 143.405  1.00  0.81           O  
ATOM   2864  N   TYR A 393      54.249  96.308 141.983  1.00  0.85           N  
ATOM   2865  CA  TYR A 393      54.688  94.994 142.395  1.00  0.85           C  
ATOM   2866  C   TYR A 393      55.070  94.205 141.167  1.00  0.85           C  
ATOM   2867  O   TYR A 393      54.376  94.205 140.154  1.00  0.85           O  
ATOM   2868  CB  TYR A 393      53.618  94.194 143.173  1.00  0.85           C  
ATOM   2869  CG  TYR A 393      53.123  95.010 144.333  1.00  0.85           C  
ATOM   2870  CD1 TYR A 393      52.013  95.854 144.186  1.00  0.85           C  
ATOM   2871  CD2 TYR A 393      53.779  94.963 145.573  1.00  0.85           C  
ATOM   2872  CE1 TYR A 393      51.577  96.642 145.257  1.00  0.85           C  
ATOM   2873  CE2 TYR A 393      53.327  95.728 146.656  1.00  0.85           C  
ATOM   2874  CZ  TYR A 393      52.220  96.564 146.491  1.00  0.85           C  
ATOM   2875  OH  TYR A 393      51.744  97.325 147.567  1.00  0.85           O  
ATOM   2876  N   SER A 394      56.205  93.488 141.230  1.00  0.90           N  
ATOM   2877  CA  SER A 394      56.609  92.538 140.202  1.00  0.90           C  
ATOM   2878  C   SER A 394      55.611  91.419 140.000  1.00  0.90           C  
ATOM   2879  O   SER A 394      55.425  90.565 140.869  1.00  0.90           O  
ATOM   2880  CB  SER A 394      57.984  91.888 140.537  1.00  0.90           C  
ATOM   2881  OG  SER A 394      58.409  90.911 139.578  1.00  0.90           O  
ATOM   2882  N   LEU A 395      54.994  91.355 138.803  1.00  0.93           N  
ATOM   2883  CA  LEU A 395      54.160  90.227 138.425  1.00  0.93           C  
ATOM   2884  C   LEU A 395      54.926  88.913 138.469  1.00  0.93           C  
ATOM   2885  O   LEU A 395      54.415  87.914 138.950  1.00  0.93           O  
ATOM   2886  CB  LEU A 395      53.483  90.447 137.053  1.00  0.93           C  
ATOM   2887  CG  LEU A 395      52.446  89.372 136.658  1.00  0.93           C  
ATOM   2888  CD1 LEU A 395      51.258  89.324 137.629  1.00  0.93           C  
ATOM   2889  CD2 LEU A 395      51.968  89.576 135.213  1.00  0.93           C  
ATOM   2890  N   PHE A 396      56.211  88.899 138.067  1.00  0.89           N  
ATOM   2891  CA  PHE A 396      57.065  87.725 138.179  1.00  0.89           C  
ATOM   2892  C   PHE A 396      57.214  87.202 139.617  1.00  0.89           C  
ATOM   2893  O   PHE A 396      57.013  86.015 139.873  1.00  0.89           O  
ATOM   2894  CB  PHE A 396      58.441  88.101 137.556  1.00  0.89           C  
ATOM   2895  CG  PHE A 396      59.574  87.178 137.916  1.00  0.89           C  
ATOM   2896  CD1 PHE A 396      59.687  85.913 137.323  1.00  0.89           C  
ATOM   2897  CD2 PHE A 396      60.481  87.550 138.922  1.00  0.89           C  
ATOM   2898  CE1 PHE A 396      60.668  85.014 137.763  1.00  0.89           C  
ATOM   2899  CE2 PHE A 396      61.452  86.649 139.370  1.00  0.89           C  
ATOM   2900  CZ  PHE A 396      61.542  85.378 138.793  1.00  0.89           C  
ATOM   2901  N   LEU A 397      57.533  88.065 140.602  1.00  0.89           N  
ATOM   2902  CA  LEU A 397      57.709  87.606 141.977  1.00  0.89           C  
ATOM   2903  C   LEU A 397      56.416  87.149 142.597  1.00  0.89           C  
ATOM   2904  O   LEU A 397      56.349  86.078 143.218  1.00  0.89           O  
ATOM   2905  CB  LEU A 397      58.325  88.684 142.897  1.00  0.89           C  
ATOM   2906  CG  LEU A 397      59.784  89.061 142.585  1.00  0.89           C  
ATOM   2907  CD1 LEU A 397      60.277  90.084 143.615  1.00  0.89           C  
ATOM   2908  CD2 LEU A 397      60.724  87.853 142.610  1.00  0.89           C  
ATOM   2909  N   VAL A 398      55.330  87.912 142.412  1.00  0.94           N  
ATOM   2910  CA  VAL A 398      54.041  87.535 142.954  1.00  0.94           C  
ATOM   2911  C   VAL A 398      53.526  86.284 142.276  1.00  0.94           C  
ATOM   2912  O   VAL A 398      53.111  85.342 142.940  1.00  0.94           O  
ATOM   2913  CB  VAL A 398      53.046  88.675 142.874  1.00  0.94           C  
ATOM   2914  CG1 VAL A 398      51.693  88.261 143.471  1.00  0.94           C  
ATOM   2915  CG2 VAL A 398      53.590  89.872 143.671  1.00  0.94           C  
ATOM   2916  N   ALA A 399      53.634  86.171 140.940  1.00  0.96           N  
ATOM   2917  CA  ALA A 399      53.269  84.960 140.232  1.00  0.96           C  
ATOM   2918  C   ALA A 399      54.018  83.739 140.689  1.00  0.96           C  
ATOM   2919  O   ALA A 399      53.430  82.701 140.957  1.00  0.96           O  
ATOM   2920  CB  ALA A 399      53.512  85.106 138.726  1.00  0.96           C  
ATOM   2921  N   ALA A 400      55.339  83.848 140.855  1.00  0.96           N  
ATOM   2922  CA  ALA A 400      56.152  82.756 141.316  1.00  0.96           C  
ATOM   2923  C   ALA A 400      55.776  82.293 142.714  1.00  0.96           C  
ATOM   2924  O   ALA A 400      55.642  81.090 142.958  1.00  0.96           O  
ATOM   2925  CB  ALA A 400      57.610  83.183 141.173  1.00  0.96           C  
ATOM   2926  N   HIS A 401      55.499  83.222 143.647  1.00  0.91           N  
ATOM   2927  CA  HIS A 401      54.926  82.871 144.938  1.00  0.91           C  
ATOM   2928  C   HIS A 401      53.555  82.203 144.854  1.00  0.91           C  
ATOM   2929  O   HIS A 401      53.314  81.139 145.429  1.00  0.91           O  
ATOM   2930  CB  HIS A 401      54.770  84.153 145.780  1.00  0.91           C  
ATOM   2931  CG  HIS A 401      54.084  83.960 147.099  1.00  0.91           C  
ATOM   2932  ND1 HIS A 401      54.845  84.011 148.236  1.00  0.91           N  
ATOM   2933  CD2 HIS A 401      52.799  83.658 147.411  1.00  0.91           C  
ATOM   2934  CE1 HIS A 401      54.030  83.743 149.226  1.00  0.91           C  
ATOM   2935  NE2 HIS A 401      52.774  83.509 148.782  1.00  0.91           N  
ATOM   2936  N   GLU A 402      52.623  82.779 144.079  1.00  0.93           N  
ATOM   2937  CA  GLU A 402      51.296  82.220 143.865  1.00  0.93           C  
ATOM   2938  C   GLU A 402      51.329  80.836 143.235  1.00  0.93           C  
ATOM   2939  O   GLU A 402      50.564  79.928 143.565  1.00  0.93           O  
ATOM   2940  CB  GLU A 402      50.418  83.156 143.003  1.00  0.93           C  
ATOM   2941  CG  GLU A 402      50.113  84.534 143.639  1.00  0.93           C  
ATOM   2942  CD  GLU A 402      49.766  84.481 145.124  1.00  0.93           C  
ATOM   2943  OE1 GLU A 402      48.960  83.601 145.521  1.00  0.93           O  
ATOM   2944  OE2 GLU A 402      50.308  85.324 145.884  1.00  0.93           O  
ATOM   2945  N   PHE A 403      52.275  80.606 142.323  1.00  0.95           N  
ATOM   2946  CA  PHE A 403      52.476  79.334 141.671  1.00  0.95           C  
ATOM   2947  C   PHE A 403      53.093  78.276 142.578  1.00  0.95           C  
ATOM   2948  O   PHE A 403      52.954  77.086 142.313  1.00  0.95           O  
ATOM   2949  CB  PHE A 403      53.306  79.531 140.380  1.00  0.95           C  
ATOM   2950  CG  PHE A 403      52.591  80.337 139.317  1.00  0.95           C  
ATOM   2951  CD1 PHE A 403      51.201  80.583 139.302  1.00  0.95           C  
ATOM   2952  CD2 PHE A 403      53.372  80.857 138.270  1.00  0.95           C  
ATOM   2953  CE1 PHE A 403      50.622  81.329 138.269  1.00  0.95           C  
ATOM   2954  CE2 PHE A 403      52.790  81.589 137.231  1.00  0.95           C  
ATOM   2955  CZ  PHE A 403      51.413  81.830 137.234  1.00  0.95           C  
ATOM   2956  N   GLY A 404      53.711  78.654 143.721  1.00  0.96           N  
ATOM   2957  CA  GLY A 404      54.063  77.687 144.760  1.00  0.96           C  
ATOM   2958  C   GLY A 404      52.852  77.186 145.493  1.00  0.96           C  
ATOM   2959  O   GLY A 404      52.695  75.984 145.701  1.00  0.96           O  
ATOM   2960  N   HIS A 405      51.905  78.088 145.821  1.00  0.88           N  
ATOM   2961  CA  HIS A 405      50.599  77.704 146.360  1.00  0.88           C  
ATOM   2962  C   HIS A 405      49.854  76.772 145.424  1.00  0.88           C  
ATOM   2963  O   HIS A 405      49.343  75.726 145.817  1.00  0.88           O  
ATOM   2964  CB  HIS A 405      49.667  78.913 146.601  1.00  0.88           C  
ATOM   2965  CG  HIS A 405      49.979  79.662 147.862  1.00  0.88           C  
ATOM   2966  ND1 HIS A 405      49.903  78.983 149.062  1.00  0.88           N  
ATOM   2967  CD2 HIS A 405      50.296  80.965 148.084  1.00  0.88           C  
ATOM   2968  CE1 HIS A 405      50.179  79.873 149.987  1.00  0.88           C  
ATOM   2969  NE2 HIS A 405      50.421  81.091 149.454  1.00  0.88           N  
ATOM   2970  N   ALA A 406      49.874  77.088 144.120  1.00  0.94           N  
ATOM   2971  CA  ALA A 406      49.304  76.252 143.092  1.00  0.94           C  
ATOM   2972  C   ALA A 406      49.949  74.879 142.969  1.00  0.94           C  
ATOM   2973  O   ALA A 406      49.320  73.956 142.466  1.00  0.94           O  
ATOM   2974  CB  ALA A 406      49.373  76.986 141.749  1.00  0.94           C  
ATOM   2975  N   LEU A 407      51.191  74.670 143.446  1.00  0.90           N  
ATOM   2976  CA  LEU A 407      51.842  73.369 143.415  1.00  0.90           C  
ATOM   2977  C   LEU A 407      51.636  72.555 144.682  1.00  0.90           C  
ATOM   2978  O   LEU A 407      51.983  71.372 144.733  1.00  0.90           O  
ATOM   2979  CB  LEU A 407      53.361  73.540 143.176  1.00  0.90           C  
ATOM   2980  CG  LEU A 407      53.714  73.886 141.717  1.00  0.90           C  
ATOM   2981  CD1 LEU A 407      55.172  74.344 141.565  1.00  0.90           C  
ATOM   2982  CD2 LEU A 407      53.358  72.713 140.793  1.00  0.90           C  
ATOM   2983  N   GLY A 408      50.997  73.141 145.711  1.00  0.88           N  
ATOM   2984  CA  GLY A 408      50.686  72.450 146.958  1.00  0.88           C  
ATOM   2985  C   GLY A 408      51.481  72.946 148.121  1.00  0.88           C  
ATOM   2986  O   GLY A 408      51.246  72.559 149.261  1.00  0.88           O  
ATOM   2987  N   LEU A 409      52.439  73.849 147.871  1.00  0.84           N  
ATOM   2988  CA  LEU A 409      53.166  74.519 148.927  1.00  0.84           C  
ATOM   2989  C   LEU A 409      52.314  75.462 149.744  1.00  0.84           C  
ATOM   2990  O   LEU A 409      51.235  75.901 149.354  1.00  0.84           O  
ATOM   2991  CB  LEU A 409      54.371  75.312 148.397  1.00  0.84           C  
ATOM   2992  CG  LEU A 409      55.501  74.418 147.881  1.00  0.84           C  
ATOM   2993  CD1 LEU A 409      56.107  74.990 146.600  1.00  0.84           C  
ATOM   2994  CD2 LEU A 409      56.561  74.272 148.970  1.00  0.84           C  
ATOM   2995  N   ASP A 410      52.800  75.782 150.939  1.00  0.80           N  
ATOM   2996  CA  ASP A 410      52.114  76.626 151.864  1.00  0.80           C  
ATOM   2997  C   ASP A 410      52.985  77.805 152.217  1.00  0.80           C  
ATOM   2998  O   ASP A 410      54.067  78.007 151.659  1.00  0.80           O  
ATOM   2999  CB  ASP A 410      51.644  75.805 153.079  1.00  0.80           C  
ATOM   3000  CG  ASP A 410      52.741  75.030 153.787  1.00  0.80           C  
ATOM   3001  OD1 ASP A 410      52.368  74.351 154.780  1.00  0.80           O  
ATOM   3002  OD2 ASP A 410      53.923  75.076 153.386  1.00  0.80           O  
ATOM   3003  N   HIS A 411      52.511  78.686 153.114  1.00  0.73           N  
ATOM   3004  CA  HIS A 411      53.338  79.784 153.555  1.00  0.73           C  
ATOM   3005  C   HIS A 411      54.437  79.333 154.490  1.00  0.73           C  
ATOM   3006  O   HIS A 411      54.191  78.829 155.584  1.00  0.73           O  
ATOM   3007  CB  HIS A 411      52.553  80.866 154.320  1.00  0.73           C  
ATOM   3008  CG  HIS A 411      51.775  81.824 153.477  1.00  0.73           C  
ATOM   3009  ND1 HIS A 411      50.672  82.426 154.035  1.00  0.73           N  
ATOM   3010  CD2 HIS A 411      52.051  82.386 152.272  1.00  0.73           C  
ATOM   3011  CE1 HIS A 411      50.286  83.333 153.169  1.00  0.73           C  
ATOM   3012  NE2 HIS A 411      51.091  83.358 152.080  1.00  0.73           N  
ATOM   3013  N   THR A 412      55.688  79.578 154.087  1.00  0.75           N  
ATOM   3014  CA  THR A 412      56.842  79.380 154.931  1.00  0.75           C  
ATOM   3015  C   THR A 412      56.956  80.474 155.979  1.00  0.75           C  
ATOM   3016  O   THR A 412      56.431  81.580 155.846  1.00  0.75           O  
ATOM   3017  CB  THR A 412      58.145  79.307 154.165  1.00  0.75           C  
ATOM   3018  OG1 THR A 412      58.357  80.466 153.379  1.00  0.75           O  
ATOM   3019  CG2 THR A 412      58.124  78.110 153.207  1.00  0.75           C  
ATOM   3020  N   SER A 413      57.663  80.187 157.084  1.00  0.76           N  
ATOM   3021  CA  SER A 413      57.947  81.159 158.126  1.00  0.76           C  
ATOM   3022  C   SER A 413      59.378  81.654 158.031  1.00  0.76           C  
ATOM   3023  O   SER A 413      59.880  82.339 158.920  1.00  0.76           O  
ATOM   3024  CB  SER A 413      57.681  80.586 159.534  1.00  0.76           C  
ATOM   3025  OG  SER A 413      58.376  79.355 159.736  1.00  0.76           O  
ATOM   3026  N   VAL A 414      60.068  81.365 156.918  1.00  0.76           N  
ATOM   3027  CA  VAL A 414      61.446  81.764 156.695  1.00  0.76           C  
ATOM   3028  C   VAL A 414      61.557  83.094 155.957  1.00  0.76           C  
ATOM   3029  O   VAL A 414      61.095  83.194 154.821  1.00  0.76           O  
ATOM   3030  CB  VAL A 414      62.180  80.678 155.928  1.00  0.76           C  
ATOM   3031  CG1 VAL A 414      63.556  81.104 155.379  1.00  0.76           C  
ATOM   3032  CG2 VAL A 414      62.341  79.469 156.865  1.00  0.76           C  
ATOM   3033  N   PRO A 415      62.186  84.147 156.507  1.00  0.77           N  
ATOM   3034  CA  PRO A 415      62.171  85.474 155.895  1.00  0.77           C  
ATOM   3035  C   PRO A 415      62.768  85.590 154.507  1.00  0.77           C  
ATOM   3036  O   PRO A 415      62.476  86.574 153.835  1.00  0.77           O  
ATOM   3037  CB  PRO A 415      62.948  86.355 156.875  1.00  0.77           C  
ATOM   3038  CG  PRO A 415      62.695  85.720 158.238  1.00  0.77           C  
ATOM   3039  CD  PRO A 415      62.442  84.247 157.949  1.00  0.77           C  
ATOM   3040  N   GLU A 416      63.629  84.630 154.113  1.00  0.68           N  
ATOM   3041  CA  GLU A 416      64.324  84.600 152.838  1.00  0.68           C  
ATOM   3042  C   GLU A 416      63.645  83.701 151.850  1.00  0.68           C  
ATOM   3043  O   GLU A 416      64.034  83.597 150.692  1.00  0.68           O  
ATOM   3044  CB  GLU A 416      65.699  83.928 153.006  1.00  0.68           C  
ATOM   3045  CG  GLU A 416      66.610  84.580 154.039  1.00  0.68           C  
ATOM   3046  CD  GLU A 416      66.848  86.049 153.758  1.00  0.68           C  
ATOM   3047  OE1 GLU A 416      67.421  86.369 152.703  1.00  0.68           O  
ATOM   3048  OE2 GLU A 416      66.513  86.873 154.654  1.00  0.68           O  
ATOM   3049  N   ALA A 417      62.616  82.989 152.316  1.00  0.81           N  
ATOM   3050  CA  ALA A 417      61.889  82.088 151.480  1.00  0.81           C  
ATOM   3051  C   ALA A 417      60.954  82.887 150.614  1.00  0.81           C  
ATOM   3052  O   ALA A 417      60.405  83.912 151.015  1.00  0.81           O  
ATOM   3053  CB  ALA A 417      61.172  81.020 152.315  1.00  0.81           C  
ATOM   3054  N   LEU A 418      60.749  82.436 149.375  1.00  0.84           N  
ATOM   3055  CA  LEU A 418      59.790  83.053 148.495  1.00  0.84           C  
ATOM   3056  C   LEU A 418      58.409  82.952 149.082  1.00  0.84           C  
ATOM   3057  O   LEU A 418      57.675  83.932 149.120  1.00  0.84           O  
ATOM   3058  CB  LEU A 418      59.809  82.332 147.143  1.00  0.84           C  
ATOM   3059  CG  LEU A 418      58.650  82.669 146.188  1.00  0.84           C  
ATOM   3060  CD1 LEU A 418      58.772  84.040 145.506  1.00  0.84           C  
ATOM   3061  CD2 LEU A 418      58.541  81.501 145.221  1.00  0.84           C  
ATOM   3062  N   MET A 419      58.060  81.773 149.630  1.00  0.82           N  
ATOM   3063  CA  MET A 419      56.710  81.503 150.074  1.00  0.82           C  
ATOM   3064  C   MET A 419      56.357  82.149 151.410  1.00  0.82           C  
ATOM   3065  O   MET A 419      55.302  81.894 151.989  1.00  0.82           O  
ATOM   3066  CB  MET A 419      56.466  79.978 150.142  1.00  0.82           C  
ATOM   3067  CG  MET A 419      56.462  79.264 148.777  1.00  0.82           C  
ATOM   3068  SD  MET A 419      55.221  79.881 147.604  1.00  0.82           S  
ATOM   3069  CE  MET A 419      53.697  79.741 148.592  1.00  0.82           C  
ATOM   3070  N   TYR A 420      57.191  83.079 151.905  1.00  0.77           N  
ATOM   3071  CA  TYR A 420      56.855  83.954 153.004  1.00  0.77           C  
ATOM   3072  C   TYR A 420      55.654  84.839 152.671  1.00  0.77           C  
ATOM   3073  O   TYR A 420      55.484  85.191 151.505  1.00  0.77           O  
ATOM   3074  CB  TYR A 420      58.068  84.845 153.339  1.00  0.77           C  
ATOM   3075  CG  TYR A 420      58.003  85.329 154.754  1.00  0.77           C  
ATOM   3076  CD1 TYR A 420      57.669  86.654 155.086  1.00  0.77           C  
ATOM   3077  CD2 TYR A 420      58.257  84.408 155.776  1.00  0.77           C  
ATOM   3078  CE1 TYR A 420      57.669  87.060 156.431  1.00  0.77           C  
ATOM   3079  CE2 TYR A 420      58.244  84.813 157.113  1.00  0.77           C  
ATOM   3080  CZ  TYR A 420      57.964  86.135 157.440  1.00  0.77           C  
ATOM   3081  OH  TYR A 420      58.020  86.526 158.788  1.00  0.77           O  
ATOM   3082  N   PRO A 421      54.764  85.247 153.571  1.00  0.87           N  
ATOM   3083  CA  PRO A 421      53.542  85.891 153.108  1.00  0.87           C  
ATOM   3084  C   PRO A 421      53.791  87.285 152.565  1.00  0.87           C  
ATOM   3085  O   PRO A 421      53.153  87.684 151.591  1.00  0.87           O  
ATOM   3086  CB  PRO A 421      52.618  85.931 154.327  1.00  0.87           C  
ATOM   3087  CG  PRO A 421      53.296  85.151 155.462  1.00  0.87           C  
ATOM   3088  CD  PRO A 421      54.666  84.726 154.939  1.00  0.87           C  
ATOM   3089  N   MET A 422      54.673  88.045 153.235  1.00  0.80           N  
ATOM   3090  CA  MET A 422      55.025  89.407 152.897  1.00  0.80           C  
ATOM   3091  C   MET A 422      55.786  89.591 151.603  1.00  0.80           C  
ATOM   3092  O   MET A 422      56.803  88.949 151.350  1.00  0.80           O  
ATOM   3093  CB  MET A 422      55.880  90.059 153.999  1.00  0.80           C  
ATOM   3094  CG  MET A 422      55.209  90.123 155.374  1.00  0.80           C  
ATOM   3095  SD  MET A 422      56.361  90.719 156.639  1.00  0.80           S  
ATOM   3096  CE  MET A 422      55.038  91.336 157.688  1.00  0.80           C  
ATOM   3097  N   TYR A 423      55.349  90.570 150.796  1.00  0.81           N  
ATOM   3098  CA  TYR A 423      56.059  90.974 149.606  1.00  0.81           C  
ATOM   3099  C   TYR A 423      57.340  91.735 149.929  1.00  0.81           C  
ATOM   3100  O   TYR A 423      57.355  92.702 150.691  1.00  0.81           O  
ATOM   3101  CB  TYR A 423      55.126  91.820 148.700  1.00  0.81           C  
ATOM   3102  CG  TYR A 423      55.795  92.266 147.425  1.00  0.81           C  
ATOM   3103  CD1 TYR A 423      56.501  93.481 147.384  1.00  0.81           C  
ATOM   3104  CD2 TYR A 423      55.757  91.461 146.278  1.00  0.81           C  
ATOM   3105  CE1 TYR A 423      57.163  93.884 146.213  1.00  0.81           C  
ATOM   3106  CE2 TYR A 423      56.417  91.859 145.107  1.00  0.81           C  
ATOM   3107  CZ  TYR A 423      57.120  93.068 145.074  1.00  0.81           C  
ATOM   3108  OH  TYR A 423      57.793  93.417 143.885  1.00  0.81           O  
ATOM   3109  N   ARG A 424      58.450  91.321 149.297  1.00  0.73           N  
ATOM   3110  CA  ARG A 424      59.695  92.051 149.301  1.00  0.73           C  
ATOM   3111  C   ARG A 424      60.239  92.071 147.880  1.00  0.73           C  
ATOM   3112  O   ARG A 424      60.346  91.042 147.220  1.00  0.73           O  
ATOM   3113  CB  ARG A 424      60.724  91.412 150.268  1.00  0.73           C  
ATOM   3114  CG  ARG A 424      60.278  91.480 151.745  1.00  0.73           C  
ATOM   3115  CD  ARG A 424      61.281  90.868 152.723  1.00  0.73           C  
ATOM   3116  NE  ARG A 424      60.790  91.126 154.118  1.00  0.73           N  
ATOM   3117  CZ  ARG A 424      59.945  90.325 154.781  1.00  0.73           C  
ATOM   3118  NH1 ARG A 424      59.594  90.646 156.024  1.00  0.73           N  
ATOM   3119  NH2 ARG A 424      59.455  89.215 154.244  1.00  0.73           N  
ATOM   3120  N   PHE A 425      60.583  93.260 147.347  1.00  0.80           N  
ATOM   3121  CA  PHE A 425      61.234  93.362 146.050  1.00  0.80           C  
ATOM   3122  C   PHE A 425      62.687  92.888 146.095  1.00  0.80           C  
ATOM   3123  O   PHE A 425      63.510  93.365 146.871  1.00  0.80           O  
ATOM   3124  CB  PHE A 425      61.132  94.808 145.488  1.00  0.80           C  
ATOM   3125  CG  PHE A 425      61.896  94.995 144.198  1.00  0.80           C  
ATOM   3126  CD1 PHE A 425      63.103  95.712 144.208  1.00  0.80           C  
ATOM   3127  CD2 PHE A 425      61.465  94.407 142.998  1.00  0.80           C  
ATOM   3128  CE1 PHE A 425      63.871  95.840 143.047  1.00  0.80           C  
ATOM   3129  CE2 PHE A 425      62.231  94.533 141.830  1.00  0.80           C  
ATOM   3130  CZ  PHE A 425      63.433  95.250 141.858  1.00  0.80           C  
ATOM   3131  N   THR A 426      63.038  91.933 145.225  1.00  0.78           N  
ATOM   3132  CA  THR A 426      64.385  91.414 145.088  1.00  0.78           C  
ATOM   3133  C   THR A 426      64.802  91.591 143.618  1.00  0.78           C  
ATOM   3134  O   THR A 426      64.210  90.998 142.721  1.00  0.78           O  
ATOM   3135  CB  THR A 426      64.462  89.945 145.546  1.00  0.78           C  
ATOM   3136  OG1 THR A 426      63.542  89.137 144.817  1.00  0.78           O  
ATOM   3137  CG2 THR A 426      64.059  89.834 147.030  1.00  0.78           C  
ATOM   3138  N   GLU A 427      65.818  92.443 143.290  1.00  0.62           N  
ATOM   3139  CA  GLU A 427      66.284  92.621 141.894  1.00  0.62           C  
ATOM   3140  C   GLU A 427      66.862  91.319 141.339  1.00  0.62           C  
ATOM   3141  O   GLU A 427      66.545  90.864 140.242  1.00  0.62           O  
ATOM   3142  CB  GLU A 427      67.370  93.733 141.748  1.00  0.62           C  
ATOM   3143  CG  GLU A 427      67.833  94.086 140.287  1.00  0.62           C  
ATOM   3144  CD  GLU A 427      66.994  95.125 139.532  1.00  0.62           C  
ATOM   3145  OE1 GLU A 427      67.086  95.194 138.271  1.00  0.62           O  
ATOM   3146  OE2 GLU A 427      66.277  95.916 140.183  1.00  0.62           O  
ATOM   3147  N   GLU A 428      67.698  90.650 142.160  1.00  0.59           N  
ATOM   3148  CA  GLU A 428      68.177  89.304 141.917  1.00  0.59           C  
ATOM   3149  C   GLU A 428      67.362  88.397 142.818  1.00  0.59           C  
ATOM   3150  O   GLU A 428      67.433  88.496 144.044  1.00  0.59           O  
ATOM   3151  CB  GLU A 428      69.709  89.193 142.207  1.00  0.59           C  
ATOM   3152  CG  GLU A 428      70.431  87.872 141.803  1.00  0.59           C  
ATOM   3153  CD  GLU A 428      71.935  87.832 142.136  1.00  0.59           C  
ATOM   3154  OE1 GLU A 428      72.607  86.873 141.686  1.00  0.59           O  
ATOM   3155  OE2 GLU A 428      72.468  88.733 142.844  1.00  0.59           O  
ATOM   3156  N   HIS A 429      66.519  87.526 142.231  1.00  0.58           N  
ATOM   3157  CA  HIS A 429      65.680  86.617 142.994  1.00  0.58           C  
ATOM   3158  C   HIS A 429      66.186  85.195 142.910  1.00  0.58           C  
ATOM   3159  O   HIS A 429      66.091  84.598 141.833  1.00  0.58           O  
ATOM   3160  CB  HIS A 429      64.238  86.539 142.443  1.00  0.58           C  
ATOM   3161  CG  HIS A 429      63.347  85.617 143.232  1.00  0.58           C  
ATOM   3162  ND1 HIS A 429      63.016  85.978 144.522  1.00  0.58           N  
ATOM   3163  CD2 HIS A 429      62.834  84.391 142.935  1.00  0.58           C  
ATOM   3164  CE1 HIS A 429      62.306  84.969 144.988  1.00  0.58           C  
ATOM   3165  NE2 HIS A 429      62.163  83.982 144.068  1.00  0.58           N  
ATOM   3166  N   PRO A 430      66.650  84.598 143.995  1.00  0.51           N  
ATOM   3167  CA  PRO A 430      66.931  83.183 144.017  1.00  0.51           C  
ATOM   3168  C   PRO A 430      65.893  82.461 144.866  1.00  0.51           C  
ATOM   3169  O   PRO A 430      65.437  82.948 145.898  1.00  0.51           O  
ATOM   3170  CB  PRO A 430      68.338  83.125 144.613  1.00  0.51           C  
ATOM   3171  CG  PRO A 430      68.436  84.323 145.565  1.00  0.51           C  
ATOM   3172  CD  PRO A 430      67.357  85.294 145.076  1.00  0.51           C  
ATOM   3173  N   LEU A 431      65.472  81.262 144.427  1.00  0.72           N  
ATOM   3174  CA  LEU A 431      64.711  80.338 145.251  1.00  0.72           C  
ATOM   3175  C   LEU A 431      65.492  79.916 146.501  1.00  0.72           C  
ATOM   3176  O   LEU A 431      66.626  79.457 146.394  1.00  0.72           O  
ATOM   3177  CB  LEU A 431      64.404  79.043 144.438  1.00  0.72           C  
ATOM   3178  CG  LEU A 431      62.928  78.649 144.241  1.00  0.72           C  
ATOM   3179  CD1 LEU A 431      62.774  77.132 144.082  1.00  0.72           C  
ATOM   3180  CD2 LEU A 431      61.976  79.179 145.301  1.00  0.72           C  
ATOM   3181  N   HIS A 432      64.908  80.029 147.712  1.00  0.69           N  
ATOM   3182  CA  HIS A 432      65.618  79.702 148.939  1.00  0.69           C  
ATOM   3183  C   HIS A 432      65.576  78.212 149.258  1.00  0.69           C  
ATOM   3184  O   HIS A 432      64.813  77.429 148.686  1.00  0.69           O  
ATOM   3185  CB  HIS A 432      65.044  80.517 150.126  1.00  0.69           C  
ATOM   3186  CG  HIS A 432      65.776  80.424 151.433  1.00  0.69           C  
ATOM   3187  ND1 HIS A 432      65.420  79.479 152.385  1.00  0.69           N  
ATOM   3188  CD2 HIS A 432      66.890  81.080 151.829  1.00  0.69           C  
ATOM   3189  CE1 HIS A 432      66.325  79.575 153.328  1.00  0.69           C  
ATOM   3190  NE2 HIS A 432      67.235  80.530 153.041  1.00  0.69           N  
ATOM   3191  N   ARG A 433      66.392  77.744 150.213  1.00  0.64           N  
ATOM   3192  CA  ARG A 433      66.395  76.369 150.668  1.00  0.64           C  
ATOM   3193  C   ARG A 433      65.108  75.863 151.213  1.00  0.64           C  
ATOM   3194  O   ARG A 433      64.730  74.748 150.885  1.00  0.64           O  
ATOM   3195  CB  ARG A 433      67.578  76.102 151.623  1.00  0.64           C  
ATOM   3196  CG  ARG A 433      67.820  74.609 151.927  1.00  0.64           C  
ATOM   3197  CD  ARG A 433      69.025  74.351 152.845  1.00  0.64           C  
ATOM   3198  NE  ARG A 433      69.116  72.872 153.126  1.00  0.64           N  
ATOM   3199  CZ  ARG A 433      69.856  72.340 154.116  1.00  0.64           C  
ATOM   3200  NH1 ARG A 433      69.782  71.033 154.363  1.00  0.64           N  
ATOM   3201  NH2 ARG A 433      70.673  73.071 154.866  1.00  0.64           N  
ATOM   3202  N   ASP A 434      64.379  76.654 151.987  1.00  0.75           N  
ATOM   3203  CA  ASP A 434      63.100  76.283 152.527  1.00  0.75           C  
ATOM   3204  C   ASP A 434      62.050  75.992 151.421  1.00  0.75           C  
ATOM   3205  O   ASP A 434      61.337  74.986 151.414  1.00  0.75           O  
ATOM   3206  CB  ASP A 434      62.823  77.504 153.410  1.00  0.75           C  
ATOM   3207  CG  ASP A 434      61.818  77.228 154.492  1.00  0.75           C  
ATOM   3208  OD1 ASP A 434      62.088  76.354 155.349  1.00  0.75           O  
ATOM   3209  OD2 ASP A 434      60.816  77.976 154.528  1.00  0.75           O  
ATOM   3210  N   ASP A 435      62.025  76.842 150.374  1.00  0.82           N  
ATOM   3211  CA  ASP A 435      61.201  76.673 149.185  1.00  0.82           C  
ATOM   3212  C   ASP A 435      61.566  75.469 148.309  1.00  0.82           C  
ATOM   3213  O   ASP A 435      60.695  74.704 147.881  1.00  0.82           O  
ATOM   3214  CB  ASP A 435      61.313  77.900 148.266  1.00  0.82           C  
ATOM   3215  CG  ASP A 435      61.075  79.238 148.917  1.00  0.82           C  
ATOM   3216  OD1 ASP A 435      59.930  79.545 149.320  1.00  0.82           O  
ATOM   3217  OD2 ASP A 435      62.036  80.050 148.925  1.00  0.82           O  
ATOM   3218  N   VAL A 436      62.864  75.243 148.005  1.00  0.77           N  
ATOM   3219  CA  VAL A 436      63.308  74.090 147.231  1.00  0.77           C  
ATOM   3220  C   VAL A 436      63.056  72.813 147.985  1.00  0.77           C  
ATOM   3221  O   VAL A 436      62.589  71.824 147.429  1.00  0.77           O  
ATOM   3222  CB  VAL A 436      64.797  74.103 146.955  1.00  0.77           C  
ATOM   3223  CG1 VAL A 436      65.356  72.794 146.360  1.00  0.77           C  
ATOM   3224  CG2 VAL A 436      65.159  75.251 146.013  1.00  0.77           C  
ATOM   3225  N   GLN A 437      63.350  72.812 149.306  1.00  0.70           N  
ATOM   3226  CA  GLN A 437      63.044  71.700 150.177  1.00  0.70           C  
ATOM   3227  C   GLN A 437      61.583  71.340 150.068  1.00  0.70           C  
ATOM   3228  O   GLN A 437      61.260  70.237 149.655  1.00  0.70           O  
ATOM   3229  CB  GLN A 437      63.312  72.053 151.658  1.00  0.70           C  
ATOM   3230  CG  GLN A 437      64.784  71.980 152.135  1.00  0.70           C  
ATOM   3231  CD  GLN A 437      64.836  72.509 153.571  1.00  0.70           C  
ATOM   3232  OE1 GLN A 437      63.845  72.958 154.125  1.00  0.70           O  
ATOM   3233  NE2 GLN A 437      66.019  72.450 154.228  1.00  0.70           N  
ATOM   3234  N   GLY A 438      60.662  72.292 150.297  1.00  0.81           N  
ATOM   3235  CA  GLY A 438      59.244  71.984 150.190  1.00  0.81           C  
ATOM   3236  C   GLY A 438      58.783  71.531 148.816  1.00  0.81           C  
ATOM   3237  O   GLY A 438      57.967  70.621 148.702  1.00  0.81           O  
ATOM   3238  N   ILE A 439      59.291  72.112 147.704  1.00  0.81           N  
ATOM   3239  CA  ILE A 439      58.899  71.652 146.368  1.00  0.81           C  
ATOM   3240  C   ILE A 439      59.459  70.265 146.035  1.00  0.81           C  
ATOM   3241  O   ILE A 439      58.754  69.424 145.478  1.00  0.81           O  
ATOM   3242  CB  ILE A 439      59.080  72.693 145.254  1.00  0.81           C  
ATOM   3243  CG1 ILE A 439      58.225  72.395 144.000  1.00  0.81           C  
ATOM   3244  CG2 ILE A 439      60.561  72.893 144.916  1.00  0.81           C  
ATOM   3245  CD1 ILE A 439      56.762  72.817 144.110  1.00  0.81           C  
ATOM   3246  N   GLN A 440      60.710  69.956 146.443  1.00  0.72           N  
ATOM   3247  CA  GLN A 440      61.333  68.644 146.294  1.00  0.72           C  
ATOM   3248  C   GLN A 440      60.870  67.644 147.350  1.00  0.72           C  
ATOM   3249  O   GLN A 440      61.139  66.444 147.280  1.00  0.72           O  
ATOM   3250  CB  GLN A 440      62.879  68.731 146.308  1.00  0.72           C  
ATOM   3251  CG  GLN A 440      63.436  69.634 145.189  1.00  0.72           C  
ATOM   3252  CD  GLN A 440      64.934  69.425 144.986  1.00  0.72           C  
ATOM   3253  OE1 GLN A 440      65.645  68.802 145.776  1.00  0.72           O  
ATOM   3254  NE2 GLN A 440      65.446  69.956 143.856  1.00  0.72           N  
ATOM   3255  N   HIS A 441      60.138  68.105 148.373  1.00  0.76           N  
ATOM   3256  CA  HIS A 441      59.399  67.261 149.286  1.00  0.76           C  
ATOM   3257  C   HIS A 441      58.063  66.835 148.693  1.00  0.76           C  
ATOM   3258  O   HIS A 441      57.484  65.838 149.117  1.00  0.76           O  
ATOM   3259  CB  HIS A 441      59.100  67.984 150.623  1.00  0.76           C  
ATOM   3260  CG  HIS A 441      60.292  68.333 151.464  1.00  0.76           C  
ATOM   3261  ND1 HIS A 441      60.109  69.172 152.549  1.00  0.76           N  
ATOM   3262  CD2 HIS A 441      61.596  67.962 151.376  1.00  0.76           C  
ATOM   3263  CE1 HIS A 441      61.300  69.304 153.092  1.00  0.76           C  
ATOM   3264  NE2 HIS A 441      62.239  68.590 152.424  1.00  0.76           N  
ATOM   3265  N   LEU A 442      57.535  67.564 147.688  1.00  0.80           N  
ATOM   3266  CA  LEU A 442      56.312  67.163 147.013  1.00  0.80           C  
ATOM   3267  C   LEU A 442      56.588  66.427 145.704  1.00  0.80           C  
ATOM   3268  O   LEU A 442      55.867  65.507 145.319  1.00  0.80           O  
ATOM   3269  CB  LEU A 442      55.427  68.400 146.709  1.00  0.80           C  
ATOM   3270  CG  LEU A 442      54.866  69.150 147.936  1.00  0.80           C  
ATOM   3271  CD1 LEU A 442      53.939  70.292 147.499  1.00  0.80           C  
ATOM   3272  CD2 LEU A 442      54.121  68.227 148.905  1.00  0.80           C  
ATOM   3273  N   TYR A 443      57.658  66.812 144.989  1.00  0.78           N  
ATOM   3274  CA  TYR A 443      57.990  66.305 143.670  1.00  0.78           C  
ATOM   3275  C   TYR A 443      59.474  65.977 143.650  1.00  0.78           C  
ATOM   3276  O   TYR A 443      60.154  66.031 144.660  1.00  0.78           O  
ATOM   3277  CB  TYR A 443      57.612  67.306 142.543  1.00  0.78           C  
ATOM   3278  CG  TYR A 443      56.164  67.712 142.709  1.00  0.78           C  
ATOM   3279  CD1 TYR A 443      55.095  66.849 142.389  1.00  0.78           C  
ATOM   3280  CD2 TYR A 443      55.873  68.947 143.309  1.00  0.78           C  
ATOM   3281  CE1 TYR A 443      53.767  67.229 142.664  1.00  0.78           C  
ATOM   3282  CE2 TYR A 443      54.552  69.331 143.571  1.00  0.78           C  
ATOM   3283  CZ  TYR A 443      53.505  68.482 143.231  1.00  0.78           C  
ATOM   3284  OH  TYR A 443      52.192  68.927 143.466  1.00  0.78           O  
ATOM   3285  N   GLY A 444      60.027  65.552 142.500  1.00  0.63           N  
ATOM   3286  CA  GLY A 444      61.432  65.144 142.398  1.00  0.63           C  
ATOM   3287  C   GLY A 444      62.478  66.249 142.441  1.00  0.63           C  
ATOM   3288  O   GLY A 444      62.141  67.426 142.550  1.00  0.63           O  
ATOM   3289  N   PRO A 445      63.758  65.880 142.290  1.00  0.52           N  
ATOM   3290  CA  PRO A 445      64.891  66.798 142.371  1.00  0.52           C  
ATOM   3291  C   PRO A 445      65.031  67.603 141.096  1.00  0.52           C  
ATOM   3292  O   PRO A 445      65.371  68.778 141.147  1.00  0.52           O  
ATOM   3293  CB  PRO A 445      66.113  65.876 142.556  1.00  0.52           C  
ATOM   3294  CG  PRO A 445      65.711  64.514 141.974  1.00  0.52           C  
ATOM   3295  CD  PRO A 445      64.182  64.495 142.067  1.00  0.52           C  
ATOM   3296  N   ARG A 446      64.815  66.925 139.960  1.00  0.48           N  
ATOM   3297  CA  ARG A 446      64.901  67.359 138.589  1.00  0.48           C  
ATOM   3298  C   ARG A 446      65.345  66.113 137.851  1.00  0.48           C  
ATOM   3299  O   ARG A 446      65.988  65.246 138.449  1.00  0.48           O  
ATOM   3300  CB  ARG A 446      65.905  68.491 138.223  1.00  0.48           C  
ATOM   3301  CG  ARG A 446      67.383  68.172 138.537  1.00  0.48           C  
ATOM   3302  CD  ARG A 446      68.350  69.272 138.115  1.00  0.48           C  
ATOM   3303  NE  ARG A 446      69.736  68.743 138.318  1.00  0.48           N  
ATOM   3304  CZ  ARG A 446      70.838  69.478 138.131  1.00  0.48           C  
ATOM   3305  NH1 ARG A 446      72.030  68.938 138.287  1.00  0.48           N  
ATOM   3306  NH2 ARG A 446      70.788  70.761 137.804  1.00  0.48           N  
ATOM   3307  N   PRO A 447      65.069  65.911 136.589  1.00  0.38           N  
ATOM   3308  CA  PRO A 447      66.015  65.326 135.671  1.00  0.38           C  
ATOM   3309  C   PRO A 447      67.311  66.111 135.591  1.00  0.38           C  
ATOM   3310  O   PRO A 447      67.282  67.295 135.285  1.00  0.38           O  
ATOM   3311  CB  PRO A 447      65.281  65.372 134.332  1.00  0.38           C  
ATOM   3312  CG  PRO A 447      63.800  65.340 134.699  1.00  0.38           C  
ATOM   3313  CD  PRO A 447      63.788  66.183 135.968  1.00  0.38           C  
ATOM   3314  N   GLU A 448      68.459  65.463 135.812  1.00  0.34           N  
ATOM   3315  CA  GLU A 448      69.757  66.026 135.484  1.00  0.34           C  
ATOM   3316  C   GLU A 448      69.952  66.514 134.027  1.00  0.34           C  
ATOM   3317  O   GLU A 448      70.515  67.599 133.862  1.00  0.34           O  
ATOM   3318  CB  GLU A 448      70.836  64.987 135.826  1.00  0.34           C  
ATOM   3319  CG  GLU A 448      70.910  64.604 137.322  1.00  0.34           C  
ATOM   3320  CD  GLU A 448      71.133  65.815 138.168  1.00  0.34           C  
ATOM   3321  OE1 GLU A 448      72.183  66.431 137.863  1.00  0.34           O  
ATOM   3322  OE2 GLU A 448      70.314  66.199 139.044  1.00  0.34           O  
ATOM   3323  N   PRO A 449      69.543  65.836 132.936  1.00  0.35           N  
ATOM   3324  CA  PRO A 449      69.627  66.389 131.597  1.00  0.35           C  
ATOM   3325  C   PRO A 449      68.375  67.155 131.198  1.00  0.35           C  
ATOM   3326  O   PRO A 449      67.278  66.888 131.680  1.00  0.35           O  
ATOM   3327  CB  PRO A 449      69.674  65.124 130.736  1.00  0.35           C  
ATOM   3328  CG  PRO A 449      68.697  64.176 131.428  1.00  0.35           C  
ATOM   3329  CD  PRO A 449      68.913  64.514 132.910  1.00  0.35           C  
ATOM   3330  N   GLU A 450      68.506  68.073 130.237  1.00  0.27           N  
ATOM   3331  CA  GLU A 450      67.394  68.718 129.566  1.00  0.27           C  
ATOM   3332  C   GLU A 450      66.476  67.832 128.678  1.00  0.27           C  
ATOM   3333  O   GLU A 450      65.280  68.122 128.602  1.00  0.27           O  
ATOM   3334  CB  GLU A 450      67.937  69.916 128.761  1.00  0.27           C  
ATOM   3335  CG  GLU A 450      68.895  70.855 129.545  1.00  0.27           C  
ATOM   3336  CD  GLU A 450      69.571  71.882 128.633  1.00  0.27           C  
ATOM   3337  OE1 GLU A 450      69.370  71.804 127.395  1.00  0.27           O  
ATOM   3338  OE2 GLU A 450      70.318  72.729 129.184  1.00  0.27           O  
ATOM   3339  N   PRO A 451      66.901  66.755 127.986  1.00  0.26           N  
ATOM   3340  CA  PRO A 451      66.020  65.902 127.190  1.00  0.26           C  
ATOM   3341  C   PRO A 451      64.962  65.152 127.962  1.00  0.26           C  
ATOM   3342  O   PRO A 451      64.253  64.358 127.345  1.00  0.26           O  
ATOM   3343  CB  PRO A 451      66.965  64.867 126.560  1.00  0.26           C  
ATOM   3344  CG  PRO A 451      68.329  65.546 126.458  1.00  0.26           C  
ATOM   3345  CD  PRO A 451      68.242  66.737 127.411  1.00  0.26           C  
ATOM   3346  N   ARG A 452      64.891  65.285 129.291  1.00  0.26           N  
ATOM   3347  CA  ARG A 452      63.884  64.638 130.092  1.00  0.26           C  
ATOM   3348  C   ARG A 452      62.904  65.692 130.573  1.00  0.26           C  
ATOM   3349  O   ARG A 452      63.248  66.466 131.468  1.00  0.26           O  
ATOM   3350  CB  ARG A 452      64.515  63.987 131.329  1.00  0.26           C  
ATOM   3351  CG  ARG A 452      65.294  62.686 131.076  1.00  0.26           C  
ATOM   3352  CD  ARG A 452      65.887  62.166 132.383  1.00  0.26           C  
ATOM   3353  NE  ARG A 452      66.634  60.901 132.116  1.00  0.26           N  
ATOM   3354  CZ  ARG A 452      67.107  60.110 133.088  1.00  0.26           C  
ATOM   3355  NH1 ARG A 452      67.793  59.026 132.752  1.00  0.26           N  
ATOM   3356  NH2 ARG A 452      66.894  60.371 134.375  1.00  0.26           N  
ATOM   3357  N   PRO A 453      61.687  65.750 130.029  1.00  0.29           N  
ATOM   3358  CA  PRO A 453      60.832  66.882 130.337  1.00  0.29           C  
ATOM   3359  C   PRO A 453      59.586  66.373 131.084  1.00  0.29           C  
ATOM   3360  O   PRO A 453      59.838  65.936 132.206  1.00  0.29           O  
ATOM   3361  CB  PRO A 453      60.613  67.408 128.927  1.00  0.29           C  
ATOM   3362  CG  PRO A 453      60.342  66.157 128.094  1.00  0.29           C  
ATOM   3363  CD  PRO A 453      61.399  65.229 128.674  1.00  0.29           C  
ATOM   3364  N   PRO A 454      58.280  66.332 130.693  1.00  0.23           N  
ATOM   3365  CA  PRO A 454      57.283  65.727 131.572  1.00  0.23           C  
ATOM   3366  C   PRO A 454      57.386  64.224 131.714  1.00  0.23           C  
ATOM   3367  O   PRO A 454      56.660  63.646 132.519  1.00  0.23           O  
ATOM   3368  CB  PRO A 454      55.941  65.998 130.893  1.00  0.23           C  
ATOM   3369  CG  PRO A 454      56.145  67.255 130.056  1.00  0.23           C  
ATOM   3370  CD  PRO A 454      57.633  67.252 129.738  1.00  0.23           C  
ATOM   3371  N   THR A 455      58.201  63.569 130.878  1.00  0.60           N  
ATOM   3372  CA  THR A 455      58.369  62.134 130.856  1.00  0.60           C  
ATOM   3373  C   THR A 455      59.843  61.866 131.049  1.00  0.60           C  
ATOM   3374  O   THR A 455      60.703  62.545 130.496  1.00  0.60           O  
ATOM   3375  CB  THR A 455      57.890  61.452 129.579  1.00  0.60           C  
ATOM   3376  OG1 THR A 455      58.423  62.064 128.409  1.00  0.60           O  
ATOM   3377  CG2 THR A 455      56.361  61.566 129.500  1.00  0.60           C  
ATOM   3378  N   THR A 456      60.204  60.862 131.868  1.00  0.56           N  
ATOM   3379  CA  THR A 456      61.611  60.534 132.077  1.00  0.56           C  
ATOM   3380  C   THR A 456      61.948  59.392 131.150  1.00  0.56           C  
ATOM   3381  O   THR A 456      61.693  58.221 131.425  1.00  0.56           O  
ATOM   3382  CB  THR A 456      61.970  60.169 133.518  1.00  0.56           C  
ATOM   3383  OG1 THR A 456      61.971  61.330 134.342  1.00  0.56           O  
ATOM   3384  CG2 THR A 456      63.378  59.565 133.638  1.00  0.56           C  
ATOM   3385  N   THR A 457      62.538  59.713 129.993  1.00  0.57           N  
ATOM   3386  CA  THR A 457      62.970  58.725 129.017  1.00  0.57           C  
ATOM   3387  C   THR A 457      64.235  58.016 129.469  1.00  0.57           C  
ATOM   3388  O   THR A 457      65.274  58.628 129.714  1.00  0.57           O  
ATOM   3389  CB  THR A 457      63.160  59.334 127.639  1.00  0.57           C  
ATOM   3390  OG1 THR A 457      61.975  60.004 127.243  1.00  0.57           O  
ATOM   3391  CG2 THR A 457      63.396  58.257 126.593  1.00  0.57           C  
ATOM   3392  N   THR A 458      64.193  56.673 129.571  1.00  0.55           N  
ATOM   3393  CA  THR A 458      65.305  55.854 130.056  1.00  0.55           C  
ATOM   3394  C   THR A 458      66.252  55.478 128.930  1.00  0.55           C  
ATOM   3395  O   THR A 458      67.181  54.700 129.101  1.00  0.55           O  
ATOM   3396  CB  THR A 458      64.855  54.577 130.758  1.00  0.55           C  
ATOM   3397  OG1 THR A 458      63.949  53.832 129.952  1.00  0.55           O  
ATOM   3398  CG2 THR A 458      64.126  54.931 132.067  1.00  0.55           C  
ATOM   3399  N   THR A 459      66.075  56.100 127.751  1.00  0.59           N  
ATOM   3400  CA  THR A 459      66.945  55.983 126.594  1.00  0.59           C  
ATOM   3401  C   THR A 459      67.912  57.164 126.523  1.00  0.59           C  
ATOM   3402  O   THR A 459      68.736  57.267 125.618  1.00  0.59           O  
ATOM   3403  CB  THR A 459      66.162  55.886 125.286  1.00  0.59           C  
ATOM   3404  OG1 THR A 459      65.506  57.082 124.909  1.00  0.59           O  
ATOM   3405  CG2 THR A 459      65.015  54.880 125.391  1.00  0.59           C  
ATOM   3406  N   THR A 460      67.866  58.053 127.539  1.00  0.63           N  
ATOM   3407  CA  THR A 460      68.756  59.196 127.695  1.00  0.63           C  
ATOM   3408  C   THR A 460      69.041  59.380 129.173  1.00  0.63           C  
ATOM   3409  O   THR A 460      68.194  59.160 130.044  1.00  0.63           O  
ATOM   3410  CB  THR A 460      68.219  60.487 127.079  1.00  0.63           C  
ATOM   3411  OG1 THR A 460      69.118  61.580 127.236  1.00  0.63           O  
ATOM   3412  CG2 THR A 460      66.870  60.900 127.684  1.00  0.63           C  
ATOM   3413  N   THR A 461      70.282  59.754 129.513  1.00  0.64           N  
ATOM   3414  CA  THR A 461      70.750  59.932 130.877  1.00  0.64           C  
ATOM   3415  C   THR A 461      71.632  61.191 130.891  1.00  0.64           C  
ATOM   3416  O   THR A 461      71.809  61.836 129.868  1.00  0.64           O  
ATOM   3417  CB  THR A 461      71.457  58.712 131.495  1.00  0.64           C  
ATOM   3418  OG1 THR A 461      72.784  58.545 131.029  1.00  0.64           O  
ATOM   3419  CG2 THR A 461      70.735  57.374 131.300  1.00  0.64           C  
ATOM   3420  N   THR A 462      72.204  61.613 132.047  1.00  0.64           N  
ATOM   3421  CA  THR A 462      73.181  62.719 132.150  1.00  0.64           C  
ATOM   3422  C   THR A 462      74.504  62.371 131.505  1.00  0.64           C  
ATOM   3423  O   THR A 462      75.375  63.214 131.296  1.00  0.64           O  
ATOM   3424  CB  THR A 462      73.564  63.001 133.603  1.00  0.64           C  
ATOM   3425  OG1 THR A 462      72.420  62.944 134.414  1.00  0.64           O  
ATOM   3426  CG2 THR A 462      74.212  64.369 133.854  1.00  0.64           C  
ATOM   3427  N   GLU A 463      74.732  61.079 131.222  1.00  0.61           N  
ATOM   3428  CA  GLU A 463      75.947  60.601 130.616  1.00  0.61           C  
ATOM   3429  C   GLU A 463      76.141  61.220 129.241  1.00  0.61           C  
ATOM   3430  O   GLU A 463      75.151  61.415 128.538  1.00  0.61           O  
ATOM   3431  CB  GLU A 463      75.878  59.070 130.551  1.00  0.61           C  
ATOM   3432  CG  GLU A 463      77.154  58.302 130.148  1.00  0.61           C  
ATOM   3433  CD  GLU A 463      76.865  56.808 130.020  1.00  0.61           C  
ATOM   3434  OE1 GLU A 463      77.820  56.078 129.660  1.00  0.61           O  
ATOM   3435  OE2 GLU A 463      75.700  56.395 130.251  1.00  0.61           O  
ATOM   3436  N   PRO A 464      77.341  61.572 128.779  1.00  0.61           N  
ATOM   3437  CA  PRO A 464      77.513  62.236 127.492  1.00  0.61           C  
ATOM   3438  C   PRO A 464      77.287  61.249 126.364  1.00  0.61           C  
ATOM   3439  O   PRO A 464      77.324  61.630 125.198  1.00  0.61           O  
ATOM   3440  CB  PRO A 464      78.950  62.766 127.541  1.00  0.61           C  
ATOM   3441  CG  PRO A 464      79.674  61.810 128.490  1.00  0.61           C  
ATOM   3442  CD  PRO A 464      78.596  61.486 129.523  1.00  0.61           C  
ATOM   3443  N   GLN A 465      77.066  59.968 126.704  1.00  0.18           N  
ATOM   3444  CA  GLN A 465      76.617  58.929 125.821  1.00  0.18           C  
ATOM   3445  C   GLN A 465      75.238  59.230 125.222  1.00  0.18           C  
ATOM   3446  O   GLN A 465      74.249  59.256 125.955  1.00  0.18           O  
ATOM   3447  CB  GLN A 465      76.563  57.602 126.603  1.00  0.18           C  
ATOM   3448  CG  GLN A 465      76.563  56.329 125.733  1.00  0.18           C  
ATOM   3449  CD  GLN A 465      77.877  56.176 124.973  1.00  0.18           C  
ATOM   3450  OE1 GLN A 465      78.976  56.289 125.511  1.00  0.18           O  
ATOM   3451  NE2 GLN A 465      77.791  55.942 123.641  1.00  0.18           N  
ATOM   3452  N   PRO A 466      75.079  59.437 123.910  1.00  0.62           N  
ATOM   3453  CA  PRO A 466      73.804  59.846 123.322  1.00  0.62           C  
ATOM   3454  C   PRO A 466      72.859  58.660 123.224  1.00  0.62           C  
ATOM   3455  O   PRO A 466      71.710  58.814 122.823  1.00  0.62           O  
ATOM   3456  CB  PRO A 466      74.198  60.392 121.939  1.00  0.62           C  
ATOM   3457  CG  PRO A 466      75.509  59.685 121.584  1.00  0.62           C  
ATOM   3458  CD  PRO A 466      76.176  59.496 122.942  1.00  0.62           C  
ATOM   3459  N   THR A 467      73.360  57.469 123.575  1.00  0.61           N  
ATOM   3460  CA  THR A 467      72.657  56.204 123.553  1.00  0.61           C  
ATOM   3461  C   THR A 467      72.741  55.666 124.958  1.00  0.61           C  
ATOM   3462  O   THR A 467      73.740  55.054 125.328  1.00  0.61           O  
ATOM   3463  CB  THR A 467      73.366  55.193 122.654  1.00  0.61           C  
ATOM   3464  OG1 THR A 467      73.442  55.671 121.319  1.00  0.61           O  
ATOM   3465  CG2 THR A 467      72.633  53.848 122.607  1.00  0.61           C  
ATOM   3466  N   ALA A 468      71.710  55.872 125.797  1.00  0.64           N  
ATOM   3467  CA  ALA A 468      71.745  55.394 127.169  1.00  0.64           C  
ATOM   3468  C   ALA A 468      71.864  53.869 127.325  1.00  0.64           C  
ATOM   3469  O   ALA A 468      71.231  53.125 126.569  1.00  0.64           O  
ATOM   3470  CB  ALA A 468      70.514  55.856 127.959  1.00  0.64           C  
ATOM   3471  N   PRO A 469      72.640  53.359 128.289  1.00  0.19           N  
ATOM   3472  CA  PRO A 469      72.668  51.935 128.584  1.00  0.19           C  
ATOM   3473  C   PRO A 469      71.353  51.413 129.160  1.00  0.19           C  
ATOM   3474  O   PRO A 469      70.686  52.176 129.865  1.00  0.19           O  
ATOM   3475  CB  PRO A 469      73.820  51.768 129.588  1.00  0.19           C  
ATOM   3476  CG  PRO A 469      74.753  52.947 129.310  1.00  0.19           C  
ATOM   3477  CD  PRO A 469      73.794  54.055 128.877  1.00  0.19           C  
ATOM   3478  N   PRO A 470      70.933  50.175 128.890  1.00  0.20           N  
ATOM   3479  CA  PRO A 470      69.726  49.618 129.466  1.00  0.20           C  
ATOM   3480  C   PRO A 470      69.974  49.049 130.852  1.00  0.20           C  
ATOM   3481  O   PRO A 470      71.102  48.977 131.339  1.00  0.20           O  
ATOM   3482  CB  PRO A 470      69.399  48.471 128.496  1.00  0.20           C  
ATOM   3483  CG  PRO A 470      70.761  47.946 128.028  1.00  0.20           C  
ATOM   3484  CD  PRO A 470      71.674  49.177 128.110  1.00  0.20           C  
ATOM   3485  N   THR A 471      68.900  48.582 131.503  1.00  0.17           N  
ATOM   3486  CA  THR A 471      68.963  47.822 132.732  1.00  0.17           C  
ATOM   3487  C   THR A 471      69.513  46.415 132.496  1.00  0.17           C  
ATOM   3488  O   THR A 471      68.808  45.476 132.142  1.00  0.17           O  
ATOM   3489  CB  THR A 471      67.606  47.769 133.424  1.00  0.17           C  
ATOM   3490  OG1 THR A 471      66.569  47.415 132.512  1.00  0.17           O  
ATOM   3491  CG2 THR A 471      67.260  49.175 133.946  1.00  0.17           C  
ATOM   3492  N   VAL A 472      70.827  46.211 132.750  1.00  0.30           N  
ATOM   3493  CA  VAL A 472      71.502  44.918 132.600  1.00  0.30           C  
ATOM   3494  C   VAL A 472      71.334  44.100 133.878  1.00  0.30           C  
ATOM   3495  O   VAL A 472      71.914  43.036 134.077  1.00  0.30           O  
ATOM   3496  CB  VAL A 472      72.997  45.064 132.308  1.00  0.30           C  
ATOM   3497  CG1 VAL A 472      73.201  45.851 131.000  1.00  0.30           C  
ATOM   3498  CG2 VAL A 472      73.761  45.731 133.470  1.00  0.30           C  
ATOM   3499  N   CYS A 473      70.495  44.619 134.783  1.00  0.33           N  
ATOM   3500  CA  CYS A 473      70.191  44.105 136.089  1.00  0.33           C  
ATOM   3501  C   CYS A 473      68.703  44.335 136.328  1.00  0.33           C  
ATOM   3502  O   CYS A 473      68.040  45.052 135.581  1.00  0.33           O  
ATOM   3503  CB  CYS A 473      71.027  44.803 137.192  1.00  0.33           C  
ATOM   3504  SG  CYS A 473      70.814  46.623 137.215  1.00  0.33           S  
ATOM   3505  N   VAL A 474      68.142  43.725 137.382  1.00  0.35           N  
ATOM   3506  CA  VAL A 474      66.761  43.908 137.798  1.00  0.35           C  
ATOM   3507  C   VAL A 474      66.690  44.848 139.004  1.00  0.35           C  
ATOM   3508  O   VAL A 474      67.704  45.259 139.564  1.00  0.35           O  
ATOM   3509  CB  VAL A 474      66.075  42.582 138.098  1.00  0.35           C  
ATOM   3510  CG1 VAL A 474      66.090  41.702 136.832  1.00  0.35           C  
ATOM   3511  CG2 VAL A 474      66.754  41.868 139.279  1.00  0.35           C  
ATOM   3512  N   THR A 475      65.470  45.236 139.432  1.00  0.38           N  
ATOM   3513  CA  THR A 475      65.234  46.019 140.641  1.00  0.38           C  
ATOM   3514  C   THR A 475      65.427  45.208 141.924  1.00  0.38           C  
ATOM   3515  O   THR A 475      65.452  43.978 141.923  1.00  0.38           O  
ATOM   3516  CB  THR A 475      63.835  46.633 140.684  1.00  0.38           C  
ATOM   3517  OG1 THR A 475      62.824  45.634 140.627  1.00  0.38           O  
ATOM   3518  CG2 THR A 475      63.621  47.544 139.468  1.00  0.38           C  
ATOM   3519  N   GLY A 476      65.562  45.877 143.086  1.00  0.34           N  
ATOM   3520  CA  GLY A 476      65.544  45.183 144.364  1.00  0.34           C  
ATOM   3521  C   GLY A 476      65.982  46.114 145.448  1.00  0.34           C  
ATOM   3522  O   GLY A 476      65.754  47.320 145.340  1.00  0.34           O  
ATOM   3523  N   PRO A 477      66.681  45.604 146.450  1.00  0.10           N  
ATOM   3524  CA  PRO A 477      67.474  46.442 147.322  1.00  0.10           C  
ATOM   3525  C   PRO A 477      68.972  46.371 146.998  1.00  0.10           C  
ATOM   3526  O   PRO A 477      69.696  46.648 147.957  1.00  0.10           O  
ATOM   3527  CB  PRO A 477      67.176  45.816 148.695  1.00  0.10           C  
ATOM   3528  CG  PRO A 477      66.994  44.315 148.427  1.00  0.10           C  
ATOM   3529  CD  PRO A 477      66.489  44.252 146.983  1.00  0.10           C  
ATOM   3530  N   PRO A 478      69.559  46.077 145.805  1.00  0.20           N  
ATOM   3531  CA  PRO A 478      70.982  46.271 145.575  1.00  0.20           C  
ATOM   3532  C   PRO A 478      71.659  47.538 146.078  1.00  0.20           C  
ATOM   3533  O   PRO A 478      71.119  48.634 145.948  1.00  0.20           O  
ATOM   3534  CB  PRO A 478      71.147  46.234 144.060  1.00  0.20           C  
ATOM   3535  CG  PRO A 478      70.028  45.339 143.563  1.00  0.20           C  
ATOM   3536  CD  PRO A 478      68.921  45.601 144.562  1.00  0.20           C  
ATOM   3537  N   THR A 479      72.899  47.395 146.562  1.00  0.14           N  
ATOM   3538  CA  THR A 479      73.739  48.494 147.017  1.00  0.14           C  
ATOM   3539  C   THR A 479      74.529  49.047 145.848  1.00  0.14           C  
ATOM   3540  O   THR A 479      75.415  48.386 145.310  1.00  0.14           O  
ATOM   3541  CB  THR A 479      74.729  48.013 148.073  1.00  0.14           C  
ATOM   3542  OG1 THR A 479      74.020  47.485 149.185  1.00  0.14           O  
ATOM   3543  CG2 THR A 479      75.640  49.126 148.609  1.00  0.14           C  
ATOM   3544  N   ALA A 480      74.228  50.286 145.420  1.00  0.23           N  
ATOM   3545  CA  ALA A 480      74.837  50.896 144.258  1.00  0.23           C  
ATOM   3546  C   ALA A 480      75.088  52.369 144.520  1.00  0.23           C  
ATOM   3547  O   ALA A 480      74.530  52.972 145.433  1.00  0.23           O  
ATOM   3548  CB  ALA A 480      73.940  50.702 143.017  1.00  0.23           C  
ATOM   3549  N   ARG A 481      75.986  52.996 143.737  1.00  0.20           N  
ATOM   3550  CA  ARG A 481      76.253  54.415 143.860  1.00  0.20           C  
ATOM   3551  C   ARG A 481      75.047  55.293 143.507  1.00  0.20           C  
ATOM   3552  O   ARG A 481      74.268  54.931 142.625  1.00  0.20           O  
ATOM   3553  CB  ARG A 481      77.451  54.820 142.978  1.00  0.20           C  
ATOM   3554  CG  ARG A 481      78.790  54.187 143.396  1.00  0.20           C  
ATOM   3555  CD  ARG A 481      79.983  54.803 142.665  1.00  0.20           C  
ATOM   3556  NE  ARG A 481      79.844  54.476 141.216  1.00  0.20           N  
ATOM   3557  CZ  ARG A 481      80.570  55.035 140.245  1.00  0.20           C  
ATOM   3558  NH1 ARG A 481      80.336  54.655 138.995  1.00  0.20           N  
ATOM   3559  NH2 ARG A 481      81.504  55.947 140.506  1.00  0.20           N  
ATOM   3560  N   PRO A 482      74.837  56.474 144.104  1.00  0.28           N  
ATOM   3561  CA  PRO A 482      73.734  57.351 143.723  1.00  0.28           C  
ATOM   3562  C   PRO A 482      74.035  58.029 142.390  1.00  0.28           C  
ATOM   3563  O   PRO A 482      73.178  58.695 141.819  1.00  0.28           O  
ATOM   3564  CB  PRO A 482      73.671  58.344 144.892  1.00  0.28           C  
ATOM   3565  CG  PRO A 482      75.117  58.479 145.376  1.00  0.28           C  
ATOM   3566  CD  PRO A 482      75.705  57.087 145.118  1.00  0.28           C  
ATOM   3567  N   SER A 483      75.266  57.866 141.882  1.00  0.31           N  
ATOM   3568  CA  SER A 483      75.748  58.340 140.602  1.00  0.31           C  
ATOM   3569  C   SER A 483      75.892  57.209 139.600  1.00  0.31           C  
ATOM   3570  O   SER A 483      76.538  57.362 138.570  1.00  0.31           O  
ATOM   3571  CB  SER A 483      77.107  59.055 140.771  1.00  0.31           C  
ATOM   3572  OG  SER A 483      78.041  58.254 141.503  1.00  0.31           O  
ATOM   3573  N   GLU A 484      75.243  56.058 139.862  1.00  0.22           N  
ATOM   3574  CA  GLU A 484      75.278  54.883 139.001  1.00  0.22           C  
ATOM   3575  C   GLU A 484      74.131  54.878 137.985  1.00  0.22           C  
ATOM   3576  O   GLU A 484      73.947  53.953 137.201  1.00  0.22           O  
ATOM   3577  CB  GLU A 484      75.149  53.637 139.906  1.00  0.22           C  
ATOM   3578  CG  GLU A 484      75.730  52.328 139.324  1.00  0.22           C  
ATOM   3579  CD  GLU A 484      77.257  52.309 139.198  1.00  0.22           C  
ATOM   3580  OE1 GLU A 484      77.762  51.406 138.492  1.00  0.22           O  
ATOM   3581  OE2 GLU A 484      77.967  53.158 139.815  1.00  0.22           O  
ATOM   3582  N   GLY A 485      73.296  55.941 137.970  1.00  0.22           N  
ATOM   3583  CA  GLY A 485      72.232  56.085 136.978  1.00  0.22           C  
ATOM   3584  C   GLY A 485      72.697  56.626 135.636  1.00  0.22           C  
ATOM   3585  O   GLY A 485      72.252  56.149 134.594  1.00  0.22           O  
ATOM   3586  N   PRO A 486      73.533  57.669 135.636  1.00  0.58           N  
ATOM   3587  CA  PRO A 486      74.176  58.111 134.404  1.00  0.58           C  
ATOM   3588  C   PRO A 486      75.700  58.127 134.543  1.00  0.58           C  
ATOM   3589  O   PRO A 486      76.310  57.070 134.578  1.00  0.58           O  
ATOM   3590  CB  PRO A 486      73.630  59.532 134.238  1.00  0.58           C  
ATOM   3591  CG  PRO A 486      73.454  60.073 135.648  1.00  0.58           C  
ATOM   3592  CD  PRO A 486      73.175  58.822 136.480  1.00  0.58           C  
ATOM   3593  N   THR A 487      76.346  59.315 134.599  1.00  0.25           N  
ATOM   3594  CA  THR A 487      77.802  59.464 134.706  1.00  0.25           C  
ATOM   3595  C   THR A 487      78.162  60.073 136.048  1.00  0.25           C  
ATOM   3596  O   THR A 487      79.163  59.751 136.685  1.00  0.25           O  
ATOM   3597  CB  THR A 487      78.356  60.328 133.564  1.00  0.25           C  
ATOM   3598  OG1 THR A 487      79.769  60.480 133.604  1.00  0.25           O  
ATOM   3599  CG2 THR A 487      77.734  61.733 133.524  1.00  0.25           C  
ATOM   3600  N   THR A 488      77.294  60.967 136.546  1.00  0.40           N  
ATOM   3601  CA  THR A 488      77.467  61.699 137.781  1.00  0.40           C  
ATOM   3602  C   THR A 488      76.124  61.690 138.465  1.00  0.40           C  
ATOM   3603  O   THR A 488      75.110  61.366 137.866  1.00  0.40           O  
ATOM   3604  CB  THR A 488      77.926  63.138 137.598  1.00  0.40           C  
ATOM   3605  OG1 THR A 488      77.089  63.845 136.685  1.00  0.40           O  
ATOM   3606  CG2 THR A 488      79.353  63.127 137.030  1.00  0.40           C  
ATOM   3607  N   GLY A 489      76.043  62.000 139.762  1.00  0.29           N  
ATOM   3608  CA  GLY A 489      74.767  61.942 140.459  1.00  0.29           C  
ATOM   3609  C   GLY A 489      74.707  63.109 141.384  1.00  0.29           C  
ATOM   3610  O   GLY A 489      75.383  64.100 141.110  1.00  0.29           O  
ATOM   3611  N   PRO A 490      73.945  63.070 142.467  1.00  0.31           N  
ATOM   3612  CA  PRO A 490      73.896  64.170 143.414  1.00  0.31           C  
ATOM   3613  C   PRO A 490      75.232  64.493 144.075  1.00  0.31           C  
ATOM   3614  O   PRO A 490      76.113  63.642 144.196  1.00  0.31           O  
ATOM   3615  CB  PRO A 490      72.824  63.739 144.425  1.00  0.31           C  
ATOM   3616  CG  PRO A 490      72.844  62.209 144.397  1.00  0.31           C  
ATOM   3617  CD  PRO A 490      73.251  61.877 142.961  1.00  0.31           C  
ATOM   3618  N   THR A 491      75.389  65.763 144.489  1.00  0.27           N  
ATOM   3619  CA  THR A 491      76.532  66.274 145.237  1.00  0.27           C  
ATOM   3620  C   THR A 491      76.635  65.647 146.611  1.00  0.27           C  
ATOM   3621  O   THR A 491      75.812  65.890 147.494  1.00  0.27           O  
ATOM   3622  CB  THR A 491      76.483  67.788 145.419  1.00  0.27           C  
ATOM   3623  OG1 THR A 491      76.400  68.427 144.152  1.00  0.27           O  
ATOM   3624  CG2 THR A 491      77.743  68.323 146.120  1.00  0.27           C  
ATOM   3625  N   GLY A 492      77.683  64.829 146.832  1.00  0.65           N  
ATOM   3626  CA  GLY A 492      77.813  64.000 148.026  1.00  0.65           C  
ATOM   3627  C   GLY A 492      76.777  62.895 148.150  1.00  0.65           C  
ATOM   3628  O   GLY A 492      75.924  62.698 147.285  1.00  0.65           O  
ATOM   3629  N   PRO A 493      76.837  62.105 149.216  1.00  0.61           N  
ATOM   3630  CA  PRO A 493      75.784  61.164 149.568  1.00  0.61           C  
ATOM   3631  C   PRO A 493      74.457  61.842 149.920  1.00  0.61           C  
ATOM   3632  O   PRO A 493      74.479  63.027 150.242  1.00  0.61           O  
ATOM   3633  CB  PRO A 493      76.356  60.401 150.783  1.00  0.61           C  
ATOM   3634  CG  PRO A 493      77.876  60.581 150.704  1.00  0.61           C  
ATOM   3635  CD  PRO A 493      78.024  61.955 150.052  1.00  0.61           C  
ATOM   3636  N   PRO A 494      73.322  61.153 149.961  1.00  0.55           N  
ATOM   3637  CA  PRO A 494      72.050  61.692 150.442  1.00  0.55           C  
ATOM   3638  C   PRO A 494      72.093  62.371 151.813  1.00  0.55           C  
ATOM   3639  O   PRO A 494      71.319  63.293 152.051  1.00  0.55           O  
ATOM   3640  CB  PRO A 494      71.109  60.477 150.459  1.00  0.55           C  
ATOM   3641  CG  PRO A 494      71.695  59.478 149.454  1.00  0.55           C  
ATOM   3642  CD  PRO A 494      73.187  59.805 149.413  1.00  0.55           C  
ATOM   3643  N   ALA A 495      72.954  61.893 152.738  1.00  0.59           N  
ATOM   3644  CA  ALA A 495      73.031  62.375 154.105  1.00  0.59           C  
ATOM   3645  C   ALA A 495      74.229  63.292 154.366  1.00  0.59           C  
ATOM   3646  O   ALA A 495      74.153  64.205 155.180  1.00  0.59           O  
ATOM   3647  CB  ALA A 495      73.175  61.135 155.010  1.00  0.59           C  
ATOM   3648  N   ALA A 496      75.353  63.075 153.647  1.00  0.59           N  
ATOM   3649  CA  ALA A 496      76.619  63.783 153.836  1.00  0.59           C  
ATOM   3650  C   ALA A 496      76.810  64.827 152.774  1.00  0.59           C  
ATOM   3651  O   ALA A 496      77.704  65.668 152.841  1.00  0.59           O  
ATOM   3652  CB  ALA A 496      77.799  62.794 153.779  1.00  0.59           C  
ATOM   3653  N   GLY A 497      75.907  64.854 151.783  1.00  0.26           N  
ATOM   3654  CA  GLY A 497      75.654  66.067 151.042  1.00  0.26           C  
ATOM   3655  C   GLY A 497      75.267  67.208 151.970  1.00  0.26           C  
ATOM   3656  O   GLY A 497      76.045  68.150 152.060  1.00  0.26           O  
ATOM   3657  N   PRO A 498      74.154  67.166 152.710  1.00  0.25           N  
ATOM   3658  CA  PRO A 498      73.800  68.114 153.774  1.00  0.25           C  
ATOM   3659  C   PRO A 498      74.871  68.732 154.647  1.00  0.25           C  
ATOM   3660  O   PRO A 498      75.838  68.062 154.993  1.00  0.25           O  
ATOM   3661  CB  PRO A 498      72.720  67.385 154.560  1.00  0.25           C  
ATOM   3662  CG  PRO A 498      72.001  66.518 153.521  1.00  0.25           C  
ATOM   3663  CD  PRO A 498      73.089  66.178 152.500  1.00  0.25           C  
ATOM   3664  N   THR A 499      74.663  70.035 155.012  1.00  0.24           N  
ATOM   3665  CA  THR A 499      75.391  70.835 156.008  1.00  0.24           C  
ATOM   3666  C   THR A 499      75.876  70.021 157.177  1.00  0.24           C  
ATOM   3667  O   THR A 499      75.145  69.178 157.692  1.00  0.24           O  
ATOM   3668  CB  THR A 499      74.675  72.103 156.542  1.00  0.24           C  
ATOM   3669  OG1 THR A 499      73.452  71.850 157.240  1.00  0.24           O  
ATOM   3670  CG2 THR A 499      74.367  73.091 155.402  1.00  0.24           C  
ATOM   3671  N   GLY A 500      77.119  70.224 157.630  1.00  0.23           N  
ATOM   3672  CA  GLY A 500      77.627  69.390 158.700  1.00  0.23           C  
ATOM   3673  C   GLY A 500      77.283  69.758 160.129  1.00  0.23           C  
ATOM   3674  O   GLY A 500      76.218  70.305 160.431  1.00  0.23           O  
ATOM   3675  N   PRO A 501      78.197  69.422 161.062  1.00  0.25           N  
ATOM   3676  CA  PRO A 501      78.058  69.742 162.470  1.00  0.25           C  
ATOM   3677  C   PRO A 501      78.492  71.205 162.667  1.00  0.25           C  
ATOM   3678  O   PRO A 501      78.581  71.863 161.631  1.00  0.25           O  
ATOM   3679  CB  PRO A 501      78.993  68.667 163.043  1.00  0.25           C  
ATOM   3680  CG  PRO A 501      80.205  68.623 162.121  1.00  0.25           C  
ATOM   3681  CD  PRO A 501      79.561  68.941 160.778  1.00  0.25           C  
ATOM   3682  N   PRO A 502      78.806  71.797 163.840  1.00  0.25           N  
ATOM   3683  CA  PRO A 502      79.180  73.210 163.965  1.00  0.25           C  
ATOM   3684  C   PRO A 502      80.269  73.720 163.020  1.00  0.25           C  
ATOM   3685  O   PRO A 502      80.399  74.930 162.863  1.00  0.25           O  
ATOM   3686  CB  PRO A 502      79.623  73.355 165.430  1.00  0.25           C  
ATOM   3687  CG  PRO A 502      78.815  72.308 166.195  1.00  0.25           C  
ATOM   3688  CD  PRO A 502      78.552  71.209 165.160  1.00  0.25           C  
ATOM   3689  N   THR A 503      81.096  72.826 162.442  1.00  0.24           N  
ATOM   3690  CA  THR A 503      82.109  73.156 161.450  1.00  0.24           C  
ATOM   3691  C   THR A 503      81.881  72.471 160.086  1.00  0.24           C  
ATOM   3692  O   THR A 503      81.218  73.010 159.205  1.00  0.24           O  
ATOM   3693  CB  THR A 503      83.507  72.838 161.973  1.00  0.24           C  
ATOM   3694  OG1 THR A 503      83.613  71.484 162.413  1.00  0.24           O  
ATOM   3695  CG2 THR A 503      83.840  73.730 163.182  1.00  0.24           C  
ATOM   3696  N   ALA A 504      82.476  71.271 159.866  1.00  0.51           N  
ATOM   3697  CA  ALA A 504      82.526  70.490 158.631  1.00  0.51           C  
ATOM   3698  C   ALA A 504      83.463  71.005 157.538  1.00  0.51           C  
ATOM   3699  O   ALA A 504      83.644  70.347 156.520  1.00  0.51           O  
ATOM   3700  CB  ALA A 504      81.132  70.142 158.051  1.00  0.51           C  
ATOM   3701  N   GLY A 505      84.122  72.174 157.720  1.00  0.50           N  
ATOM   3702  CA  GLY A 505      84.741  72.881 156.610  1.00  0.50           C  
ATOM   3703  C   GLY A 505      83.769  73.916 156.122  1.00  0.50           C  
ATOM   3704  O   GLY A 505      82.850  74.297 156.841  1.00  0.50           O  
ATOM   3705  N   PRO A 506      83.925  74.377 154.898  1.00  0.44           N  
ATOM   3706  CA  PRO A 506      83.027  75.346 154.286  1.00  0.44           C  
ATOM   3707  C   PRO A 506      81.575  74.888 154.168  1.00  0.44           C  
ATOM   3708  O   PRO A 506      80.699  75.733 154.021  1.00  0.44           O  
ATOM   3709  CB  PRO A 506      83.643  75.594 152.900  1.00  0.44           C  
ATOM   3710  CG  PRO A 506      85.133  75.268 153.051  1.00  0.44           C  
ATOM   3711  CD  PRO A 506      85.179  74.226 154.161  1.00  0.44           C  
ATOM   3712  N   SER A 507      81.305  73.556 154.143  1.00  0.47           N  
ATOM   3713  CA  SER A 507      79.970  72.977 153.955  1.00  0.47           C  
ATOM   3714  C   SER A 507      79.278  73.451 152.668  1.00  0.47           C  
ATOM   3715  O   SER A 507      78.118  73.841 152.668  1.00  0.47           O  
ATOM   3716  CB  SER A 507      78.999  73.184 155.159  1.00  0.47           C  
ATOM   3717  OG  SER A 507      79.364  72.431 156.321  1.00  0.47           O  
ATOM   3718  N   ALA A 508      79.970  73.394 151.506  1.00  0.52           N  
ATOM   3719  CA  ALA A 508      79.537  74.027 150.263  1.00  0.52           C  
ATOM   3720  C   ALA A 508      78.633  73.141 149.400  1.00  0.52           C  
ATOM   3721  O   ALA A 508      78.372  73.410 148.235  1.00  0.52           O  
ATOM   3722  CB  ALA A 508      80.804  74.419 149.473  1.00  0.52           C  
ATOM   3723  N   ALA A 509      78.114  72.047 149.973  1.00  0.55           N  
ATOM   3724  CA  ALA A 509      77.407  71.002 149.265  1.00  0.55           C  
ATOM   3725  C   ALA A 509      75.941  71.324 148.901  1.00  0.55           C  
ATOM   3726  O   ALA A 509      75.739  71.741 147.764  1.00  0.55           O  
ATOM   3727  CB  ALA A 509      77.733  69.702 150.010  1.00  0.55           C  
ATOM   3728  N   PRO A 510      74.860  71.211 149.681  1.00  0.52           N  
ATOM   3729  CA  PRO A 510      73.537  71.583 149.206  1.00  0.52           C  
ATOM   3730  C   PRO A 510      73.250  72.949 149.735  1.00  0.52           C  
ATOM   3731  O   PRO A 510      72.141  73.434 149.612  1.00  0.52           O  
ATOM   3732  CB  PRO A 510      72.594  70.565 149.826  1.00  0.52           C  
ATOM   3733  CG  PRO A 510      73.271  70.247 151.135  1.00  0.52           C  
ATOM   3734  CD  PRO A 510      74.743  70.273 150.767  1.00  0.52           C  
ATOM   3735  N   THR A 511      74.268  73.579 150.316  1.00  0.50           N  
ATOM   3736  CA  THR A 511      74.353  75.018 150.498  1.00  0.50           C  
ATOM   3737  C   THR A 511      74.442  75.718 149.155  1.00  0.50           C  
ATOM   3738  O   THR A 511      73.913  76.823 148.965  1.00  0.50           O  
ATOM   3739  CB  THR A 511      75.607  75.276 151.288  1.00  0.50           C  
ATOM   3740  OG1 THR A 511      75.539  74.571 152.525  1.00  0.50           O  
ATOM   3741  CG2 THR A 511      75.805  76.759 151.589  1.00  0.50           C  
ATOM   3742  N   GLU A 512      75.115  75.101 148.176  1.00  0.22           N  
ATOM   3743  CA  GLU A 512      75.006  75.458 146.775  1.00  0.22           C  
ATOM   3744  C   GLU A 512      73.672  75.025 146.241  1.00  0.22           C  
ATOM   3745  O   GLU A 512      72.916  75.757 145.606  1.00  0.22           O  
ATOM   3746  CB  GLU A 512      76.106  74.724 145.985  1.00  0.22           C  
ATOM   3747  CG  GLU A 512      76.193  75.147 144.503  1.00  0.22           C  
ATOM   3748  CD  GLU A 512      76.700  76.577 144.316  1.00  0.22           C  
ATOM   3749  OE1 GLU A 512      76.572  77.074 143.167  1.00  0.22           O  
ATOM   3750  OE2 GLU A 512      77.243  77.166 145.286  1.00  0.22           O  
ATOM   3751  N   SER A 513      73.291  73.786 146.531  1.00  0.34           N  
ATOM   3752  CA  SER A 513      72.023  73.338 146.010  1.00  0.34           C  
ATOM   3753  C   SER A 513      70.774  73.675 146.732  1.00  0.34           C  
ATOM   3754  O   SER A 513      70.049  72.666 146.878  1.00  0.34           O  
ATOM   3755  CB  SER A 513      71.908  71.811 145.957  1.00  0.34           C  
ATOM   3756  OG  SER A 513      73.024  71.394 145.215  1.00  0.34           O  
ATOM   3757  N   PRO A 514      70.186  74.758 147.290  1.00  0.44           N  
ATOM   3758  CA  PRO A 514      70.141  76.238 147.143  1.00  0.44           C  
ATOM   3759  C   PRO A 514      70.618  76.957 148.463  1.00  0.44           C  
ATOM   3760  O   PRO A 514      70.995  76.389 149.411  1.00  0.44           O  
ATOM   3761  CB  PRO A 514      68.664  76.586 147.124  1.00  0.44           C  
ATOM   3762  CG  PRO A 514      68.118  75.529 148.025  1.00  0.44           C  
ATOM   3763  CD  PRO A 514      68.929  74.319 147.747  1.00  0.44           C  
ATOM   3764  N   ASP A 515      70.509  78.357 148.374  1.00  0.49           N  
ATOM   3765  CA  ASP A 515      70.684  79.354 149.437  1.00  0.49           C  
ATOM   3766  C   ASP A 515      70.079  79.082 150.831  1.00  0.49           C  
ATOM   3767  O   ASP A 515      68.864  78.863 150.930  1.00  0.49           O  
ATOM   3768  CB  ASP A 515      70.144  80.804 149.095  1.00  0.49           C  
ATOM   3769  CG  ASP A 515      70.829  81.523 147.942  1.00  0.49           C  
ATOM   3770  OD1 ASP A 515      71.900  81.059 147.497  1.00  0.49           O  
ATOM   3771  OD2 ASP A 515      70.290  82.582 147.529  1.00  0.49           O  
ATOM   3772  N   PRO A 516      70.815  79.163 151.953  1.00  0.59           N  
ATOM   3773  CA  PRO A 516      70.270  79.009 153.293  1.00  0.59           C  
ATOM   3774  C   PRO A 516      70.147  80.360 154.001  1.00  0.59           C  
ATOM   3775  O   PRO A 516      70.523  81.391 153.469  1.00  0.59           O  
ATOM   3776  CB  PRO A 516      71.330  78.132 153.968  1.00  0.59           C  
ATOM   3777  CG  PRO A 516      72.661  78.592 153.367  1.00  0.59           C  
ATOM   3778  CD  PRO A 516      72.280  79.120 151.977  1.00  0.59           C  
ATOM   3779  N   ALA A 517      69.527  80.381 155.201  1.00  0.65           N  
ATOM   3780  CA  ALA A 517      69.210  81.598 155.922  1.00  0.65           C  
ATOM   3781  C   ALA A 517      69.697  81.447 157.346  1.00  0.65           C  
ATOM   3782  O   ALA A 517      69.344  80.499 158.041  1.00  0.65           O  
ATOM   3783  CB  ALA A 517      67.684  81.838 155.947  1.00  0.65           C  
ATOM   3784  N   GLU A 518      70.550  82.374 157.787  1.00  0.56           N  
ATOM   3785  CA  GLU A 518      71.209  82.380 159.067  1.00  0.56           C  
ATOM   3786  C   GLU A 518      70.340  82.492 160.309  1.00  0.56           C  
ATOM   3787  O   GLU A 518      69.291  83.141 160.333  1.00  0.56           O  
ATOM   3788  CB  GLU A 518      72.253  83.515 159.112  1.00  0.56           C  
ATOM   3789  CG  GLU A 518      73.292  83.483 157.956  1.00  0.56           C  
ATOM   3790  CD  GLU A 518      72.893  84.106 156.610  1.00  0.56           C  
ATOM   3791  OE1 GLU A 518      71.678  84.331 156.367  1.00  0.56           O  
ATOM   3792  OE2 GLU A 518      73.824  84.359 155.802  1.00  0.56           O  
ATOM   3793  N   ASP A 519      70.838  81.866 161.389  1.00  0.60           N  
ATOM   3794  CA  ASP A 519      70.293  81.901 162.723  1.00  0.60           C  
ATOM   3795  C   ASP A 519      71.442  82.372 163.622  1.00  0.60           C  
ATOM   3796  O   ASP A 519      72.512  81.766 163.644  1.00  0.60           O  
ATOM   3797  CB  ASP A 519      69.770  80.493 163.118  1.00  0.60           C  
ATOM   3798  CG  ASP A 519      69.057  80.479 164.463  1.00  0.60           C  
ATOM   3799  OD1 ASP A 519      68.065  79.723 164.588  1.00  0.60           O  
ATOM   3800  OD2 ASP A 519      69.511  81.210 165.382  1.00  0.60           O  
ATOM   3801  N   VAL A 520      71.223  83.465 164.384  1.00  0.51           N  
ATOM   3802  CA  VAL A 520      72.212  84.141 165.216  1.00  0.51           C  
ATOM   3803  C   VAL A 520      72.551  83.401 166.497  1.00  0.51           C  
ATOM   3804  O   VAL A 520      73.495  83.751 167.208  1.00  0.51           O  
ATOM   3805  CB  VAL A 520      71.760  85.545 165.603  1.00  0.51           C  
ATOM   3806  CG1 VAL A 520      71.798  86.451 164.363  1.00  0.51           C  
ATOM   3807  CG2 VAL A 520      70.360  85.511 166.252  1.00  0.51           C  
ATOM   3808  N   CYS A 521      71.797  82.338 166.839  1.00  0.37           N  
ATOM   3809  CA  CYS A 521      72.159  81.443 167.930  1.00  0.37           C  
ATOM   3810  C   CYS A 521      73.482  80.752 167.651  1.00  0.37           C  
ATOM   3811  O   CYS A 521      74.313  80.528 168.533  1.00  0.37           O  
ATOM   3812  CB  CYS A 521      71.098  80.346 168.140  1.00  0.37           C  
ATOM   3813  SG  CYS A 521      69.540  81.004 168.811  1.00  0.37           S  
ATOM   3814  N   ASN A 522      73.720  80.424 166.369  1.00  0.46           N  
ATOM   3815  CA  ASN A 522      75.021  79.987 165.931  1.00  0.46           C  
ATOM   3816  C   ASN A 522      75.920  81.181 165.738  1.00  0.46           C  
ATOM   3817  O   ASN A 522      75.556  82.189 165.148  1.00  0.46           O  
ATOM   3818  CB  ASN A 522      74.987  79.235 164.592  1.00  0.46           C  
ATOM   3819  CG  ASN A 522      74.196  77.955 164.779  1.00  0.46           C  
ATOM   3820  OD1 ASN A 522      74.435  77.173 165.697  1.00  0.46           O  
ATOM   3821  ND2 ASN A 522      73.225  77.714 163.871  1.00  0.46           N  
ATOM   3822  N   VAL A 523      77.154  81.089 166.241  1.00  0.32           N  
ATOM   3823  CA  VAL A 523      78.113  82.147 166.054  1.00  0.32           C  
ATOM   3824  C   VAL A 523      78.519  82.351 164.594  1.00  0.32           C  
ATOM   3825  O   VAL A 523      78.974  81.429 163.916  1.00  0.32           O  
ATOM   3826  CB  VAL A 523      79.283  81.916 166.996  1.00  0.32           C  
ATOM   3827  CG1 VAL A 523      80.396  81.013 166.442  1.00  0.32           C  
ATOM   3828  CG2 VAL A 523      79.888  83.245 167.381  1.00  0.32           C  
ATOM   3829  N   ASP A 524      78.337  83.571 164.055  1.00  0.60           N  
ATOM   3830  CA  ASP A 524      78.679  83.848 162.680  1.00  0.60           C  
ATOM   3831  C   ASP A 524      79.427  85.169 162.550  1.00  0.60           C  
ATOM   3832  O   ASP A 524      79.548  85.969 163.482  1.00  0.60           O  
ATOM   3833  CB  ASP A 524      77.480  83.690 161.690  1.00  0.60           C  
ATOM   3834  CG  ASP A 524      76.375  84.733 161.785  1.00  0.60           C  
ATOM   3835  OD1 ASP A 524      75.355  84.532 161.076  1.00  0.60           O  
ATOM   3836  OD2 ASP A 524      76.555  85.755 162.484  1.00  0.60           O  
ATOM   3837  N   ILE A 525      80.009  85.392 161.357  1.00  0.69           N  
ATOM   3838  CA  ILE A 525      80.665  86.632 160.989  1.00  0.69           C  
ATOM   3839  C   ILE A 525      79.626  87.479 160.304  1.00  0.69           C  
ATOM   3840  O   ILE A 525      79.235  87.189 159.179  1.00  0.69           O  
ATOM   3841  CB  ILE A 525      81.838  86.410 160.020  1.00  0.69           C  
ATOM   3842  CG1 ILE A 525      82.933  85.537 160.673  1.00  0.69           C  
ATOM   3843  CG2 ILE A 525      82.420  87.758 159.531  1.00  0.69           C  
ATOM   3844  CD1 ILE A 525      84.024  85.055 159.706  1.00  0.69           C  
ATOM   3845  N   PHE A 526      79.149  88.538 160.965  1.00  0.75           N  
ATOM   3846  CA  PHE A 526      78.386  89.590 160.323  1.00  0.75           C  
ATOM   3847  C   PHE A 526      79.214  90.373 159.293  1.00  0.75           C  
ATOM   3848  O   PHE A 526      80.430  90.504 159.416  1.00  0.75           O  
ATOM   3849  CB  PHE A 526      77.803  90.562 161.369  1.00  0.75           C  
ATOM   3850  CG  PHE A 526      76.825  89.899 162.290  1.00  0.75           C  
ATOM   3851  CD1 PHE A 526      75.521  89.603 161.861  1.00  0.75           C  
ATOM   3852  CD2 PHE A 526      77.184  89.618 163.617  1.00  0.75           C  
ATOM   3853  CE1 PHE A 526      74.588  89.054 162.747  1.00  0.75           C  
ATOM   3854  CE2 PHE A 526      76.248  89.085 164.510  1.00  0.75           C  
ATOM   3855  CZ  PHE A 526      74.945  88.816 164.078  1.00  0.75           C  
ATOM   3856  N   ASP A 527      78.566  90.873 158.227  1.00  0.77           N  
ATOM   3857  CA  ASP A 527      79.199  91.618 157.160  1.00  0.77           C  
ATOM   3858  C   ASP A 527      79.252  93.107 157.534  1.00  0.77           C  
ATOM   3859  O   ASP A 527      80.164  93.833 157.147  1.00  0.77           O  
ATOM   3860  CB  ASP A 527      78.382  91.435 155.847  1.00  0.77           C  
ATOM   3861  CG  ASP A 527      78.202  89.992 155.354  1.00  0.77           C  
ATOM   3862  OD1 ASP A 527      78.179  89.019 156.159  1.00  0.77           O  
ATOM   3863  OD2 ASP A 527      78.022  89.835 154.120  1.00  0.77           O  
ATOM   3864  N   ALA A 528      78.265  93.592 158.331  1.00  0.82           N  
ATOM   3865  CA  ALA A 528      78.440  94.842 159.051  1.00  0.82           C  
ATOM   3866  C   ALA A 528      77.573  94.958 160.301  1.00  0.82           C  
ATOM   3867  O   ALA A 528      76.502  94.363 160.413  1.00  0.82           O  
ATOM   3868  CB  ALA A 528      78.256  96.140 158.241  1.00  0.82           C  
ATOM   3869  N   ILE A 529      78.007  95.770 161.277  1.00  0.77           N  
ATOM   3870  CA  ILE A 529      77.303  96.088 162.508  1.00  0.77           C  
ATOM   3871  C   ILE A 529      77.317  97.593 162.753  1.00  0.77           C  
ATOM   3872  O   ILE A 529      78.370  98.202 162.926  1.00  0.77           O  
ATOM   3873  CB  ILE A 529      77.923  95.365 163.703  1.00  0.77           C  
ATOM   3874  CG1 ILE A 529      77.654  93.847 163.636  1.00  0.77           C  
ATOM   3875  CG2 ILE A 529      77.416  95.920 165.057  1.00  0.77           C  
ATOM   3876  CD1 ILE A 529      78.935  93.020 163.616  1.00  0.77           C  
ATOM   3877  N   ALA A 530      76.144  98.263 162.839  1.00  0.78           N  
ATOM   3878  CA  ALA A 530      76.146  99.684 163.142  1.00  0.78           C  
ATOM   3879  C   ALA A 530      74.865 100.174 163.798  1.00  0.78           C  
ATOM   3880  O   ALA A 530      73.802  99.565 163.693  1.00  0.78           O  
ATOM   3881  CB  ALA A 530      76.440 100.507 161.876  1.00  0.78           C  
ATOM   3882  N   GLU A 531      74.939 101.314 164.525  1.00  0.63           N  
ATOM   3883  CA  GLU A 531      73.752 102.064 164.898  1.00  0.63           C  
ATOM   3884  C   GLU A 531      73.135 102.702 163.648  1.00  0.63           C  
ATOM   3885  O   GLU A 531      73.845 103.164 162.754  1.00  0.63           O  
ATOM   3886  CB  GLU A 531      74.033 103.142 165.990  1.00  0.63           C  
ATOM   3887  CG  GLU A 531      72.792 103.588 166.809  1.00  0.63           C  
ATOM   3888  CD  GLU A 531      73.108 104.333 168.111  1.00  0.63           C  
ATOM   3889  OE1 GLU A 531      74.305 104.517 168.443  1.00  0.63           O  
ATOM   3890  OE2 GLU A 531      72.123 104.699 168.804  1.00  0.63           O  
ATOM   3891  N   ILE A 532      71.796 102.697 163.533  1.00  0.59           N  
ATOM   3892  CA  ILE A 532      71.044 103.465 162.537  1.00  0.59           C  
ATOM   3893  C   ILE A 532      70.303 104.480 163.394  1.00  0.59           C  
ATOM   3894  O   ILE A 532      70.846 104.973 164.364  1.00  0.59           O  
ATOM   3895  CB  ILE A 532      70.219 102.505 161.640  1.00  0.59           C  
ATOM   3896  CG1 ILE A 532      71.271 101.585 160.946  1.00  0.59           C  
ATOM   3897  CG2 ILE A 532      69.154 103.083 160.663  1.00  0.59           C  
ATOM   3898  CD1 ILE A 532      70.826 100.876 159.670  1.00  0.59           C  
ATOM   3899  N   ARG A 533      69.028 104.805 163.138  1.00  0.51           N  
ATOM   3900  CA  ARG A 533      68.273 105.759 163.928  1.00  0.51           C  
ATOM   3901  C   ARG A 533      67.866 105.233 165.312  1.00  0.51           C  
ATOM   3902  O   ARG A 533      66.699 104.936 165.580  1.00  0.51           O  
ATOM   3903  CB  ARG A 533      67.073 106.229 163.069  1.00  0.51           C  
ATOM   3904  CG  ARG A 533      67.474 107.348 162.083  1.00  0.51           C  
ATOM   3905  CD  ARG A 533      66.385 107.704 161.067  1.00  0.51           C  
ATOM   3906  NE  ARG A 533      67.085 108.353 159.919  1.00  0.51           N  
ATOM   3907  CZ  ARG A 533      66.547 109.159 158.998  1.00  0.51           C  
ATOM   3908  NH1 ARG A 533      65.322 109.656 159.086  1.00  0.51           N  
ATOM   3909  NH2 ARG A 533      67.311 109.526 157.979  1.00  0.51           N  
ATOM   3910  N   ASN A 534      68.874 105.100 166.204  1.00  0.55           N  
ATOM   3911  CA  ASN A 534      68.819 104.687 167.597  1.00  0.55           C  
ATOM   3912  C   ASN A 534      68.610 103.188 167.741  1.00  0.55           C  
ATOM   3913  O   ASN A 534      68.114 102.681 168.745  1.00  0.55           O  
ATOM   3914  CB  ASN A 534      67.766 105.448 168.435  1.00  0.55           C  
ATOM   3915  CG  ASN A 534      67.850 106.956 168.224  1.00  0.55           C  
ATOM   3916  OD1 ASN A 534      68.834 107.634 168.509  1.00  0.55           O  
ATOM   3917  ND2 ASN A 534      66.737 107.548 167.726  1.00  0.55           N  
ATOM   3918  N   ARG A 535      68.951 102.423 166.693  1.00  0.59           N  
ATOM   3919  CA  ARG A 535      68.781 100.991 166.690  1.00  0.59           C  
ATOM   3920  C   ARG A 535      70.054 100.346 166.214  1.00  0.59           C  
ATOM   3921  O   ARG A 535      70.669 100.810 165.258  1.00  0.59           O  
ATOM   3922  CB  ARG A 535      67.611 100.547 165.774  1.00  0.59           C  
ATOM   3923  CG  ARG A 535      66.237 101.068 166.242  1.00  0.59           C  
ATOM   3924  CD  ARG A 535      65.087 100.550 165.385  1.00  0.59           C  
ATOM   3925  NE  ARG A 535      63.804 101.101 165.918  1.00  0.59           N  
ATOM   3926  CZ  ARG A 535      63.034 100.495 166.834  1.00  0.59           C  
ATOM   3927  NH1 ARG A 535      61.910 101.091 167.226  1.00  0.59           N  
ATOM   3928  NH2 ARG A 535      63.350  99.317 167.364  1.00  0.59           N  
ATOM   3929  N   LEU A 536      70.477  99.239 166.845  1.00  0.69           N  
ATOM   3930  CA  LEU A 536      71.625  98.485 166.381  1.00  0.69           C  
ATOM   3931  C   LEU A 536      71.158  97.569 165.271  1.00  0.69           C  
ATOM   3932  O   LEU A 536      70.148  96.881 165.400  1.00  0.69           O  
ATOM   3933  CB  LEU A 536      72.316  97.628 167.475  1.00  0.69           C  
ATOM   3934  CG  LEU A 536      73.128  98.389 168.548  1.00  0.69           C  
ATOM   3935  CD1 LEU A 536      72.353  99.445 169.349  1.00  0.69           C  
ATOM   3936  CD2 LEU A 536      73.831  97.424 169.515  1.00  0.69           C  
ATOM   3937  N   HIS A 537      71.868  97.570 164.136  1.00  0.78           N  
ATOM   3938  CA  HIS A 537      71.570  96.706 163.018  1.00  0.78           C  
ATOM   3939  C   HIS A 537      72.769  95.831 162.748  1.00  0.78           C  
ATOM   3940  O   HIS A 537      73.891  96.302 162.588  1.00  0.78           O  
ATOM   3941  CB  HIS A 537      71.255  97.511 161.747  1.00  0.78           C  
ATOM   3942  CG  HIS A 537      69.900  98.151 161.760  1.00  0.78           C  
ATOM   3943  ND1 HIS A 537      68.937  97.774 160.842  1.00  0.78           N  
ATOM   3944  CD2 HIS A 537      69.465  99.218 162.472  1.00  0.78           C  
ATOM   3945  CE1 HIS A 537      67.948  98.621 161.005  1.00  0.78           C  
ATOM   3946  NE2 HIS A 537      68.212  99.523 161.981  1.00  0.78           N  
ATOM   3947  N   PHE A 538      72.518  94.518 162.690  1.00  0.80           N  
ATOM   3948  CA  PHE A 538      73.491  93.484 162.444  1.00  0.80           C  
ATOM   3949  C   PHE A 538      73.178  92.939 161.062  1.00  0.80           C  
ATOM   3950  O   PHE A 538      72.072  92.468 160.816  1.00  0.80           O  
ATOM   3951  CB  PHE A 538      73.340  92.337 163.488  1.00  0.80           C  
ATOM   3952  CG  PHE A 538      73.615  92.798 164.901  1.00  0.80           C  
ATOM   3953  CD1 PHE A 538      72.606  93.344 165.717  1.00  0.80           C  
ATOM   3954  CD2 PHE A 538      74.904  92.664 165.438  1.00  0.80           C  
ATOM   3955  CE1 PHE A 538      72.901  93.811 167.006  1.00  0.80           C  
ATOM   3956  CE2 PHE A 538      75.212  93.140 166.720  1.00  0.80           C  
ATOM   3957  CZ  PHE A 538      74.209  93.726 167.501  1.00  0.80           C  
ATOM   3958  N   PHE A 539      74.121  93.014 160.109  1.00  0.80           N  
ATOM   3959  CA  PHE A 539      73.893  92.618 158.732  1.00  0.80           C  
ATOM   3960  C   PHE A 539      74.725  91.407 158.426  1.00  0.80           C  
ATOM   3961  O   PHE A 539      75.824  91.226 158.939  1.00  0.80           O  
ATOM   3962  CB  PHE A 539      74.333  93.672 157.683  1.00  0.80           C  
ATOM   3963  CG  PHE A 539      73.488  94.903 157.742  1.00  0.80           C  
ATOM   3964  CD1 PHE A 539      73.744  95.872 158.722  1.00  0.80           C  
ATOM   3965  CD2 PHE A 539      72.469  95.127 156.800  1.00  0.80           C  
ATOM   3966  CE1 PHE A 539      72.969  97.033 158.789  1.00  0.80           C  
ATOM   3967  CE2 PHE A 539      71.683  96.284 156.871  1.00  0.80           C  
ATOM   3968  CZ  PHE A 539      71.924  97.229 157.878  1.00  0.80           C  
ATOM   3969  N   LYS A 540      74.212  90.548 157.557  1.00  0.74           N  
ATOM   3970  CA  LYS A 540      74.899  89.374 157.090  1.00  0.74           C  
ATOM   3971  C   LYS A 540      74.707  89.369 155.588  1.00  0.74           C  
ATOM   3972  O   LYS A 540      74.789  90.415 154.953  1.00  0.74           O  
ATOM   3973  CB  LYS A 540      74.279  88.196 157.880  1.00  0.74           C  
ATOM   3974  CG  LYS A 540      74.840  86.786 157.710  1.00  0.74           C  
ATOM   3975  CD  LYS A 540      76.340  86.664 157.938  1.00  0.74           C  
ATOM   3976  CE  LYS A 540      76.935  85.560 157.076  1.00  0.74           C  
ATOM   3977  NZ  LYS A 540      78.393  85.650 157.190  1.00  0.74           N  
ATOM   3978  N   ALA A 541      74.410  88.220 154.972  1.00  0.77           N  
ATOM   3979  CA  ALA A 541      74.200  88.148 153.550  1.00  0.77           C  
ATOM   3980  C   ALA A 541      72.883  88.796 153.104  1.00  0.77           C  
ATOM   3981  O   ALA A 541      72.777  90.010 152.920  1.00  0.77           O  
ATOM   3982  CB  ALA A 541      74.270  86.657 153.191  1.00  0.77           C  
ATOM   3983  N   GLY A 542      71.800  88.009 152.950  1.00  0.72           N  
ATOM   3984  CA  GLY A 542      70.521  88.557 152.505  1.00  0.72           C  
ATOM   3985  C   GLY A 542      69.762  89.284 153.578  1.00  0.72           C  
ATOM   3986  O   GLY A 542      68.751  89.934 153.312  1.00  0.72           O  
ATOM   3987  N   LYS A 543      70.220  89.225 154.839  1.00  0.81           N  
ATOM   3988  CA  LYS A 543      69.398  89.604 155.965  1.00  0.81           C  
ATOM   3989  C   LYS A 543      70.058  90.480 156.986  1.00  0.81           C  
ATOM   3990  O   LYS A 543      71.274  90.624 157.091  1.00  0.81           O  
ATOM   3991  CB  LYS A 543      68.853  88.362 156.708  1.00  0.81           C  
ATOM   3992  CG  LYS A 543      69.890  87.250 156.913  1.00  0.81           C  
ATOM   3993  CD  LYS A 543      69.409  86.053 157.747  1.00  0.81           C  
ATOM   3994  CE  LYS A 543      68.440  85.098 157.064  1.00  0.81           C  
ATOM   3995  NZ  LYS A 543      67.130  85.718 156.854  1.00  0.81           N  
ATOM   3996  N   TYR A 544      69.183  91.078 157.807  1.00  0.83           N  
ATOM   3997  CA  TYR A 544      69.578  91.866 158.928  1.00  0.83           C  
ATOM   3998  C   TYR A 544      68.788  91.437 160.150  1.00  0.83           C  
ATOM   3999  O   TYR A 544      67.708  90.848 160.066  1.00  0.83           O  
ATOM   4000  CB  TYR A 544      69.445  93.384 158.619  1.00  0.83           C  
ATOM   4001  CG  TYR A 544      68.034  93.919 158.676  1.00  0.83           C  
ATOM   4002  CD1 TYR A 544      67.135  93.782 157.607  1.00  0.83           C  
ATOM   4003  CD2 TYR A 544      67.615  94.595 159.829  1.00  0.83           C  
ATOM   4004  CE1 TYR A 544      65.845  94.337 157.677  1.00  0.83           C  
ATOM   4005  CE2 TYR A 544      66.318  95.110 159.924  1.00  0.83           C  
ATOM   4006  CZ  TYR A 544      65.430  94.978 158.853  1.00  0.83           C  
ATOM   4007  OH  TYR A 544      64.116  95.467 159.014  1.00  0.83           O  
ATOM   4008  N   TRP A 545      69.341  91.751 161.322  1.00  0.79           N  
ATOM   4009  CA  TRP A 545      68.713  91.605 162.607  1.00  0.79           C  
ATOM   4010  C   TRP A 545      68.905  92.943 163.255  1.00  0.79           C  
ATOM   4011  O   TRP A 545      69.910  93.611 163.024  1.00  0.79           O  
ATOM   4012  CB  TRP A 545      69.394  90.575 163.535  1.00  0.79           C  
ATOM   4013  CG  TRP A 545      69.276  89.139 163.109  1.00  0.79           C  
ATOM   4014  CD1 TRP A 545      68.467  88.119 163.531  1.00  0.79           C  
ATOM   4015  CD2 TRP A 545      70.131  88.598 162.105  1.00  0.79           C  
ATOM   4016  NE1 TRP A 545      68.748  86.971 162.817  1.00  0.79           N  
ATOM   4017  CE2 TRP A 545      69.767  87.254 161.931  1.00  0.79           C  
ATOM   4018  CE3 TRP A 545      71.153  89.175 161.370  1.00  0.79           C  
ATOM   4019  CZ2 TRP A 545      70.424  86.459 161.002  1.00  0.79           C  
ATOM   4020  CZ3 TRP A 545      71.785  88.393 160.409  1.00  0.79           C  
ATOM   4021  CH2 TRP A 545      71.439  87.051 160.232  1.00  0.79           C  
ATOM   4022  N   ARG A 546      67.949  93.376 164.084  1.00  0.70           N  
ATOM   4023  CA  ARG A 546      68.039  94.668 164.712  1.00  0.70           C  
ATOM   4024  C   ARG A 546      67.498  94.656 166.122  1.00  0.70           C  
ATOM   4025  O   ARG A 546      66.838  93.721 166.562  1.00  0.70           O  
ATOM   4026  CB  ARG A 546      67.344  95.768 163.872  1.00  0.70           C  
ATOM   4027  CG  ARG A 546      65.802  95.721 163.818  1.00  0.70           C  
ATOM   4028  CD  ARG A 546      65.233  97.116 163.560  1.00  0.70           C  
ATOM   4029  NE  ARG A 546      63.887  97.026 162.910  1.00  0.70           N  
ATOM   4030  CZ  ARG A 546      63.246  98.097 162.420  1.00  0.70           C  
ATOM   4031  NH1 ARG A 546      63.819  99.299 162.402  1.00  0.70           N  
ATOM   4032  NH2 ARG A 546      62.012  97.974 161.941  1.00  0.70           N  
ATOM   4033  N   LEU A 547      67.775  95.715 166.887  1.00  0.61           N  
ATOM   4034  CA  LEU A 547      67.291  95.853 168.247  1.00  0.61           C  
ATOM   4035  C   LEU A 547      67.320  97.310 168.662  1.00  0.61           C  
ATOM   4036  O   LEU A 547      67.926  98.141 167.982  1.00  0.61           O  
ATOM   4037  CB  LEU A 547      68.074  94.972 169.260  1.00  0.61           C  
ATOM   4038  CG  LEU A 547      69.609  95.126 169.306  1.00  0.61           C  
ATOM   4039  CD1 LEU A 547      70.039  96.455 169.928  1.00  0.61           C  
ATOM   4040  CD2 LEU A 547      70.209  93.960 170.102  1.00  0.61           C  
ATOM   4041  N   SER A 548      66.671  97.689 169.782  1.00  0.61           N  
ATOM   4042  CA  SER A 548      66.816  99.038 170.344  1.00  0.61           C  
ATOM   4043  C   SER A 548      67.608  99.040 171.637  1.00  0.61           C  
ATOM   4044  O   SER A 548      68.072 100.087 172.073  1.00  0.61           O  
ATOM   4045  CB  SER A 548      65.472  99.770 170.614  1.00  0.61           C  
ATOM   4046  OG  SER A 548      64.506  98.936 171.255  1.00  0.61           O  
ATOM   4047  N   GLU A 549      67.836  97.864 172.246  1.00  0.50           N  
ATOM   4048  CA  GLU A 549      68.724  97.715 173.385  1.00  0.50           C  
ATOM   4049  C   GLU A 549      69.398  96.349 173.340  1.00  0.50           C  
ATOM   4050  O   GLU A 549      68.796  95.365 172.921  1.00  0.50           O  
ATOM   4051  CB  GLU A 549      67.957  97.880 174.713  1.00  0.50           C  
ATOM   4052  CG  GLU A 549      68.840  97.798 175.982  1.00  0.50           C  
ATOM   4053  CD  GLU A 549      68.057  97.999 177.279  1.00  0.50           C  
ATOM   4054  OE1 GLU A 549      66.834  98.274 177.216  1.00  0.50           O  
ATOM   4055  OE2 GLU A 549      68.705  97.849 178.346  1.00  0.50           O  
ATOM   4056  N   GLY A 550      70.694  96.263 173.728  1.00  0.47           N  
ATOM   4057  CA  GLY A 550      71.509  95.046 173.627  1.00  0.47           C  
ATOM   4058  C   GLY A 550      71.273  94.009 174.701  1.00  0.47           C  
ATOM   4059  O   GLY A 550      71.920  92.969 174.724  1.00  0.47           O  
ATOM   4060  N   GLY A 551      70.370  94.288 175.656  1.00  0.44           N  
ATOM   4061  CA  GLY A 551      69.998  93.371 176.727  1.00  0.44           C  
ATOM   4062  C   GLY A 551      68.695  92.649 176.476  1.00  0.44           C  
ATOM   4063  O   GLY A 551      68.289  92.353 175.356  1.00  0.44           O  
ATOM   4064  N   GLY A 552      67.945  92.364 177.557  1.00  0.52           N  
ATOM   4065  CA  GLY A 552      66.548  91.959 177.423  1.00  0.52           C  
ATOM   4066  C   GLY A 552      66.317  90.507 177.091  1.00  0.52           C  
ATOM   4067  O   GLY A 552      66.770  89.620 177.820  1.00  0.52           O  
ATOM   4068  N   ARG A 553      65.551  90.178 176.025  1.00  0.38           N  
ATOM   4069  CA  ARG A 553      65.280  88.783 175.693  1.00  0.38           C  
ATOM   4070  C   ARG A 553      65.323  88.461 174.213  1.00  0.38           C  
ATOM   4071  O   ARG A 553      65.018  87.326 173.833  1.00  0.38           O  
ATOM   4072  CB  ARG A 553      63.896  88.294 176.201  1.00  0.38           C  
ATOM   4073  CG  ARG A 553      63.772  88.221 177.731  1.00  0.38           C  
ATOM   4074  CD  ARG A 553      62.402  87.714 178.174  1.00  0.38           C  
ATOM   4075  NE  ARG A 553      62.418  87.704 179.663  1.00  0.38           N  
ATOM   4076  CZ  ARG A 553      61.363  87.358 180.411  1.00  0.38           C  
ATOM   4077  NH1 ARG A 553      61.455  87.426 181.735  1.00  0.38           N  
ATOM   4078  NH2 ARG A 553      60.223  86.955 179.858  1.00  0.38           N  
ATOM   4079  N   ARG A 554      65.676  89.410 173.331  1.00  0.50           N  
ATOM   4080  CA  ARG A 554      65.406  89.231 171.917  1.00  0.50           C  
ATOM   4081  C   ARG A 554      66.372  89.998 171.052  1.00  0.50           C  
ATOM   4082  O   ARG A 554      66.885  91.050 171.416  1.00  0.50           O  
ATOM   4083  CB  ARG A 554      63.990  89.742 171.500  1.00  0.50           C  
ATOM   4084  CG  ARG A 554      62.785  88.946 172.037  1.00  0.50           C  
ATOM   4085  CD  ARG A 554      62.668  87.533 171.461  1.00  0.50           C  
ATOM   4086  NE  ARG A 554      61.458  86.913 172.095  1.00  0.50           N  
ATOM   4087  CZ  ARG A 554      61.481  86.137 173.186  1.00  0.50           C  
ATOM   4088  NH1 ARG A 554      60.337  85.612 173.623  1.00  0.50           N  
ATOM   4089  NH2 ARG A 554      62.597  85.879 173.858  1.00  0.50           N  
ATOM   4090  N   VAL A 555      66.568  89.480 169.833  1.00  0.69           N  
ATOM   4091  CA  VAL A 555      67.160  90.197 168.734  1.00  0.69           C  
ATOM   4092  C   VAL A 555      66.087  90.141 167.659  1.00  0.69           C  
ATOM   4093  O   VAL A 555      65.598  89.069 167.314  1.00  0.69           O  
ATOM   4094  CB  VAL A 555      68.456  89.534 168.291  1.00  0.69           C  
ATOM   4095  CG1 VAL A 555      69.023  90.272 167.079  1.00  0.69           C  
ATOM   4096  CG2 VAL A 555      69.492  89.552 169.434  1.00  0.69           C  
ATOM   4097  N   GLN A 556      65.622  91.294 167.140  1.00  0.71           N  
ATOM   4098  CA  GLN A 556      64.528  91.321 166.185  1.00  0.71           C  
ATOM   4099  C   GLN A 556      64.978  90.838 164.821  1.00  0.71           C  
ATOM   4100  O   GLN A 556      65.775  91.493 164.148  1.00  0.71           O  
ATOM   4101  CB  GLN A 556      63.933  92.742 165.992  1.00  0.71           C  
ATOM   4102  CG  GLN A 556      63.320  93.370 167.263  1.00  0.71           C  
ATOM   4103  CD  GLN A 556      62.875  94.818 167.030  1.00  0.71           C  
ATOM   4104  OE1 GLN A 556      63.387  95.573 166.199  1.00  0.71           O  
ATOM   4105  NE2 GLN A 556      61.864  95.247 167.821  1.00  0.71           N  
ATOM   4106  N   GLY A 557      64.457  89.691 164.356  1.00  0.81           N  
ATOM   4107  CA  GLY A 557      64.835  89.194 163.049  1.00  0.81           C  
ATOM   4108  C   GLY A 557      64.930  87.697 162.999  1.00  0.81           C  
ATOM   4109  O   GLY A 557      64.606  87.025 163.974  1.00  0.81           O  
ATOM   4110  N   PRO A 558      65.374  87.141 161.878  1.00  0.85           N  
ATOM   4111  CA  PRO A 558      65.940  87.874 160.759  1.00  0.85           C  
ATOM   4112  C   PRO A 558      64.885  88.499 159.873  1.00  0.85           C  
ATOM   4113  O   PRO A 558      63.738  88.068 159.842  1.00  0.85           O  
ATOM   4114  CB  PRO A 558      66.766  86.833 160.004  1.00  0.85           C  
ATOM   4115  CG  PRO A 558      66.191  85.471 160.383  1.00  0.85           C  
ATOM   4116  CD  PRO A 558      65.598  85.701 161.776  1.00  0.85           C  
ATOM   4117  N   PHE A 559      65.279  89.554 159.162  1.00  0.83           N  
ATOM   4118  CA  PHE A 559      64.472  90.232 158.176  1.00  0.83           C  
ATOM   4119  C   PHE A 559      65.322  90.383 156.924  1.00  0.83           C  
ATOM   4120  O   PHE A 559      66.511  90.669 157.014  1.00  0.83           O  
ATOM   4121  CB  PHE A 559      64.094  91.645 158.671  1.00  0.83           C  
ATOM   4122  CG  PHE A 559      63.133  91.576 159.826  1.00  0.83           C  
ATOM   4123  CD1 PHE A 559      61.822  91.098 159.647  1.00  0.83           C  
ATOM   4124  CD2 PHE A 559      63.543  91.961 161.113  1.00  0.83           C  
ATOM   4125  CE1 PHE A 559      60.942  90.995 160.734  1.00  0.83           C  
ATOM   4126  CE2 PHE A 559      62.661  91.872 162.197  1.00  0.83           C  
ATOM   4127  CZ  PHE A 559      61.362  91.385 162.011  1.00  0.83           C  
ATOM   4128  N   LEU A 560      64.771  90.184 155.711  1.00  0.81           N  
ATOM   4129  CA  LEU A 560      65.508  90.445 154.474  1.00  0.81           C  
ATOM   4130  C   LEU A 560      65.861  91.929 154.308  1.00  0.81           C  
ATOM   4131  O   LEU A 560      64.983  92.785 154.401  1.00  0.81           O  
ATOM   4132  CB  LEU A 560      64.673  89.950 153.267  1.00  0.81           C  
ATOM   4133  CG  LEU A 560      65.440  89.120 152.221  1.00  0.81           C  
ATOM   4134  CD1 LEU A 560      64.483  88.222 151.430  1.00  0.81           C  
ATOM   4135  CD2 LEU A 560      66.254  89.967 151.243  1.00  0.81           C  
ATOM   4136  N   VAL A 561      67.134  92.300 154.037  1.00  0.83           N  
ATOM   4137  CA  VAL A 561      67.552  93.708 153.930  1.00  0.83           C  
ATOM   4138  C   VAL A 561      66.857  94.483 152.813  1.00  0.83           C  
ATOM   4139  O   VAL A 561      66.586  95.681 152.920  1.00  0.83           O  
ATOM   4140  CB  VAL A 561      69.071  93.932 153.992  1.00  0.83           C  
ATOM   4141  CG1 VAL A 561      69.850  92.709 153.518  1.00  0.83           C  
ATOM   4142  CG2 VAL A 561      69.556  95.179 153.234  1.00  0.83           C  
ATOM   4143  N   LYS A 562      66.453  93.791 151.733  1.00  0.75           N  
ATOM   4144  CA  LYS A 562      65.713  94.359 150.621  1.00  0.75           C  
ATOM   4145  C   LYS A 562      64.353  94.975 150.988  1.00  0.75           C  
ATOM   4146  O   LYS A 562      63.803  95.764 150.225  1.00  0.75           O  
ATOM   4147  CB  LYS A 562      65.483  93.283 149.533  1.00  0.75           C  
ATOM   4148  CG  LYS A 562      66.746  92.702 148.860  1.00  0.75           C  
ATOM   4149  CD  LYS A 562      67.370  93.655 147.826  1.00  0.75           C  
ATOM   4150  CE  LYS A 562      68.464  93.018 146.962  1.00  0.75           C  
ATOM   4151  NZ  LYS A 562      68.971  94.004 145.995  1.00  0.75           N  
ATOM   4152  N   SER A 563      63.774  94.681 152.179  1.00  0.75           N  
ATOM   4153  CA  SER A 563      62.545  95.335 152.631  1.00  0.75           C  
ATOM   4154  C   SER A 563      62.754  96.748 153.141  1.00  0.75           C  
ATOM   4155  O   SER A 563      61.799  97.484 153.392  1.00  0.75           O  
ATOM   4156  CB  SER A 563      61.800  94.561 153.751  1.00  0.75           C  
ATOM   4157  OG  SER A 563      62.574  94.417 154.944  1.00  0.75           O  
ATOM   4158  N   LYS A 564      64.020  97.145 153.330  1.00  0.67           N  
ATOM   4159  CA  LYS A 564      64.382  98.493 153.716  1.00  0.67           C  
ATOM   4160  C   LYS A 564      65.266  99.143 152.681  1.00  0.67           C  
ATOM   4161  O   LYS A 564      65.118 100.323 152.371  1.00  0.67           O  
ATOM   4162  CB  LYS A 564      65.154  98.477 155.052  1.00  0.67           C  
ATOM   4163  CG  LYS A 564      64.335  97.944 156.233  1.00  0.67           C  
ATOM   4164  CD  LYS A 564      63.071  98.781 156.467  1.00  0.67           C  
ATOM   4165  CE  LYS A 564      62.211  98.263 157.604  1.00  0.67           C  
ATOM   4166  NZ  LYS A 564      60.963  99.049 157.615  1.00  0.67           N  
ATOM   4167  N   TRP A 565      66.190  98.365 152.091  1.00  0.76           N  
ATOM   4168  CA  TRP A 565      67.176  98.876 151.163  1.00  0.76           C  
ATOM   4169  C   TRP A 565      67.265  98.023 149.893  1.00  0.76           C  
ATOM   4170  O   TRP A 565      68.167  97.196 149.732  1.00  0.76           O  
ATOM   4171  CB  TRP A 565      68.515  99.019 151.937  1.00  0.76           C  
ATOM   4172  CG  TRP A 565      68.410 100.049 153.074  1.00  0.76           C  
ATOM   4173  CD1 TRP A 565      68.069 101.355 152.891  1.00  0.76           C  
ATOM   4174  CD2 TRP A 565      68.394  99.849 154.510  1.00  0.76           C  
ATOM   4175  NE1 TRP A 565      67.954 102.014 154.085  1.00  0.76           N  
ATOM   4176  CE2 TRP A 565      68.099 101.110 155.092  1.00  0.76           C  
ATOM   4177  CE3 TRP A 565      68.554  98.722 155.320  1.00  0.76           C  
ATOM   4178  CZ2 TRP A 565      67.954 101.263 156.457  1.00  0.76           C  
ATOM   4179  CZ3 TRP A 565      68.365  98.876 156.707  1.00  0.76           C  
ATOM   4180  CH2 TRP A 565      68.064 100.128 157.264  1.00  0.76           C  
ATOM   4181  N   PRO A 566      66.349  98.196 148.923  1.00  0.79           N  
ATOM   4182  CA  PRO A 566      66.265  97.267 147.800  1.00  0.79           C  
ATOM   4183  C   PRO A 566      67.376  97.399 146.788  1.00  0.79           C  
ATOM   4184  O   PRO A 566      67.648  96.438 146.069  1.00  0.79           O  
ATOM   4185  CB  PRO A 566      64.931  97.555 147.107  1.00  0.79           C  
ATOM   4186  CG  PRO A 566      64.110  98.435 148.048  1.00  0.79           C  
ATOM   4187  CD  PRO A 566      65.077  98.908 149.133  1.00  0.79           C  
ATOM   4188  N   ALA A 567      67.986  98.590 146.674  1.00  0.82           N  
ATOM   4189  CA  ALA A 567      69.022  98.856 145.696  1.00  0.82           C  
ATOM   4190  C   ALA A 567      70.394  98.345 146.107  1.00  0.82           C  
ATOM   4191  O   ALA A 567      71.295  98.206 145.283  1.00  0.82           O  
ATOM   4192  CB  ALA A 567      69.086 100.364 145.413  1.00  0.82           C  
ATOM   4193  N   LEU A 568      70.571  97.999 147.394  1.00  0.82           N  
ATOM   4194  CA  LEU A 568      71.771  97.352 147.887  1.00  0.82           C  
ATOM   4195  C   LEU A 568      72.022  95.986 147.247  1.00  0.82           C  
ATOM   4196  O   LEU A 568      71.058  95.264 146.975  1.00  0.82           O  
ATOM   4197  CB  LEU A 568      71.687  97.163 149.419  1.00  0.82           C  
ATOM   4198  CG  LEU A 568      72.519  98.149 150.248  1.00  0.82           C  
ATOM   4199  CD1 LEU A 568      72.434  99.590 149.754  1.00  0.82           C  
ATOM   4200  CD2 LEU A 568      72.085  98.061 151.707  1.00  0.82           C  
ATOM   4201  N   PRO A 569      73.253  95.566 146.983  1.00  0.80           N  
ATOM   4202  CA  PRO A 569      73.556  94.237 146.453  1.00  0.80           C  
ATOM   4203  C   PRO A 569      73.435  93.135 147.509  1.00  0.80           C  
ATOM   4204  O   PRO A 569      73.044  93.395 148.640  1.00  0.80           O  
ATOM   4205  CB  PRO A 569      74.994  94.414 145.928  1.00  0.80           C  
ATOM   4206  CG  PRO A 569      75.614  95.483 146.822  1.00  0.80           C  
ATOM   4207  CD  PRO A 569      74.445  96.399 147.147  1.00  0.80           C  
ATOM   4208  N   ARG A 570      73.783  91.876 147.157  1.00  0.61           N  
ATOM   4209  CA  ARG A 570      73.589  90.680 147.980  1.00  0.61           C  
ATOM   4210  C   ARG A 570      74.251  90.636 149.346  1.00  0.61           C  
ATOM   4211  O   ARG A 570      73.896  89.818 150.177  1.00  0.61           O  
ATOM   4212  CB  ARG A 570      74.192  89.454 147.261  1.00  0.61           C  
ATOM   4213  CG  ARG A 570      73.409  88.997 146.023  1.00  0.61           C  
ATOM   4214  CD  ARG A 570      73.829  87.609 145.511  1.00  0.61           C  
ATOM   4215  NE  ARG A 570      75.316  87.623 145.304  1.00  0.61           N  
ATOM   4216  CZ  ARG A 570      75.895  88.070 144.181  1.00  0.61           C  
ATOM   4217  NH1 ARG A 570      77.231  88.082 144.131  1.00  0.61           N  
ATOM   4218  NH2 ARG A 570      75.203  88.539 143.149  1.00  0.61           N  
ATOM   4219  N   LYS A 571      75.274  91.467 149.550  1.00  0.75           N  
ATOM   4220  CA  LYS A 571      75.948  91.615 150.815  1.00  0.75           C  
ATOM   4221  C   LYS A 571      76.486  93.014 150.763  1.00  0.75           C  
ATOM   4222  O   LYS A 571      76.793  93.513 149.672  1.00  0.75           O  
ATOM   4223  CB  LYS A 571      77.078  90.594 151.145  1.00  0.75           C  
ATOM   4224  CG  LYS A 571      77.928  89.994 150.011  1.00  0.75           C  
ATOM   4225  CD  LYS A 571      79.151  90.834 149.611  1.00  0.75           C  
ATOM   4226  CE  LYS A 571      79.283  91.070 148.115  1.00  0.75           C  
ATOM   4227  NZ  LYS A 571      78.298  92.095 147.745  1.00  0.75           N  
ATOM   4228  N   LEU A 572      76.583  93.674 151.926  1.00  0.83           N  
ATOM   4229  CA  LEU A 572      77.300  94.919 152.079  1.00  0.83           C  
ATOM   4230  C   LEU A 572      78.729  94.609 152.488  1.00  0.83           C  
ATOM   4231  O   LEU A 572      79.042  93.463 152.789  1.00  0.83           O  
ATOM   4232  CB  LEU A 572      76.599  95.897 153.062  1.00  0.83           C  
ATOM   4233  CG  LEU A 572      76.259  95.385 154.477  1.00  0.83           C  
ATOM   4234  CD1 LEU A 572      77.469  94.975 155.299  1.00  0.83           C  
ATOM   4235  CD2 LEU A 572      75.556  96.473 155.288  1.00  0.83           C  
ATOM   4236  N   ASP A 573      79.618  95.613 152.527  1.00  0.79           N  
ATOM   4237  CA  ASP A 573      80.934  95.425 153.105  1.00  0.79           C  
ATOM   4238  C   ASP A 573      81.092  96.278 154.374  1.00  0.79           C  
ATOM   4239  O   ASP A 573      81.985  96.060 155.181  1.00  0.79           O  
ATOM   4240  CB  ASP A 573      82.035  95.888 152.127  1.00  0.79           C  
ATOM   4241  CG  ASP A 573      82.128  95.128 150.819  1.00  0.79           C  
ATOM   4242  OD1 ASP A 573      81.580  94.017 150.634  1.00  0.79           O  
ATOM   4243  OD2 ASP A 573      82.789  95.718 149.925  1.00  0.79           O  
ATOM   4244  N   SER A 574      80.228  97.306 154.569  1.00  0.81           N  
ATOM   4245  CA  SER A 574      80.214  98.115 155.788  1.00  0.81           C  
ATOM   4246  C   SER A 574      78.932  98.940 155.863  1.00  0.81           C  
ATOM   4247  O   SER A 574      78.225  99.102 154.867  1.00  0.81           O  
ATOM   4248  CB  SER A 574      81.455  99.020 155.990  1.00  0.81           C  
ATOM   4249  OG  SER A 574      81.479  99.552 157.309  1.00  0.81           O  
ATOM   4250  N   ALA A 575      78.616  99.504 157.045  1.00  0.84           N  
ATOM   4251  CA  ALA A 575      77.460 100.344 157.294  1.00  0.84           C  
ATOM   4252  C   ALA A 575      77.820 101.476 158.254  1.00  0.84           C  
ATOM   4253  O   ALA A 575      78.700 101.337 159.095  1.00  0.84           O  
ATOM   4254  CB  ALA A 575      76.306  99.537 157.922  1.00  0.84           C  
ATOM   4255  N   PHE A 576      77.150 102.643 158.156  1.00  0.73           N  
ATOM   4256  CA  PHE A 576      77.350 103.730 159.097  1.00  0.73           C  
ATOM   4257  C   PHE A 576      76.196 104.715 159.068  1.00  0.73           C  
ATOM   4258  O   PHE A 576      75.331 104.637 158.198  1.00  0.73           O  
ATOM   4259  CB  PHE A 576      78.708 104.464 158.927  1.00  0.73           C  
ATOM   4260  CG  PHE A 576      78.894 105.302 157.683  1.00  0.73           C  
ATOM   4261  CD1 PHE A 576      79.299 104.726 156.468  1.00  0.73           C  
ATOM   4262  CD2 PHE A 576      78.814 106.705 157.773  1.00  0.73           C  
ATOM   4263  CE1 PHE A 576      79.652 105.551 155.385  1.00  0.73           C  
ATOM   4264  CE2 PHE A 576      79.131 107.520 156.682  1.00  0.73           C  
ATOM   4265  CZ  PHE A 576      79.557 106.937 155.489  1.00  0.73           C  
ATOM   4266  N   GLU A 577      76.181 105.678 160.014  1.00  0.68           N  
ATOM   4267  CA  GLU A 577      75.233 106.782 160.035  1.00  0.68           C  
ATOM   4268  C   GLU A 577      75.994 108.090 159.874  1.00  0.68           C  
ATOM   4269  O   GLU A 577      77.091 108.232 160.396  1.00  0.68           O  
ATOM   4270  CB  GLU A 577      74.408 106.835 161.353  1.00  0.68           C  
ATOM   4271  CG  GLU A 577      73.451 108.060 161.448  1.00  0.68           C  
ATOM   4272  CD  GLU A 577      72.105 107.821 162.136  1.00  0.68           C  
ATOM   4273  OE1 GLU A 577      72.074 107.664 163.374  1.00  0.68           O  
ATOM   4274  OE2 GLU A 577      71.066 107.859 161.415  1.00  0.68           O  
ATOM   4275  N   ASP A 578      75.482 109.090 159.137  1.00  0.69           N  
ATOM   4276  CA  ASP A 578      76.076 110.415 159.105  1.00  0.69           C  
ATOM   4277  C   ASP A 578      75.572 111.290 160.271  1.00  0.69           C  
ATOM   4278  O   ASP A 578      74.357 111.393 160.474  1.00  0.69           O  
ATOM   4279  CB  ASP A 578      75.824 111.093 157.743  1.00  0.69           C  
ATOM   4280  CG  ASP A 578      76.489 112.448 157.647  1.00  0.69           C  
ATOM   4281  OD1 ASP A 578      77.688 112.493 157.285  1.00  0.69           O  
ATOM   4282  OD2 ASP A 578      75.811 113.449 157.985  1.00  0.69           O  
ATOM   4283  N   PRO A 579      76.445 111.946 161.052  1.00  0.58           N  
ATOM   4284  CA  PRO A 579      76.033 112.806 162.157  1.00  0.58           C  
ATOM   4285  C   PRO A 579      75.187 114.005 161.780  1.00  0.58           C  
ATOM   4286  O   PRO A 579      74.420 114.467 162.621  1.00  0.58           O  
ATOM   4287  CB  PRO A 579      77.355 113.274 162.798  1.00  0.58           C  
ATOM   4288  CG  PRO A 579      78.402 112.245 162.372  1.00  0.58           C  
ATOM   4289  CD  PRO A 579      77.902 111.772 161.012  1.00  0.58           C  
ATOM   4290  N   LEU A 580      75.353 114.586 160.578  1.00  0.58           N  
ATOM   4291  CA  LEU A 580      74.679 115.825 160.238  1.00  0.58           C  
ATOM   4292  C   LEU A 580      73.225 115.632 159.856  1.00  0.58           C  
ATOM   4293  O   LEU A 580      72.337 116.363 160.292  1.00  0.58           O  
ATOM   4294  CB  LEU A 580      75.422 116.528 159.075  1.00  0.58           C  
ATOM   4295  CG  LEU A 580      76.811 117.079 159.448  1.00  0.58           C  
ATOM   4296  CD1 LEU A 580      77.538 117.576 158.195  1.00  0.58           C  
ATOM   4297  CD2 LEU A 580      76.714 118.206 160.482  1.00  0.58           C  
ATOM   4298  N   THR A 581      72.950 114.630 159.009  1.00  0.69           N  
ATOM   4299  CA  THR A 581      71.631 114.452 158.412  1.00  0.69           C  
ATOM   4300  C   THR A 581      70.929 113.178 158.830  1.00  0.69           C  
ATOM   4301  O   THR A 581      69.821 112.906 158.354  1.00  0.69           O  
ATOM   4302  CB  THR A 581      71.699 114.494 156.887  1.00  0.69           C  
ATOM   4303  OG1 THR A 581      72.739 113.671 156.360  1.00  0.69           O  
ATOM   4304  CG2 THR A 581      71.940 115.926 156.417  1.00  0.69           C  
ATOM   4305  N   LYS A 582      71.525 112.377 159.737  1.00  0.66           N  
ATOM   4306  CA  LYS A 582      70.974 111.121 160.243  1.00  0.66           C  
ATOM   4307  C   LYS A 582      70.708 110.112 159.144  1.00  0.66           C  
ATOM   4308  O   LYS A 582      69.662 109.479 159.066  1.00  0.66           O  
ATOM   4309  CB  LYS A 582      69.700 111.306 161.112  1.00  0.66           C  
ATOM   4310  CG  LYS A 582      69.896 112.262 162.296  1.00  0.66           C  
ATOM   4311  CD  LYS A 582      68.612 112.429 163.125  1.00  0.66           C  
ATOM   4312  CE  LYS A 582      68.787 113.397 164.296  1.00  0.66           C  
ATOM   4313  NZ  LYS A 582      67.522 113.506 165.057  1.00  0.66           N  
ATOM   4314  N   LYS A 583      71.651 109.965 158.214  1.00  0.68           N  
ATOM   4315  CA  LYS A 583      71.450 109.167 157.026  1.00  0.68           C  
ATOM   4316  C   LYS A 583      72.357 107.969 157.036  1.00  0.68           C  
ATOM   4317  O   LYS A 583      73.423 107.993 157.631  1.00  0.68           O  
ATOM   4318  CB  LYS A 583      71.785 109.962 155.758  1.00  0.68           C  
ATOM   4319  CG  LYS A 583      70.911 111.184 155.503  1.00  0.68           C  
ATOM   4320  CD  LYS A 583      71.215 111.782 154.118  1.00  0.68           C  
ATOM   4321  CE  LYS A 583      70.313 112.951 153.724  1.00  0.68           C  
ATOM   4322  NZ  LYS A 583      70.505 113.287 152.294  1.00  0.68           N  
ATOM   4323  N   ILE A 584      71.966 106.889 156.342  1.00  0.77           N  
ATOM   4324  CA  ILE A 584      72.659 105.620 156.432  1.00  0.77           C  
ATOM   4325  C   ILE A 584      73.446 105.426 155.178  1.00  0.77           C  
ATOM   4326  O   ILE A 584      72.965 105.618 154.072  1.00  0.77           O  
ATOM   4327  CB  ILE A 584      71.742 104.440 156.695  1.00  0.77           C  
ATOM   4328  CG1 ILE A 584      70.834 104.771 157.897  1.00  0.77           C  
ATOM   4329  CG2 ILE A 584      72.560 103.145 156.925  1.00  0.77           C  
ATOM   4330  CD1 ILE A 584      71.568 105.173 159.187  1.00  0.77           C  
ATOM   4331  N   PHE A 585      74.722 105.084 155.347  1.00  0.80           N  
ATOM   4332  CA  PHE A 585      75.649 104.973 154.265  1.00  0.80           C  
ATOM   4333  C   PHE A 585      76.109 103.526 154.306  1.00  0.80           C  
ATOM   4334  O   PHE A 585      76.505 102.990 155.336  1.00  0.80           O  
ATOM   4335  CB  PHE A 585      76.823 105.947 154.395  1.00  0.80           C  
ATOM   4336  CG  PHE A 585      76.534 107.429 154.247  1.00  0.80           C  
ATOM   4337  CD1 PHE A 585      75.561 108.097 155.006  1.00  0.80           C  
ATOM   4338  CD2 PHE A 585      77.359 108.210 153.409  1.00  0.80           C  
ATOM   4339  CE1 PHE A 585      75.384 109.476 154.886  1.00  0.80           C  
ATOM   4340  CE2 PHE A 585      77.195 109.599 153.309  1.00  0.80           C  
ATOM   4341  CZ  PHE A 585      76.211 110.237 154.064  1.00  0.80           C  
ATOM   4342  N   PHE A 586      76.000 102.853 153.159  1.00  0.84           N  
ATOM   4343  CA  PHE A 586      76.247 101.439 153.002  1.00  0.84           C  
ATOM   4344  C   PHE A 586      77.366 101.255 152.016  1.00  0.84           C  
ATOM   4345  O   PHE A 586      77.270 101.740 150.897  1.00  0.84           O  
ATOM   4346  CB  PHE A 586      75.004 100.748 152.405  1.00  0.84           C  
ATOM   4347  CG  PHE A 586      73.971 100.565 153.476  1.00  0.84           C  
ATOM   4348  CD1 PHE A 586      72.838 101.386 153.574  1.00  0.84           C  
ATOM   4349  CD2 PHE A 586      74.098  99.484 154.355  1.00  0.84           C  
ATOM   4350  CE1 PHE A 586      71.827 101.100 154.502  1.00  0.84           C  
ATOM   4351  CE2 PHE A 586      73.080  99.173 155.260  1.00  0.84           C  
ATOM   4352  CZ  PHE A 586      71.935  99.973 155.326  1.00  0.84           C  
ATOM   4353  N   PHE A 587      78.440 100.541 152.386  1.00  0.84           N  
ATOM   4354  CA  PHE A 587      79.530 100.202 151.479  1.00  0.84           C  
ATOM   4355  C   PHE A 587      79.323  98.832 150.850  1.00  0.84           C  
ATOM   4356  O   PHE A 587      78.707  97.961 151.456  1.00  0.84           O  
ATOM   4357  CB  PHE A 587      80.890 100.131 152.219  1.00  0.84           C  
ATOM   4358  CG  PHE A 587      81.372 101.480 152.658  1.00  0.84           C  
ATOM   4359  CD1 PHE A 587      81.039 102.013 153.912  1.00  0.84           C  
ATOM   4360  CD2 PHE A 587      82.217 102.216 151.814  1.00  0.84           C  
ATOM   4361  CE1 PHE A 587      81.538 103.256 154.294  1.00  0.84           C  
ATOM   4362  CE2 PHE A 587      82.692 103.477 152.190  1.00  0.84           C  
ATOM   4363  CZ  PHE A 587      82.332 104.005 153.427  1.00  0.84           C  
ATOM   4364  N   SER A 588      79.869  98.598 149.638  1.00  0.85           N  
ATOM   4365  CA  SER A 588      79.844  97.289 148.977  1.00  0.85           C  
ATOM   4366  C   SER A 588      80.636  97.329 147.702  1.00  0.85           C  
ATOM   4367  O   SER A 588      80.299  98.025 146.739  1.00  0.85           O  
ATOM   4368  CB  SER A 588      78.433  96.725 148.657  1.00  0.85           C  
ATOM   4369  OG  SER A 588      78.461  95.368 148.183  1.00  0.85           O  
ATOM   4370  N   GLY A 589      81.762  96.597 147.664  1.00  0.81           N  
ATOM   4371  CA  GLY A 589      82.701  96.674 146.566  1.00  0.81           C  
ATOM   4372  C   GLY A 589      83.250  98.065 146.425  1.00  0.81           C  
ATOM   4373  O   GLY A 589      83.640  98.715 147.391  1.00  0.81           O  
ATOM   4374  N   ARG A 590      83.263  98.595 145.195  1.00  0.70           N  
ATOM   4375  CA  ARG A 590      83.759  99.935 144.976  1.00  0.70           C  
ATOM   4376  C   ARG A 590      82.670 100.984 145.005  1.00  0.70           C  
ATOM   4377  O   ARG A 590      82.892 102.106 144.548  1.00  0.70           O  
ATOM   4378  CB  ARG A 590      84.557 100.038 143.657  1.00  0.70           C  
ATOM   4379  CG  ARG A 590      83.714  99.992 142.369  1.00  0.70           C  
ATOM   4380  CD  ARG A 590      84.555 100.135 141.104  1.00  0.70           C  
ATOM   4381  NE  ARG A 590      83.569 100.161 139.978  1.00  0.70           N  
ATOM   4382  CZ  ARG A 590      83.925 100.095 138.690  1.00  0.70           C  
ATOM   4383  NH1 ARG A 590      82.979 100.027 137.757  1.00  0.70           N  
ATOM   4384  NH2 ARG A 590      85.205 100.095 138.330  1.00  0.70           N  
ATOM   4385  N   GLN A 591      81.478 100.681 145.546  1.00  0.77           N  
ATOM   4386  CA  GLN A 591      80.398 101.642 145.596  1.00  0.77           C  
ATOM   4387  C   GLN A 591      79.871 101.824 147.008  1.00  0.77           C  
ATOM   4388  O   GLN A 591      80.082 101.019 147.916  1.00  0.77           O  
ATOM   4389  CB  GLN A 591      79.214 101.260 144.670  1.00  0.77           C  
ATOM   4390  CG  GLN A 591      79.531 101.293 143.155  1.00  0.77           C  
ATOM   4391  CD  GLN A 591      78.289 100.944 142.327  1.00  0.77           C  
ATOM   4392  OE1 GLN A 591      77.600  99.959 142.580  1.00  0.77           O  
ATOM   4393  NE2 GLN A 591      77.999 101.750 141.277  1.00  0.77           N  
ATOM   4394  N   VAL A 592      79.163 102.946 147.211  1.00  0.83           N  
ATOM   4395  CA  VAL A 592      78.542 103.285 148.470  1.00  0.83           C  
ATOM   4396  C   VAL A 592      77.244 104.022 148.202  1.00  0.83           C  
ATOM   4397  O   VAL A 592      77.112 104.838 147.286  1.00  0.83           O  
ATOM   4398  CB  VAL A 592      79.478 104.053 149.396  1.00  0.83           C  
ATOM   4399  CG1 VAL A 592      79.988 105.301 148.673  1.00  0.83           C  
ATOM   4400  CG2 VAL A 592      78.854 104.431 150.757  1.00  0.83           C  
ATOM   4401  N   TRP A 593      76.224 103.694 149.004  1.00  0.84           N  
ATOM   4402  CA  TRP A 593      74.875 104.180 148.869  1.00  0.84           C  
ATOM   4403  C   TRP A 593      74.545 104.962 150.101  1.00  0.84           C  
ATOM   4404  O   TRP A 593      74.878 104.546 151.200  1.00  0.84           O  
ATOM   4405  CB  TRP A 593      73.835 103.030 148.845  1.00  0.84           C  
ATOM   4406  CG  TRP A 593      73.776 102.181 147.599  1.00  0.84           C  
ATOM   4407  CD1 TRP A 593      72.831 102.180 146.609  1.00  0.84           C  
ATOM   4408  CD2 TRP A 593      74.734 101.167 147.249  1.00  0.84           C  
ATOM   4409  NE1 TRP A 593      73.146 101.238 145.655  1.00  0.84           N  
ATOM   4410  CE2 TRP A 593      74.325 100.628 146.014  1.00  0.84           C  
ATOM   4411  CE3 TRP A 593      75.888 100.716 147.882  1.00  0.84           C  
ATOM   4412  CZ2 TRP A 593      75.094  99.675 145.363  1.00  0.84           C  
ATOM   4413  CZ3 TRP A 593      76.690  99.792 147.204  1.00  0.84           C  
ATOM   4414  CH2 TRP A 593      76.309  99.291 145.952  1.00  0.84           C  
ATOM   4415  N   VAL A 594      73.840 106.089 149.940  1.00  0.83           N  
ATOM   4416  CA  VAL A 594      73.319 106.843 151.061  1.00  0.83           C  
ATOM   4417  C   VAL A 594      71.815 106.667 151.051  1.00  0.83           C  
ATOM   4418  O   VAL A 594      71.197 106.602 149.996  1.00  0.83           O  
ATOM   4419  CB  VAL A 594      73.701 108.317 150.991  1.00  0.83           C  
ATOM   4420  CG1 VAL A 594      73.145 109.123 152.184  1.00  0.83           C  
ATOM   4421  CG2 VAL A 594      75.228 108.426 150.882  1.00  0.83           C  
ATOM   4422  N   TYR A 595      71.197 106.551 152.236  1.00  0.77           N  
ATOM   4423  CA  TYR A 595      69.770 106.494 152.400  1.00  0.77           C  
ATOM   4424  C   TYR A 595      69.380 107.432 153.495  1.00  0.77           C  
ATOM   4425  O   TYR A 595      70.033 107.518 154.528  1.00  0.77           O  
ATOM   4426  CB  TYR A 595      69.270 105.126 152.892  1.00  0.77           C  
ATOM   4427  CG  TYR A 595      69.360 104.167 151.767  1.00  0.77           C  
ATOM   4428  CD1 TYR A 595      70.551 103.476 151.521  1.00  0.77           C  
ATOM   4429  CD2 TYR A 595      68.252 103.957 150.938  1.00  0.77           C  
ATOM   4430  CE1 TYR A 595      70.619 102.548 150.479  1.00  0.77           C  
ATOM   4431  CE2 TYR A 595      68.318 103.028 149.892  1.00  0.77           C  
ATOM   4432  CZ  TYR A 595      69.499 102.316 149.679  1.00  0.77           C  
ATOM   4433  OH  TYR A 595      69.537 101.380 148.642  1.00  0.77           O  
ATOM   4434  N   THR A 596      68.253 108.127 153.336  1.00  0.73           N  
ATOM   4435  CA  THR A 596      67.598 108.791 154.448  1.00  0.73           C  
ATOM   4436  C   THR A 596      66.223 108.181 154.603  1.00  0.73           C  
ATOM   4437  O   THR A 596      65.377 108.251 153.719  1.00  0.73           O  
ATOM   4438  CB  THR A 596      67.554 110.301 154.320  1.00  0.73           C  
ATOM   4439  OG1 THR A 596      66.993 110.927 155.472  1.00  0.73           O  
ATOM   4440  CG2 THR A 596      66.856 110.812 153.060  1.00  0.73           C  
ATOM   4441  N   GLY A 597      66.001 107.491 155.743  1.00  0.69           N  
ATOM   4442  CA  GLY A 597      64.751 106.822 156.122  1.00  0.69           C  
ATOM   4443  C   GLY A 597      64.056 105.974 155.086  1.00  0.69           C  
ATOM   4444  O   GLY A 597      62.873 106.166 154.845  1.00  0.69           O  
ATOM   4445  N   ALA A 598      64.802 105.036 154.460  1.00  0.63           N  
ATOM   4446  CA  ALA A 598      64.345 104.116 153.420  1.00  0.63           C  
ATOM   4447  C   ALA A 598      64.313 104.712 152.012  1.00  0.63           C  
ATOM   4448  O   ALA A 598      64.091 104.014 151.027  1.00  0.63           O  
ATOM   4449  CB  ALA A 598      63.016 103.415 153.783  1.00  0.63           C  
ATOM   4450  N   SER A 599      64.629 106.013 151.863  1.00  0.67           N  
ATOM   4451  CA  SER A 599      64.733 106.656 150.556  1.00  0.67           C  
ATOM   4452  C   SER A 599      66.174 106.714 150.081  1.00  0.67           C  
ATOM   4453  O   SER A 599      67.055 107.212 150.785  1.00  0.67           O  
ATOM   4454  CB  SER A 599      64.173 108.097 150.576  1.00  0.67           C  
ATOM   4455  OG  SER A 599      64.065 108.648 149.262  1.00  0.67           O  
ATOM   4456  N   LEU A 600      66.446 106.150 148.884  1.00  0.72           N  
ATOM   4457  CA  LEU A 600      67.761 106.076 148.268  1.00  0.72           C  
ATOM   4458  C   LEU A 600      68.417 107.393 147.886  1.00  0.72           C  
ATOM   4459  O   LEU A 600      67.782 108.446 147.815  1.00  0.72           O  
ATOM   4460  CB  LEU A 600      67.794 105.069 147.077  1.00  0.72           C  
ATOM   4461  CG  LEU A 600      66.950 105.369 145.813  1.00  0.72           C  
ATOM   4462  CD1 LEU A 600      67.548 106.472 144.931  1.00  0.72           C  
ATOM   4463  CD2 LEU A 600      66.795 104.089 144.971  1.00  0.72           C  
ATOM   4464  N   LEU A 601      69.733 107.360 147.604  1.00  0.67           N  
ATOM   4465  CA  LEU A 601      70.423 108.488 147.017  1.00  0.67           C  
ATOM   4466  C   LEU A 601      71.229 108.072 145.803  1.00  0.67           C  
ATOM   4467  O   LEU A 601      70.909 108.441 144.677  1.00  0.67           O  
ATOM   4468  CB  LEU A 601      71.368 109.167 148.040  1.00  0.67           C  
ATOM   4469  CG  LEU A 601      72.096 110.427 147.519  1.00  0.67           C  
ATOM   4470  CD1 LEU A 601      71.100 111.523 147.116  1.00  0.67           C  
ATOM   4471  CD2 LEU A 601      73.096 110.955 148.555  1.00  0.67           C  
ATOM   4472  N   GLY A 602      72.343 107.335 146.012  1.00  0.79           N  
ATOM   4473  CA  GLY A 602      73.352 107.109 144.981  1.00  0.79           C  
ATOM   4474  C   GLY A 602      73.094 105.879 144.123  1.00  0.79           C  
ATOM   4475  O   GLY A 602      71.965 105.678 143.684  1.00  0.79           O  
ATOM   4476  N   PRO A 603      74.073 105.024 143.829  1.00  0.82           N  
ATOM   4477  CA  PRO A 603      75.382 104.955 144.454  1.00  0.82           C  
ATOM   4478  C   PRO A 603      76.432 105.666 143.633  1.00  0.82           C  
ATOM   4479  O   PRO A 603      76.241 105.955 142.455  1.00  0.82           O  
ATOM   4480  CB  PRO A 603      75.674 103.454 144.457  1.00  0.82           C  
ATOM   4481  CG  PRO A 603      75.000 102.909 143.195  1.00  0.82           C  
ATOM   4482  CD  PRO A 603      73.837 103.878 142.949  1.00  0.82           C  
ATOM   4483  N   ARG A 604      77.585 105.959 144.250  1.00  0.66           N  
ATOM   4484  CA  ARG A 604      78.733 106.446 143.520  1.00  0.66           C  
ATOM   4485  C   ARG A 604      79.927 105.583 143.871  1.00  0.66           C  
ATOM   4486  O   ARG A 604      79.934 104.860 144.863  1.00  0.66           O  
ATOM   4487  CB  ARG A 604      79.085 107.919 143.845  1.00  0.66           C  
ATOM   4488  CG  ARG A 604      78.030 108.945 143.379  1.00  0.66           C  
ATOM   4489  CD  ARG A 604      78.455 110.395 143.630  1.00  0.66           C  
ATOM   4490  NE  ARG A 604      77.369 111.292 143.116  1.00  0.66           N  
ATOM   4491  CZ  ARG A 604      77.452 112.631 143.095  1.00  0.66           C  
ATOM   4492  NH1 ARG A 604      76.464 113.350 142.567  1.00  0.66           N  
ATOM   4493  NH2 ARG A 604      78.511 113.263 143.594  1.00  0.66           N  
ATOM   4494  N   ARG A 605      80.982 105.640 143.038  1.00  0.64           N  
ATOM   4495  CA  ARG A 605      82.272 105.056 143.345  1.00  0.64           C  
ATOM   4496  C   ARG A 605      82.923 105.634 144.605  1.00  0.64           C  
ATOM   4497  O   ARG A 605      82.773 106.817 144.908  1.00  0.64           O  
ATOM   4498  CB  ARG A 605      83.238 105.249 142.152  1.00  0.64           C  
ATOM   4499  CG  ARG A 605      82.774 104.599 140.829  1.00  0.64           C  
ATOM   4500  CD  ARG A 605      83.699 104.920 139.646  1.00  0.64           C  
ATOM   4501  NE  ARG A 605      83.103 104.247 138.441  1.00  0.64           N  
ATOM   4502  CZ  ARG A 605      83.587 104.383 137.198  1.00  0.64           C  
ATOM   4503  NH1 ARG A 605      82.956 103.792 136.184  1.00  0.64           N  
ATOM   4504  NH2 ARG A 605      84.684 105.091 136.951  1.00  0.64           N  
ATOM   4505  N   LEU A 606      83.687 104.818 145.356  1.00  0.74           N  
ATOM   4506  CA  LEU A 606      84.354 105.218 146.589  1.00  0.74           C  
ATOM   4507  C   LEU A 606      85.319 106.387 146.441  1.00  0.74           C  
ATOM   4508  O   LEU A 606      85.498 107.176 147.368  1.00  0.74           O  
ATOM   4509  CB  LEU A 606      85.086 104.025 147.232  1.00  0.74           C  
ATOM   4510  CG  LEU A 606      84.195 102.832 147.606  1.00  0.74           C  
ATOM   4511  CD1 LEU A 606      85.063 101.671 148.095  1.00  0.74           C  
ATOM   4512  CD2 LEU A 606      83.161 103.187 148.666  1.00  0.74           C  
ATOM   4513  N   ASP A 607      85.882 106.601 145.242  1.00  0.71           N  
ATOM   4514  CA  ASP A 607      86.646 107.773 144.853  1.00  0.71           C  
ATOM   4515  C   ASP A 607      85.931 109.087 145.215  1.00  0.71           C  
ATOM   4516  O   ASP A 607      86.540 110.090 145.598  1.00  0.71           O  
ATOM   4517  CB  ASP A 607      86.856 107.730 143.315  1.00  0.71           C  
ATOM   4518  CG  ASP A 607      87.498 106.443 142.805  1.00  0.71           C  
ATOM   4519  OD1 ASP A 607      87.966 105.612 143.616  1.00  0.71           O  
ATOM   4520  OD2 ASP A 607      87.427 106.253 141.561  1.00  0.71           O  
ATOM   4521  N   LYS A 608      84.586 109.107 145.185  1.00  0.69           N  
ATOM   4522  CA  LYS A 608      83.787 110.268 145.536  1.00  0.69           C  
ATOM   4523  C   LYS A 608      83.725 110.551 147.033  1.00  0.69           C  
ATOM   4524  O   LYS A 608      83.382 111.654 147.444  1.00  0.69           O  
ATOM   4525  CB  LYS A 608      82.348 110.096 144.997  1.00  0.69           C  
ATOM   4526  CG  LYS A 608      82.254 110.098 143.462  1.00  0.69           C  
ATOM   4527  CD  LYS A 608      82.426 111.494 142.845  1.00  0.69           C  
ATOM   4528  CE  LYS A 608      82.062 111.526 141.358  1.00  0.69           C  
ATOM   4529  NZ  LYS A 608      82.343 112.860 140.783  1.00  0.69           N  
ATOM   4530  N   LEU A 609      84.100 109.581 147.884  1.00  0.71           N  
ATOM   4531  CA  LEU A 609      84.331 109.822 149.301  1.00  0.71           C  
ATOM   4532  C   LEU A 609      85.734 110.383 149.524  1.00  0.71           C  
ATOM   4533  O   LEU A 609      86.054 110.895 150.593  1.00  0.71           O  
ATOM   4534  CB  LEU A 609      84.219 108.475 150.070  1.00  0.71           C  
ATOM   4535  CG  LEU A 609      83.152 108.309 151.177  1.00  0.71           C  
ATOM   4536  CD1 LEU A 609      82.100 109.414 151.285  1.00  0.71           C  
ATOM   4537  CD2 LEU A 609      82.430 106.989 150.924  1.00  0.71           C  
ATOM   4538  N   GLY A 610      86.612 110.296 148.502  1.00  0.77           N  
ATOM   4539  CA  GLY A 610      88.005 110.726 148.575  1.00  0.77           C  
ATOM   4540  C   GLY A 610      88.955 109.613 148.923  1.00  0.77           C  
ATOM   4541  O   GLY A 610      89.976 109.820 149.571  1.00  0.77           O  
ATOM   4542  N   LEU A 611      88.643 108.382 148.496  1.00  0.75           N  
ATOM   4543  CA  LEU A 611      89.508 107.233 148.681  1.00  0.75           C  
ATOM   4544  C   LEU A 611      90.378 107.022 147.444  1.00  0.75           C  
ATOM   4545  O   LEU A 611      89.980 107.310 146.322  1.00  0.75           O  
ATOM   4546  CB  LEU A 611      88.656 105.986 149.012  1.00  0.75           C  
ATOM   4547  CG  LEU A 611      87.978 106.078 150.398  1.00  0.75           C  
ATOM   4548  CD1 LEU A 611      86.657 105.304 150.428  1.00  0.75           C  
ATOM   4549  CD2 LEU A 611      88.915 105.625 151.525  1.00  0.75           C  
ATOM   4550  N   GLY A 612      91.641 106.565 147.626  1.00  0.71           N  
ATOM   4551  CA  GLY A 612      92.551 106.287 146.509  1.00  0.71           C  
ATOM   4552  C   GLY A 612      92.079 105.191 145.565  1.00  0.71           C  
ATOM   4553  O   GLY A 612      91.629 104.171 146.077  1.00  0.71           O  
ATOM   4554  N   PRO A 613      92.207 105.267 144.233  1.00  0.72           N  
ATOM   4555  CA  PRO A 613      91.511 104.327 143.341  1.00  0.72           C  
ATOM   4556  C   PRO A 613      91.964 102.870 143.400  1.00  0.72           C  
ATOM   4557  O   PRO A 613      91.365 102.017 142.750  1.00  0.72           O  
ATOM   4558  CB  PRO A 613      91.768 104.880 141.929  1.00  0.72           C  
ATOM   4559  CG  PRO A 613      92.128 106.359 142.088  1.00  0.72           C  
ATOM   4560  CD  PRO A 613      92.501 106.538 143.557  1.00  0.72           C  
ATOM   4561  N   GLU A 614      93.047 102.570 144.134  1.00  0.66           N  
ATOM   4562  CA  GLU A 614      93.554 101.238 144.397  1.00  0.66           C  
ATOM   4563  C   GLU A 614      92.624 100.378 145.244  1.00  0.66           C  
ATOM   4564  O   GLU A 614      92.456  99.180 145.020  1.00  0.66           O  
ATOM   4565  CB  GLU A 614      94.902 101.357 145.133  1.00  0.66           C  
ATOM   4566  CG  GLU A 614      96.032 101.984 144.281  1.00  0.66           C  
ATOM   4567  CD  GLU A 614      97.341 102.117 145.060  1.00  0.66           C  
ATOM   4568  OE1 GLU A 614      97.331 101.878 146.295  1.00  0.66           O  
ATOM   4569  OE2 GLU A 614      98.355 102.484 144.414  1.00  0.66           O  
ATOM   4570  N   VAL A 615      91.988 100.977 146.269  1.00  0.72           N  
ATOM   4571  CA  VAL A 615      90.945 100.316 147.033  1.00  0.72           C  
ATOM   4572  C   VAL A 615      89.673 100.119 146.206  1.00  0.72           C  
ATOM   4573  O   VAL A 615      89.132 101.033 145.592  1.00  0.72           O  
ATOM   4574  CB  VAL A 615      90.666 100.947 148.412  1.00  0.72           C  
ATOM   4575  CG1 VAL A 615      91.168 102.389 148.519  1.00  0.72           C  
ATOM   4576  CG2 VAL A 615      89.173 100.982 148.773  1.00  0.72           C  
ATOM   4577  N   ALA A 616      89.128  98.889 146.216  1.00  0.62           N  
ATOM   4578  CA  ALA A 616      87.859  98.587 145.583  1.00  0.62           C  
ATOM   4579  C   ALA A 616      86.976  97.816 146.554  1.00  0.62           C  
ATOM   4580  O   ALA A 616      86.077  97.075 146.164  1.00  0.62           O  
ATOM   4581  CB  ALA A 616      88.081  97.816 144.273  1.00  0.62           C  
ATOM   4582  N   GLN A 617      87.269  97.987 147.855  1.00  0.71           N  
ATOM   4583  CA  GLN A 617      86.552  97.414 148.974  1.00  0.71           C  
ATOM   4584  C   GLN A 617      86.953  98.174 150.238  1.00  0.71           C  
ATOM   4585  O   GLN A 617      88.116  98.555 150.395  1.00  0.71           O  
ATOM   4586  CB  GLN A 617      86.955  95.927 149.127  1.00  0.71           C  
ATOM   4587  CG  GLN A 617      86.155  95.145 150.190  1.00  0.71           C  
ATOM   4588  CD  GLN A 617      86.610  93.690 150.271  1.00  0.71           C  
ATOM   4589  OE1 GLN A 617      87.589  93.260 149.662  1.00  0.71           O  
ATOM   4590  NE2 GLN A 617      85.878  92.890 151.081  1.00  0.71           N  
ATOM   4591  N   VAL A 618      86.039  98.398 151.203  1.00  0.79           N  
ATOM   4592  CA  VAL A 618      86.413  98.863 152.538  1.00  0.79           C  
ATOM   4593  C   VAL A 618      85.759  97.901 153.491  1.00  0.79           C  
ATOM   4594  O   VAL A 618      84.615  97.517 153.276  1.00  0.79           O  
ATOM   4595  CB  VAL A 618      86.102 100.317 152.912  1.00  0.79           C  
ATOM   4596  CG1 VAL A 618      86.199 101.203 151.668  1.00  0.79           C  
ATOM   4597  CG2 VAL A 618      84.742 100.526 153.600  1.00  0.79           C  
ATOM   4598  N   THR A 619      86.455  97.450 154.546  1.00  0.75           N  
ATOM   4599  CA  THR A 619      85.912  96.409 155.413  1.00  0.75           C  
ATOM   4600  C   THR A 619      85.411  96.943 156.723  1.00  0.75           C  
ATOM   4601  O   THR A 619      84.850  96.183 157.482  1.00  0.75           O  
ATOM   4602  CB  THR A 619      86.868  95.245 155.714  1.00  0.75           C  
ATOM   4603  OG1 THR A 619      88.146  95.661 156.209  1.00  0.75           O  
ATOM   4604  CG2 THR A 619      87.087  94.441 154.420  1.00  0.75           C  
ATOM   4605  N   GLY A 620      85.549  98.246 157.042  1.00  0.76           N  
ATOM   4606  CA  GLY A 620      84.991  98.757 158.299  1.00  0.76           C  
ATOM   4607  C   GLY A 620      84.649 100.222 158.228  1.00  0.76           C  
ATOM   4608  O   GLY A 620      85.317 100.976 157.532  1.00  0.76           O  
ATOM   4609  N   ALA A 621      83.598 100.687 158.942  1.00  0.70           N  
ATOM   4610  CA  ALA A 621      83.205 102.095 158.959  1.00  0.70           C  
ATOM   4611  C   ALA A 621      82.459 102.466 160.234  1.00  0.70           C  
ATOM   4612  O   ALA A 621      81.783 101.599 160.774  1.00  0.70           O  
ATOM   4613  CB  ALA A 621      82.285 102.460 157.774  1.00  0.70           C  
ATOM   4614  N   LEU A 622      82.536 103.746 160.703  1.00  0.56           N  
ATOM   4615  CA  LEU A 622      81.739 104.294 161.806  1.00  0.56           C  
ATOM   4616  C   LEU A 622      82.196 105.724 162.199  1.00  0.56           C  
ATOM   4617  O   LEU A 622      83.402 105.994 162.220  1.00  0.56           O  
ATOM   4618  CB  LEU A 622      81.840 103.442 163.090  1.00  0.56           C  
ATOM   4619  CG  LEU A 622      80.998 103.890 164.287  1.00  0.56           C  
ATOM   4620  CD1 LEU A 622      79.528 103.465 164.211  1.00  0.56           C  
ATOM   4621  CD2 LEU A 622      81.669 103.364 165.539  1.00  0.56           C  
ATOM   4622  N   PRO A 623      81.300 106.688 162.479  1.00  0.62           N  
ATOM   4623  CA  PRO A 623      81.603 107.979 163.091  1.00  0.62           C  
ATOM   4624  C   PRO A 623      82.060 107.921 164.526  1.00  0.62           C  
ATOM   4625  O   PRO A 623      81.871 106.927 165.214  1.00  0.62           O  
ATOM   4626  CB  PRO A 623      80.281 108.764 163.085  1.00  0.62           C  
ATOM   4627  CG  PRO A 623      79.414 108.052 162.067  1.00  0.62           C  
ATOM   4628  CD  PRO A 623      79.913 106.615 162.069  1.00  0.62           C  
ATOM   4629  N   ARG A 624      82.602 109.028 165.034  1.00  0.45           N  
ATOM   4630  CA  ARG A 624      82.946 109.131 166.432  1.00  0.45           C  
ATOM   4631  C   ARG A 624      82.448 110.430 167.054  1.00  0.45           C  
ATOM   4632  O   ARG A 624      82.111 111.347 166.315  1.00  0.45           O  
ATOM   4633  CB  ARG A 624      84.475 109.217 166.529  1.00  0.45           C  
ATOM   4634  CG  ARG A 624      85.263 107.978 166.053  1.00  0.45           C  
ATOM   4635  CD  ARG A 624      86.790 108.141 166.100  1.00  0.45           C  
ATOM   4636  NE  ARG A 624      87.154 108.671 167.442  1.00  0.45           N  
ATOM   4637  CZ  ARG A 624      87.379 107.988 168.567  1.00  0.45           C  
ATOM   4638  NH1 ARG A 624      87.573 108.689 169.681  1.00  0.45           N  
ATOM   4639  NH2 ARG A 624      87.394 106.660 168.619  1.00  0.45           N  
ATOM   4640  N   PRO A 625      82.432 110.553 168.388  1.00  0.42           N  
ATOM   4641  CA  PRO A 625      82.543 111.827 169.109  1.00  0.42           C  
ATOM   4642  C   PRO A 625      83.198 113.023 168.427  1.00  0.42           C  
ATOM   4643  O   PRO A 625      82.590 114.090 168.372  1.00  0.42           O  
ATOM   4644  CB  PRO A 625      81.071 112.112 169.434  1.00  0.42           C  
ATOM   4645  CG  PRO A 625      80.445 110.733 169.693  1.00  0.42           C  
ATOM   4646  CD  PRO A 625      81.452 109.732 169.102  1.00  0.42           C  
ATOM   4647  N   GLU A 626      84.403 112.880 167.843  1.00  0.63           N  
ATOM   4648  CA  GLU A 626      85.109 113.898 167.083  1.00  0.63           C  
ATOM   4649  C   GLU A 626      84.346 114.334 165.816  1.00  0.63           C  
ATOM   4650  O   GLU A 626      84.747 115.256 165.107  1.00  0.63           O  
ATOM   4651  CB  GLU A 626      86.510 113.386 166.623  1.00  0.63           C  
ATOM   4652  CG  GLU A 626      87.540 113.058 167.745  1.00  0.63           C  
ATOM   4653  CD  GLU A 626      87.270 111.747 168.468  1.00  0.63           C  
ATOM   4654  OE1 GLU A 626      88.059 111.325 169.342  1.00  0.63           O  
ATOM   4655  OE2 GLU A 626      86.290 111.055 168.101  1.00  0.63           O  
ATOM   4656  N   GLY A 627      83.236 113.636 165.479  1.00  0.61           N  
ATOM   4657  CA  GLY A 627      82.386 113.795 164.310  1.00  0.61           C  
ATOM   4658  C   GLY A 627      83.008 113.215 163.072  1.00  0.61           C  
ATOM   4659  O   GLY A 627      82.645 113.536 161.946  1.00  0.61           O  
ATOM   4660  N   LYS A 628      84.025 112.367 163.265  1.00  0.71           N  
ATOM   4661  CA  LYS A 628      84.948 111.981 162.226  1.00  0.71           C  
ATOM   4662  C   LYS A 628      84.811 110.508 161.930  1.00  0.71           C  
ATOM   4663  O   LYS A 628      84.924 109.643 162.797  1.00  0.71           O  
ATOM   4664  CB  LYS A 628      86.389 112.372 162.619  1.00  0.71           C  
ATOM   4665  CG  LYS A 628      87.001 113.423 161.681  1.00  0.71           C  
ATOM   4666  CD  LYS A 628      86.836 114.911 162.041  1.00  0.71           C  
ATOM   4667  CE  LYS A 628      87.964 115.706 161.348  1.00  0.71           C  
ATOM   4668  NZ  LYS A 628      87.629 117.017 160.779  1.00  0.71           N  
ATOM   4669  N   VAL A 629      84.520 110.213 160.657  1.00  0.79           N  
ATOM   4670  CA  VAL A 629      84.178 108.893 160.189  1.00  0.79           C  
ATOM   4671  C   VAL A 629      85.438 108.218 159.735  1.00  0.79           C  
ATOM   4672  O   VAL A 629      86.173 108.737 158.898  1.00  0.79           O  
ATOM   4673  CB  VAL A 629      83.165 108.976 159.052  1.00  0.79           C  
ATOM   4674  CG1 VAL A 629      82.829 107.585 158.480  1.00  0.79           C  
ATOM   4675  CG2 VAL A 629      81.895 109.680 159.566  1.00  0.79           C  
ATOM   4676  N   LEU A 630      85.738 107.041 160.305  1.00  0.78           N  
ATOM   4677  CA  LEU A 630      86.913 106.296 159.926  1.00  0.78           C  
ATOM   4678  C   LEU A 630      86.512 105.131 159.061  1.00  0.78           C  
ATOM   4679  O   LEU A 630      85.611 104.368 159.397  1.00  0.78           O  
ATOM   4680  CB  LEU A 630      87.719 105.797 161.146  1.00  0.78           C  
ATOM   4681  CG  LEU A 630      88.270 106.905 162.062  1.00  0.78           C  
ATOM   4682  CD1 LEU A 630      88.999 106.283 163.253  1.00  0.78           C  
ATOM   4683  CD2 LEU A 630      89.231 107.844 161.337  1.00  0.78           C  
ATOM   4684  N   LEU A 631      87.180 104.981 157.902  1.00  0.79           N  
ATOM   4685  CA  LEU A 631      86.925 103.877 157.000  1.00  0.79           C  
ATOM   4686  C   LEU A 631      88.147 102.998 156.995  1.00  0.79           C  
ATOM   4687  O   LEU A 631      89.250 103.466 156.735  1.00  0.79           O  
ATOM   4688  CB  LEU A 631      86.642 104.308 155.543  1.00  0.79           C  
ATOM   4689  CG  LEU A 631      85.515 105.343 155.382  1.00  0.79           C  
ATOM   4690  CD1 LEU A 631      85.336 105.682 153.897  1.00  0.79           C  
ATOM   4691  CD2 LEU A 631      84.201 104.858 156.002  1.00  0.79           C  
ATOM   4692  N   PHE A 632      87.979 101.704 157.292  1.00  0.74           N  
ATOM   4693  CA  PHE A 632      89.069 100.789 157.554  1.00  0.74           C  
ATOM   4694  C   PHE A 632      89.129  99.854 156.357  1.00  0.74           C  
ATOM   4695  O   PHE A 632      88.104  99.355 155.897  1.00  0.74           O  
ATOM   4696  CB  PHE A 632      88.867  99.934 158.856  1.00  0.74           C  
ATOM   4697  CG  PHE A 632      88.792 100.692 160.172  1.00  0.74           C  
ATOM   4698  CD1 PHE A 632      87.805 101.666 160.418  1.00  0.74           C  
ATOM   4699  CD2 PHE A 632      89.651 100.339 161.236  1.00  0.74           C  
ATOM   4700  CE1 PHE A 632      87.702 102.293 161.665  1.00  0.74           C  
ATOM   4701  CE2 PHE A 632      89.557 100.972 162.483  1.00  0.74           C  
ATOM   4702  CZ  PHE A 632      88.585 101.954 162.695  1.00  0.74           C  
ATOM   4703  N   SER A 633      90.323  99.616 155.784  1.00  0.76           N  
ATOM   4704  CA  SER A 633      90.484  98.641 154.709  1.00  0.76           C  
ATOM   4705  C   SER A 633      91.839  97.984 154.839  1.00  0.76           C  
ATOM   4706  O   SER A 633      92.874  98.645 154.853  1.00  0.76           O  
ATOM   4707  CB  SER A 633      90.334  99.248 153.284  1.00  0.76           C  
ATOM   4708  OG  SER A 633      90.297  98.227 152.280  1.00  0.76           O  
ATOM   4709  N   GLY A 634      91.880  96.639 154.953  1.00  0.65           N  
ATOM   4710  CA  GLY A 634      93.125  95.911 155.210  1.00  0.65           C  
ATOM   4711  C   GLY A 634      93.893  96.373 156.435  1.00  0.65           C  
ATOM   4712  O   GLY A 634      93.390  96.356 157.559  1.00  0.65           O  
ATOM   4713  N   GLN A 635      95.152  96.801 156.231  1.00  0.62           N  
ATOM   4714  CA  GLN A 635      96.039  97.288 157.268  1.00  0.62           C  
ATOM   4715  C   GLN A 635      95.996  98.795 157.492  1.00  0.62           C  
ATOM   4716  O   GLN A 635      96.790  99.344 158.258  1.00  0.62           O  
ATOM   4717  CB  GLN A 635      97.509  96.824 157.046  1.00  0.62           C  
ATOM   4718  CG  GLN A 635      98.279  97.431 155.842  1.00  0.62           C  
ATOM   4719  CD  GLN A 635      97.987  96.764 154.491  1.00  0.62           C  
ATOM   4720  OE1 GLN A 635      96.888  96.302 154.187  1.00  0.62           O  
ATOM   4721  NE2 GLN A 635      99.021  96.712 153.619  1.00  0.62           N  
ATOM   4722  N   SER A 636      95.048  99.520 156.871  1.00  0.69           N  
ATOM   4723  CA  SER A 636      95.043 100.968 156.904  1.00  0.69           C  
ATOM   4724  C   SER A 636      93.645 101.543 157.080  1.00  0.69           C  
ATOM   4725  O   SER A 636      92.632 100.899 156.810  1.00  0.69           O  
ATOM   4726  CB  SER A 636      95.756 101.516 155.645  1.00  0.69           C  
ATOM   4727  OG  SER A 636      95.009 101.325 154.439  1.00  0.69           O  
ATOM   4728  N   PHE A 637      93.534 102.789 157.582  1.00  0.76           N  
ATOM   4729  CA  PHE A 637      92.253 103.444 157.691  1.00  0.76           C  
ATOM   4730  C   PHE A 637      92.346 104.925 157.331  1.00  0.76           C  
ATOM   4731  O   PHE A 637      93.374 105.592 157.458  1.00  0.76           O  
ATOM   4732  CB  PHE A 637      91.548 103.175 159.051  1.00  0.76           C  
ATOM   4733  CG  PHE A 637      92.164 103.918 160.183  1.00  0.76           C  
ATOM   4734  CD1 PHE A 637      91.747 105.229 160.442  1.00  0.76           C  
ATOM   4735  CD2 PHE A 637      93.162 103.339 160.970  1.00  0.76           C  
ATOM   4736  CE1 PHE A 637      92.362 105.985 161.444  1.00  0.76           C  
ATOM   4737  CE2 PHE A 637      93.781 104.091 161.968  1.00  0.76           C  
ATOM   4738  CZ  PHE A 637      93.386 105.415 162.207  1.00  0.76           C  
ATOM   4739  N   TRP A 638      91.243 105.481 156.823  1.00  0.80           N  
ATOM   4740  CA  TRP A 638      91.150 106.869 156.422  1.00  0.80           C  
ATOM   4741  C   TRP A 638      90.197 107.602 157.333  1.00  0.80           C  
ATOM   4742  O   TRP A 638      89.450 107.006 158.097  1.00  0.80           O  
ATOM   4743  CB  TRP A 638      90.586 107.050 154.995  1.00  0.80           C  
ATOM   4744  CG  TRP A 638      91.511 106.722 153.844  1.00  0.80           C  
ATOM   4745  CD1 TRP A 638      92.134 107.579 152.974  1.00  0.80           C  
ATOM   4746  CD2 TRP A 638      91.794 105.393 153.383  1.00  0.80           C  
ATOM   4747  NE1 TRP A 638      92.795 106.867 151.999  1.00  0.80           N  
ATOM   4748  CE2 TRP A 638      92.596 105.525 152.226  1.00  0.80           C  
ATOM   4749  CE3 TRP A 638      91.429 104.137 153.866  1.00  0.80           C  
ATOM   4750  CZ2 TRP A 638      93.042 104.407 151.541  1.00  0.80           C  
ATOM   4751  CZ3 TRP A 638      91.931 103.010 153.205  1.00  0.80           C  
ATOM   4752  CH2 TRP A 638      92.715 103.141 152.051  1.00  0.80           C  
ATOM   4753  N   ARG A 639      90.192 108.941 157.240  1.00  0.74           N  
ATOM   4754  CA  ARG A 639      89.295 109.791 157.986  1.00  0.74           C  
ATOM   4755  C   ARG A 639      88.501 110.647 157.021  1.00  0.74           C  
ATOM   4756  O   ARG A 639      89.067 111.263 156.122  1.00  0.74           O  
ATOM   4757  CB  ARG A 639      90.120 110.680 158.945  1.00  0.74           C  
ATOM   4758  CG  ARG A 639      89.319 111.378 160.062  1.00  0.74           C  
ATOM   4759  CD  ARG A 639      89.872 111.099 161.478  1.00  0.74           C  
ATOM   4760  NE  ARG A 639      90.353 112.349 162.132  1.00  0.74           N  
ATOM   4761  CZ  ARG A 639      91.515 112.945 161.833  1.00  0.74           C  
ATOM   4762  NH1 ARG A 639      92.353 112.455 160.928  1.00  0.74           N  
ATOM   4763  NH2 ARG A 639      91.805 114.118 162.385  1.00  0.74           N  
ATOM   4764  N   PHE A 640      87.169 110.691 157.185  1.00  0.77           N  
ATOM   4765  CA  PHE A 640      86.290 111.507 156.376  1.00  0.77           C  
ATOM   4766  C   PHE A 640      85.715 112.618 157.246  1.00  0.77           C  
ATOM   4767  O   PHE A 640      85.306 112.395 158.390  1.00  0.77           O  
ATOM   4768  CB  PHE A 640      85.157 110.638 155.767  1.00  0.77           C  
ATOM   4769  CG  PHE A 640      84.222 111.414 154.872  1.00  0.77           C  
ATOM   4770  CD1 PHE A 640      82.937 111.775 155.313  1.00  0.77           C  
ATOM   4771  CD2 PHE A 640      84.624 111.786 153.579  1.00  0.77           C  
ATOM   4772  CE1 PHE A 640      82.076 112.503 154.482  1.00  0.77           C  
ATOM   4773  CE2 PHE A 640      83.767 112.517 152.746  1.00  0.77           C  
ATOM   4774  CZ  PHE A 640      82.491 112.874 153.197  1.00  0.77           C  
ATOM   4775  N   ASP A 641      85.675 113.849 156.706  1.00  0.73           N  
ATOM   4776  CA  ASP A 641      85.057 114.990 157.341  1.00  0.73           C  
ATOM   4777  C   ASP A 641      83.643 115.136 156.788  1.00  0.73           C  
ATOM   4778  O   ASP A 641      83.430 115.494 155.631  1.00  0.73           O  
ATOM   4779  CB  ASP A 641      85.877 116.279 157.071  1.00  0.73           C  
ATOM   4780  CG  ASP A 641      85.510 117.349 158.057  1.00  0.73           C  
ATOM   4781  OD1 ASP A 641      86.390 117.839 158.798  1.00  0.73           O  
ATOM   4782  OD2 ASP A 641      84.324 117.723 158.145  1.00  0.73           O  
ATOM   4783  N   VAL A 642      82.622 114.860 157.618  1.00  0.74           N  
ATOM   4784  CA  VAL A 642      81.230 114.992 157.225  1.00  0.74           C  
ATOM   4785  C   VAL A 642      80.807 116.439 156.999  1.00  0.74           C  
ATOM   4786  O   VAL A 642      79.981 116.739 156.138  1.00  0.74           O  
ATOM   4787  CB  VAL A 642      80.295 114.254 158.172  1.00  0.74           C  
ATOM   4788  CG1 VAL A 642      80.684 112.761 158.166  1.00  0.74           C  
ATOM   4789  CG2 VAL A 642      80.303 114.826 159.601  1.00  0.74           C  
ATOM   4790  N   LYS A 643      81.399 117.385 157.755  1.00  0.62           N  
ATOM   4791  CA  LYS A 643      81.129 118.807 157.640  1.00  0.62           C  
ATOM   4792  C   LYS A 643      81.715 119.418 156.379  1.00  0.62           C  
ATOM   4793  O   LYS A 643      81.071 120.194 155.677  1.00  0.62           O  
ATOM   4794  CB  LYS A 643      81.663 119.555 158.890  1.00  0.62           C  
ATOM   4795  CG  LYS A 643      80.920 119.202 160.192  1.00  0.62           C  
ATOM   4796  CD  LYS A 643      81.462 119.980 161.406  1.00  0.62           C  
ATOM   4797  CE  LYS A 643      80.709 119.671 162.704  1.00  0.62           C  
ATOM   4798  NZ  LYS A 643      81.306 120.418 163.835  1.00  0.62           N  
ATOM   4799  N   THR A 644      82.964 119.059 156.059  1.00  0.65           N  
ATOM   4800  CA  THR A 644      83.673 119.620 154.914  1.00  0.65           C  
ATOM   4801  C   THR A 644      83.402 118.823 153.635  1.00  0.65           C  
ATOM   4802  O   THR A 644      83.612 119.312 152.523  1.00  0.65           O  
ATOM   4803  CB  THR A 644      85.173 119.685 155.225  1.00  0.65           C  
ATOM   4804  OG1 THR A 644      85.418 120.552 156.330  1.00  0.65           O  
ATOM   4805  CG2 THR A 644      85.998 120.228 154.050  1.00  0.65           C  
ATOM   4806  N   GLN A 645      82.893 117.573 153.757  1.00  0.53           N  
ATOM   4807  CA  GLN A 645      82.624 116.634 152.665  1.00  0.53           C  
ATOM   4808  C   GLN A 645      83.867 116.284 151.861  1.00  0.53           C  
ATOM   4809  O   GLN A 645      83.889 116.281 150.632  1.00  0.53           O  
ATOM   4810  CB  GLN A 645      81.432 117.028 151.760  1.00  0.53           C  
ATOM   4811  CG  GLN A 645      80.052 116.922 152.455  1.00  0.53           C  
ATOM   4812  CD  GLN A 645      79.588 115.469 152.618  1.00  0.53           C  
ATOM   4813  OE1 GLN A 645      79.482 114.711 151.652  1.00  0.53           O  
ATOM   4814  NE2 GLN A 645      79.277 115.059 153.868  1.00  0.53           N  
ATOM   4815  N   LYS A 646      84.945 115.962 152.590  1.00  0.62           N  
ATOM   4816  CA  LYS A 646      86.257 115.680 152.052  1.00  0.62           C  
ATOM   4817  C   LYS A 646      86.965 114.774 153.044  1.00  0.62           C  
ATOM   4818  O   LYS A 646      86.529 114.590 154.176  1.00  0.62           O  
ATOM   4819  CB  LYS A 646      87.102 116.974 151.858  1.00  0.62           C  
ATOM   4820  CG  LYS A 646      86.887 117.672 150.499  1.00  0.62           C  
ATOM   4821  CD  LYS A 646      86.756 119.202 150.609  1.00  0.62           C  
ATOM   4822  CE  LYS A 646      86.604 119.915 149.263  1.00  0.62           C  
ATOM   4823  NZ  LYS A 646      87.100 121.308 149.368  1.00  0.62           N  
ATOM   4824  N   VAL A 647      88.094 114.171 152.641  1.00  0.62           N  
ATOM   4825  CA  VAL A 647      88.978 113.472 153.557  1.00  0.62           C  
ATOM   4826  C   VAL A 647      89.916 114.443 154.260  1.00  0.62           C  
ATOM   4827  O   VAL A 647      90.147 115.564 153.802  1.00  0.62           O  
ATOM   4828  CB  VAL A 647      89.731 112.325 152.894  1.00  0.62           C  
ATOM   4829  CG1 VAL A 647      88.698 111.343 152.315  1.00  0.62           C  
ATOM   4830  CG2 VAL A 647      90.693 112.849 151.813  1.00  0.62           C  
ATOM   4831  N   ASP A 648      90.454 114.038 155.423  1.00  0.55           N  
ATOM   4832  CA  ASP A 648      91.337 114.862 156.228  1.00  0.55           C
[truncated: 41,966 more chars]
