# Supplementary material for: Multi-Omics Integration and Network Analysis Reveal Potential Hub Genes and Genetic Mechanisms Regulating Bovine Mastitis
Source: Curr Issues Mol Biol. 2022 Jan 11;44(1):309–28. doi: 10.3390/cimb44010023 (PMC8928958; doi:10.3390/cimb44010023)
Supplement: Supplementary file 1 [file cimb-44-00023-s001.zip › cimb-1492332-supplementary/Supplementary Material 4( Modelled PDB structures)/model_01 S100A9.pdb]

TITLE     SWISS-MODEL SERVER (https://swissmodel.expasy.org)
TITLE    2 Untitled Project
EXPDTA    THEORETICAL MODEL (SWISS-MODEL SERVER)
AUTHOR    SWISS-MODEL SERVER (SEE REFERENCE IN JRNL Records)
REVDAT   1   20-AUG-21 1MOD    1       13:44
JRNL        AUTH   A.WATERHOUSE,M.BERTONI,S.BIENERT,G.STUDER,G.TAURIELLO,
JRNL        AUTH 2 R.GUMIENNY,F.T.HEER,T.A.P.DE BEER,C.REMPFER,L.BORDOLI,
JRNL        AUTH 3 R.LEPORE,T.SCHWEDE
JRNL        TITL   SWISS-MODEL: HOMOLOGY MODELLING OF PROTEIN STRUCTURES AND
JRNL        TITL 2 COMPLEXES
JRNL        REF    NUCLEIC.ACIDS.RES..           V.  46 W296  2018
JRNL        PMID   29788355
JRNL        DOI    10.1093/nar/gky427
REMARK   1
REMARK   1 REFERENCE 1
REMARK   1  AUTH   S.BIENERT,A.WATERHOUSE,T.A.P.DE BEER,G.TAURIELLO,G.STUDER,
REMARK   1  AUTH 2 L.BORDOLI,T.SCHWEDE
REMARK   1  TITL   THE SWISS-MODEL REPOSITORY - NEW FEATURES AND FUNCTIONALITY
REMARK   1  REF    NUCLEIC.ACIDS.RES..           V.  45       2017
REMARK   1  REFN                   ISSN 0305-1048
REMARK   1  PMID   27899672
REMARK   1  DOI    10.1093/nar/gkw1132
REMARK   1
REMARK   1 REFERENCE 2
REMARK   1  AUTH   N.GUEX,M.C.PEITSCH,T.SCHWEDE
REMARK   1  TITL   AUTOMATED COMPARATIVE PROTEIN STRUCTURE MODELING WITH
REMARK   1  TITL 2 SWISS-MODEL AND SWISS-PDBVIEWER: A HISTORICAL PERSPECTIVE
REMARK   1  REF    ELECTROPHORESIS               V.  30       2009
REMARK   1  REFN                   ISSN 0173-0835
REMARK   1  PMID   19517507
REMARK   1  DOI    10.1002/elps.200900140
REMARK   1
REMARK   1 REFERENCE 3
REMARK   1  AUTH   G.STUDER,G.TAURIELLO,S.BIENERT,M.BIASINI,N.JOHNER,T.SCHWEDE
REMARK   1  TITL   PROMOD3 - A VERSATILE HOMOLOGY MODELLING TOOLBOX
REMARK   1  REF    PLOS COMP. BIOL.              V.  17       2021
REMARK   1  REFN                   ISSN 
REMARK   1  PMID   33507980
REMARK   1  DOI    https://doi.org/10.1371/journal.pcbi.1008667
REMARK   1
REMARK   1 REFERENCE 4
REMARK   1  AUTH   G.STUDER,C.REMPFER,A.WATERHOUSE,R.GUMIENNY,J.HAAS,T.SCHWEDE
REMARK   1  TITL   QMEANDISCO - DISTANCE CONSTRAINTS APPLIED ON MODEL QUALITY 
REMARK   1  TITL 2 ESTIMATION
REMARK   1  REF    BIOINFORMATICS                V.  36       2020
REMARK   1  REFN                   ISSN 
REMARK   1  PMID   31697312
REMARK   1  DOI    https://doi.org/10.1093/bioinformatics/btz828
REMARK   1
REMARK   1 REFERENCE 5
REMARK   1  AUTH   P.BENKERT,M.BIASINI,T.SCHWEDE
REMARK   1  TITL   TOWARD THE ESTIMATION OF THE ABSOLUTE QUALITY OF INDIVIDUAL
REMARK   1  TITL 2 PROTEIN STRUCTURE MODELS
REMARK   1  REF    BIOINFORMATICS                V.  27       2011
REMARK   1  REFN                   ISSN 1367-4803
REMARK   1  PMID   21134891
REMARK   1  DOI    10.1093/bioinformatics/btq662
REMARK   1
REMARK   1 REFERENCE 6
REMARK   1  AUTH   M.BERTONI,F.KIEFER,M.BIASINI,L.BORDOLI,T.SCHWEDE
REMARK   1  TITL   MODELING PROTEIN QUATERNARY STRUCTURE OF HOMO- AND
REMARK   1  TITL 2 HETERO-OLIGOMERS BEYOND BINARY INTERACTIONS BY HOMOLOGY
REMARK   1  REF    SCI.REP.                      V.   7       2017
REMARK   1  REFN                   ISSN
REMARK   1  PMID   28874689
REMARK   1  DOI    10.1038/s41598-017-09654-8
REMARK   1
REMARK   1 DISCLAIMER
REMARK   1 The SWISS-MODEL SERVER produces theoretical models for proteins.
REMARK   1 The results of any theoretical modelling procedure is
REMARK   1 NON-EXPERIMENTAL and MUST be considered with care. These models may
REMARK   1 contain significant errors. This is especially true for automated
REMARK   1 modeling since there is no human intervention during model
REMARK   1 building. Please read the header section and the logfile carefully
REMARK   1 to know what templates and alignments were used during the model
REMARK   1 building process. All information by the SWISS-MODEL SERVER is
REMARK   1 provided "AS-IS", without any warranty, expressed or implied.
REMARK   2
REMARK   2 COPYRIGHT NOTICE
REMARK   2 This SWISS-MODEL protein model is copyright. It is produced by the
REMARK   2 SWISS-MODEL server, developed by the Computational Structural
REMARK   2 Biology Group at the SIB Swiss Institute of Bioinformatics at the
REMARK   2 Biozentrum, University of Basel (https://swissmodel.expasy.org). This
REMARK   2 model is licensed under the CC BY-SA 4.0 Creative Commons
REMARK   2 Attribution-ShareAlike 4.0 International License
REMARK   2 (https://creativecommons.org/licenses/by-sa/4.0/legalcode), i.e. you
REMARK   2 can copy and redistribute the model in any medium or format,
REMARK   2 transform and build upon the model for any purpose, even
REMARK   2 commercially, under the following terms:
REMARK   2 Attribution - You must give appropriate credit, provide a link to
REMARK   2 the license, and indicate if changes were made. You may do so in any
REMARK   2 reasonable manner, but not in any way that suggests the licensor
REMARK   2 endorses you or your use. When you publish, patent or distribute
REMARK   2 results that were fully or partially based on the model, please cite
REMARK   2 the corresponding papers mentioned under JRNL.
REMARK   2 ShareAlike - If you remix, transform, or build upon the material,
REMARK   2 you must distribute your contributions under the same license as the
REMARK   2 original.
REMARK   2 No additional restrictions - you may not apply legal terms or
REMARK   2 technological measures that legally restrict others from doing
REMARK   2 anything the license permits.
REMARK   2 Find a human-readable summary of (and not a substitute for) the
REMARK   2 CC BY-SA 4.0 license at this link:
REMARK   2 https://creativecommons.org/licenses/by-sa/4.0/
REMARK   3 
REMARK   3 MODEL INFORMATION
REMARK   3  ENGIN   PROMOD3
REMARK   3  VERSN   3.2.0
REMARK   3  OSTAT   homo-dimer
REMARK   3  OSRSN   PREDICTION
REMARK   3  QSPRD   0.854
REMARK   3  GMQE    0.60
REMARK   3  QMNV    4.2.0
REMARK   3  QMNDG   0.67
REMARK   3  MODT    FALSE
REMARK   3 
REMARK   3 TEMPLATE 1
REMARK   3  PDBID   5i8n
REMARK   3  CHAIN   A
REMARK   3  MMCIF   A
REMARK   3  PDBV    2021-08-13
REMARK   3  SMTLE   5i8n.1.A
REMARK   3  SMTLV   2021-08-18
REMARK   3  MTHD    SOLUTION NMR 0.00 A
REMARK   3  FOUND   HHblits
REMARK   3  GMQE    0.63
REMARK   3  SIM     0.51
REMARK   3  SID     70.18
REMARK   3  OSTAT   homo-dimer
REMARK   3  ALN A TRG MEDKMSQMESSIETIINIFHQYSVRLGHYDTLIQKEFKQLVQKELPNFLKKQKKNEAA
REMARK   3  ALN A TRG INEIMEDLDTNVDKQLSFEEFIMLVARLTVASHEEMHNTAPPGQGHRHGPGYGKGSPD
REMARK   3  ALN A TRG QGSHDLGSHGHGHGHSHGGHGHSHGGHGHSH
REMARK   3  ALN A TPL MTSKMSQLERNIETIINTFHQYSVKLGHPDTLNQGEFKELVRKDLQNFLKKENKNEKV
REMARK   3  ALN A TPL IEHIMEDLDTNADKQLSFEEFIMLMARLTWASHEKMHEGDE-GPGHHHKPGLGEGTP-
REMARK   3  ALN A TPL -------------------------------
REMARK   3  ALN A OFF 0
ATOM      1  N   MET A   1      15.505 -11.230 -19.051  1.00  0.58           N  
ATOM      2  CA  MET A   1      14.506 -10.376 -18.317  1.00  0.58           C  
ATOM      3  C   MET A   1      15.046  -8.964 -18.185  1.00  0.58           C  
ATOM      4  O   MET A   1      15.907  -8.734 -17.346  1.00  0.58           O  
ATOM      5  CB  MET A   1      14.242 -11.010 -16.915  1.00  0.58           C  
ATOM      6  CG  MET A   1      13.271 -10.239 -15.995  1.00  0.58           C  
ATOM      7  SD  MET A   1      13.080 -10.957 -14.328  1.00  0.58           S  
ATOM      8  CE  MET A   1      12.133 -12.419 -14.836  1.00  0.58           C  
ATOM      9  N   GLU A   2      14.620  -8.010 -19.045  1.00  0.60           N  
ATOM     10  CA  GLU A   2      14.964  -6.606 -18.906  1.00  0.60           C  
ATOM     11  C   GLU A   2      14.189  -5.957 -17.778  1.00  0.60           C  
ATOM     12  O   GLU A   2      14.737  -5.248 -16.936  1.00  0.60           O  
ATOM     13  CB  GLU A   2      14.705  -5.894 -20.243  1.00  0.60           C  
ATOM     14  CG  GLU A   2      15.656  -6.397 -21.355  1.00  0.60           C  
ATOM     15  CD  GLU A   2      15.397  -5.702 -22.689  1.00  0.60           C  
ATOM     16  OE1 GLU A   2      14.412  -4.930 -22.780  1.00  0.60           O  
ATOM     17  OE2 GLU A   2      16.180  -5.987 -23.628  1.00  0.60           O  
ATOM     18  N   ASP A   3      12.883  -6.282 -17.695  1.00  0.45           N  
ATOM     19  CA  ASP A   3      12.021  -5.838 -16.647  1.00  0.45           C  
ATOM     20  C   ASP A   3      12.204  -6.786 -15.456  1.00  0.45           C  
ATOM     21  O   ASP A   3      11.579  -7.839 -15.355  1.00  0.45           O  
ATOM     22  CB  ASP A   3      10.571  -5.747 -17.212  1.00  0.45           C  
ATOM     23  CG  ASP A   3       9.713  -4.876 -16.317  1.00  0.45           C  
ATOM     24  OD1 ASP A   3       8.479  -4.804 -16.536  1.00  0.45           O  
ATOM     25  OD2 ASP A   3      10.324  -4.216 -15.447  1.00  0.45           O  
ATOM     26  N   LYS A   4      13.179  -6.470 -14.566  1.00  0.60           N  
ATOM     27  CA  LYS A   4      13.371  -7.122 -13.273  1.00  0.60           C  
ATOM     28  C   LYS A   4      12.279  -6.761 -12.279  1.00  0.60           C  
ATOM     29  O   LYS A   4      11.949  -7.515 -11.354  1.00  0.60           O  
ATOM     30  CB  LYS A   4      14.737  -6.726 -12.640  1.00  0.60           C  
ATOM     31  CG  LYS A   4      14.963  -7.200 -11.176  1.00  0.60           C  
ATOM     32  CD  LYS A   4      14.913  -8.741 -11.006  1.00  0.60           C  
ATOM     33  CE  LYS A   4      14.796  -9.263  -9.562  1.00  0.60           C  
ATOM     34  NZ  LYS A   4      14.807 -10.740  -9.495  1.00  0.60           N  
ATOM     35  N   MET A   5      11.763  -5.532 -12.440  1.00  0.61           N  
ATOM     36  CA  MET A   5      10.547  -4.999 -11.891  1.00  0.61           C  
ATOM     37  C   MET A   5       9.365  -5.934 -12.108  1.00  0.61           C  
ATOM     38  O   MET A   5       9.376  -6.812 -12.963  1.00  0.61           O  
ATOM     39  CB  MET A   5      10.366  -3.538 -12.374  1.00  0.61           C  
ATOM     40  CG  MET A   5      11.407  -2.536 -11.824  1.00  0.61           C  
ATOM     41  SD  MET A   5      11.749  -1.054 -12.807  1.00  0.61           S  
ATOM     42  CE  MET A   5      10.022  -0.509 -12.703  1.00  0.61           C  
ATOM     43  N   SER A   6       8.379  -5.871 -11.209  1.00  0.71           N  
ATOM     44  CA  SER A   6       7.334  -6.880 -11.147  1.00  0.71           C  
ATOM     45  C   SER A   6       6.069  -6.112 -11.033  1.00  0.71           C  
ATOM     46  O   SER A   6       6.082  -4.911 -10.761  1.00  0.71           O  
ATOM     47  CB  SER A   6       7.364  -7.934 -10.000  1.00  0.71           C  
ATOM     48  OG  SER A   6       6.611  -9.082 -10.422  1.00  0.71           O  
ATOM     49  N   GLN A   7       4.916  -6.767 -11.228  1.00  0.72           N  
ATOM     50  CA  GLN A   7       3.653  -6.070 -11.288  1.00  0.72           C  
ATOM     51  C   GLN A   7       3.333  -5.372  -9.979  1.00  0.72           C  
ATOM     52  O   GLN A   7       2.951  -4.203  -9.955  1.00  0.72           O  
ATOM     53  CB  GLN A   7       2.517  -7.059 -11.600  1.00  0.72           C  
ATOM     54  CG  GLN A   7       1.130  -6.393 -11.768  1.00  0.72           C  
ATOM     55  CD  GLN A   7       0.011  -7.405 -12.012  1.00  0.72           C  
ATOM     56  OE1 GLN A   7      -1.000  -7.082 -12.630  1.00  0.72           O  
ATOM     57  NE2 GLN A   7       0.172  -8.639 -11.488  1.00  0.72           N  
ATOM     58  N   MET A   8       3.526  -6.068  -8.836  1.00  0.62           N  
ATOM     59  CA  MET A   8       3.355  -5.433  -7.540  1.00  0.62           C  
ATOM     60  C   MET A   8       4.285  -4.371  -7.220  1.00  0.62           C  
ATOM     61  O   MET A   8       3.880  -3.306  -6.780  1.00  0.62           O  
ATOM     62  CB  MET A   8       3.414  -6.391  -6.338  1.00  0.62           C  
ATOM     63  CG  MET A   8       2.304  -7.406  -6.499  1.00  0.62           C  
ATOM     64  SD  MET A   8       0.762  -6.522  -6.296  1.00  0.62           S  
ATOM     65  CE  MET A   8       0.308  -6.188  -8.026  1.00  0.62           C  
ATOM     66  N   GLU A   9       5.557  -4.615  -7.443  1.00  0.61           N  
ATOM     67  CA  GLU A   9       6.533  -3.665  -7.058  1.00  0.61           C  
ATOM     68  C   GLU A   9       6.393  -2.332  -7.798  1.00  0.61           C  
ATOM     69  O   GLU A   9       6.379  -1.282  -7.157  1.00  0.61           O  
ATOM     70  CB  GLU A   9       7.860  -4.366  -7.253  1.00  0.61           C  
ATOM     71  CG  GLU A   9       9.015  -3.383  -7.334  1.00  0.61           C  
ATOM     72  CD  GLU A   9       9.245  -2.863  -8.736  1.00  0.61           C  
ATOM     73  OE1 GLU A   9       9.833  -1.767  -8.904  1.00  0.61           O  
ATOM     74  OE2 GLU A   9       9.161  -3.748  -9.615  1.00  0.61           O  
ATOM     75  N   SER A  10       6.169  -2.361  -9.137  1.00  0.69           N  
ATOM     76  CA  SER A  10       5.876  -1.170  -9.930  1.00  0.69           C  
ATOM     77  C   SER A  10       4.625  -0.480  -9.457  1.00  0.69           C  
ATOM     78  O   SER A  10       4.602   0.731  -9.281  1.00  0.69           O  
ATOM     79  CB  SER A  10       5.650  -1.467 -11.435  1.00  0.69           C  
ATOM     80  OG  SER A  10       6.874  -1.853 -12.054  1.00  0.69           O  
ATOM     81  N   SER A  11       3.553  -1.250  -9.170  1.00  0.71           N  
ATOM     82  CA  SER A  11       2.326  -0.719  -8.586  1.00  0.71           C  
ATOM     83  C   SER A  11       2.562  -0.044  -7.243  1.00  0.71           C  
ATOM     84  O   SER A  11       2.044   1.041  -7.003  1.00  0.71           O  
ATOM     85  CB  SER A  11       1.212  -1.781  -8.386  1.00  0.71           C  
ATOM     86  OG  SER A  11       0.647  -2.206  -9.627  1.00  0.71           O  
ATOM     87  N   ILE A  12       3.380  -0.637  -6.339  1.00  0.69           N  
ATOM     88  CA  ILE A  12       3.752  -0.043  -5.058  1.00  0.69           C  
ATOM     89  C   ILE A  12       4.530   1.237  -5.253  1.00  0.69           C  
ATOM     90  O   ILE A  12       4.194   2.250  -4.649  1.00  0.69           O  
ATOM     91  CB  ILE A  12       4.568  -0.974  -4.150  1.00  0.69           C  
ATOM     92  CG1 ILE A  12       3.820  -2.272  -3.802  1.00  0.69           C  
ATOM     93  CG2 ILE A  12       4.879  -0.266  -2.816  1.00  0.69           C  
ATOM     94  CD1 ILE A  12       4.734  -3.389  -3.311  1.00  0.69           C  
ATOM     95  N   GLU A  13       5.546   1.250  -6.139  1.00  0.70           N  
ATOM     96  CA  GLU A  13       6.361   2.420  -6.421  1.00  0.70           C  
ATOM     97  C   GLU A  13       5.536   3.572  -6.941  1.00  0.70           C  
ATOM     98  O   GLU A  13       5.587   4.681  -6.409  1.00  0.70           O  
ATOM     99  CB  GLU A  13       7.441   2.076  -7.462  1.00  0.70           C  
ATOM    100  CG  GLU A  13       8.691   2.997  -7.400  1.00  0.70           C  
ATOM    101  CD  GLU A  13       8.456   4.442  -7.824  1.00  0.70           C  
ATOM    102  OE1 GLU A  13       8.022   4.658  -8.982  1.00  0.70           O  
ATOM    103  OE2 GLU A  13       8.708   5.347  -6.988  1.00  0.70           O  
ATOM    104  N   THR A  14       4.632   3.263  -7.904  1.00  0.74           N  
ATOM    105  CA  THR A  14       3.632   4.184  -8.433  1.00  0.74           C  
ATOM    106  C   THR A  14       2.826   4.760  -7.295  1.00  0.74           C  
ATOM    107  O   THR A  14       2.682   5.975  -7.188  1.00  0.74           O  
ATOM    108  CB  THR A  14       2.690   3.582  -9.475  1.00  0.74           C  
ATOM    109  OG1 THR A  14       3.433   3.019 -10.539  1.00  0.74           O  
ATOM    110  CG2 THR A  14       1.852   4.650 -10.185  1.00  0.74           C  
ATOM    111  N   ILE A  15       2.365   3.920  -6.335  1.00  0.72           N  
ATOM    112  CA  ILE A  15       1.684   4.420  -5.146  1.00  0.72           C  
ATOM    113  C   ILE A  15       2.495   5.354  -4.304  1.00  0.72           C  
ATOM    114  O   ILE A  15       2.038   6.446  -3.972  1.00  0.72           O  
ATOM    115  CB  ILE A  15       1.055   3.358  -4.257  1.00  0.72           C  
ATOM    116  CG1 ILE A  15      -0.050   2.698  -5.087  1.00  0.72           C  
ATOM    117  CG2 ILE A  15       0.457   3.946  -2.946  1.00  0.72           C  
ATOM    118  CD1 ILE A  15      -0.725   1.590  -4.305  1.00  0.72           C  
ATOM    119  N   ILE A  16       3.732   4.970  -3.975  1.00  0.76           N  
ATOM    120  CA  ILE A  16       4.610   5.725  -3.113  1.00  0.76           C  
ATOM    121  C   ILE A  16       4.901   7.103  -3.655  1.00  0.76           C  
ATOM    122  O   ILE A  16       4.661   8.081  -2.956  1.00  0.76           O  
ATOM    123  CB  ILE A  16       5.897   4.944  -2.914  1.00  0.76           C  
ATOM    124  CG1 ILE A  16       5.576   3.642  -2.146  1.00  0.76           C  
ATOM    125  CG2 ILE A  16       6.973   5.791  -2.187  1.00  0.76           C  
ATOM    126  CD1 ILE A  16       6.751   2.669  -2.141  1.00  0.76           C  
ATOM    127  N   ASN A  17       5.337   7.233  -4.926  1.00  0.75           N  
ATOM    128  CA  ASN A  17       5.694   8.524  -5.490  1.00  0.75           C  
ATOM    129  C   ASN A  17       4.518   9.485  -5.616  1.00  0.75           C  
ATOM    130  O   ASN A  17       4.635  10.666  -5.303  1.00  0.75           O  
ATOM    131  CB  ASN A  17       6.550   8.411  -6.785  1.00  0.75           C  
ATOM    132  CG  ASN A  17       5.755   8.049  -8.034  1.00  0.75           C  
ATOM    133  OD1 ASN A  17       5.121   8.911  -8.644  1.00  0.75           O  
ATOM    134  ND2 ASN A  17       5.794   6.772  -8.450  1.00  0.75           N  
ATOM    135  N   ILE A  18       3.338   8.991  -6.039  1.00  0.73           N  
ATOM    136  CA  ILE A  18       2.137   9.788  -6.156  1.00  0.73           C  
ATOM    137  C   ILE A  18       1.533  10.120  -4.820  1.00  0.73           C  
ATOM    138  O   ILE A  18       1.193  11.268  -4.583  1.00  0.73           O  
ATOM    139  CB  ILE A  18       1.121   9.113  -7.028  1.00  0.73           C  
ATOM    140  CG1 ILE A  18       1.673   8.817  -8.440  1.00  0.73           C  
ATOM    141  CG2 ILE A  18      -0.208   9.897  -7.071  1.00  0.73           C  
ATOM    142  CD1 ILE A  18       2.029  10.031  -9.306  1.00  0.73           C  
ATOM    143  N   PHE A  19       1.442   9.189  -3.842  1.00  0.74           N  
ATOM    144  CA  PHE A  19       1.058   9.563  -2.486  1.00  0.74           C  
ATOM    145  C   PHE A  19       2.016  10.608  -1.960  1.00  0.74           C  
ATOM    146  O   PHE A  19       1.612  11.650  -1.454  1.00  0.74           O  
ATOM    147  CB  PHE A  19       1.076   8.365  -1.508  1.00  0.74           C  
ATOM    148  CG  PHE A  19      -0.296   7.806  -1.313  1.00  0.74           C  
ATOM    149  CD1 PHE A  19      -0.941   7.059  -2.306  1.00  0.74           C  
ATOM    150  CD2 PHE A  19      -0.956   8.028  -0.100  1.00  0.74           C  
ATOM    151  CE1 PHE A  19      -2.200   6.492  -2.068  1.00  0.74           C  
ATOM    152  CE2 PHE A  19      -2.212   7.472   0.145  1.00  0.74           C  
ATOM    153  CZ  PHE A  19      -2.830   6.687  -0.835  1.00  0.74           C  
ATOM    154  N   HIS A  20       3.316  10.387  -2.222  1.00  0.74           N  
ATOM    155  CA  HIS A  20       4.361  11.340  -1.944  1.00  0.74           C  
ATOM    156  C   HIS A  20       4.260  12.675  -2.659  1.00  0.74           C  
ATOM    157  O   HIS A  20       4.771  13.648  -2.130  1.00  0.74           O  
ATOM    158  CB  HIS A  20       5.781  10.763  -2.045  1.00  0.74           C  
ATOM    159  CG  HIS A  20       6.044   9.741  -0.987  1.00  0.74           C  
ATOM    160  ND1 HIS A  20       7.288   9.153  -0.961  1.00  0.74           N  
ATOM    161  CD2 HIS A  20       5.278   9.257   0.026  1.00  0.74           C  
ATOM    162  CE1 HIS A  20       7.263   8.324   0.049  1.00  0.74           C  
ATOM    163  NE2 HIS A  20       6.070   8.346   0.687  1.00  0.74           N  
ATOM    164  N   GLN A  21       3.585  12.822  -3.820  1.00  0.74           N  
ATOM    165  CA  GLN A  21       3.361  14.120  -4.434  1.00  0.74           C  
ATOM    166  C   GLN A  21       2.381  14.986  -3.659  1.00  0.74           C  
ATOM    167  O   GLN A  21       2.411  16.213  -3.727  1.00  0.74           O  
ATOM    168  CB  GLN A  21       2.889  14.057  -5.916  1.00  0.74           C  
ATOM    169  CG  GLN A  21       1.354  14.020  -6.160  1.00  0.74           C  
ATOM    170  CD  GLN A  21       0.966  14.194  -7.625  1.00  0.74           C  
ATOM    171  OE1 GLN A  21       0.884  13.257  -8.413  1.00  0.74           O  
ATOM    172  NE2 GLN A  21       0.655  15.462  -7.981  1.00  0.74           N  
ATOM    173  N   TYR A  22       1.454  14.353  -2.917  1.00  0.78           N  
ATOM    174  CA  TYR A  22       0.566  15.032  -2.000  1.00  0.78           C  
ATOM    175  C   TYR A  22       1.321  15.341  -0.729  1.00  0.78           C  
ATOM    176  O   TYR A  22       1.168  16.409  -0.154  1.00  0.78           O  
ATOM    177  CB  TYR A  22      -0.705  14.201  -1.712  1.00  0.78           C  
ATOM    178  CG  TYR A  22      -1.465  14.002  -2.987  1.00  0.78           C  
ATOM    179  CD1 TYR A  22      -2.358  14.970  -3.454  1.00  0.78           C  
ATOM    180  CD2 TYR A  22      -1.276  12.842  -3.742  1.00  0.78           C  
ATOM    181  CE1 TYR A  22      -3.049  14.772  -4.655  1.00  0.78           C  
ATOM    182  CE2 TYR A  22      -1.972  12.635  -4.945  1.00  0.78           C  
ATOM    183  CZ  TYR A  22      -2.861  13.612  -5.409  1.00  0.78           C  
ATOM    184  OH  TYR A  22      -3.599  13.493  -6.609  1.00  0.78           O  
ATOM    185  N   SER A  23       2.199  14.413  -0.308  1.00  0.79           N  
ATOM    186  CA  SER A  23       3.022  14.521   0.883  1.00  0.79           C  
ATOM    187  C   SER A  23       4.182  15.522   0.765  1.00  0.79           C  
ATOM    188  O   SER A  23       4.670  16.059   1.752  1.00  0.79           O  
ATOM    189  CB  SER A  23       3.649  13.141   1.232  1.00  0.79           C  
ATOM    190  OG  SER A  23       2.748  12.036   1.151  1.00  0.79           O  
ATOM    191  N   VAL A  24       4.664  15.819  -0.472  1.00  0.72           N  
ATOM    192  CA  VAL A  24       5.821  16.679  -0.795  1.00  0.72           C  
ATOM    193  C   VAL A  24       5.436  18.128  -0.858  1.00  0.72           C  
ATOM    194  O   VAL A  24       6.263  19.019  -1.040  1.00  0.72           O  
ATOM    195  CB  VAL A  24       6.500  16.278  -2.133  1.00  0.72           C  
ATOM    196  CG1 VAL A  24       5.672  16.737  -3.346  1.00  0.72           C  
ATOM    197  CG2 VAL A  24       7.976  16.721  -2.270  1.00  0.72           C  
ATOM    198  N   ARG A  25       4.150  18.426  -0.627  1.00  0.67           N  
ATOM    199  CA  ARG A  25       3.671  19.781  -0.569  1.00  0.67           C  
ATOM    200  C   ARG A  25       4.246  20.561   0.609  1.00  0.67           C  
ATOM    201  O   ARG A  25       4.347  21.785   0.545  1.00  0.67           O  
ATOM    202  CB  ARG A  25       2.134  19.790  -0.526  1.00  0.67           C  
ATOM    203  CG  ARG A  25       1.469  19.230  -1.800  1.00  0.67           C  
ATOM    204  CD  ARG A  25       0.013  19.671  -1.926  1.00  0.67           C  
ATOM    205  NE  ARG A  25       0.118  21.143  -2.206  1.00  0.67           N  
ATOM    206  CZ  ARG A  25      -0.883  22.019  -2.088  1.00  0.67           C  
ATOM    207  NH1 ARG A  25      -0.678  23.324  -2.264  1.00  0.67           N  
ATOM    208  NH2 ARG A  25      -2.116  21.643  -1.781  1.00  0.67           N  
ATOM    209  N   LEU A  26       4.681  19.857   1.675  1.00  0.64           N  
ATOM    210  CA  LEU A  26       5.410  20.423   2.789  1.00  0.64           C  
ATOM    211  C   LEU A  26       6.934  20.550   2.566  1.00  0.64           C  
ATOM    212  O   LEU A  26       7.633  21.237   3.311  1.00  0.64           O  
ATOM    213  CB  LEU A  26       5.085  19.562   4.041  1.00  0.64           C  
ATOM    214  CG  LEU A  26       5.564  20.130   5.397  1.00  0.64           C  
ATOM    215  CD1 LEU A  26       4.914  21.493   5.710  1.00  0.64           C  
ATOM    216  CD2 LEU A  26       5.332  19.121   6.537  1.00  0.64           C  
ATOM    217  N   GLY A  27       7.514  19.930   1.509  1.00  0.50           N  
ATOM    218  CA  GLY A  27       8.956  19.946   1.256  1.00  0.50           C  
ATOM    219  C   GLY A  27       9.504  18.553   1.216  1.00  0.50           C  
ATOM    220  O   GLY A  27       9.140  17.741   0.373  1.00  0.50           O  
ATOM    221  N   HIS A  28      10.402  18.188   2.160  1.00  0.51           N  
ATOM    222  CA  HIS A  28      10.658  16.785   2.441  1.00  0.51           C  
ATOM    223  C   HIS A  28       9.360  16.174   2.946  1.00  0.51           C  
ATOM    224  O   HIS A  28       8.738  16.630   3.903  1.00  0.51           O  
ATOM    225  CB  HIS A  28      11.864  16.530   3.380  1.00  0.51           C  
ATOM    226  CG  HIS A  28      11.611  16.928   4.792  1.00  0.51           C  
ATOM    227  ND1 HIS A  28      11.430  15.920   5.708  1.00  0.51           N  
ATOM    228  CD2 HIS A  28      11.410  18.139   5.370  1.00  0.51           C  
ATOM    229  CE1 HIS A  28      11.115  16.526   6.829  1.00  0.51           C  
ATOM    230  NE2 HIS A  28      11.091  17.875   6.684  1.00  0.51           N  
ATOM    231  N   TYR A  29       8.881  15.204   2.173  1.00  0.67           N  
ATOM    232  CA  TYR A  29       7.504  14.789   2.013  1.00  0.67           C  
ATOM    233  C   TYR A  29       7.047  13.822   3.085  1.00  0.67           C  
ATOM    234  O   TYR A  29       6.282  12.901   2.814  1.00  0.67           O  
ATOM    235  CB  TYR A  29       7.331  14.077   0.622  1.00  0.67           C  
ATOM    236  CG  TYR A  29       8.378  13.063   0.415  1.00  0.67           C  
ATOM    237  CD1 TYR A  29       9.608  13.535  -0.059  1.00  0.67           C  
ATOM    238  CD2 TYR A  29       8.242  11.747   0.893  1.00  0.67           C  
ATOM    239  CE1 TYR A  29      10.749  12.815   0.247  1.00  0.67           C  
ATOM    240  CE2 TYR A  29       9.392  10.948   1.024  1.00  0.67           C  
ATOM    241  CZ  TYR A  29      10.636  11.523   0.732  1.00  0.67           C  
ATOM    242  OH  TYR A  29      11.825  10.823   0.652  1.00  0.67           O  
ATOM    243  N   ASP A  30       7.532  13.941   4.327  1.00  0.72           N  
ATOM    244  CA  ASP A  30       7.556  12.842   5.268  1.00  0.72           C  
ATOM    245  C   ASP A  30       6.179  12.355   5.742  1.00  0.72           C  
ATOM    246  O   ASP A  30       6.013  11.370   6.458  1.00  0.72           O  
ATOM    247  CB  ASP A  30       8.505  13.269   6.410  1.00  0.72           C  
ATOM    248  CG  ASP A  30       9.074  12.046   7.095  1.00  0.72           C  
ATOM    249  OD1 ASP A  30       9.844  11.327   6.407  1.00  0.72           O  
ATOM    250  OD2 ASP A  30       8.775  11.841   8.296  1.00  0.72           O  
ATOM    251  N   THR A  31       5.126  13.065   5.323  1.00  0.76           N  
ATOM    252  CA  THR A  31       3.818  12.918   5.867  1.00  0.76           C  
ATOM    253  C   THR A  31       2.786  13.479   4.939  1.00  0.76           C  
ATOM    254  O   THR A  31       3.106  14.263   4.054  1.00  0.76           O  
ATOM    255  CB  THR A  31       3.762  13.725   7.140  1.00  0.76           C  
ATOM    256  OG1 THR A  31       2.573  13.485   7.850  1.00  0.76           O  
ATOM    257  CG2 THR A  31       3.853  15.243   6.884  1.00  0.76           C  
ATOM    258  N   LEU A  32       1.515  13.138   5.180  1.00  0.77           N  
ATOM    259  CA  LEU A  32       0.366  13.848   4.674  1.00  0.77           C  
ATOM    260  C   LEU A  32      -0.296  14.536   5.849  1.00  0.77           C  
ATOM    261  O   LEU A  32      -0.873  13.876   6.714  1.00  0.77           O  
ATOM    262  CB  LEU A  32      -0.665  12.870   4.053  1.00  0.77           C  
ATOM    263  CG  LEU A  32      -0.134  12.198   2.788  1.00  0.77           C  
ATOM    264  CD1 LEU A  32      -0.830  10.870   2.488  1.00  0.77           C  
ATOM    265  CD2 LEU A  32      -0.238  13.151   1.598  1.00  0.77           C  
ATOM    266  N   ILE A  33      -0.255  15.882   5.920  1.00  0.76           N  
ATOM    267  CA  ILE A  33      -1.043  16.675   6.862  1.00  0.76           C  
ATOM    268  C   ILE A  33      -2.519  16.630   6.518  1.00  0.76           C  
ATOM    269  O   ILE A  33      -2.946  16.029   5.531  1.00  0.76           O  
ATOM    270  CB  ILE A  33      -0.619  18.148   7.038  1.00  0.76           C  
ATOM    271  CG1 ILE A  33      -0.985  19.072   5.852  1.00  0.76           C  
ATOM    272  CG2 ILE A  33       0.900  18.199   7.261  1.00  0.76           C  
ATOM    273  CD1 ILE A  33      -0.689  20.555   6.119  1.00  0.76           C  
ATOM    274  N   GLN A  34      -3.372  17.303   7.316  1.00  0.78           N  
ATOM    275  CA  GLN A  34      -4.800  17.369   7.065  1.00  0.78           C  
ATOM    276  C   GLN A  34      -5.227  17.792   5.677  1.00  0.78           C  
ATOM    277  O   GLN A  34      -6.034  17.133   5.031  1.00  0.78           O  
ATOM    278  CB  GLN A  34      -5.474  18.292   8.113  1.00  0.78           C  
ATOM    279  CG  GLN A  34      -7.018  18.341   8.037  1.00  0.78           C  
ATOM    280  CD  GLN A  34      -7.574  19.351   9.039  1.00  0.78           C  
ATOM    281  OE1 GLN A  34      -7.742  20.522   8.698  1.00  0.78           O  
ATOM    282  NE2 GLN A  34      -7.856  18.906  10.283  1.00  0.78           N  
ATOM    283  N   LYS A  35      -4.655  18.881   5.153  1.00  0.78           N  
ATOM    284  CA  LYS A  35      -4.929  19.332   3.809  1.00  0.78           C  
ATOM    285  C   LYS A  35      -4.483  18.357   2.732  1.00  0.78           C  
ATOM    286  O   LYS A  35      -5.243  18.048   1.821  1.00  0.78           O  
ATOM    287  CB  LYS A  35      -4.257  20.701   3.618  1.00  0.78           C  
ATOM    288  CG  LYS A  35      -4.879  21.756   4.540  1.00  0.78           C  
ATOM    289  CD  LYS A  35      -4.194  23.113   4.356  1.00  0.78           C  
ATOM    290  CE  LYS A  35      -4.808  24.213   5.225  1.00  0.78           C  
ATOM    291  NZ  LYS A  35      -4.079  25.487   5.036  1.00  0.78           N  
ATOM    292  N   GLU A  36      -3.252  17.822   2.843  1.00  0.78           N  
ATOM    293  CA  GLU A  36      -2.644  16.939   1.875  1.00  0.78           C  
ATOM    294  C   GLU A  36      -3.334  15.589   1.789  1.00  0.78           C  
ATOM    295  O   GLU A  36      -3.599  15.081   0.702  1.00  0.78           O  
ATOM    296  CB  GLU A  36      -1.169  16.746   2.259  1.00  0.78           C  
ATOM    297  CG  GLU A  36      -0.342  18.057   2.268  1.00  0.78           C  
ATOM    298  CD  GLU A  36       1.018  17.871   2.943  1.00  0.78           C  
ATOM    299  OE1 GLU A  36       1.098  17.015   3.860  1.00  0.78           O  
ATOM    300  OE2 GLU A  36       1.938  18.659   2.616  1.00  0.78           O  
ATOM    301  N   PHE A  37      -3.688  14.997   2.952  1.00  0.81           N  
ATOM    302  CA  PHE A  37      -4.457  13.775   3.055  1.00  0.81           C  
ATOM    303  C   PHE A  37      -5.853  13.925   2.488  1.00  0.81           C  
ATOM    304  O   PHE A  37      -6.318  13.072   1.735  1.00  0.81           O  
ATOM    305  CB  PHE A  37      -4.560  13.333   4.537  1.00  0.81           C  
ATOM    306  CG  PHE A  37      -5.254  12.004   4.643  1.00  0.81           C  
ATOM    307  CD1 PHE A  37      -6.536  11.922   5.205  1.00  0.81           C  
ATOM    308  CD2 PHE A  37      -4.692  10.859   4.059  1.00  0.81           C  
ATOM    309  CE1 PHE A  37      -7.239  10.716   5.191  1.00  0.81           C  
ATOM    310  CE2 PHE A  37      -5.378   9.641   4.078  1.00  0.81           C  
ATOM    311  CZ  PHE A  37      -6.657   9.576   4.634  1.00  0.81           C  
ATOM    312  N   LYS A  38      -6.553  15.038   2.803  1.00  0.80           N  
ATOM    313  CA  LYS A  38      -7.844  15.291   2.205  1.00  0.80           C  
ATOM    314  C   LYS A  38      -7.748  15.404   0.710  1.00  0.80           C  
ATOM    315  O   LYS A  38      -8.467  14.710   0.007  1.00  0.80           O  
ATOM    316  CB  LYS A  38      -8.500  16.575   2.743  1.00  0.80           C  
ATOM    317  CG  LYS A  38      -8.961  16.483   4.204  1.00  0.80           C  
ATOM    318  CD  LYS A  38      -9.363  17.865   4.743  1.00  0.80           C  
ATOM    319  CE  LYS A  38     -10.651  18.364   4.098  1.00  0.80           C  
ATOM    320  NZ  LYS A  38     -11.010  19.730   4.529  1.00  0.80           N  
ATOM    321  N   GLN A  39      -6.793  16.188   0.181  1.00  0.79           N  
ATOM    322  CA  GLN A  39      -6.571  16.274  -1.245  1.00  0.79           C  
ATOM    323  C   GLN A  39      -6.233  14.956  -1.888  1.00  0.79           C  
ATOM    324  O   GLN A  39      -6.802  14.617  -2.915  1.00  0.79           O  
ATOM    325  CB  GLN A  39      -5.457  17.260  -1.573  1.00  0.79           C  
ATOM    326  CG  GLN A  39      -5.920  18.686  -1.273  1.00  0.79           C  
ATOM    327  CD  GLN A  39      -4.764  19.637  -1.495  1.00  0.79           C  
ATOM    328  OE1 GLN A  39      -3.569  19.329  -1.469  1.00  0.79           O  
ATOM    329  NE2 GLN A  39      -5.140  20.903  -1.777  1.00  0.79           N  
ATOM    330  N   LEU A  40      -5.362  14.139  -1.275  1.00  0.81           N  
ATOM    331  CA  LEU A  40      -5.048  12.815  -1.771  1.00  0.81           C  
ATOM    332  C   LEU A  40      -6.285  11.940  -1.928  1.00  0.81           C  
ATOM    333  O   LEU A  40      -6.535  11.366  -2.993  1.00  0.81           O  
ATOM    334  CB  LEU A  40      -4.071  12.153  -0.770  1.00  0.81           C  
ATOM    335  CG  LEU A  40      -3.701  10.663  -0.991  1.00  0.81           C  
ATOM    336  CD1 LEU A  40      -4.708   9.670  -0.370  1.00  0.81           C  
ATOM    337  CD2 LEU A  40      -3.363  10.317  -2.452  1.00  0.81           C  
ATOM    338  N   VAL A  41      -7.140  11.878  -0.878  1.00  0.80           N  
ATOM    339  CA  VAL A  41      -8.406  11.152  -0.918  1.00  0.80           C  
ATOM    340  C   VAL A  41      -9.341  11.768  -1.940  1.00  0.80           C  
ATOM    341  O   VAL A  41     -10.064  11.100  -2.671  1.00  0.80           O  
ATOM    342  CB  VAL A  41      -9.126  11.071   0.431  1.00  0.80           C  
ATOM    343  CG1 VAL A  41     -10.477  10.319   0.301  1.00  0.80           C  
ATOM    344  CG2 VAL A  41      -8.229  10.342   1.450  1.00  0.80           C  
ATOM    345  N   GLN A  42      -9.332  13.101  -2.039  1.00  0.77           N  
ATOM    346  CA  GLN A  42     -10.160  13.853  -2.939  1.00  0.77           C  
ATOM    347  C   GLN A  42      -9.797  13.771  -4.419  1.00  0.77           C  
ATOM    348  O   GLN A  42     -10.619  14.175  -5.247  1.00  0.77           O  
ATOM    349  CB  GLN A  42     -10.216  15.348  -2.520  1.00  0.77           C  
ATOM    350  CG  GLN A  42     -11.048  15.677  -1.252  1.00  0.77           C  
ATOM    351  CD  GLN A  42     -10.910  17.164  -0.915  1.00  0.77           C  
ATOM    352  OE1 GLN A  42      -9.971  17.838  -1.338  1.00  0.77           O  
ATOM    353  NE2 GLN A  42     -11.900  17.706  -0.169  1.00  0.77           N  
ATOM    354  N   LYS A  43      -8.602  13.284  -4.817  1.00  0.76           N  
ATOM    355  CA  LYS A  43      -8.154  13.184  -6.205  1.00  0.76           C  
ATOM    356  C   LYS A  43      -7.856  11.779  -6.686  1.00  0.76           C  
ATOM    357  O   LYS A  43      -8.192  11.459  -7.824  1.00  0.76           O  
ATOM    358  CB  LYS A  43      -6.842  13.972  -6.403  1.00  0.76           C  
ATOM    359  CG  LYS A  43      -6.817  15.409  -5.860  1.00  0.76           C  
ATOM    360  CD  LYS A  43      -7.335  16.524  -6.771  1.00  0.76           C  
ATOM    361  CE  LYS A  43      -8.712  17.052  -6.367  1.00  0.76           C  
ATOM    362  NZ  LYS A  43      -9.753  16.119  -6.817  1.00  0.76           N  
ATOM    363  N   GLU A  44      -7.281  10.891  -5.849  1.00  0.74           N  
ATOM    364  CA  GLU A  44      -6.940   9.557  -6.302  1.00  0.74           C  
ATOM    365  C   GLU A  44      -7.645   8.418  -5.600  1.00  0.74           C  
ATOM    366  O   GLU A  44      -7.769   7.342  -6.175  1.00  0.74           O  
ATOM    367  CB  GLU A  44      -5.472   9.248  -6.067  1.00  0.74           C  
ATOM    368  CG  GLU A  44      -4.455  10.268  -6.577  1.00  0.74           C  
ATOM    369  CD  GLU A  44      -4.365  10.132  -8.086  1.00  0.74           C  
ATOM    370  OE1 GLU A  44      -4.699  11.127  -8.763  1.00  0.74           O  
ATOM    371  OE2 GLU A  44      -4.014   9.022  -8.575  1.00  0.74           O  
ATOM    372  N   LEU A  45      -8.203   8.641  -4.400  1.00  0.75           N  
ATOM    373  CA  LEU A  45      -9.256   7.825  -3.818  1.00  0.75           C  
ATOM    374  C   LEU A  45     -10.746   8.340  -3.931  1.00  0.75           C  
ATOM    375  O   LEU A  45     -11.573   7.791  -3.195  1.00  0.75           O  
ATOM    376  CB  LEU A  45      -8.881   7.548  -2.336  1.00  0.75           C  
ATOM    377  CG  LEU A  45      -7.415   7.100  -2.087  1.00  0.75           C  
ATOM    378  CD1 LEU A  45      -7.108   6.918  -0.590  1.00  0.75           C  
ATOM    379  CD2 LEU A  45      -7.085   5.802  -2.832  1.00  0.75           C  
ATOM    380  N   PRO A  46     -11.253   9.288  -4.794  1.00  0.72           N  
ATOM    381  CA  PRO A  46     -12.608   9.858  -4.772  1.00  0.72           C  
ATOM    382  C   PRO A  46     -13.579   8.935  -5.436  1.00  0.72           C  
ATOM    383  O   PRO A  46     -14.744   9.283  -5.639  1.00  0.72           O  
ATOM    384  CB  PRO A  46     -12.551  11.132  -5.654  1.00  0.72           C  
ATOM    385  CG  PRO A  46     -11.396  10.872  -6.617  1.00  0.72           C  
ATOM    386  CD  PRO A  46     -10.474   9.967  -5.806  1.00  0.72           C  
ATOM    387  N   ASN A  47     -13.051   7.819  -5.902  1.00  0.70           N  
ATOM    388  CA  ASN A  47     -13.697   6.684  -6.492  1.00  0.70           C  
ATOM    389  C   ASN A  47     -13.835   5.554  -5.482  1.00  0.70           C  
ATOM    390  O   ASN A  47     -14.948   5.144  -5.170  1.00  0.70           O  
ATOM    391  CB  ASN A  47     -12.927   6.236  -7.763  1.00  0.70           C  
ATOM    392  CG  ASN A  47     -11.414   6.420  -7.596  1.00  0.70           C  
ATOM    393  OD1 ASN A  47     -10.862   6.198  -6.519  1.00  0.70           O  
ATOM    394  ND2 ASN A  47     -10.737   6.906  -8.648  1.00  0.70           N  
ATOM    395  N   PHE A  48     -12.733   5.037  -4.923  1.00  0.72           N  
ATOM    396  CA  PHE A  48     -12.733   3.986  -3.931  1.00  0.72           C  
ATOM    397  C   PHE A  48     -13.386   4.388  -2.634  1.00  0.72           C  
ATOM    398  O   PHE A  48     -14.236   3.704  -2.069  1.00  0.72           O  
ATOM    399  CB  PHE A  48     -11.286   3.483  -3.749  1.00  0.72           C  
ATOM    400  CG  PHE A  48     -10.999   2.296  -4.639  1.00  0.72           C  
ATOM    401  CD1 PHE A  48      -9.875   1.507  -4.348  1.00  0.72           C  
ATOM    402  CD2 PHE A  48     -11.752   1.969  -5.790  1.00  0.72           C  
ATOM    403  CE1 PHE A  48      -9.565   0.373  -5.105  1.00  0.72           C  
ATOM    404  CE2 PHE A  48     -11.420   0.864  -6.573  1.00  0.72           C  
ATOM    405  CZ  PHE A  48     -10.355   0.050  -6.208  1.00  0.72           C  
ATOM    406  N   LEU A  49     -13.073   5.601  -2.193  1.00  0.72           N  
ATOM    407  CA  LEU A  49     -13.609   6.180  -1.000  1.00  0.72           C  
ATOM    408  C   LEU A  49     -14.680   7.195  -1.358  1.00  0.72           C  
ATOM    409  O   LEU A  49     -14.961   8.105  -0.597  1.00  0.72           O  
ATOM    410  CB  LEU A  49     -12.465   6.798  -0.171  1.00  0.72           C  
ATOM    411  CG  LEU A  49     -11.354   5.792   0.212  1.00  0.72           C  
ATOM    412  CD1 LEU A  49     -10.308   6.493   1.090  1.00  0.72           C  
ATOM    413  CD2 LEU A  49     -11.894   4.543   0.931  1.00  0.72           C  
ATOM    414  N   LYS A  50     -15.374   7.070  -2.509  1.00  0.70           N  
ATOM    415  CA  LYS A  50     -16.326   8.072  -2.981  1.00  0.70           C  
ATOM    416  C   LYS A  50     -17.483   8.498  -2.071  1.00  0.70           C  
ATOM    417  O   LYS A  50     -17.895   9.653  -2.053  1.00  0.70           O  
ATOM    418  CB  LYS A  50     -16.934   7.621  -4.316  1.00  0.70           C  
ATOM    419  CG  LYS A  50     -17.889   6.421  -4.254  1.00  0.70           C  
ATOM    420  CD  LYS A  50     -18.060   5.722  -5.607  1.00  0.70           C  
ATOM    421  CE  LYS A  50     -18.203   6.666  -6.803  1.00  0.70           C  
ATOM    422  NZ  LYS A  50     -18.176   5.871  -8.030  1.00  0.70           N  
ATOM    423  N   LYS A  51     -18.026   7.545  -1.295  1.00  0.68           N  
ATOM    424  CA  LYS A  51     -18.987   7.738  -0.225  1.00  0.68           C  
ATOM    425  C   LYS A  51     -18.416   8.569   0.926  1.00  0.68           C  
ATOM    426  O   LYS A  51     -19.084   9.441   1.467  1.00  0.68           O  
ATOM    427  CB  LYS A  51     -19.539   6.362   0.283  1.00  0.68           C  
ATOM    428  CG  LYS A  51     -18.594   5.474   1.138  1.00  0.68           C  
ATOM    429  CD  LYS A  51     -17.261   4.990   0.526  1.00  0.68           C  
ATOM    430  CE  LYS A  51     -17.306   3.716  -0.305  1.00  0.68           C  
ATOM    431  NZ  LYS A  51     -18.522   3.621  -1.138  1.00  0.68           N  
ATOM    432  N   GLN A  52     -17.137   8.311   1.289  1.00  0.71           N  
ATOM    433  CA  GLN A  52     -16.362   8.993   2.307  1.00  0.71           C  
ATOM    434  C   GLN A  52     -15.941  10.369   1.812  1.00  0.71           C  
ATOM    435  O   GLN A  52     -15.923  11.328   2.566  1.00  0.71           O  
ATOM    436  CB  GLN A  52     -15.103   8.164   2.704  1.00  0.71           C  
ATOM    437  CG  GLN A  52     -15.379   6.754   3.289  1.00  0.71           C  
ATOM    438  CD  GLN A  52     -16.120   6.824   4.622  1.00  0.71           C  
ATOM    439  OE1 GLN A  52     -15.664   7.488   5.544  1.00  0.71           O  
ATOM    440  NE2 GLN A  52     -17.260   6.112   4.762  1.00  0.71           N  
ATOM    441  N   LYS A  53     -15.646  10.501   0.499  1.00  0.71           N  
ATOM    442  CA  LYS A  53     -15.269  11.709  -0.217  1.00  0.71           C  
ATOM    443  C   LYS A  53     -16.360  12.760  -0.241  1.00  0.71           C  
ATOM    444  O   LYS A  53     -16.114  13.956  -0.419  1.00  0.71           O  
ATOM    445  CB  LYS A  53     -14.927  11.317  -1.684  1.00  0.71           C  
ATOM    446  CG  LYS A  53     -14.878  12.423  -2.749  1.00  0.71           C  
ATOM    447  CD  LYS A  53     -13.780  13.437  -2.451  1.00  0.71           C  
ATOM    448  CE  LYS A  53     -13.632  14.490  -3.544  1.00  0.71           C  
ATOM    449  NZ  LYS A  53     -14.819  15.368  -3.541  1.00  0.71           N  
ATOM    450  N   LYS A  54     -17.615  12.332  -0.060  1.00  0.69           N  
ATOM    451  CA  LYS A  54     -18.738  13.224   0.023  1.00  0.69           C  
ATOM    452  C   LYS A  54     -18.759  14.009   1.342  1.00  0.69           C  
ATOM    453  O   LYS A  54     -19.425  15.038   1.465  1.00  0.69           O  
ATOM    454  CB  LYS A  54     -20.029  12.395  -0.167  1.00  0.69           C  
ATOM    455  CG  LYS A  54     -21.273  13.276  -0.333  1.00  0.69           C  
ATOM    456  CD  LYS A  54     -22.566  12.475  -0.538  1.00  0.69           C  
ATOM    457  CE  LYS A  54     -23.812  13.355  -0.688  1.00  0.69           C  
ATOM    458  NZ  LYS A  54     -23.992  14.157   0.542  1.00  0.69           N  
ATOM    459  N   ASN A  55     -18.012  13.554   2.370  1.00  0.72           N  
ATOM    460  CA  ASN A  55     -17.925  14.218   3.652  1.00  0.72           C  
ATOM    461  C   ASN A  55     -16.479  14.519   3.993  1.00  0.72           C  
ATOM    462  O   ASN A  55     -15.573  13.717   3.817  1.00  0.72           O  
ATOM    463  CB  ASN A  55     -18.560  13.366   4.786  1.00  0.72           C  
ATOM    464  CG  ASN A  55     -20.059  13.160   4.584  1.00  0.72           C  
ATOM    465  OD1 ASN A  55     -20.615  12.111   4.899  1.00  0.72           O  
ATOM    466  ND2 ASN A  55     -20.777  14.182   4.072  1.00  0.72           N  
ATOM    467  N   GLU A  56     -16.198  15.724   4.512  1.00  0.74           N  
ATOM    468  CA  GLU A  56     -14.851  16.057   4.915  1.00  0.74           C  
ATOM    469  C   GLU A  56     -14.502  15.534   6.289  1.00  0.74           C  
ATOM    470  O   GLU A  56     -13.361  15.180   6.571  1.00  0.74           O  
ATOM    471  CB  GLU A  56     -14.676  17.574   4.912  1.00  0.74           C  
ATOM    472  CG  GLU A  56     -14.896  18.180   3.514  1.00  0.74           C  
ATOM    473  CD  GLU A  56     -14.340  19.587   3.512  1.00  0.74           C  
ATOM    474  OE1 GLU A  56     -13.153  19.712   3.107  1.00  0.74           O  
ATOM    475  OE2 GLU A  56     -15.026  20.520   3.982  1.00  0.74           O  
ATOM    476  N   ALA A  57     -15.509  15.457   7.185  1.00  0.81           N  
ATOM    477  CA  ALA A  57     -15.355  14.993   8.546  1.00  0.81           C  
ATOM    478  C   ALA A  57     -14.880  13.544   8.644  1.00  0.81           C  
ATOM    479  O   ALA A  57     -14.000  13.237   9.435  1.00  0.81           O  
ATOM    480  CB  ALA A  57     -16.647  15.247   9.354  1.00  0.81           C  
ATOM    481  N   ALA A  58     -15.388  12.637   7.788  1.00  0.80           N  
ATOM    482  CA  ALA A  58     -14.960  11.255   7.723  1.00  0.80           C  
ATOM    483  C   ALA A  58     -13.496  11.103   7.317  1.00  0.80           C  
ATOM    484  O   ALA A  58     -12.730  10.310   7.858  1.00  0.80           O  
ATOM    485  CB  ALA A  58     -15.850  10.544   6.694  1.00  0.80           C  
ATOM    486  N   ILE A  59     -13.046  11.927   6.350  1.00  0.77           N  
ATOM    487  CA  ILE A  59     -11.649  12.028   5.973  1.00  0.77           C  
ATOM    488  C   ILE A  59     -10.798  12.577   7.112  1.00  0.77           C  
ATOM    489  O   ILE A  59      -9.722  12.060   7.392  1.00  0.77           O  
ATOM    490  CB  ILE A  59     -11.465  12.868   4.721  1.00  0.77           C  
ATOM    491  CG1 ILE A  59     -12.387  12.377   3.579  1.00  0.77           C  
ATOM    492  CG2 ILE A  59      -9.983  12.809   4.293  1.00  0.77           C  
ATOM    493  CD1 ILE A  59     -12.388  13.320   2.369  1.00  0.77           C  
ATOM    494  N   ASN A  60     -11.295  13.608   7.836  1.00  0.80           N  
ATOM    495  CA  ASN A  60     -10.704  14.159   9.051  1.00  0.80           C  
ATOM    496  C   ASN A  60     -10.555  13.135  10.171  1.00  0.80           C  
ATOM    497  O   ASN A  60      -9.574  13.177  10.909  1.00  0.80           O  
ATOM    498  CB  ASN A  60     -11.508  15.342   9.644  1.00  0.80           C  
ATOM    499  CG  ASN A  60     -11.489  16.573   8.751  1.00  0.80           C  
ATOM    500  OD1 ASN A  60     -10.612  16.807   7.920  1.00  0.80           O  
ATOM    501  ND2 ASN A  60     -12.494  17.453   8.982  1.00  0.80           N  
ATOM    502  N   GLU A  61     -11.505  12.184  10.331  1.00  0.75           N  
ATOM    503  CA  GLU A  61     -11.341  11.067  11.245  1.00  0.75           C  
ATOM    504  C   GLU A  61     -10.164  10.215  10.864  1.00  0.75           C  
ATOM    505  O   GLU A  61      -9.263   9.999  11.663  1.00  0.75           O  
ATOM    506  CB  GLU A  61     -12.577  10.148  11.263  1.00  0.75           C  
ATOM    507  CG  GLU A  61     -13.814  10.825  11.884  1.00  0.75           C  
ATOM    508  CD  GLU A  61     -15.075   9.978  11.740  1.00  0.75           C  
ATOM    509  OE1 GLU A  61     -15.010   8.903  11.089  1.00  0.75           O  
ATOM    510  OE2 GLU A  61     -16.123  10.427  12.270  1.00  0.75           O  
ATOM    511  N   ILE A  62     -10.071   9.803   9.585  1.00  0.72           N  
ATOM    512  CA  ILE A  62      -8.937   9.028   9.103  1.00  0.72           C  
ATOM    513  C   ILE A  62      -7.634   9.794   9.223  1.00  0.72           C  
ATOM    514  O   ILE A  62      -6.590   9.245   9.546  1.00  0.72           O  
ATOM    515  CB  ILE A  62      -9.098   8.561   7.666  1.00  0.72           C  
ATOM    516  CG1 ILE A  62     -10.417   7.787   7.468  1.00  0.72           C  
ATOM    517  CG2 ILE A  62      -7.891   7.695   7.233  1.00  0.72           C  
ATOM    518  CD1 ILE A  62     -10.694   7.481   5.991  1.00  0.72           C  
ATOM    519  N   MET A  63      -7.668  11.108   8.990  1.00  0.76           N  
ATOM    520  CA  MET A  63      -6.531  11.974   9.133  1.00  0.76           C  
ATOM    521  C   MET A  63      -5.870  11.926  10.511  1.00  0.76           C  
ATOM    522  O   MET A  63      -4.661  11.765  10.629  1.00  0.76           O  
ATOM    523  CB  MET A  63      -7.066  13.393   8.868  1.00  0.76           C  
ATOM    524  CG  MET A  63      -6.068  14.418   8.355  1.00  0.76           C  
ATOM    525  SD  MET A  63      -4.809  14.955   9.543  1.00  0.76           S  
ATOM    526  CE  MET A  63      -3.553  13.936   8.729  1.00  0.76           C  
ATOM    527  N   GLU A  64      -6.666  12.032  11.591  1.00  0.69           N  
ATOM    528  CA  GLU A  64      -6.121  12.154  12.928  1.00  0.69           C  
ATOM    529  C   GLU A  64      -6.265  10.915  13.819  1.00  0.69           C  
ATOM    530  O   GLU A  64      -5.474  10.703  14.731  1.00  0.69           O  
ATOM    531  CB  GLU A  64      -6.717  13.397  13.607  1.00  0.69           C  
ATOM    532  CG  GLU A  64      -5.935  13.788  14.879  1.00  0.69           C  
ATOM    533  CD  GLU A  64      -6.573  14.949  15.624  1.00  0.69           C  
ATOM    534  OE1 GLU A  64      -6.587  16.076  15.066  1.00  0.69           O  
ATOM    535  OE2 GLU A  64      -6.987  14.739  16.792  1.00  0.69           O  
ATOM    536  N   ASP A  65      -7.212   9.991  13.566  1.00  0.74           N  
ATOM    537  CA  ASP A  65      -7.250   8.699  14.230  1.00  0.74           C  
ATOM    538  C   ASP A  65      -6.055   7.836  13.794  1.00  0.74           C  
ATOM    539  O   ASP A  65      -5.400   7.174  14.596  1.00  0.74           O  
ATOM    540  CB  ASP A  65      -8.632   8.065  13.930  1.00  0.74           C  
ATOM    541  CG  ASP A  65      -8.830   6.716  14.590  1.00  0.74           C  
ATOM    542  OD1 ASP A  65      -9.034   6.681  15.828  1.00  0.74           O  
ATOM    543  OD2 ASP A  65      -8.815   5.710  13.833  1.00  0.74           O  
ATOM    544  N   LEU A  66      -5.687   7.885  12.491  1.00  0.79           N  
ATOM    545  CA  LEU A  66      -4.552   7.127  11.984  1.00  0.79           C  
ATOM    546  C   LEU A  66      -3.228   7.804  12.262  1.00  0.79           C  
ATOM    547  O   LEU A  66      -2.187   7.183  12.077  1.00  0.79           O  
ATOM    548  CB  LEU A  66      -4.597   6.840  10.467  1.00  0.79           C  
ATOM    549  CG  LEU A  66      -5.535   5.704  10.029  1.00  0.79           C  
ATOM    550  CD1 LEU A  66      -7.013   5.962  10.342  1.00  0.79           C  
ATOM    551  CD2 LEU A  66      -5.313   5.528   8.527  1.00  0.79           C  
ATOM    552  N   ASP A  67      -3.238   9.071  12.719  1.00  0.78           N  
ATOM    553  CA  ASP A  67      -2.099   9.803  13.231  1.00  0.78           C  
ATOM    554  C   ASP A  67      -1.709   9.225  14.599  1.00  0.78           C  
ATOM    555  O   ASP A  67      -2.018   9.745  15.671  1.00  0.78           O  
ATOM    556  CB  ASP A  67      -2.485  11.309  13.197  1.00  0.78           C  
ATOM    557  CG  ASP A  67      -1.580  12.289  13.903  1.00  0.78           C  
ATOM    558  OD1 ASP A  67      -0.367  12.405  13.614  1.00  0.78           O  
ATOM    559  OD2 ASP A  67      -2.127  13.072  14.726  1.00  0.78           O  
ATOM    560  N   THR A  68      -0.994   8.080  14.560  1.00  0.74           N  
ATOM    561  CA  THR A  68      -0.418   7.324  15.665  1.00  0.74           C  
ATOM    562  C   THR A  68       0.752   8.064  16.268  1.00  0.74           C  
ATOM    563  O   THR A  68       1.061   7.889  17.447  1.00  0.74           O  
ATOM    564  CB  THR A  68       0.086   5.923  15.285  1.00  0.74           C  
ATOM    565  OG1 THR A  68       1.066   5.941  14.258  1.00  0.74           O  
ATOM    566  CG2 THR A  68      -1.072   5.080  14.745  1.00  0.74           C  
ATOM    567  N   ASN A  69       1.403   8.939  15.471  1.00  0.64           N  
ATOM    568  CA  ASN A  69       2.476   9.806  15.920  1.00  0.64           C  
ATOM    569  C   ASN A  69       1.971  11.131  16.492  1.00  0.64           C  
ATOM    570  O   ASN A  69       2.745  11.897  17.062  1.00  0.64           O  
ATOM    571  CB  ASN A  69       3.464  10.112  14.765  1.00  0.64           C  
ATOM    572  CG  ASN A  69       4.188   8.841  14.348  1.00  0.64           C  
ATOM    573  OD1 ASN A  69       4.526   7.976  15.157  1.00  0.64           O  
ATOM    574  ND2 ASN A  69       4.493   8.731  13.035  1.00  0.64           N  
ATOM    575  N   VAL A  70       0.654  11.405  16.399  1.00  0.70           N  
ATOM    576  CA  VAL A  70      -0.077  12.434  17.132  1.00  0.70           C  
ATOM    577  C   VAL A  70       0.281  13.883  16.729  1.00  0.70           C  
ATOM    578  O   VAL A  70       0.166  14.832  17.513  1.00  0.70           O  
ATOM    579  CB  VAL A  70      -0.121  12.159  18.655  1.00  0.70           C  
ATOM    580  CG1 VAL A  70      -1.190  12.991  19.401  1.00  0.70           C  
ATOM    581  CG2 VAL A  70      -0.476  10.675  18.903  1.00  0.70           C  
ATOM    582  N   ASP A  71       0.628  14.134  15.450  1.00  0.68           N  
ATOM    583  CA  ASP A  71       1.087  15.423  14.957  1.00  0.68           C  
ATOM    584  C   ASP A  71       0.075  16.057  13.985  1.00  0.68           C  
ATOM    585  O   ASP A  71       0.237  17.182  13.520  1.00  0.68           O  
ATOM    586  CB  ASP A  71       2.512  15.272  14.355  1.00  0.68           C  
ATOM    587  CG  ASP A  71       3.232  16.608  14.412  1.00  0.68           C  
ATOM    588  OD1 ASP A  71       3.516  17.060  15.550  1.00  0.68           O  
ATOM    589  OD2 ASP A  71       3.519  17.168  13.328  1.00  0.68           O  
ATOM    590  N   LYS A  72      -1.053  15.368  13.712  1.00  0.71           N  
ATOM    591  CA  LYS A  72      -2.128  15.748  12.802  1.00  0.71           C  
ATOM    592  C   LYS A  72      -1.651  15.488  11.396  1.00  0.71           C  
ATOM    593  O   LYS A  72      -1.888  16.244  10.448  1.00  0.71           O  
ATOM    594  CB  LYS A  72      -2.753  17.161  13.013  1.00  0.71           C  
ATOM    595  CG  LYS A  72      -3.696  17.288  14.228  1.00  0.71           C  
ATOM    596  CD  LYS A  72      -3.041  17.213  15.625  1.00  0.71           C  
ATOM    597  CE  LYS A  72      -3.131  15.831  16.286  1.00  0.71           C  
ATOM    598  NZ  LYS A  72      -2.361  15.787  17.541  1.00  0.71           N  
ATOM    599  N   GLN A  73      -0.928  14.363  11.266  1.00  0.71           N  
ATOM    600  CA  GLN A  73      -0.046  14.087  10.180  1.00  0.71           C  
ATOM    601  C   GLN A  73      -0.049  12.593   9.959  1.00  0.71           C  
ATOM    602  O   GLN A  73      -0.286  11.823  10.874  1.00  0.71           O  
ATOM    603  CB  GLN A  73       1.355  14.582  10.589  1.00  0.71           C  
ATOM    604  CG  GLN A  73       1.484  16.119  10.466  1.00  0.71           C  
ATOM    605  CD  GLN A  73       2.903  16.613  10.219  1.00  0.71           C  
ATOM    606  OE1 GLN A  73       3.139  17.626   9.562  1.00  0.71           O  
ATOM    607  NE2 GLN A  73       3.892  15.839  10.707  1.00  0.71           N  
ATOM    608  N   LEU A  74       0.180  12.131   8.724  1.00  0.77           N  
ATOM    609  CA  LEU A  74       0.256  10.718   8.436  1.00  0.77           C  
ATOM    610  C   LEU A  74       1.539  10.381   7.740  1.00  0.77           C  
ATOM    611  O   LEU A  74       1.671  10.579   6.530  1.00  0.77           O  
ATOM    612  CB  LEU A  74      -0.865  10.256   7.482  1.00  0.77           C  
ATOM    613  CG  LEU A  74      -2.273  10.413   8.061  1.00  0.77           C  
ATOM    614  CD1 LEU A  74      -3.320   9.905   7.070  1.00  0.77           C  
ATOM    615  CD2 LEU A  74      -2.460   9.691   9.396  1.00  0.77           C  
ATOM    616  N   SER A  75       2.475   9.782   8.493  1.00  0.78           N  
ATOM    617  CA  SER A  75       3.692   9.124   8.048  1.00  0.78           C  
ATOM    618  C   SER A  75       3.387   7.986   7.103  1.00  0.78           C  
ATOM    619  O   SER A  75       2.238   7.580   6.912  1.00  0.78           O  
ATOM    620  CB  SER A  75       4.520   8.557   9.248  1.00  0.78           C  
ATOM    621  OG  SER A  75       5.797   8.021   8.881  1.00  0.78           O  
ATOM    622  N   PHE A  76       4.428   7.382   6.513  1.00  0.74           N  
ATOM    623  CA  PHE A  76       4.301   6.271   5.590  1.00  0.74           C  
ATOM    624  C   PHE A  76       3.513   5.109   6.158  1.00  0.74           C  
ATOM    625  O   PHE A  76       2.597   4.612   5.525  1.00  0.74           O  
ATOM    626  CB  PHE A  76       5.663   5.739   5.078  1.00  0.74           C  
ATOM    627  CG  PHE A  76       6.645   6.850   4.898  1.00  0.74           C  
ATOM    628  CD1 PHE A  76       6.470   7.850   3.927  1.00  0.74           C  
ATOM    629  CD2 PHE A  76       7.730   6.941   5.786  1.00  0.74           C  
ATOM    630  CE1 PHE A  76       7.358   8.930   3.857  1.00  0.74           C  
ATOM    631  CE2 PHE A  76       8.611   8.019   5.722  1.00  0.74           C  
ATOM    632  CZ  PHE A  76       8.394   9.024   4.787  1.00  0.74           C  
ATOM    633  N   GLU A  77       3.804   4.704   7.402  1.00  0.71           N  
ATOM    634  CA  GLU A  77       3.102   3.681   8.146  1.00  0.71           C  
ATOM    635  C   GLU A  77       1.672   4.025   8.527  1.00  0.71           C  
ATOM    636  O   GLU A  77       0.810   3.157   8.644  1.00  0.71           O  
ATOM    637  CB  GLU A  77       3.920   3.370   9.405  1.00  0.71           C  
ATOM    638  CG  GLU A  77       5.367   2.923   9.096  1.00  0.71           C  
ATOM    639  CD  GLU A  77       6.146   2.778  10.394  1.00  0.71           C  
ATOM    640  OE1 GLU A  77       6.307   1.619  10.851  1.00  0.71           O  
ATOM    641  OE2 GLU A  77       6.587   3.831  10.918  1.00  0.71           O  
ATOM    642  N   GLU A  78       1.368   5.313   8.725  1.00  0.73           N  
ATOM    643  CA  GLU A  78       0.053   5.774   9.087  1.00  0.73           C  
ATOM    644  C   GLU A  78      -0.864   5.896   7.884  1.00  0.73           C  
ATOM    645  O   GLU A  78      -2.012   5.470   7.916  1.00  0.73           O  
ATOM    646  CB  GLU A  78       0.182   7.115   9.820  1.00  0.73           C  
ATOM    647  CG  GLU A  78       1.233   7.076  10.958  1.00  0.73           C  
ATOM    648  CD  GLU A  78       1.471   8.424  11.631  1.00  0.73           C  
ATOM    649  OE1 GLU A  78       0.950   8.652  12.741  1.00  0.73           O  
ATOM    650  OE2 GLU A  78       2.272   9.218  11.076  1.00  0.73           O  
ATOM    651  N   PHE A  79      -0.386   6.419   6.733  1.00  0.76           N  
ATOM    652  CA  PHE A  79      -1.184   6.385   5.520  1.00  0.76           C  
ATOM    653  C   PHE A  79      -1.188   5.021   4.859  1.00  0.76           C  
ATOM    654  O   PHE A  79      -2.085   4.710   4.084  1.00  0.76           O  
ATOM    655  CB  PHE A  79      -0.854   7.516   4.498  1.00  0.76           C  
ATOM    656  CG  PHE A  79       0.445   7.364   3.734  1.00  0.76           C  
ATOM    657  CD1 PHE A  79       1.476   8.293   3.918  1.00  0.76           C  
ATOM    658  CD2 PHE A  79       0.640   6.344   2.782  1.00  0.76           C  
ATOM    659  CE1 PHE A  79       2.661   8.219   3.177  1.00  0.76           C  
ATOM    660  CE2 PHE A  79       1.857   6.204   2.112  1.00  0.76           C  
ATOM    661  CZ  PHE A  79       2.865   7.152   2.294  1.00  0.76           C  
ATOM    662  N   ILE A  80      -0.207   4.134   5.121  1.00  0.75           N  
ATOM    663  CA  ILE A  80      -0.280   2.783   4.601  1.00  0.75           C  
ATOM    664  C   ILE A  80      -1.386   1.979   5.245  1.00  0.75           C  
ATOM    665  O   ILE A  80      -2.082   1.219   4.583  1.00  0.75           O  
ATOM    666  CB  ILE A  80       1.045   2.047   4.622  1.00  0.75           C  
ATOM    667  CG1 ILE A  80       1.257   1.209   3.345  1.00  0.75           C  
ATOM    668  CG2 ILE A  80       1.204   1.220   5.913  1.00  0.75           C  
ATOM    669  CD1 ILE A  80       1.509   2.021   2.068  1.00  0.75           C  
ATOM    670  N   MET A  81      -1.637   2.143   6.567  1.00  0.74           N  
ATOM    671  CA  MET A  81      -2.725   1.422   7.197  1.00  0.74           C  
ATOM    672  C   MET A  81      -4.062   1.880   6.664  1.00  0.74           C  
ATOM    673  O   MET A  81      -4.987   1.085   6.577  1.00  0.74           O  
ATOM    674  CB  MET A  81      -2.665   1.372   8.736  1.00  0.74           C  
ATOM    675  CG  MET A  81      -2.826   2.744   9.398  1.00  0.74           C  
ATOM    676  SD  MET A  81      -2.885   2.748  11.209  1.00  0.74           S  
ATOM    677  CE  MET A  81      -1.143   2.291  11.388  1.00  0.74           C  
ATOM    678  N   LEU A  82      -4.157   3.136   6.162  1.00  0.76           N  
ATOM    679  CA  LEU A  82      -5.297   3.607   5.397  1.00  0.76           C  
ATOM    680  C   LEU A  82      -5.560   2.760   4.170  1.00  0.76           C  
ATOM    681  O   LEU A  82      -6.695   2.342   3.932  1.00  0.76           O  
ATOM    682  CB  LEU A  82      -5.148   5.088   4.979  1.00  0.76           C  
ATOM    683  CG  LEU A  82      -6.327   5.711   4.193  1.00  0.76           C  
ATOM    684  CD1 LEU A  82      -6.180   5.557   2.665  1.00  0.76           C  
ATOM    685  CD2 LEU A  82      -7.719   5.295   4.703  1.00  0.76           C  
ATOM    686  N   VAL A  83      -4.498   2.409   3.416  1.00  0.74           N  
ATOM    687  CA  VAL A  83      -4.560   1.499   2.290  1.00  0.74           C  
ATOM    688  C   VAL A  83      -5.122   0.150   2.722  1.00  0.74           C  
ATOM    689  O   VAL A  83      -5.928  -0.420   2.008  1.00  0.74           O  
ATOM    690  CB  VAL A  83      -3.229   1.387   1.545  1.00  0.74           C  
ATOM    691  CG1 VAL A  83      -3.346   0.397   0.369  1.00  0.74           C  
ATOM    692  CG2 VAL A  83      -2.827   2.783   1.016  1.00  0.74           C  
ATOM    693  N   ALA A  84      -4.798  -0.375   3.924  1.00  0.74           N  
ATOM    694  CA  ALA A  84      -5.423  -1.580   4.455  1.00  0.74           C  
ATOM    695  C   ALA A  84      -6.896  -1.478   4.787  1.00  0.74           C  
ATOM    696  O   ALA A  84      -7.646  -2.420   4.558  1.00  0.74           O  
ATOM    697  CB  ALA A  84      -4.747  -2.128   5.705  1.00  0.74           C  
ATOM    698  N   ARG A  85      -7.365  -0.341   5.327  1.00  0.68           N  
ATOM    699  CA  ARG A  85      -8.783  -0.101   5.561  1.00  0.68           C  
ATOM    700  C   ARG A  85      -9.568  -0.111   4.263  1.00  0.68           C  
ATOM    701  O   ARG A  85     -10.654  -0.670   4.137  1.00  0.68           O  
ATOM    702  CB  ARG A  85      -9.031   1.288   6.201  1.00  0.68           C  
ATOM    703  CG  ARG A  85      -8.031   1.643   7.313  1.00  0.68           C  
ATOM    704  CD  ARG A  85      -8.161   3.023   7.953  1.00  0.68           C  
ATOM    705  NE  ARG A  85      -9.459   3.050   8.680  1.00  0.68           N  
ATOM    706  CZ  ARG A  85     -10.574   3.665   8.266  1.00  0.68           C  
ATOM    707  NH1 ARG A  85     -10.635   4.325   7.115  1.00  0.68           N  
ATOM    708  NH2 ARG A  85     -11.653   3.622   9.041  1.00  0.68           N  
ATOM    709  N   LEU A  86      -8.959   0.514   3.245  1.00  0.71           N  
ATOM    710  CA  LEU A  86      -9.360   0.440   1.869  1.00  0.71           C  
ATOM    711  C   LEU A  86      -9.228  -0.975   1.293  1.00  0.71           C  
ATOM    712  O   LEU A  86     -10.073  -1.423   0.536  1.00  0.71           O  
ATOM    713  CB  LEU A  86      -8.554   1.481   1.072  1.00  0.71           C  
ATOM    714  CG  LEU A  86      -8.756   1.441  -0.446  1.00  0.71           C  
ATOM    715  CD1 LEU A  86     -10.241   1.632  -0.795  1.00  0.71           C  
ATOM    716  CD2 LEU A  86      -7.806   2.470  -1.080  1.00  0.71           C  
ATOM    717  N   THR A  87      -8.194  -1.759   1.654  1.00  0.69           N  
ATOM    718  CA  THR A  87      -8.047  -3.175   1.287  1.00  0.69           C  
ATOM    719  C   THR A  87      -9.190  -4.006   1.785  1.00  0.69           C  
ATOM    720  O   THR A  87      -9.687  -4.862   1.063  1.00  0.69           O  
ATOM    721  CB  THR A  87      -6.757  -3.858   1.748  1.00  0.69           C  
ATOM    722  OG1 THR A  87      -5.638  -3.302   1.082  1.00  0.69           O  
ATOM    723  CG2 THR A  87      -6.706  -5.367   1.444  1.00  0.69           C  
ATOM    724  N   VAL A  88      -9.671  -3.752   3.020  1.00  0.73           N  
ATOM    725  CA  VAL A  88     -10.887  -4.354   3.559  1.00  0.73           C  
ATOM    726  C   VAL A  88     -12.076  -3.979   2.737  1.00  0.73           C  
ATOM    727  O   VAL A  88     -12.913  -4.789   2.382  1.00  0.73           O  
ATOM    728  CB  VAL A  88     -11.180  -3.964   4.998  1.00  0.73           C  
ATOM    729  CG1 VAL A  88     -12.496  -4.618   5.484  1.00  0.73           C  
ATOM    730  CG2 VAL A  88     -10.006  -4.444   5.864  1.00  0.73           C  
ATOM    731  N   ALA A  89     -12.168  -2.721   2.336  1.00  0.72           N  
ATOM    732  CA  ALA A  89     -13.189  -2.333   1.429  1.00  0.72           C  
ATOM    733  C   ALA A  89     -13.075  -3.063   0.069  1.00  0.72           C  
ATOM    734  O   ALA A  89     -14.009  -3.728  -0.361  1.00  0.72           O  
ATOM    735  CB  ALA A  89     -13.022  -0.810   1.447  1.00  0.72           C  
ATOM    736  N   SER A  90     -11.905  -3.109  -0.581  1.00  0.71           N  
ATOM    737  CA  SER A  90     -11.733  -3.808  -1.849  1.00  0.71           C  
ATOM    738  C   SER A  90     -11.767  -5.332  -1.760  1.00  0.71           C  
ATOM    739  O   SER A  90     -11.899  -6.013  -2.769  1.00  0.71           O  
ATOM    740  CB  SER A  90     -10.401  -3.414  -2.494  1.00  0.71           C  
ATOM    741  OG  SER A  90     -10.290  -1.990  -2.549  1.00  0.71           O  
ATOM    742  N   HIS A  91     -11.667  -5.904  -0.537  1.00  0.55           N  
ATOM    743  CA  HIS A  91     -11.961  -7.281  -0.151  1.00  0.55           C  
ATOM    744  C   HIS A  91     -13.422  -7.591  -0.428  1.00  0.55           C  
ATOM    745  O   HIS A  91     -13.713  -8.598  -1.069  1.00  0.55           O  
ATOM    746  CB  HIS A  91     -11.579  -7.515   1.352  1.00  0.55           C  
ATOM    747  CG  HIS A  91     -11.941  -8.779   2.035  1.00  0.55           C  
ATOM    748  ND1 HIS A  91     -13.217  -9.175   2.053  1.00  0.55           N  
ATOM    749  CD2 HIS A  91     -11.212  -9.629   2.764  1.00  0.55           C  
ATOM    750  CE1 HIS A  91     -13.222 -10.245   2.814  1.00  0.55           C  
ATOM    751  NE2 HIS A  91     -12.011 -10.605   3.280  1.00  0.55           N  
ATOM    752  N   GLU A  92     -14.350  -6.683  -0.038  1.00  0.60           N  
ATOM    753  CA  GLU A  92     -15.782  -6.801  -0.268  1.00  0.60           C  
ATOM    754  C   GLU A  92     -16.082  -6.817  -1.764  1.00  0.60           C  
ATOM    755  O   GLU A  92     -16.839  -7.642  -2.270  1.00  0.60           O  
ATOM    756  CB  GLU A  92     -16.569  -5.671   0.465  1.00  0.60           C  
ATOM    757  CG  GLU A  92     -16.205  -5.514   1.975  1.00  0.60           C  
ATOM    758  CD  GLU A  92     -16.638  -6.668   2.886  1.00  0.60           C  
ATOM    759  OE1 GLU A  92     -15.748  -7.325   3.484  1.00  0.60           O  
ATOM    760  OE2 GLU A  92     -17.872  -6.852   3.041  1.00  0.60           O  
ATOM    761  N   GLU A  93     -15.382  -5.952  -2.525  1.00  0.57           N  
ATOM    762  CA  GLU A  93     -15.503  -5.839  -3.965  1.00  0.57           C  
ATOM    763  C   GLU A  93     -14.859  -6.954  -4.742  1.00  0.57           C  
ATOM    764  O   GLU A  93     -15.176  -7.220  -5.906  1.00  0.57           O  
ATOM    765  CB  GLU A  93     -14.757  -4.584  -4.429  1.00  0.57           C  
ATOM    766  CG  GLU A  93     -15.206  -3.324  -3.682  1.00  0.57           C  
ATOM    767  CD  GLU A  93     -16.702  -3.084  -3.822  1.00  0.57           C  
ATOM    768  OE1 GLU A  93     -17.185  -3.191  -4.980  1.00  0.57           O  
ATOM    769  OE2 GLU A  93     -17.359  -2.796  -2.793  1.00  0.57           O  
ATOM    770  N   MET A  94     -13.910  -7.643  -4.092  1.00  0.45           N  
ATOM    771  CA  MET A  94     -13.208  -8.749  -4.664  1.00  0.45           C  
ATOM    772  C   MET A  94     -14.050  -9.998  -4.776  1.00  0.45           C  
ATOM    773  O   MET A  94     -13.843 -10.848  -5.646  1.00  0.45           O  
ATOM    774  CB  MET A  94     -11.970  -9.122  -3.865  1.00  0.45           C  
ATOM    775  CG  MET A  94     -11.108 -10.008  -4.760  1.00  0.45           C  
ATOM    776  SD  MET A  94      -9.376 -10.175  -4.229  1.00  0.45           S  
ATOM    777  CE  MET A  94      -9.923 -11.046  -2.726  1.00  0.45           C  
ATOM    778  N   HIS A  95     -15.105 -10.093  -3.942  1.00  0.43           N  
ATOM    779  CA  HIS A  95     -16.211 -11.004  -4.156  1.00  0.43           C  
ATOM    780  C   HIS A  95     -17.033 -10.475  -5.288  1.00  0.43           C  
ATOM    781  O   HIS A  95     -18.196 -10.126  -5.111  1.00  0.43           O  
ATOM    782  CB  HIS A  95     -17.159 -11.119  -2.949  1.00  0.43           C  
ATOM    783  CG  HIS A  95     -16.543 -11.862  -1.833  1.00  0.43           C  
ATOM    784  ND1 HIS A  95     -16.934 -13.164  -1.591  1.00  0.43           N  
ATOM    785  CD2 HIS A  95     -15.602 -11.475  -0.943  1.00  0.43           C  
ATOM    786  CE1 HIS A  95     -16.227 -13.539  -0.551  1.00  0.43           C  
ATOM    787  NE2 HIS A  95     -15.400 -12.554  -0.118  1.00  0.43           N  
ATOM    788  N   ASN A  96     -16.429 -10.407  -6.500  1.00  0.46           N  
ATOM    789  CA  ASN A  96     -17.064  -9.996  -7.724  1.00  0.46           C  
ATOM    790  C   ASN A  96     -18.318 -10.842  -7.889  1.00  0.46           C  
ATOM    791  O   ASN A  96     -18.317 -12.043  -7.630  1.00  0.46           O  
ATOM    792  CB  ASN A  96     -16.072 -10.088  -8.932  1.00  0.46           C  
ATOM    793  CG  ASN A  96     -16.583  -9.381 -10.189  1.00  0.46           C  
ATOM    794  OD1 ASN A  96     -17.781  -9.222 -10.413  1.00  0.46           O  
ATOM    795  ND2 ASN A  96     -15.659  -8.947 -11.080  1.00  0.46           N  
ATOM    796  N   THR A  97     -19.434 -10.222  -8.252  1.00  0.45           N  
ATOM    797  CA  THR A  97     -20.692 -10.889  -8.457  1.00  0.45           C  
ATOM    798  C   THR A  97     -20.839 -11.399  -9.865  1.00  0.45           C  
ATOM    799  O   THR A  97     -21.676 -12.225 -10.157  1.00  0.45           O  
ATOM    800  CB  THR A  97     -21.814  -9.923  -8.192  1.00  0.45           C  
ATOM    801  OG1 THR A  97     -21.705  -8.730  -8.956  1.00  0.45           O  
ATOM    802  CG2 THR A  97     -21.686  -9.522  -6.726  1.00  0.45           C  
ATOM    803  N   ALA A  98     -20.006 -10.999 -10.821  1.00  0.53           N  
ATOM    804  CA  ALA A  98     -20.016 -11.642 -12.113  1.00  0.53           C  
ATOM    805  C   ALA A  98     -19.844 -13.189 -12.236  1.00  0.53           C  
ATOM    806  O   ALA A  98     -20.533 -13.731 -13.106  1.00  0.53           O  
ATOM    807  CB  ALA A  98     -18.997 -10.889 -12.971  1.00  0.53           C  
ATOM    808  N   PRO A  99     -19.023 -13.976 -11.500  1.00  0.46           N  
ATOM    809  CA  PRO A  99     -19.129 -15.441 -11.441  1.00  0.46           C  
ATOM    810  C   PRO A  99     -20.544 -16.003 -11.152  1.00  0.46           C  
ATOM    811  O   PRO A  99     -21.372 -15.294 -10.582  1.00  0.46           O  
ATOM    812  CB  PRO A  99     -18.129 -15.869 -10.324  1.00  0.46           C  
ATOM    813  CG  PRO A  99     -17.331 -14.616  -9.962  1.00  0.46           C  
ATOM    814  CD  PRO A  99     -18.302 -13.509 -10.325  1.00  0.46           C  
ATOM    815  N   PRO A 100     -20.856 -17.248 -11.520  1.00  0.35           N  
ATOM    816  CA  PRO A 100     -22.044 -17.994 -11.086  1.00  0.35           C  
ATOM    817  C   PRO A 100     -22.418 -17.981  -9.606  1.00  0.35           C  
ATOM    818  O   PRO A 100     -21.549 -18.120  -8.751  1.00  0.35           O  
ATOM    819  CB  PRO A 100     -21.804 -19.438 -11.579  1.00  0.35           C  
ATOM    820  CG  PRO A 100     -20.725 -19.331 -12.660  1.00  0.35           C  
ATOM    821  CD  PRO A 100     -19.936 -18.085 -12.282  1.00  0.35           C  
ATOM    822  N   GLY A 101     -23.735 -17.886  -9.284  1.00  0.30           N  
ATOM    823  CA  GLY A 101     -24.215 -17.955  -7.902  1.00  0.30           C  
ATOM    824  C   GLY A 101     -24.252 -16.635  -7.197  1.00  0.30           C  
ATOM    825  O   GLY A 101     -24.387 -16.573  -5.978  1.00  0.30           O  
ATOM    826  N   GLN A 102     -24.133 -15.527  -7.947  1.00  0.43           N  
ATOM    827  CA  GLN A 102     -24.244 -14.194  -7.404  1.00  0.43           C  
ATOM    828  C   GLN A 102     -25.572 -13.857  -6.758  1.00  0.43           C  
ATOM    829  O   GLN A 102     -26.642 -14.019  -7.341  1.00  0.43           O  
ATOM    830  CB  GLN A 102     -23.837 -13.124  -8.456  1.00  0.43           C  
ATOM    831  CG  GLN A 102     -24.856 -12.805  -9.613  1.00  0.43           C  
ATOM    832  CD  GLN A 102     -24.525 -11.743 -10.701  1.00  0.43           C  
ATOM    833  OE1 GLN A 102     -24.380 -10.528 -10.502  1.00  0.43           O  
ATOM    834  NE2 GLN A 102     -24.541 -12.214 -11.978  1.00  0.43           N  
ATOM    835  N   GLY A 103     -25.518 -13.359  -5.506  1.00  0.51           N  
ATOM    836  CA  GLY A 103     -26.734 -13.101  -4.748  1.00  0.51           C  
ATOM    837  C   GLY A 103     -27.059 -11.648  -4.569  1.00  0.51           C  
ATOM    838  O   GLY A 103     -28.185 -11.317  -4.226  1.00  0.51           O  
ATOM    839  N   HIS A 104     -26.099 -10.731  -4.799  1.00  0.41           N  
ATOM    840  CA  HIS A 104     -26.313  -9.328  -4.514  1.00  0.41           C  
ATOM    841  C   HIS A 104     -25.219  -8.508  -5.168  1.00  0.41           C  
ATOM    842  O   HIS A 104     -24.055  -8.750  -4.884  1.00  0.41           O  
ATOM    843  CB  HIS A 104     -26.219  -9.063  -2.997  1.00  0.41           C  
ATOM    844  CG  HIS A 104     -26.490  -7.651  -2.632  1.00  0.41           C  
ATOM    845  ND1 HIS A 104     -27.774  -7.189  -2.793  1.00  0.41           N  
ATOM    846  CD2 HIS A 104     -25.692  -6.685  -2.110  1.00  0.41           C  
ATOM    847  CE1 HIS A 104     -27.745  -5.951  -2.356  1.00  0.41           C  
ATOM    848  NE2 HIS A 104     -26.510  -5.590  -1.931  1.00  0.41           N  
ATOM    849  N   ARG A 105     -25.543  -7.545  -6.063  1.00  0.43           N  
ATOM    850  CA  ARG A 105     -24.562  -6.827  -6.871  1.00  0.43           C  
ATOM    851  C   ARG A 105     -24.005  -5.560  -6.225  1.00  0.43           C  
ATOM    852  O   ARG A 105     -24.732  -4.621  -5.911  1.00  0.43           O  
ATOM    853  CB  ARG A 105     -25.059  -6.573  -8.322  1.00  0.43           C  
ATOM    854  CG  ARG A 105     -23.996  -5.946  -9.254  1.00  0.43           C  
ATOM    855  CD  ARG A 105     -24.412  -5.873 -10.726  1.00  0.43           C  
ATOM    856  NE  ARG A 105     -24.428  -7.277 -11.259  1.00  0.43           N  
ATOM    857  CZ  ARG A 105     -24.924  -7.633 -12.450  1.00  0.43           C  
ATOM    858  NH1 ARG A 105     -24.847  -8.913 -12.804  1.00  0.43           N  
ATOM    859  NH2 ARG A 105     -25.476  -6.747 -13.271  1.00  0.43           N  
ATOM    860  N   HIS A 106     -22.669  -5.503  -6.041  1.00  0.44           N  
ATOM    861  CA  HIS A 106     -21.955  -4.314  -5.617  1.00  0.44           C  
ATOM    862  C   HIS A 106     -21.490  -3.550  -6.848  1.00  0.44           C  
ATOM    863  O   HIS A 106     -21.471  -4.076  -7.963  1.00  0.44           O  
ATOM    864  CB  HIS A 106     -20.754  -4.697  -4.730  1.00  0.44           C  
ATOM    865  CG  HIS A 106     -19.773  -5.558  -5.449  1.00  0.44           C  
ATOM    866  ND1 HIS A 106     -19.555  -6.842  -5.011  1.00  0.44           N  
ATOM    867  CD2 HIS A 106     -18.851  -5.208  -6.377  1.00  0.44           C  
ATOM    868  CE1 HIS A 106     -18.479  -7.233  -5.657  1.00  0.44           C  
ATOM    869  NE2 HIS A 106     -18.010  -6.285  -6.500  1.00  0.44           N  
ATOM    870  N   GLY A 107     -21.163  -2.255  -6.689  1.00  0.49           N  
ATOM    871  CA  GLY A 107     -20.735  -1.403  -7.796  1.00  0.49           C  
ATOM    872  C   GLY A 107     -19.299  -1.653  -8.242  1.00  0.49           C  
ATOM    873  O   GLY A 107     -18.457  -1.756  -7.368  1.00  0.49           O  
ATOM    874  N   PRO A 108     -18.914  -1.722  -9.517  1.00  0.48           N  
ATOM    875  CA  PRO A 108     -17.539  -1.972  -9.985  1.00  0.48           C  
ATOM    876  C   PRO A 108     -16.350  -1.297  -9.283  1.00  0.48           C  
ATOM    877  O   PRO A 108     -16.501  -0.154  -8.854  1.00  0.48           O  
ATOM    878  CB  PRO A 108     -17.600  -1.504 -11.444  1.00  0.48           C  
ATOM    879  CG  PRO A 108     -19.028  -1.824 -11.900  1.00  0.48           C  
ATOM    880  CD  PRO A 108     -19.867  -1.697 -10.624  1.00  0.48           C  
ATOM    881  N   GLY A 109     -15.139  -1.926  -9.200  1.00  0.50           N  
ATOM    882  CA  GLY A 109     -13.925  -1.388  -8.554  1.00  0.50           C  
ATOM    883  C   GLY A 109     -14.086  -1.157  -7.071  1.00  0.50           C  
ATOM    884  O   GLY A 109     -13.477  -1.834  -6.254  1.00  0.50           O  
ATOM    885  N   TYR A 110     -14.903  -0.156  -6.714  1.00  0.52           N  
ATOM    886  CA  TYR A 110     -15.516  -0.083  -5.406  1.00  0.52           C  
ATOM    887  C   TYR A 110     -16.935   0.461  -5.463  1.00  0.52           C  
ATOM    888  O   TYR A 110     -17.878   0.009  -4.824  1.00  0.52           O  
ATOM    889  CB  TYR A 110     -14.676   0.719  -4.380  1.00  0.52           C  
ATOM    890  CG  TYR A 110     -15.238   0.521  -2.996  1.00  0.52           C  
ATOM    891  CD1 TYR A 110     -16.379   1.216  -2.552  1.00  0.52           C  
ATOM    892  CD2 TYR A 110     -14.760  -0.534  -2.221  1.00  0.52           C  
ATOM    893  CE1 TYR A 110     -17.016   0.837  -1.363  1.00  0.52           C  
ATOM    894  CE2 TYR A 110     -15.391  -0.860  -1.018  1.00  0.52           C  
ATOM    895  CZ  TYR A 110     -16.427  -0.088  -0.531  1.00  0.52           C  
ATOM    896  OH  TYR A 110     -16.796  -0.167   0.819  1.00  0.52           O  
ATOM    897  N   GLY A 111     -17.122   1.585  -6.157  1.00  0.51           N  
ATOM    898  CA  GLY A 111     -18.449   2.166  -6.240  1.00  0.51           C  
ATOM    899  C   GLY A 111     -18.599   2.746  -7.593  1.00  0.51           C  
ATOM    900  O   GLY A 111     -19.411   3.639  -7.805  1.00  0.51           O  
ATOM    901  N   LYS A 112     -17.720   2.346  -8.521  1.00  0.48           N  
ATOM    902  CA  LYS A 112     -17.587   2.856  -9.867  1.00  0.48           C  
ATOM    903  C   LYS A 112     -18.753   2.467 -10.775  1.00  0.48           C  
ATOM    904  O   LYS A 112     -19.342   1.411 -10.609  1.00  0.48           O  
ATOM    905  CB  LYS A 112     -16.265   2.378 -10.496  1.00  0.48           C  
ATOM    906  CG  LYS A 112     -15.969   2.975 -11.873  1.00  0.48           C  
ATOM    907  CD  LYS A 112     -14.810   2.211 -12.499  1.00  0.48           C  
ATOM    908  CE  LYS A 112     -14.350   2.614 -13.904  1.00  0.48           C  
ATOM    909  NZ  LYS A 112     -13.813   3.968 -13.839  1.00  0.48           N  
ATOM    910  N   GLY A 113     -19.093   3.293 -11.792  1.00  0.47           N  
ATOM    911  CA  GLY A 113     -19.891   2.852 -12.928  1.00  0.47           C  
ATOM    912  C   GLY A 113     -18.920   2.687 -14.073  1.00  0.47           C  
ATOM    913  O   GLY A 113     -18.214   3.637 -14.405  1.00  0.47           O  
ATOM    914  N   SER A 114     -18.806   1.482 -14.659  1.00  0.61           N  
ATOM    915  CA  SER A 114     -17.933   1.201 -15.797  1.00  0.61           C  
ATOM    916  C   SER A 114     -18.816   0.522 -16.848  1.00  0.61           C  
ATOM    917  O   SER A 114     -19.526  -0.401 -16.444  1.00  0.61           O  
ATOM    918  CB  SER A 114     -16.723   0.308 -15.379  1.00  0.61           C  
ATOM    919  OG  SER A 114     -15.639   0.315 -16.307  1.00  0.61           O  
ATOM    920  N   PRO A 115     -18.890   0.969 -18.107  1.00  0.55           N  
ATOM    921  CA  PRO A 115     -19.503   0.241 -19.221  1.00  0.55           C  
ATOM    922  C   PRO A 115     -18.731  -0.985 -19.680  1.00  0.55           C  
ATOM    923  O   PRO A 115     -17.624  -1.266 -19.143  1.00  0.55           O  
ATOM    924  CB  PRO A 115     -19.540   1.272 -20.380  1.00  0.55           C  
ATOM    925  CG  PRO A 115     -19.278   2.637 -19.737  1.00  0.55           C  
ATOM    926  CD  PRO A 115     -18.424   2.284 -18.525  1.00  0.55           C  
ATOM    927  OXT PRO A 115     -19.239  -1.660 -20.622  1.00  0.55           O  
TER     928      PRO A 115                                                      
ATOM    929  N   MET B   1     -15.781  11.750 -18.487  1.00  0.60           N  
ATOM    930  CA  MET B   1     -14.778  10.862 -17.797  1.00  0.60           C  
ATOM    931  C   MET B   1     -15.306   9.437 -17.704  1.00  0.60           C  
ATOM    932  O   MET B   1     -16.118   9.153 -16.833  1.00  0.60           O  
ATOM    933  CB  MET B   1     -14.497  11.442 -16.374  1.00  0.60           C  
ATOM    934  CG  MET B   1     -13.520  10.634 -15.492  1.00  0.60           C  
ATOM    935  SD  MET B   1     -13.325  11.278 -13.797  1.00  0.60           S  
ATOM    936  CE  MET B   1     -12.371  12.754 -14.242  1.00  0.60           C  
ATOM    937  N   GLU B   2     -14.912   8.516 -18.615  1.00  0.62           N  
ATOM    938  CA  GLU B   2     -15.256   7.107 -18.514  1.00  0.62           C  
ATOM    939  C   GLU B   2     -14.452   6.456 -17.412  1.00  0.62           C  
ATOM    940  O   GLU B   2     -14.946   5.744 -16.529  1.00  0.62           O  
ATOM    941  CB  GLU B   2     -14.998   6.450 -19.880  1.00  0.62           C  
ATOM    942  CG  GLU B   2     -15.951   7.001 -20.970  1.00  0.62           C  
ATOM    943  CD  GLU B   2     -15.701   6.352 -22.328  1.00  0.62           C  
ATOM    944  OE1 GLU B   2     -14.722   5.575 -22.444  1.00  0.62           O  
ATOM    945  OE2 GLU B   2     -16.483   6.673 -23.256  1.00  0.62           O  
ATOM    946  N   ASP B   3     -13.153   6.803 -17.376  1.00  0.46           N  
ATOM    947  CA  ASP B   3     -12.293   6.365 -16.338  1.00  0.46           C  
ATOM    948  C   ASP B   3     -12.426   7.273 -15.102  1.00  0.46           C  
ATOM    949  O   ASP B   3     -11.709   8.247 -14.917  1.00  0.46           O  
ATOM    950  CB  ASP B   3     -10.851   6.181 -16.866  1.00  0.46           C  
ATOM    951  CG  ASP B   3     -10.154   5.193 -15.944  1.00  0.46           C  
ATOM    952  OD1 ASP B   3      -8.915   5.059 -16.046  1.00  0.46           O  
ATOM    953  OD2 ASP B   3     -10.896   4.526 -15.158  1.00  0.46           O  
ATOM    954  N   LYS B   4     -13.449   7.002 -14.253  1.00  0.61           N  
ATOM    955  CA  LYS B   4     -13.595   7.512 -12.889  1.00  0.61           C  
ATOM    956  C   LYS B   4     -12.485   7.089 -11.911  1.00  0.61           C  
ATOM    957  O   LYS B   4     -12.177   7.794 -10.945  1.00  0.61           O  
ATOM    958  CB  LYS B   4     -14.967   7.075 -12.288  1.00  0.61           C  
ATOM    959  CG  LYS B   4     -15.190   7.411 -10.796  1.00  0.61           C  
ATOM    960  CD  LYS B   4     -15.115   8.923 -10.513  1.00  0.61           C  
ATOM    961  CE  LYS B   4     -14.930   9.279  -9.038  1.00  0.61           C  
ATOM    962  NZ  LYS B   4     -14.906  10.745  -8.891  1.00  0.61           N  
ATOM    963  N   MET B   5     -11.928   5.881 -12.146  1.00  0.63           N  
ATOM    964  CA  MET B   5     -10.763   5.258 -11.538  1.00  0.63           C  
ATOM    965  C   MET B   5      -9.584   6.161 -11.748  1.00  0.63           C  
ATOM    966  O   MET B   5      -9.600   7.041 -12.602  1.00  0.63           O  
ATOM    967  CB  MET B   5     -10.536   3.815 -12.051  1.00  0.63           C  
ATOM    968  CG  MET B   5     -11.433   2.783 -11.344  1.00  0.63           C  
ATOM    969  SD  MET B   5     -11.598   1.146 -12.151  1.00  0.63           S  
ATOM    970  CE  MET B   5      -9.885   0.676 -12.506  1.00  0.63           C  
ATOM    971  N   SER B   6      -8.602   6.066 -10.861  1.00  0.72           N  
ATOM    972  CA  SER B   6      -7.556   7.057 -10.798  1.00  0.72           C  
ATOM    973  C   SER B   6      -6.293   6.281 -10.745  1.00  0.72           C  
ATOM    974  O   SER B   6      -6.299   5.064 -10.565  1.00  0.72           O  
ATOM    975  CB  SER B   6      -7.592   8.061  -9.617  1.00  0.72           C  
ATOM    976  OG  SER B   6      -6.860   9.234 -10.005  1.00  0.72           O  
ATOM    977  N   GLN B   7      -5.143   6.945 -10.911  1.00  0.72           N  
ATOM    978  CA  GLN B   7      -3.886   6.243 -11.007  1.00  0.72           C  
ATOM    979  C   GLN B   7      -3.563   5.487  -9.730  1.00  0.72           C  
ATOM    980  O   GLN B   7      -3.164   4.323  -9.757  1.00  0.72           O  
ATOM    981  CB  GLN B   7      -2.750   7.239 -11.283  1.00  0.72           C  
ATOM    982  CG  GLN B   7      -1.368   6.576 -11.490  1.00  0.72           C  
ATOM    983  CD  GLN B   7      -0.250   7.594 -11.705  1.00  0.72           C  
ATOM    984  OE1 GLN B   7       0.761   7.292 -12.333  1.00  0.72           O  
ATOM    985  NE2 GLN B   7      -0.413   8.812 -11.144  1.00  0.72           N  
ATOM    986  N   MET B   8      -3.761   6.131  -8.558  1.00  0.63           N  
ATOM    987  CA  MET B   8      -3.594   5.441  -7.291  1.00  0.63           C  
ATOM    988  C   MET B   8      -4.527   4.369  -7.009  1.00  0.63           C  
ATOM    989  O   MET B   8      -4.112   3.291  -6.612  1.00  0.63           O  
ATOM    990  CB  MET B   8      -3.639   6.348  -6.051  1.00  0.63           C  
ATOM    991  CG  MET B   8      -2.526   7.366  -6.175  1.00  0.63           C  
ATOM    992  SD  MET B   8      -0.986   6.471  -6.016  1.00  0.63           S  
ATOM    993  CE  MET B   8      -0.541   6.206  -7.760  1.00  0.63           C  
ATOM    994  N   GLU B   9      -5.805   4.618  -7.215  1.00  0.62           N  
ATOM    995  CA  GLU B   9      -6.786   3.654  -6.861  1.00  0.62           C  
ATOM    996  C   GLU B   9      -6.616   2.351  -7.652  1.00  0.62           C  
ATOM    997  O   GLU B   9      -6.548   1.282  -7.045  1.00  0.62           O  
ATOM    998  CB  GLU B   9      -8.126   4.365  -7.005  1.00  0.62           C  
ATOM    999  CG  GLU B   9      -9.288   3.401  -7.174  1.00  0.62           C  
ATOM   1000  CD  GLU B   9      -9.361   2.915  -8.594  1.00  0.62           C  
ATOM   1001  OE1 GLU B   9      -9.578   1.705  -8.831  1.00  0.62           O  
ATOM   1002  OE2 GLU B   9      -9.164   3.800  -9.463  1.00  0.62           O  
ATOM   1003  N   SER B  10      -6.396   2.438  -8.992  1.00  0.70           N  
ATOM   1004  CA  SER B  10      -6.119   1.286  -9.844  1.00  0.70           C  
ATOM   1005  C   SER B  10      -4.869   0.572  -9.409  1.00  0.70           C  
ATOM   1006  O   SER B  10      -4.837  -0.646  -9.293  1.00  0.70           O  
ATOM   1007  CB  SER B  10      -5.885   1.644 -11.338  1.00  0.70           C  
ATOM   1008  OG  SER B  10      -7.092   2.051 -11.973  1.00  0.70           O  
ATOM   1009  N   SER B  11      -3.797   1.331  -9.093  1.00  0.71           N  
ATOM   1010  CA  SER B  11      -2.565   0.777  -8.541  1.00  0.71           C  
ATOM   1011  C   SER B  11      -2.794   0.048  -7.226  1.00  0.71           C  
ATOM   1012  O   SER B  11      -2.272  -1.045  -7.033  1.00  0.71           O  
ATOM   1013  CB  SER B  11      -1.445   1.826  -8.303  1.00  0.71           C  
ATOM   1014  OG  SER B  11      -0.877   2.296  -9.526  1.00  0.71           O  
ATOM   1015  N   ILE B  12      -3.607   0.602  -6.293  1.00  0.69           N  
ATOM   1016  CA  ILE B  12      -3.973  -0.042  -5.037  1.00  0.69           C  
ATOM   1017  C   ILE B  12      -4.755  -1.312  -5.280  1.00  0.69           C  
ATOM   1018  O   ILE B  12      -4.416  -2.349  -4.722  1.00  0.69           O  
ATOM   1019  CB  ILE B  12      -4.780   0.851  -4.084  1.00  0.69           C  
ATOM   1020  CG1 ILE B  12      -4.026   2.130  -3.684  1.00  0.69           C  
ATOM   1021  CG2 ILE B  12      -5.084   0.087  -2.780  1.00  0.69           C  
ATOM   1022  CD1 ILE B  12      -4.935   3.227  -3.142  1.00  0.69           C  
ATOM   1023  N   GLU B  13      -5.777  -1.287  -6.160  1.00  0.69           N  
ATOM   1024  CA  GLU B  13      -6.595  -2.443  -6.486  1.00  0.69           C  
ATOM   1025  C   GLU B  13      -5.772  -3.573  -7.055  1.00  0.69           C  
ATOM   1026  O   GLU B  13      -5.818  -4.703  -6.566  1.00  0.69           O  
ATOM   1027  CB  GLU B  13      -7.679  -2.059  -7.509  1.00  0.69           C  
ATOM   1028  CG  GLU B  13      -8.926  -2.986  -7.483  1.00  0.69           C  
ATOM   1029  CD  GLU B  13      -8.692  -4.417  -7.957  1.00  0.69           C  
ATOM   1030  OE1 GLU B  13      -8.261  -4.601  -9.122  1.00  0.69           O  
ATOM   1031  OE2 GLU B  13      -8.940  -5.348  -7.149  1.00  0.69           O  
ATOM   1032  N   THR B  14      -4.874  -3.227  -8.010  1.00  0.74           N  
ATOM   1033  CA  THR B  14      -3.878  -4.127  -8.582  1.00  0.74           C  
ATOM   1034  C   THR B  14      -3.063  -4.751  -7.476  1.00  0.74           C  
ATOM   1035  O   THR B  14      -2.914  -5.968  -7.425  1.00  0.74           O  
ATOM   1036  CB  THR B  14      -2.946  -3.488  -9.610  1.00  0.74           C  
ATOM   1037  OG1 THR B  14      -3.700  -2.896 -10.650  1.00  0.74           O  
ATOM   1038  CG2 THR B  14      -2.110  -4.530 -10.361  1.00  0.74           C  
ATOM   1039  N   ILE B  15      -2.596  -3.954  -6.483  1.00  0.71           N  
ATOM   1040  CA  ILE B  15      -1.909  -4.508  -5.322  1.00  0.71           C  
ATOM   1041  C   ILE B  15      -2.720  -5.473  -4.514  1.00  0.71           C  
ATOM   1042  O   ILE B  15      -2.266  -6.579  -4.229  1.00  0.71           O  
ATOM   1043  CB  ILE B  15      -1.273  -3.486  -4.393  1.00  0.71           C  
ATOM   1044  CG1 ILE B  15      -0.172  -2.793  -5.201  1.00  0.71           C  
ATOM   1045  CG2 ILE B  15      -0.670  -4.128  -3.110  1.00  0.71           C  
ATOM   1046  CD1 ILE B  15       0.512  -1.720  -4.377  1.00  0.71           C  
ATOM   1047  N   ILE B  16      -3.954  -5.097  -4.162  1.00  0.75           N  
ATOM   1048  CA  ILE B  16      -4.831  -5.883  -3.327  1.00  0.75           C  
ATOM   1049  C   ILE B  16      -5.129  -7.238  -3.921  1.00  0.75           C  
ATOM   1050  O   ILE B  16      -4.887  -8.244  -3.264  1.00  0.75           O  
ATOM   1051  CB  ILE B  16      -6.114  -5.108  -3.090  1.00  0.75           C  
ATOM   1052  CG1 ILE B  16      -5.785  -3.839  -2.270  1.00  0.75           C  
ATOM   1053  CG2 ILE B  16      -7.188  -5.982  -2.394  1.00  0.75           C  
ATOM   1054  CD1 ILE B  16      -6.957  -2.863  -2.217  1.00  0.75           C  
ATOM   1055  N   ASN B  17      -5.574  -7.314  -5.194  1.00  0.75           N  
ATOM   1056  CA  ASN B  17      -5.937  -8.579  -5.809  1.00  0.75           C  
ATOM   1057  C   ASN B  17      -4.763  -9.536  -5.981  1.00  0.75           C  
ATOM   1058  O   ASN B  17      -4.880 -10.729  -5.717  1.00  0.75           O  
ATOM   1059  CB  ASN B  17      -6.799  -8.411  -7.095  1.00  0.75           C  
ATOM   1060  CG  ASN B  17      -6.010  -7.997  -8.331  1.00  0.75           C  
ATOM   1061  OD1 ASN B  17      -5.377  -8.833  -8.979  1.00  0.75           O  
ATOM   1062  ND2 ASN B  17      -6.051  -6.704  -8.693  1.00  0.75           N  
ATOM   1063  N   ILE B  18      -3.585  -9.026  -6.391  1.00  0.73           N  
ATOM   1064  CA  ILE B  18      -2.385  -9.818  -6.548  1.00  0.73           C  
ATOM   1065  C   ILE B  18      -1.778 -10.211  -5.230  1.00  0.73           C  
ATOM   1066  O   ILE B  18      -1.443 -11.369  -5.044  1.00  0.73           O  
ATOM   1067  CB  ILE B  18      -1.370  -9.107  -7.393  1.00  0.73           C  
ATOM   1068  CG1 ILE B  18      -1.928  -8.750  -8.789  1.00  0.73           C  
ATOM   1069  CG2 ILE B  18      -0.043  -9.890  -7.475  1.00  0.73           C  
ATOM   1070  CD1 ILE B  18      -2.291  -9.924  -9.706  1.00  0.73           C  
ATOM   1071  N   PHE B  19      -1.679  -9.324  -4.213  1.00  0.74           N  
ATOM   1072  CA  PHE B  19      -1.289  -9.756  -2.876  1.00  0.74           C  
ATOM   1073  C   PHE B  19      -2.248 -10.818  -2.390  1.00  0.74           C  
ATOM   1074  O   PHE B  19      -1.844 -11.881  -1.929  1.00  0.74           O  
ATOM   1075  CB  PHE B  19      -1.299  -8.599  -1.850  1.00  0.74           C  
ATOM   1076  CG  PHE B  19       0.076  -8.052  -1.642  1.00  0.74           C  
ATOM   1077  CD1 PHE B  19       0.718  -7.267  -2.607  1.00  0.74           C  
ATOM   1078  CD2 PHE B  19       0.742  -8.325  -0.441  1.00  0.74           C  
ATOM   1079  CE1 PHE B  19       1.980  -6.713  -2.352  1.00  0.74           C  
ATOM   1080  CE2 PHE B  19       2.000  -7.783  -0.181  1.00  0.74           C  
ATOM   1081  CZ  PHE B  19       2.615  -6.960  -1.132  1.00  0.74           C  
ATOM   1082  N   HIS B  20      -3.548 -10.583  -2.635  1.00  0.74           N  
ATOM   1083  CA  HIS B  20      -4.594 -11.543  -2.390  1.00  0.74           C  
ATOM   1084  C   HIS B  20      -4.504 -12.847  -3.160  1.00  0.74           C  
ATOM   1085  O   HIS B  20      -5.017 -13.839  -2.671  1.00  0.74           O  
ATOM   1086  CB  HIS B  20      -6.012 -10.955  -2.455  1.00  0.74           C  
ATOM   1087  CG  HIS B  20      -6.262  -9.976  -1.355  1.00  0.74           C  
ATOM   1088  ND1 HIS B  20      -7.504  -9.384  -1.296  1.00  0.74           N  
ATOM   1089  CD2 HIS B  20      -5.489  -9.539  -0.327  1.00  0.74           C  
ATOM   1090  CE1 HIS B  20      -7.469  -8.599  -0.252  1.00  0.74           C  
ATOM   1091  NE2 HIS B  20      -6.273  -8.653   0.377  1.00  0.74           N  
ATOM   1092  N   GLN B  21      -3.834 -12.948  -4.329  1.00  0.74           N  
ATOM   1093  CA  GLN B  21      -3.616 -14.221  -4.997  1.00  0.74           C  
ATOM   1094  C   GLN B  21      -2.636 -15.121  -4.264  1.00  0.74           C  
ATOM   1095  O   GLN B  21      -2.671 -16.344  -4.381  1.00  0.74           O  
ATOM   1096  CB  GLN B  21      -3.150 -14.098  -6.478  1.00  0.74           C  
ATOM   1097  CG  GLN B  21      -1.615 -14.058  -6.727  1.00  0.74           C  
ATOM   1098  CD  GLN B  21      -1.233 -14.169  -8.199  1.00  0.74           C  
ATOM   1099  OE1 GLN B  21      -1.145 -13.199  -8.946  1.00  0.74           O  
ATOM   1100  NE2 GLN B  21      -0.933 -15.424  -8.612  1.00  0.74           N  
ATOM   1101  N   TYR B  22      -1.702 -14.522  -3.502  1.00  0.78           N  
ATOM   1102  CA  TYR B  22      -0.811 -15.241  -2.620  1.00  0.78           C  
ATOM   1103  C   TYR B  22      -1.560 -15.600  -1.358  1.00  0.78           C  
ATOM   1104  O   TYR B  22      -1.408 -16.692  -0.830  1.00  0.78           O  
ATOM   1105  CB  TYR B  22       0.464 -14.428  -2.305  1.00  0.78           C  
ATOM   1106  CG  TYR B  22       1.215 -14.175  -3.575  1.00  0.78           C  
ATOM   1107  CD1 TYR B  22       2.103 -15.123  -4.091  1.00  0.78           C  
ATOM   1108  CD2 TYR B  22       1.023 -12.984  -4.279  1.00  0.78           C  
ATOM   1109  CE1 TYR B  22       2.785 -14.875  -5.288  1.00  0.78           C  
ATOM   1110  CE2 TYR B  22       1.709 -12.726  -5.476  1.00  0.78           C  
ATOM   1111  CZ  TYR B  22       2.593 -13.683  -5.989  1.00  0.78           C  
ATOM   1112  OH  TYR B  22       3.323 -13.516  -7.188  1.00  0.78           O  
ATOM   1113  N   SER B  23      -2.432 -14.687  -0.894  1.00  0.79           N  
ATOM   1114  CA  SER B  23      -3.250 -14.842   0.294  1.00  0.79           C  
ATOM   1115  C   SER B  23      -4.413 -15.836   0.140  1.00  0.79           C  
ATOM   1116  O   SER B  23      -4.896 -16.413   1.107  1.00  0.79           O  
ATOM   1117  CB  SER B  23      -3.873 -13.477   0.702  1.00  0.79           C  
ATOM   1118  OG  SER B  23      -2.971 -12.371   0.663  1.00  0.79           O  
ATOM   1119  N   VAL B  24      -4.903 -16.081  -1.105  1.00  0.72           N  
ATOM   1120  CA  VAL B  24      -6.062 -16.926  -1.458  1.00  0.72           C  
ATOM   1121  C   VAL B  24      -5.681 -18.370  -1.584  1.00  0.72           C  
ATOM   1122  O   VAL B  24      -6.510 -19.251  -1.801  1.00  0.72           O  
ATOM   1123  CB  VAL B  24      -6.750 -16.467  -2.773  1.00  0.72           C  
ATOM   1124  CG1 VAL B  24      -5.932 -16.877  -4.009  1.00  0.72           C  
ATOM   1125  CG2 VAL B  24      -8.228 -16.900  -2.918  1.00  0.72           C  
ATOM   1126  N   ARG B  25      -4.396 -18.680  -1.370  1.00  0.67           N  
ATOM   1127  CA  ARG B  25      -3.921 -20.037  -1.370  1.00  0.67           C  
ATOM   1128  C   ARG B  25      -4.491 -20.863  -0.222  1.00  0.67           C  
ATOM   1129  O   ARG B  25      -4.596 -22.083  -0.336  1.00  0.67           O  
ATOM   1130  CB  ARG B  25      -2.385 -20.052  -1.336  1.00  0.67           C  
ATOM   1131  CG  ARG B  25      -1.726 -19.440  -2.589  1.00  0.67           C  
ATOM   1132  CD  ARG B  25      -0.273 -19.879  -2.743  1.00  0.67           C  
ATOM   1133  NE  ARG B  25      -0.384 -21.338  -3.084  1.00  0.67           N  
ATOM   1134  CZ  ARG B  25       0.615 -22.221  -3.009  1.00  0.67           C  
ATOM   1135  NH1 ARG B  25       0.406 -23.517  -3.239  1.00  0.67           N  
ATOM   1136  NH2 ARG B  25       1.851 -21.862  -2.695  1.00  0.67           N  
ATOM   1137  N   LEU B  26      -4.920 -20.203   0.875  1.00  0.64           N  
ATOM   1138  CA  LEU B  26      -5.644 -20.814   1.968  1.00  0.64           C  
ATOM   1139  C   LEU B  26      -7.170 -20.930   1.746  1.00  0.64           C  
ATOM   1140  O   LEU B  26      -7.868 -21.646   2.465  1.00  0.64           O  
ATOM   1141  CB  LEU B  26      -5.315 -20.005   3.253  1.00  0.64           C  
ATOM   1142  CG  LEU B  26      -5.788 -20.629   4.585  1.00  0.64           C  
ATOM   1143  CD1 LEU B  26      -5.140 -22.005   4.839  1.00  0.64           C  
ATOM   1144  CD2 LEU B  26      -5.551 -19.669   5.767  1.00  0.64           C  
ATOM   1145  N   GLY B  27      -7.752 -20.265   0.718  1.00  0.50           N  
ATOM   1146  CA  GLY B  27      -9.194 -20.263   0.468  1.00  0.50           C  
ATOM   1147  C   GLY B  27      -9.735 -18.867   0.494  1.00  0.50           C  
ATOM   1148  O   GLY B  27      -9.363 -18.018  -0.307  1.00  0.50           O  
ATOM   1149  N   HIS B  28     -10.634 -18.543   1.452  1.00  0.51           N  
ATOM   1150  CA  HIS B  28     -10.882 -17.155   1.803  1.00  0.51           C  
ATOM   1151  C   HIS B  28      -9.580 -16.573   2.334  1.00  0.51           C  
ATOM   1152  O   HIS B  28      -8.961 -17.070   3.271  1.00  0.51           O  
ATOM   1153  CB  HIS B  28     -12.085 -16.941   2.757  1.00  0.51           C  
ATOM   1154  CG  HIS B  28     -11.825 -17.392   4.151  1.00  0.51           C  
ATOM   1155  ND1 HIS B  28     -11.643 -16.420   5.105  1.00  0.51           N  
ATOM   1156  CD2 HIS B  28     -11.615 -18.624   4.680  1.00  0.51           C  
ATOM   1157  CE1 HIS B  28     -11.320 -17.069   6.200  1.00  0.51           C  
ATOM   1158  NE2 HIS B  28     -11.291 -18.411   6.001  1.00  0.51           N  
ATOM   1159  N   TYR B  29      -9.100 -15.574   1.600  1.00  0.67           N  
ATOM   1160  CA  TYR B  29      -7.723 -15.160   1.449  1.00  0.67           C  
ATOM   1161  C   TYR B  29      -7.259 -14.233   2.552  1.00  0.67           C  
ATOM   1162  O   TYR B  29      -6.492 -13.307   2.311  1.00  0.67           O  
ATOM   1163  CB  TYR B  29      -7.558 -14.397   0.085  1.00  0.67           C  
ATOM   1164  CG  TYR B  29      -8.605 -13.376  -0.085  1.00  0.67           C  
ATOM   1165  CD1 TYR B  29      -9.837 -13.826  -0.571  1.00  0.67           C  
ATOM   1166  CD2 TYR B  29      -8.456 -12.075   0.427  1.00  0.67           C  
ATOM   1167  CE1 TYR B  29     -10.971 -13.097  -0.262  1.00  0.67           C  
ATOM   1168  CE2 TYR B  29      -9.599 -11.265   0.577  1.00  0.67           C  
ATOM   1169  CZ  TYR B  29     -10.851 -11.817   0.259  1.00  0.67           C  
ATOM   1170  OH  TYR B  29     -12.048 -11.113   0.228  1.00  0.67           O  
ATOM   1171  N   ASP B  30      -7.743 -14.395   3.791  1.00  0.72           N  
ATOM   1172  CA  ASP B  30      -7.756 -13.333   4.775  1.00  0.72           C  
ATOM   1173  C   ASP B  30      -6.374 -12.869   5.259  1.00  0.72           C  
ATOM   1174  O   ASP B  30      -6.200 -11.912   6.009  1.00  0.72           O  
ATOM   1175  CB  ASP B  30      -8.702 -13.802   5.902  1.00  0.72           C  
ATOM   1176  CG  ASP B  30      -9.255 -12.605   6.642  1.00  0.72           C  
ATOM   1177  OD1 ASP B  30     -10.038 -11.861   5.996  1.00  0.72           O  
ATOM   1178  OD2 ASP B  30      -8.930 -12.442   7.843  1.00  0.72           O  
ATOM   1179  N   THR B  31      -5.326 -13.564   4.806  1.00  0.76           N  
ATOM   1180  CA  THR B  31      -4.014 -13.444   5.347  1.00  0.76           C  
ATOM   1181  C   THR B  31      -2.990 -13.969   4.390  1.00  0.76           C  
ATOM   1182  O   THR B  31      -3.317 -14.713   3.474  1.00  0.76           O  
ATOM   1183  CB  THR B  31      -3.953 -14.303   6.584  1.00  0.76           C  
ATOM   1184  OG1 THR B  31      -2.759 -14.096   7.297  1.00  0.76           O  
ATOM   1185  CG2 THR B  31      -4.049 -15.809   6.266  1.00  0.76           C  
ATOM   1186  N   LEU B  32      -1.716 -13.641   4.636  1.00  0.77           N  
ATOM   1187  CA  LEU B  32      -0.572 -14.332   4.095  1.00  0.77           C  
ATOM   1188  C   LEU B  32       0.096 -15.070   5.236  1.00  0.77           C  
ATOM   1189  O   LEU B  32       0.678 -14.449   6.125  1.00  0.77           O  
ATOM   1190  CB  LEU B  32       0.458 -13.334   3.508  1.00  0.77           C  
ATOM   1191  CG  LEU B  32      -0.077 -12.608   2.275  1.00  0.77           C  
ATOM   1192  CD1 LEU B  32       0.622 -11.271   2.027  1.00  0.77           C  
ATOM   1193  CD2 LEU B  32       0.019 -13.512   1.046  1.00  0.77           C  
ATOM   1194  N   ILE B  33       0.053 -16.417   5.249  1.00  0.76           N  
ATOM   1195  CA  ILE B  33       0.840 -17.252   6.155  1.00  0.76           C  
ATOM   1196  C   ILE B  33       2.315 -17.202   5.804  1.00  0.76           C  
ATOM   1197  O   ILE B  33       2.740 -16.562   4.842  1.00  0.76           O  
ATOM   1198  CB  ILE B  33       0.409 -18.729   6.270  1.00  0.76           C  
ATOM   1199  CG1 ILE B  33       0.763 -19.603   5.042  1.00  0.76           C  
ATOM   1200  CG2 ILE B  33      -1.109 -18.783   6.498  1.00  0.76           C  
ATOM   1201  CD1 ILE B  33       0.462 -21.095   5.249  1.00  0.76           C  
ATOM   1202  N   GLN B  34       3.168 -17.912   6.569  1.00  0.78           N  
ATOM   1203  CA  GLN B  34       4.595 -17.972   6.308  1.00  0.78           C  
ATOM   1204  C   GLN B  34       5.015 -18.336   4.902  1.00  0.78           C  
ATOM   1205  O   GLN B  34       5.823 -17.653   4.283  1.00  0.78           O  
ATOM   1206  CB  GLN B  34       5.272 -18.941   7.312  1.00  0.78           C  
ATOM   1207  CG  GLN B  34       6.815 -18.989   7.226  1.00  0.78           C  
ATOM   1208  CD  GLN B  34       7.377 -20.037   8.184  1.00  0.78           C  
ATOM   1209  OE1 GLN B  34       7.550 -21.192   7.795  1.00  0.78           O  
ATOM   1210  NE2 GLN B  34       7.658 -19.642   9.445  1.00  0.78           N  
ATOM   1211  N   LYS B  35       4.437 -19.399   4.333  1.00  0.78           N  
ATOM   1212  CA  LYS B  35       4.708 -19.792   2.970  1.00  0.78           C  
ATOM   1213  C   LYS B  35       4.258 -18.772   1.937  1.00  0.78           C  
ATOM   1214  O   LYS B  35       5.015 -18.427   1.036  1.00  0.78           O  
ATOM   1215  CB  LYS B  35       4.035 -21.151   2.720  1.00  0.78           C  
ATOM   1216  CG  LYS B  35       4.662 -22.246   3.592  1.00  0.78           C  
ATOM   1217  CD  LYS B  35       3.978 -23.595   3.349  1.00  0.78           C  
ATOM   1218  CE  LYS B  35       4.595 -24.731   4.168  1.00  0.78           C  
ATOM   1219  NZ  LYS B  35       3.867 -25.997   3.925  1.00  0.78           N  
ATOM   1220  N   GLU B  36       3.028 -18.241   2.076  1.00  0.78           N  
ATOM   1221  CA  GLU B  36       2.417 -17.314   1.150  1.00  0.78           C  
ATOM   1222  C   GLU B  36       3.110 -15.964   1.119  1.00  0.78           C  
ATOM   1223  O   GLU B  36       3.372 -15.411   0.053  1.00  0.78           O  
ATOM   1224  CB  GLU B  36       0.944 -17.132   1.551  1.00  0.78           C  
ATOM   1225  CG  GLU B  36       0.113 -18.440   1.512  1.00  0.78           C  
ATOM   1226  CD  GLU B  36      -1.244 -18.277   2.201  1.00  0.78           C  
ATOM   1227  OE1 GLU B  36      -1.317 -17.459   3.152  1.00  0.78           O  
ATOM   1228  OE2 GLU B  36      -2.169 -19.048   1.847  1.00  0.78           O  
ATOM   1229  N   PHE B  37       3.472 -15.422   2.304  1.00  0.81           N  
ATOM   1230  CA  PHE B  37       4.244 -14.207   2.454  1.00  0.81           C  
ATOM   1231  C   PHE B  37       5.636 -14.338   1.873  1.00  0.81           C  
ATOM   1232  O   PHE B  37       6.100 -13.456   1.152  1.00  0.81           O  
ATOM   1233  CB  PHE B  37       4.357 -13.828   3.952  1.00  0.81           C  
ATOM   1234  CG  PHE B  37       5.056 -12.507   4.110  1.00  0.81           C  
ATOM   1235  CD1 PHE B  37       6.341 -12.451   4.666  1.00  0.81           C  
ATOM   1236  CD2 PHE B  37       4.493 -11.338   3.577  1.00  0.81           C  
ATOM   1237  CE1 PHE B  37       7.047 -11.247   4.697  1.00  0.81           C  
ATOM   1238  CE2 PHE B  37       5.183 -10.123   3.641  1.00  0.81           C  
ATOM   1239  CZ  PHE B  37       6.466 -10.084   4.190  1.00  0.81           C  
ATOM   1240  N   LYS B  38       6.334 -15.465   2.136  1.00  0.79           N  
ATOM   1241  CA  LYS B  38       7.621 -15.696   1.520  1.00  0.79           C  
ATOM   1242  C   LYS B  38       7.517 -15.747   0.022  1.00  0.79           C  
ATOM   1243  O   LYS B  38       8.233 -15.027  -0.655  1.00  0.79           O  
ATOM   1244  CB  LYS B  38       8.275 -17.004   2.000  1.00  0.79           C  
ATOM   1245  CG  LYS B  38       8.744 -16.973   3.462  1.00  0.79           C  
ATOM   1246  CD  LYS B  38       9.145 -18.377   3.942  1.00  0.79           C  
ATOM   1247  CE  LYS B  38      10.430 -18.853   3.271  1.00  0.79           C  
ATOM   1248  NZ  LYS B  38      10.786 -20.237   3.639  1.00  0.79           N  
ATOM   1249  N   GLN B  39       6.556 -16.506  -0.533  1.00  0.79           N  
ATOM   1250  CA  GLN B  39       6.326 -16.532  -1.960  1.00  0.79           C  
ATOM   1251  C   GLN B  39       5.988 -15.188  -2.546  1.00  0.79           C  
ATOM   1252  O   GLN B  39       6.552 -14.808  -3.561  1.00  0.79           O  
ATOM   1253  CB  GLN B  39       5.206 -17.500  -2.322  1.00  0.79           C  
ATOM   1254  CG  GLN B  39       5.666 -18.939  -2.085  1.00  0.79           C  
ATOM   1255  CD  GLN B  39       4.506 -19.876  -2.341  1.00  0.79           C  
ATOM   1256  OE1 GLN B  39       3.311 -19.565  -2.294  1.00  0.79           O  
ATOM   1257  NE2 GLN B  39       4.875 -21.129  -2.680  1.00  0.79           N  
ATOM   1258  N   LEU B  40       5.123 -14.394  -1.894  1.00  0.81           N  
ATOM   1259  CA  LEU B  40       4.811 -13.050  -2.332  1.00  0.81           C  
ATOM   1260  C   LEU B  40       6.050 -12.174  -2.462  1.00  0.81           C  
ATOM   1261  O   LEU B  40       6.296 -11.558  -3.504  1.00  0.81           O  
ATOM   1262  CB  LEU B  40       3.842 -12.427  -1.299  1.00  0.81           C  
ATOM   1263  CG  LEU B  40       3.474 -10.929  -1.457  1.00  0.81           C  
ATOM   1264  CD1 LEU B  40       4.488  -9.965  -0.801  1.00  0.81           C  
ATOM   1265  CD2 LEU B  40       3.129 -10.523  -2.900  1.00  0.81           C  
ATOM   1266  N   VAL B  41       6.911 -12.158  -1.414  1.00  0.80           N  
ATOM   1267  CA  VAL B  41       8.179 -11.435  -1.431  1.00  0.80           C  
ATOM   1268  C   VAL B  41       9.106 -12.010  -2.482  1.00  0.80           C  
ATOM   1269  O   VAL B  41       9.828 -11.314  -3.187  1.00  0.80           O  
ATOM   1270  CB  VAL B  41       8.907 -11.410  -0.085  1.00  0.80           C  
ATOM   1271  CG1 VAL B  41      10.259 -10.658  -0.191  1.00  0.80           C  
ATOM   1272  CG2 VAL B  41       8.017 -10.722   0.969  1.00  0.80           C  
ATOM   1273  N   GLN B  42       9.092 -13.337  -2.638  1.00  0.77           N  
ATOM   1274  CA  GLN B  42       9.912 -14.053  -3.574  1.00  0.77           C  
ATOM   1275  C   GLN B  42       9.541 -13.908  -5.048  1.00  0.77           C  
ATOM   1276  O   GLN B  42      10.358 -14.279  -5.896  1.00  0.77           O  
ATOM   1277  CB  GLN B  42       9.966 -15.564  -3.215  1.00  0.77           C  
ATOM   1278  CG  GLN B  42      10.803 -15.946  -1.965  1.00  0.77           C  
ATOM   1279  CD  GLN B  42      10.665 -17.446  -1.689  1.00  0.77           C  
ATOM   1280  OE1 GLN B  42       9.723 -18.101  -2.134  1.00  0.77           O  
ATOM   1281  NE2 GLN B  42      11.660 -18.020  -0.973  1.00  0.77           N  
ATOM   1282  N   LYS B  43       8.345 -13.402  -5.419  1.00  0.76           N  
ATOM   1283  CA  LYS B  43       7.889 -13.243  -6.799  1.00  0.76           C  
ATOM   1284  C   LYS B  43       7.597 -11.815  -7.222  1.00  0.76           C  
ATOM   1285  O   LYS B  43       7.934 -11.448  -8.345  1.00  0.76           O  
ATOM   1286  CB  LYS B  43       6.574 -14.020  -7.021  1.00  0.76           C  
ATOM   1287  CG  LYS B  43       6.549 -15.479  -6.537  1.00  0.76           C  
ATOM   1288  CD  LYS B  43       7.061 -16.557  -7.495  1.00  0.76           C  
ATOM   1289  CE  LYS B  43       8.438 -17.106  -7.118  1.00  0.76           C  
ATOM   1290  NZ  LYS B  43       9.481 -16.159  -7.535  1.00  0.76           N  
ATOM   1291  N   GLU B  44       7.030 -10.958  -6.347  1.00  0.74           N  
ATOM   1292  CA  GLU B  44       6.690  -9.605  -6.744  1.00  0.74           C  
ATOM   1293  C   GLU B  44       7.409  -8.500  -6.000  1.00  0.74           C  
ATOM   1294  O   GLU B  44       7.560  -7.404  -6.531  1.00  0.74           O  
ATOM   1295  CB  GLU B  44       5.224  -9.308  -6.485  1.00  0.74           C  
ATOM   1296  CG  GLU B  44       4.207 -10.306  -7.041  1.00  0.74           C  
ATOM   1297  CD  GLU B  44       4.122 -10.102  -8.542  1.00  0.74           C  
ATOM   1298  OE1 GLU B  44       4.443 -11.069  -9.265  1.00  0.74           O  
ATOM   1299  OE2 GLU B  44       3.787  -8.965  -8.979  1.00  0.74           O  
ATOM   1300  N   LEU B  45       7.959  -8.778  -4.807  1.00  0.74           N  
ATOM   1301  CA  LEU B  45       9.016  -7.997  -4.189  1.00  0.74           C  
ATOM   1302  C   LEU B  45      10.500  -8.518  -4.323  1.00  0.74           C  
ATOM   1303  O   LEU B  45      11.334  -7.979  -3.586  1.00  0.74           O  
ATOM   1304  CB  LEU B  45       8.650  -7.779  -2.697  1.00  0.74           C  
ATOM   1305  CG  LEU B  45       7.189  -7.334  -2.426  1.00  0.74           C  
ATOM   1306  CD1 LEU B  45       6.892  -7.213  -0.921  1.00  0.74           C  
ATOM   1307  CD2 LEU B  45       6.861  -6.003  -3.113  1.00  0.74           C  
ATOM   1308  N   PRO B  46      11.003  -9.451  -5.215  1.00  0.72           N  
ATOM   1309  CA  PRO B  46      12.339 -10.077  -5.187  1.00  0.72           C  
ATOM   1310  C   PRO B  46      13.337  -9.166  -5.784  1.00  0.72           C  
ATOM   1311  O   PRO B  46      14.497  -9.520  -6.011  1.00  0.72           O  
ATOM   1312  CB  PRO B  46      12.285 -11.273  -6.169  1.00  0.72           C  
ATOM   1313  CG  PRO B  46      11.138 -10.939  -7.119  1.00  0.72           C  
ATOM   1314  CD  PRO B  46      10.223 -10.068  -6.264  1.00  0.72           C  
ATOM   1315  N   ASN B  47      12.800  -8.042  -6.186  1.00  0.69           N  
ATOM   1316  CA  ASN B  47      13.407  -6.950  -6.822  1.00  0.69           C  
ATOM   1317  C   ASN B  47      13.546  -5.780  -5.835  1.00  0.69           C  
ATOM   1318  O   ASN B  47      14.664  -5.333  -5.614  1.00  0.69           O  
ATOM   1319  CB  ASN B  47      12.622  -6.760  -8.146  1.00  0.69           C  
ATOM   1320  CG  ASN B  47      11.128  -6.548  -8.016  1.00  0.69           C  
ATOM   1321  OD1 ASN B  47      10.667  -6.151  -6.953  1.00  0.69           O  
ATOM   1322  ND2 ASN B  47      10.368  -6.855  -9.082  1.00  0.69           N  
ATOM   1323  N   PHE B  48      12.470  -5.258  -5.201  1.00  0.72           N  
ATOM   1324  CA  PHE B  48      12.484  -4.219  -4.172  1.00  0.72           C  
ATOM   1325  C   PHE B  48      13.163  -4.650  -2.904  1.00  0.72           C  
ATOM   1326  O   PHE B  48      14.029  -3.982  -2.344  1.00  0.72           O  
ATOM   1327  CB  PHE B  48      11.039  -3.662  -3.914  1.00  0.72           C  
ATOM   1328  CG  PHE B  48      10.698  -2.393  -4.689  1.00  0.72           C  
ATOM   1329  CD1 PHE B  48       9.543  -1.626  -4.412  1.00  0.72           C  
ATOM   1330  CD2 PHE B  48      11.497  -1.956  -5.751  1.00  0.72           C  
ATOM   1331  CE1 PHE B  48       9.241  -0.461  -5.134  1.00  0.72           C  
ATOM   1332  CE2 PHE B  48      11.165  -0.850  -6.523  1.00  0.72           C  
ATOM   1333  CZ  PHE B  48      10.053  -0.095  -6.203  1.00  0.72           C  
ATOM   1334  N   LEU B  49      12.853  -5.868  -2.490  1.00  0.72           N  
ATOM   1335  CA  LEU B  49      13.400  -6.482  -1.325  1.00  0.72           C  
ATOM   1336  C   LEU B  49      14.464  -7.484  -1.734  1.00  0.72           C  
ATOM   1337  O   LEU B  49      14.741  -8.430  -1.019  1.00  0.72           O  
ATOM   1338  CB  LEU B  49      12.255  -7.128  -0.520  1.00  0.72           C  
ATOM   1339  CG  LEU B  49      11.149  -6.133  -0.095  1.00  0.72           C  
ATOM   1340  CD1 LEU B  49      10.105  -6.865   0.758  1.00  0.72           C  
ATOM   1341  CD2 LEU B  49      11.696  -4.915   0.671  1.00  0.72           C  
ATOM   1342  N   LYS B  50      15.152  -7.310  -2.882  1.00  0.70           N  
ATOM   1343  CA  LYS B  50      16.096  -8.294  -3.406  1.00  0.70           C  
ATOM   1344  C   LYS B  50      17.258  -8.761  -2.525  1.00  0.70           C  
ATOM   1345  O   LYS B  50      17.667  -9.916  -2.558  1.00  0.70           O  
ATOM   1346  CB  LYS B  50      16.694  -7.791  -4.728  1.00  0.70           C  
ATOM   1347  CG  LYS B  50      17.649  -6.593  -4.626  1.00  0.70           C  
ATOM   1348  CD  LYS B  50      17.818  -5.842  -5.952  1.00  0.70           C  
ATOM   1349  CE  LYS B  50      17.963  -6.741  -7.184  1.00  0.70           C  
ATOM   1350  NZ  LYS B  50      17.955  -5.911  -8.391  1.00  0.70           N  
ATOM   1351  N   LYS B  51      17.808  -7.842  -1.714  1.00  0.68           N  
ATOM   1352  CA  LYS B  51      18.774  -8.082  -0.659  1.00  0.68           C  
ATOM   1353  C   LYS B  51      18.207  -8.957   0.461  1.00  0.68           C  
ATOM   1354  O   LYS B  51      18.876  -9.852   0.962  1.00  0.68           O  
ATOM   1355  CB  LYS B  51      19.333  -6.729  -0.102  1.00  0.68           C  
ATOM   1356  CG  LYS B  51      18.396  -5.874   0.797  1.00  0.68           C  
ATOM   1357  CD  LYS B  51      17.059  -5.363   0.216  1.00  0.68           C  
ATOM   1358  CE  LYS B  51      17.099  -4.057  -0.563  1.00  0.68           C  
ATOM   1359  NZ  LYS B  51      18.314  -3.926  -1.391  1.00  0.68           N  
ATOM   1360  N   GLN B  52      16.930  -8.709   0.842  1.00  0.71           N  
ATOM   1361  CA  GLN B  52      16.158  -9.431   1.834  1.00  0.71           C  
ATOM   1362  C   GLN B  52      15.731 -10.785   1.286  1.00  0.71           C  
ATOM   1363  O   GLN B  52      15.715 -11.774   2.000  1.00  0.71           O  
ATOM   1364  CB  GLN B  52      14.902  -8.617   2.272  1.00  0.71           C  
ATOM   1365  CG  GLN B  52      15.184  -7.233   2.913  1.00  0.71           C  
ATOM   1366  CD  GLN B  52      15.933  -7.356   4.237  1.00  0.71           C  
ATOM   1367  OE1 GLN B  52      15.483  -8.057   5.135  1.00  0.71           O  
ATOM   1368  NE2 GLN B  52      17.074  -6.649   4.398  1.00  0.71           N  
ATOM   1369  N   LYS B  53      15.428 -10.863  -0.029  1.00  0.70           N  
ATOM   1370  CA  LYS B  53      15.044 -12.039  -0.792  1.00  0.70           C  
ATOM   1371  C   LYS B  53      16.131 -13.090  -0.864  1.00  0.70           C  
ATOM   1372  O   LYS B  53      15.881 -14.278  -1.088  1.00  0.70           O  
ATOM   1373  CB  LYS B  53      14.694 -11.588  -2.240  1.00  0.70           C  
ATOM   1374  CG  LYS B  53      14.636 -12.650  -3.349  1.00  0.70           C  
ATOM   1375  CD  LYS B  53      13.537 -13.672  -3.086  1.00  0.70           C  
ATOM   1376  CE  LYS B  53      13.382 -14.681  -4.219  1.00  0.70           C  
ATOM   1377  NZ  LYS B  53      14.565 -15.562  -4.255  1.00  0.70           N  
ATOM   1378  N   LYS B  54      17.389 -12.673  -0.675  1.00  0.69           N  
ATOM   1379  CA  LYS B  54      18.510 -13.570  -0.636  1.00  0.69           C  
ATOM   1380  C   LYS B  54      18.536 -14.409   0.649  1.00  0.69           C  
ATOM   1381  O   LYS B  54      19.199 -15.445   0.726  1.00  0.69           O  
ATOM   1382  CB  LYS B  54      19.803 -12.738  -0.802  1.00  0.69           C  
ATOM   1383  CG  LYS B  54      21.042 -13.616  -1.013  1.00  0.69           C  
ATOM   1384  CD  LYS B  54      22.338 -12.812  -1.192  1.00  0.69           C  
ATOM   1385  CE  LYS B  54      23.579 -13.692  -1.385  1.00  0.69           C  
ATOM   1386  NZ  LYS B  54      23.759 -14.548  -0.192  1.00  0.69           N  
ATOM   1387  N   ASN B  55      17.796 -13.995   1.700  1.00  0.72           N  
ATOM   1388  CA  ASN B  55      17.714 -14.710   2.955  1.00  0.72           C  
ATOM   1389  C   ASN B  55      16.269 -15.020   3.289  1.00  0.72           C  
ATOM   1390  O   ASN B  55      15.364 -14.212   3.143  1.00  0.72           O  
ATOM   1391  CB  ASN B  55      18.358 -13.904   4.117  1.00  0.72           C  
ATOM   1392  CG  ASN B  55      19.857 -13.698   3.918  1.00  0.72           C  
ATOM   1393  OD1 ASN B  55      20.421 -12.668   4.275  1.00  0.72           O  
ATOM   1394  ND2 ASN B  55      20.567 -14.702   3.359  1.00  0.72           N  
ATOM   1395  N   GLU B  56      15.989 -16.243   3.766  1.00  0.74           N  
ATOM   1396  CA  GLU B  56      14.643 -16.591   4.160  1.00  0.74           C  
ATOM   1397  C   GLU B  56      14.304 -16.125   5.558  1.00  0.74           C  
ATOM   1398  O   GLU B  56      13.166 -15.780   5.861  1.00  0.74           O  
ATOM   1399  CB  GLU B  56      14.463 -18.106   4.095  1.00  0.74           C  
ATOM   1400  CG  GLU B  56      14.671 -18.652   2.670  1.00  0.74           C  
ATOM   1401  CD  GLU B  56      14.115 -20.058   2.608  1.00  0.74           C  
ATOM   1402  OE1 GLU B  56      12.924 -20.168   2.210  1.00  0.74           O  
ATOM   1403  OE2 GLU B  56      14.806 -21.009   3.029  1.00  0.74           O  
ATOM   1404  N   ALA B  57      15.316 -16.089   6.449  1.00  0.80           N  
ATOM   1405  CA  ALA B  57      15.171 -15.681   7.829  1.00  0.80           C  
ATOM   1406  C   ALA B  57      14.699 -14.237   7.990  1.00  0.80           C  
ATOM   1407  O   ALA B  57      13.823 -13.961   8.796  1.00  0.80           O  
ATOM   1408  CB  ALA B  57      16.465 -15.973   8.621  1.00  0.80           C  
ATOM   1409  N   ALA B  58      15.204 -13.296   7.169  1.00  0.80           N  
ATOM   1410  CA  ALA B  58      14.779 -11.912   7.161  1.00  0.80           C  
ATOM   1411  C   ALA B  58      13.313 -11.741   6.770  1.00  0.80           C  
ATOM   1412  O   ALA B  58      12.551 -10.970   7.347  1.00  0.80           O  
ATOM   1413  CB  ALA B  58      15.665 -11.164   6.156  1.00  0.80           C  
ATOM   1414  N   ILE B  59      12.855 -12.524   5.773  1.00  0.77           N  
ATOM   1415  CA  ILE B  59      11.456 -12.606   5.400  1.00  0.77           C  
ATOM   1416  C   ILE B  59      10.611 -13.201   6.520  1.00  0.77           C  
ATOM   1417  O   ILE B  59       9.538 -12.692   6.828  1.00  0.77           O  
ATOM   1418  CB  ILE B  59      11.263 -13.392   4.115  1.00  0.77           C  
ATOM   1419  CG1 ILE B  59      12.180 -12.857   2.989  1.00  0.77           C  
ATOM   1420  CG2 ILE B  59       9.778 -13.310   3.698  1.00  0.77           C  
ATOM   1421  CD1 ILE B  59      12.171 -13.749   1.741  1.00  0.77           C  
ATOM   1422  N   ASN B  60      11.110 -14.262   7.196  1.00  0.80           N  
ATOM   1423  CA  ASN B  60      10.526 -14.862   8.391  1.00  0.80           C  
ATOM   1424  C   ASN B  60      10.385 -13.884   9.553  1.00  0.80           C  
ATOM   1425  O   ASN B  60       9.409 -13.954  10.295  1.00  0.80           O  
ATOM   1426  CB  ASN B  60      11.331 -16.071   8.928  1.00  0.80           C  
ATOM   1427  CG  ASN B  60      11.302 -17.263   7.983  1.00  0.80           C  
ATOM   1428  OD1 ASN B  60      10.420 -17.459   7.148  1.00  0.80           O  
ATOM   1429  ND2 ASN B  60      12.306 -18.155   8.167  1.00  0.80           N  
ATOM   1430  N   GLU B  61      11.338 -12.942   9.746  1.00  0.74           N  
ATOM   1431  CA  GLU B  61      11.182 -11.864  10.707  1.00  0.74           C  
ATOM   1432  C   GLU B  61      10.005 -10.992  10.370  1.00  0.74           C  
ATOM   1433  O   GLU B  61       9.112 -10.805  11.184  1.00  0.74           O  
ATOM   1434  CB  GLU B  61      12.422 -10.950  10.756  1.00  0.74           C  
ATOM   1435  CG  GLU B  61      13.658 -11.655  11.345  1.00  0.74           C  
ATOM   1436  CD  GLU B  61      14.922 -10.808  11.230  1.00  0.74           C  
ATOM   1437  OE1 GLU B  61      14.860  -9.707  10.624  1.00  0.74           O  
ATOM   1438  OE2 GLU B  61      15.970 -11.282  11.739  1.00  0.74           O  
ATOM   1439  N   ILE B  62       9.905 -10.528   9.109  1.00  0.72           N  
ATOM   1440  CA  ILE B  62       8.771  -9.730   8.667  1.00  0.72           C  
ATOM   1441  C   ILE B  62       7.467 -10.497   8.762  1.00  0.72           C  
ATOM   1442  O   ILE B  62       6.425  -9.959   9.113  1.00  0.72           O  
ATOM   1443  CB  ILE B  62       8.925  -9.204   7.248  1.00  0.72           C  
ATOM   1444  CG1 ILE B  62      10.245  -8.425   7.075  1.00  0.72           C  
ATOM   1445  CG2 ILE B  62       7.718  -8.317   6.859  1.00  0.72           C  
ATOM   1446  CD1 ILE B  62      10.516  -8.060   5.610  1.00  0.72           C  
ATOM   1447  N   MET B  63       7.495 -11.801   8.476  1.00  0.76           N  
ATOM   1448  CA  MET B  63       6.358 -12.669   8.589  1.00  0.76           C  
ATOM   1449  C   MET B  63       5.705 -12.677   9.972  1.00  0.76           C  
ATOM   1450  O   MET B  63       4.497 -12.520  10.103  1.00  0.76           O  
ATOM   1451  CB  MET B  63       6.888 -14.077   8.262  1.00  0.76           C  
ATOM   1452  CG  MET B  63       5.884 -15.077   7.710  1.00  0.76           C  
ATOM   1453  SD  MET B  63       4.628 -15.659   8.879  1.00  0.76           S  
ATOM   1454  CE  MET B  63       3.372 -14.601   8.114  1.00  0.76           C  
ATOM   1455  N   GLU B  64       6.507 -12.827  11.042  1.00  0.69           N  
ATOM   1456  CA  GLU B  64       5.971 -13.002  12.377  1.00  0.69           C  
ATOM   1457  C   GLU B  64       6.124 -11.802  13.318  1.00  0.69           C  
ATOM   1458  O   GLU B  64       5.341 -11.629  14.244  1.00  0.69           O  
ATOM   1459  CB  GLU B  64       6.570 -14.272  13.001  1.00  0.69           C  
ATOM   1460  CG  GLU B  64       5.791 -14.713  14.259  1.00  0.69           C  
ATOM   1461  CD  GLU B  64       6.430 -15.904  14.953  1.00  0.69           C  
ATOM   1462  OE1 GLU B  64       6.447 -17.005  14.347  1.00  0.69           O  
ATOM   1463  OE2 GLU B  64       6.840 -15.746  16.131  1.00  0.69           O  
ATOM   1464  N   ASP B  65       7.070 -10.869  13.097  1.00  0.74           N  
ATOM   1465  CA  ASP B  65       7.113  -9.605  13.812  1.00  0.74           C  
ATOM   1466  C   ASP B  65       5.919  -8.722  13.419  1.00  0.74           C  
ATOM   1467  O   ASP B  65       5.271  -8.091  14.252  1.00  0.74           O  
ATOM   1468  CB  ASP B  65       8.494  -8.962  13.530  1.00  0.74           C  
ATOM   1469  CG  ASP B  65       8.698  -7.642  14.245  1.00  0.74           C  
ATOM   1470  OD1 ASP B  65       8.880  -7.659  15.487  1.00  0.74           O  
ATOM   1471  OD2 ASP B  65       8.705  -6.606  13.529  1.00  0.74           O  
ATOM   1472  N   LEU B  66       5.543  -8.717  12.118  1.00  0.79           N  
ATOM   1473  CA  LEU B  66       4.407  -7.936  11.649  1.00  0.79           C  
ATOM   1474  C   LEU B  66       3.083  -8.623  11.905  1.00  0.79           C  
ATOM   1475  O   LEU B  66       2.042  -7.993  11.753  1.00  0.79           O  
ATOM   1476  CB  LEU B  66       4.446  -7.587  10.145  1.00  0.79           C  
ATOM   1477  CG  LEU B  66       5.385  -6.438   9.750  1.00  0.79           C  
ATOM   1478  CD1 LEU B  66       6.864  -6.713  10.043  1.00  0.79           C  
ATOM   1479  CD2 LEU B  66       5.157  -6.199   8.257  1.00  0.79           C  
ATOM   1480  N   ASP B  67       3.093  -9.907  12.311  1.00  0.78           N  
ATOM   1481  CA  ASP B  67       1.955 -10.657  12.796  1.00  0.78           C  
ATOM   1482  C   ASP B  67       1.574 -10.135  14.190  1.00  0.78           C  
ATOM   1483  O   ASP B  67       1.888 -10.699  15.238  1.00  0.78           O  
ATOM   1484  CB  ASP B  67       2.337 -12.161  12.698  1.00  0.78           C  
ATOM   1485  CG  ASP B  67       1.433 -13.165  13.369  1.00  0.78           C  
ATOM   1486  OD1 ASP B  67       0.218 -13.267  13.080  1.00  0.78           O  
ATOM   1487  OD2 ASP B  67       1.981 -13.979  14.160  1.00  0.78           O  
ATOM   1488  N   THR B  68       0.862  -8.988  14.202  1.00  0.73           N  
ATOM   1489  CA  THR B  68       0.295  -8.276  15.340  1.00  0.73           C  
ATOM   1490  C   THR B  68      -0.874  -9.035  15.920  1.00  0.73           C  
ATOM   1491  O   THR B  68      -1.175  -8.907  17.107  1.00  0.73           O  
ATOM   1492  CB  THR B  68      -0.207  -6.859  15.022  1.00  0.73           C  
ATOM   1493  OG1 THR B  68      -1.196  -6.831  14.004  1.00  0.73           O  
ATOM   1494  CG2 THR B  68       0.950  -5.998  14.509  1.00  0.73           C  
ATOM   1495  N   ASN B  69      -1.534  -9.874  15.093  1.00  0.64           N  
ATOM   1496  CA  ASN B  69      -2.607 -10.757  15.513  1.00  0.64           C  
ATOM   1497  C   ASN B  69      -2.101 -12.106  16.027  1.00  0.64           C  
ATOM   1498  O   ASN B  69      -2.874 -12.892  16.571  1.00  0.64           O  
ATOM   1499  CB  ASN B  69      -3.603 -11.014  14.354  1.00  0.64           C  
ATOM   1500  CG  ASN B  69      -4.325  -9.725  13.990  1.00  0.64           C  
ATOM   1501  OD1 ASN B  69      -4.659  -8.893  14.835  1.00  0.64           O  
ATOM   1502  ND2 ASN B  69      -4.632  -9.561  12.684  1.00  0.64           N  
ATOM   1503  N   VAL B  70      -0.786 -12.380  15.913  1.00  0.70           N  
ATOM   1504  CA  VAL B  70      -0.053 -13.441  16.599  1.00  0.70           C  
ATOM   1505  C   VAL B  70      -0.413 -14.872  16.136  1.00  0.70           C  
ATOM   1506  O   VAL B  70      -0.292 -15.854  16.878  1.00  0.70           O  
ATOM   1507  CB  VAL B  70      -0.001 -13.232  18.133  1.00  0.70           C  
ATOM   1508  CG1 VAL B  70       1.073 -14.094  18.836  1.00  0.70           C  
ATOM   1509  CG2 VAL B  70       0.353 -11.760  18.443  1.00  0.70           C  
ATOM   1510  N   ASP B  71      -0.771 -15.068  14.851  1.00  0.68           N  
ATOM   1511  CA  ASP B  71      -1.234 -16.335  14.306  1.00  0.68           C  
ATOM   1512  C   ASP B  71      -0.228 -16.927  13.302  1.00  0.68           C  
ATOM   1513  O   ASP B  71      -0.395 -18.029  12.787  1.00  0.68           O  
ATOM   1514  CB  ASP B  71      -2.664 -16.160  13.721  1.00  0.68           C  
ATOM   1515  CG  ASP B  71      -3.384 -17.497  13.732  1.00  0.68           C  
ATOM   1516  OD1 ASP B  71      -3.665 -17.988  14.855  1.00  0.68           O  
ATOM   1517  OD2 ASP B  71      -3.674 -18.019  12.630  1.00  0.68           O  
ATOM   1518  N   LYS B  72       0.901 -16.229  13.054  1.00  0.71           N  
ATOM   1519  CA  LYS B  72       1.970 -16.570  12.124  1.00  0.71           C  
ATOM   1520  C   LYS B  72       1.482 -16.254  10.733  1.00  0.71           C  
ATOM   1521  O   LYS B  72       1.709 -16.973   9.754  1.00  0.71           O  
ATOM   1522  CB  LYS B  72       2.595 -17.991  12.271  1.00  0.71           C  
ATOM   1523  CG  LYS B  72       3.544 -18.176  13.474  1.00  0.71           C  
ATOM   1524  CD  LYS B  72       2.897 -18.156  14.876  1.00  0.71           C  
ATOM   1525  CE  LYS B  72       2.996 -16.802  15.592  1.00  0.71           C  
ATOM   1526  NZ  LYS B  72       2.238 -16.806  16.855  1.00  0.71           N  
ATOM   1527  N   GLN B  73       0.760 -15.124  10.654  1.00  0.71           N  
ATOM   1528  CA  GLN B  73      -0.127 -14.802   9.585  1.00  0.71           C  
ATOM   1529  C   GLN B  73      -0.123 -13.299   9.426  1.00  0.71           C  
ATOM   1530  O   GLN B  73       0.117 -12.569  10.371  1.00  0.71           O  
ATOM   1531  CB  GLN B  73      -1.527 -15.311   9.980  1.00  0.71           C  
ATOM   1532  CG  GLN B  73      -1.660 -16.841   9.795  1.00  0.71           C  
ATOM   1533  CD  GLN B  73      -3.083 -17.319   9.539  1.00  0.71           C  
ATOM   1534  OE1 GLN B  73      -3.327 -18.300   8.839  1.00  0.71           O  
ATOM   1535  NE2 GLN B  73      -4.065 -16.565  10.069  1.00  0.71           N  
ATOM   1536  N   LEU B  74      -0.357 -12.786   8.212  1.00  0.77           N  
ATOM   1537  CA  LEU B  74      -0.431 -11.362   7.983  1.00  0.77           C  
ATOM   1538  C   LEU B  74      -1.718 -10.995   7.308  1.00  0.77           C  
ATOM   1539  O   LEU B  74      -1.856 -11.141   6.091  1.00  0.77           O  
ATOM   1540  CB  LEU B  74       0.685 -10.865   7.042  1.00  0.77           C  
ATOM   1541  CG  LEU B  74       2.096 -11.050   7.606  1.00  0.77           C  
ATOM   1542  CD1 LEU B  74       3.140 -10.505   6.631  1.00  0.77           C  
ATOM   1543  CD2 LEU B  74       2.293 -10.386   8.969  1.00  0.77           C  
ATOM   1544  N   SER B  75      -2.650 -10.426   8.090  1.00  0.78           N  
ATOM   1545  CA  SER B  75      -3.865  -9.742   7.680  1.00  0.78           C  
ATOM   1546  C   SER B  75      -3.558  -8.571   6.777  1.00  0.78           C  
ATOM   1547  O   SER B  75      -2.408  -8.162   6.597  1.00  0.78           O  
ATOM   1548  CB  SER B  75      -4.683  -9.220   8.908  1.00  0.78           C  
ATOM   1549  OG  SER B  75      -5.950  -8.641   8.574  1.00  0.78           O  
ATOM   1550  N   PHE B  76      -4.599  -7.940   6.216  1.00  0.74           N  
ATOM   1551  CA  PHE B  76      -4.475  -6.791   5.342  1.00  0.74           C  
ATOM   1552  C   PHE B  76      -3.681  -5.657   5.956  1.00  0.74           C  
ATOM   1553  O   PHE B  76      -2.767  -5.135   5.340  1.00  0.74           O  
ATOM   1554  CB  PHE B  76      -5.841  -6.237   4.865  1.00  0.74           C  
ATOM   1555  CG  PHE B  76      -6.827  -7.337   4.645  1.00  0.74           C  
ATOM   1556  CD1 PHE B  76      -6.663  -8.297   3.632  1.00  0.74           C  
ATOM   1557  CD2 PHE B  76      -7.905  -7.463   5.536  1.00  0.74           C  
ATOM   1558  CE1 PHE B  76      -7.555  -9.370   3.524  1.00  0.74           C  
ATOM   1559  CE2 PHE B  76      -8.793  -8.531   5.434  1.00  0.74           C  
ATOM   1560  CZ  PHE B  76      -8.574  -9.504   4.468  1.00  0.74           C  
ATOM   1561  N   GLU B  77      -3.964  -5.306   7.219  1.00  0.71           N  
ATOM   1562  CA  GLU B  77      -3.256  -4.317   8.002  1.00  0.71           C  
ATOM   1563  C   GLU B  77      -1.826  -4.679   8.360  1.00  0.71           C  
ATOM   1564  O   GLU B  77      -0.961  -3.818   8.509  1.00  0.71           O  
ATOM   1565  CB  GLU B  77      -4.069  -4.057   9.276  1.00  0.71           C  
ATOM   1566  CG  GLU B  77      -5.519  -3.600   8.990  1.00  0.71           C  
ATOM   1567  CD  GLU B  77      -6.290  -3.491  10.297  1.00  0.71           C  
ATOM   1568  OE1 GLU B  77      -6.456  -2.344  10.781  1.00  0.71           O  
ATOM   1569  OE2 GLU B  77      -6.719  -4.559  10.799  1.00  0.71           O  
ATOM   1570  N   GLU B  78      -1.523  -5.974   8.501  1.00  0.73           N  
ATOM   1571  CA  GLU B  78      -0.207  -6.453   8.837  1.00  0.73           C  
ATOM   1572  C   GLU B  78       0.703  -6.527   7.625  1.00  0.73           C  
ATOM   1573  O   GLU B  78       1.853  -6.105   7.669  1.00  0.73           O  
ATOM   1574  CB  GLU B  78      -0.337  -7.823   9.514  1.00  0.73           C  
ATOM   1575  CG  GLU B  78      -1.381  -7.828  10.659  1.00  0.73           C  
ATOM   1576  CD  GLU B  78      -1.621  -9.201  11.277  1.00  0.73           C  
ATOM   1577  OE1 GLU B  78      -1.096  -9.477  12.373  1.00  0.73           O  
ATOM   1578  OE2 GLU B  78      -2.427  -9.968  10.693  1.00  0.73           O  
ATOM   1579  N   PHE B  79       0.217  -7.000   6.455  1.00  0.76           N  
ATOM   1580  CA  PHE B  79       1.009  -6.918   5.241  1.00  0.76           C  
ATOM   1581  C   PHE B  79       1.013  -5.528   4.637  1.00  0.76           C  
ATOM   1582  O   PHE B  79       1.907  -5.188   3.870  1.00  0.76           O  
ATOM   1583  CB  PHE B  79       0.669  -8.005   4.174  1.00  0.76           C  
ATOM   1584  CG  PHE B  79      -0.635  -7.817   3.425  1.00  0.76           C  
ATOM   1585  CD1 PHE B  79      -1.668  -8.751   3.576  1.00  0.76           C  
ATOM   1586  CD2 PHE B  79      -0.833  -6.757   2.518  1.00  0.76           C  
ATOM   1587  CE1 PHE B  79      -2.856  -8.644   2.844  1.00  0.76           C  
ATOM   1588  CE2 PHE B  79      -2.053  -6.588   1.861  1.00  0.76           C  
ATOM   1589  CZ  PHE B  79      -3.062  -7.541   2.008  1.00  0.76           C  
ATOM   1590  N   ILE B  80       0.038  -4.649   4.941  1.00  0.75           N  
ATOM   1591  CA  ILE B  80       0.112  -3.278   4.476  1.00  0.75           C  
ATOM   1592  C   ILE B  80       1.223  -2.502   5.147  1.00  0.75           C  
ATOM   1593  O   ILE B  80       1.915  -1.716   4.512  1.00  0.75           O  
ATOM   1594  CB  ILE B  80      -1.210  -2.542   4.535  1.00  0.75           C  
ATOM   1595  CG1 ILE B  80      -1.427  -1.651   3.295  1.00  0.75           C  
ATOM   1596  CG2 ILE B  80      -1.363  -1.769   5.860  1.00  0.75           C  
ATOM   1597  CD1 ILE B  80      -1.686  -2.409   1.987  1.00  0.75           C  
ATOM   1598  N   MET B  81       1.481  -2.721   6.459  1.00  0.74           N  
ATOM   1599  CA  MET B  81       2.574  -2.030   7.113  1.00  0.74           C  
ATOM   1600  C   MET B  81       3.907  -2.469   6.554  1.00  0.74           C  
ATOM   1601  O   MET B  81       4.833  -1.674   6.495  1.00  0.74           O  
ATOM   1602  CB  MET B  81       2.522  -2.046   8.653  1.00  0.74           C  
ATOM   1603  CG  MET B  81       2.678  -3.446   9.254  1.00  0.74           C  
ATOM   1604  SD  MET B  81       2.749  -3.530  11.063  1.00  0.74           S  
ATOM   1605  CE  MET B  81       1.011  -3.072  11.274  1.00  0.74           C  
ATOM   1606  N   LEU B  82       3.994  -3.704   6.000  1.00  0.76           N  
ATOM   1607  CA  LEU B  82       5.128  -4.146   5.209  1.00  0.76           C  
ATOM   1608  C   LEU B  82       5.386  -3.250   4.016  1.00  0.76           C  
ATOM   1609  O   LEU B  82       6.520  -2.826   3.788  1.00  0.76           O  
ATOM   1610  CB  LEU B  82       4.972  -5.609   4.733  1.00  0.76           C  
ATOM   1611  CG  LEU B  82       6.144  -6.203   3.914  1.00  0.76           C  
ATOM   1612  CD1 LEU B  82       5.989  -5.984   2.395  1.00  0.76           C  
ATOM   1613  CD2 LEU B  82       7.541  -5.811   4.433  1.00  0.76           C  
ATOM   1614  N   VAL B  83       4.320  -2.866   3.285  1.00  0.74           N  
ATOM   1615  CA  VAL B  83       4.378  -1.910   2.196  1.00  0.74           C  
ATOM   1616  C   VAL B  83       4.946  -0.582   2.680  1.00  0.74           C  
ATOM   1617  O   VAL B  83       5.750   0.016   1.986  1.00  0.74           O  
ATOM   1618  CB  VAL B  83       3.043  -1.765   1.464  1.00  0.74           C  
ATOM   1619  CG1 VAL B  83       3.154  -0.728   0.329  1.00  0.74           C  
ATOM   1620  CG2 VAL B  83       2.634  -3.137   0.882  1.00  0.74           C  
ATOM   1621  N   ALA B  84       4.631  -0.106   3.906  1.00  0.74           N  
ATOM   1622  CA  ALA B  84       5.261   1.075   4.483  1.00  0.74           C  
ATOM   1623  C   ALA B  84       6.736   0.954   4.801  1.00  0.74           C  
ATOM   1624  O   ALA B  84       7.489   1.901   4.606  1.00  0.74           O  
ATOM   1625  CB  ALA B  84       4.591   1.573   5.758  1.00  0.74           C  
ATOM   1626  N   ARG B  85       7.205  -0.206   5.291  1.00  0.68           N  
ATOM   1627  CA  ARG B  85       8.624  -0.460   5.506  1.00  0.68           C  
ATOM   1628  C   ARG B  85       9.401  -0.397   4.205  1.00  0.68           C  
ATOM   1629  O   ARG B  85      10.489   0.162   4.096  1.00  0.68           O  
ATOM   1630  CB  ARG B  85       8.872  -1.875   6.086  1.00  0.68           C  
ATOM   1631  CG  ARG B  85       7.880  -2.271   7.190  1.00  0.68           C  
ATOM   1632  CD  ARG B  85       8.010  -3.676   7.772  1.00  0.68           C  
ATOM   1633  NE  ARG B  85       9.313  -3.735   8.489  1.00  0.68           N  
ATOM   1634  CZ  ARG B  85      10.423  -4.338   8.045  1.00  0.68           C  
ATOM   1635  NH1 ARG B  85      10.475  -4.953   6.869  1.00  0.68           N  
ATOM   1636  NH2 ARG B  85      11.506  -4.328   8.815  1.00  0.68           N  
ATOM   1637  N   LEU B  86       8.786  -0.978   3.165  1.00  0.71           N  
ATOM   1638  CA  LEU B  86       9.180  -0.848   1.791  1.00  0.71           C  
ATOM   1639  C   LEU B  86       9.047   0.589   1.273  1.00  0.71           C  
ATOM   1640  O   LEU B  86       9.887   1.065   0.527  1.00  0.71           O  
ATOM   1641  CB  LEU B  86       8.366  -1.853   0.957  1.00  0.71           C  
ATOM   1642  CG  LEU B  86       8.559  -1.751  -0.559  1.00  0.71           C  
ATOM   1643  CD1 LEU B  86      10.042  -1.932  -0.922  1.00  0.71           C  
ATOM   1644  CD2 LEU B  86       7.596  -2.751  -1.222  1.00  0.71           C  
ATOM   1645  N   THR B  87       8.019   1.361   1.673  1.00  0.69           N  
ATOM   1646  CA  THR B  87       7.874   2.790   1.365  1.00  0.69           C  
ATOM   1647  C   THR B  87       9.023   3.595   1.891  1.00  0.69           C  
ATOM   1648  O   THR B  87       9.519   4.477   1.201  1.00  0.69           O  
ATOM   1649  CB  THR B  87       6.589   3.459   1.861  1.00  0.69           C  
ATOM   1650  OG1 THR B  87       5.465   2.936   1.176  1.00  0.69           O  
ATOM   1651  CG2 THR B  87       6.543   4.980   1.622  1.00  0.69           C  
ATOM   1652  N   VAL B  88       9.508   3.291   3.112  1.00  0.74           N  
ATOM   1653  CA  VAL B  88      10.728   3.867   3.670  1.00  0.74           C  
ATOM   1654  C   VAL B  88      11.912   3.525   2.827  1.00  0.74           C  
ATOM   1655  O   VAL B  88      12.746   4.352   2.502  1.00  0.74           O  
ATOM   1656  CB  VAL B  88      11.027   3.418   5.091  1.00  0.74           C  
ATOM   1657  CG1 VAL B  88      12.348   4.046   5.597  1.00  0.74           C  
ATOM   1658  CG2 VAL B  88       9.859   3.868   5.981  1.00  0.74           C  
ATOM   1659  N   ALA B  89      11.999   2.284   2.373  1.00  0.72           N  
ATOM   1660  CA  ALA B  89      13.013   1.930   1.444  1.00  0.72           C  
ATOM   1661  C   ALA B  89      12.891   2.716   0.117  1.00  0.72           C  
ATOM   1662  O   ALA B  89      13.825   3.397  -0.291  1.00  0.72           O  
ATOM   1663  CB  ALA B  89      12.841   0.407   1.398  1.00  0.72           C  
ATOM   1664  N   SER B  90      11.718   2.792  -0.524  1.00  0.71           N  
ATOM   1665  CA  SER B  90      11.542   3.544  -1.762  1.00  0.71           C  
ATOM   1666  C   SER B  90      11.579   5.063  -1.606  1.00  0.71           C  
ATOM   1667  O   SER B  90      11.714   5.785  -2.586  1.00  0.71           O  
ATOM   1668  CB  SER B  90      10.204   3.183  -2.416  1.00  0.71           C  
ATOM   1669  OG  SER B  90      10.100   1.765  -2.552  1.00  0.71           O  
ATOM   1670  N   HIS B  91      11.484   5.583  -0.358  1.00  0.55           N  
ATOM   1671  CA  HIS B  91      11.782   6.944   0.082  1.00  0.55           C  
ATOM   1672  C   HIS B  91      13.243   7.262  -0.190  1.00  0.55           C  
ATOM   1673  O   HIS B  91      13.532   8.299  -0.782  1.00  0.55           O  
ATOM   1674  CB  HIS B  91      11.406   7.121   1.595  1.00  0.55           C  
ATOM   1675  CG  HIS B  91      11.768   8.345   2.340  1.00  0.55           C  
ATOM   1676  ND1 HIS B  91      13.039   8.757   2.330  1.00  0.55           N  
ATOM   1677  CD2 HIS B  91      11.045   9.163   3.126  1.00  0.55           C  
ATOM   1678  CE1 HIS B  91      13.051   9.803   3.116  1.00  0.55           C  
ATOM   1679  NE2 HIS B  91      11.848  10.133   3.649  1.00  0.55           N  
ATOM   1680  N   GLU B  92      14.173   6.334   0.149  1.00  0.59           N  
ATOM   1681  CA  GLU B  92      15.607   6.458  -0.080  1.00  0.59           C  
ATOM   1682  C   GLU B  92      15.899   6.535  -1.575  1.00  0.59           C  
ATOM   1683  O   GLU B  92      16.662   7.374  -2.050  1.00  0.59           O  
ATOM   1684  CB  GLU B  92      16.394   5.294   0.600  1.00  0.59           C  
ATOM   1685  CG  GLU B  92      16.043   5.080   2.105  1.00  0.59           C  
ATOM   1686  CD  GLU B  92      16.491   6.197   3.051  1.00  0.59           C  
ATOM   1687  OE1 GLU B  92      15.610   6.894   3.611  1.00  0.59           O  
ATOM   1688  OE2 GLU B  92      17.725   6.315   3.265  1.00  0.59           O  
ATOM   1689  N   GLU B  93      15.191   5.707  -2.369  1.00  0.58           N  
ATOM   1690  CA  GLU B  93      15.310   5.649  -3.813  1.00  0.58           C  
ATOM   1691  C   GLU B  93      14.669   6.794  -4.544  1.00  0.58           C  
ATOM   1692  O   GLU B  93      14.979   7.106  -5.698  1.00  0.58           O  
ATOM   1693  CB  GLU B  93      14.557   4.417  -4.324  1.00  0.58           C  
ATOM   1694  CG  GLU B  93      15.005   3.126  -3.632  1.00  0.58           C  
ATOM   1695  CD  GLU B  93      16.498   2.884  -3.793  1.00  0.58           C  
ATOM   1696  OE1 GLU B  93      16.971   3.032  -4.951  1.00  0.58           O  
ATOM   1697  OE2 GLU B  93      17.161   2.547  -2.782  1.00  0.58           O  
ATOM   1698  N   MET B  94      13.727   7.458  -3.862  1.00  0.45           N  
ATOM   1699  CA  MET B  94      13.028   8.588  -4.386  1.00  0.45           C  
ATOM   1700  C   MET B  94      13.868   9.841  -4.449  1.00  0.45           C  
ATOM   1701  O   MET B  94      13.655  10.727  -5.282  1.00  0.45           O  
ATOM   1702  CB  MET B  94      11.799   8.928  -3.564  1.00  0.45           C  
ATOM   1703  CG  MET B  94      10.931   9.862  -4.396  1.00  0.45           C  
ATOM   1704  SD  MET B  94       9.218   9.971  -3.792  1.00  0.45           S  
ATOM   1705  CE  MET B  94       9.797  10.831  -2.290  1.00  0.45           C  
ATOM   1706  N   HIS B  95      14.924   9.901  -3.614  1.00  0.43           N  
ATOM   1707  CA  HIS B  95      16.029  10.818  -3.794  1.00  0.43           C  
ATOM   1708  C   HIS B  95      16.845  10.337  -4.951  1.00  0.43           C  
ATOM   1709  O   HIS B  95      18.008   9.978  -4.795  1.00  0.43           O  
ATOM   1710  CB  HIS B  95      16.984  10.879  -2.588  1.00  0.43           C  
ATOM   1711  CG  HIS B  95      16.375  11.577  -1.440  1.00  0.43           C  
ATOM   1712  ND1 HIS B  95      16.775  12.864  -1.142  1.00  0.43           N  
ATOM   1713  CD2 HIS B  95      15.430  11.159  -0.570  1.00  0.43           C  
ATOM   1714  CE1 HIS B  95      16.069  13.200  -0.088  1.00  0.43           C  
ATOM   1715  NE2 HIS B  95      15.234  12.203   0.301  1.00  0.43           N  
ATOM   1716  N   ASN B  96      16.235  10.324  -6.162  1.00  0.46           N  
ATOM   1717  CA  ASN B  96      16.860   9.965  -7.406  1.00  0.46           C  
ATOM   1718  C   ASN B  96      18.118  10.811  -7.543  1.00  0.46           C  
ATOM   1719  O   ASN B  96      18.125  12.001  -7.232  1.00  0.46           O  
ATOM   1720  CB  ASN B  96      15.858  10.112  -8.601  1.00  0.46           C  
ATOM   1721  CG  ASN B  96      16.358   9.459  -9.890  1.00  0.46           C  
ATOM   1722  OD1 ASN B  96      17.553   9.302 -10.127  1.00  0.46           O  
ATOM   1723  ND2 ASN B  96      15.427   9.069 -10.796  1.00  0.46           N  
ATOM   1724  N   THR B  97      19.227  10.201  -7.940  1.00  0.45           N  
ATOM   1725  CA  THR B  97      20.490  10.867  -8.124  1.00  0.45           C  
ATOM   1726  C   THR B  97      20.632  11.434  -9.511  1.00  0.45           C  
ATOM   1727  O   THR B  97      21.472  12.265  -9.775  1.00  0.45           O  
ATOM   1728  CB  THR B  97      21.605   9.881  -7.906  1.00  0.45           C  
ATOM   1729  OG1 THR B  97      21.479   8.722  -8.719  1.00  0.45           O  
ATOM   1730  CG2 THR B  97      21.476   9.419  -6.457  1.00  0.45           C  
ATOM   1731  N   ALA B  98      19.789  11.078 -10.476  1.00  0.53           N  
ATOM   1732  CA  ALA B  98      19.795  11.774 -11.741  1.00  0.53           C  
ATOM   1733  C   ALA B  98      19.628  13.325 -11.797  1.00  0.53           C  
ATOM   1734  O   ALA B  98      20.317  13.901 -12.646  1.00  0.53           O  
ATOM   1735  CB  ALA B  98      18.766  11.062 -12.623  1.00  0.53           C  
ATOM   1736  N   PRO B  99      18.813  14.082 -11.025  1.00  0.47           N  
ATOM   1737  CA  PRO B  99      18.922  15.544 -10.906  1.00  0.47           C  
ATOM   1738  C   PRO B  99      20.338  16.092 -10.602  1.00  0.47           C  
ATOM   1739  O   PRO B  99      21.169  15.358 -10.066  1.00  0.47           O  
ATOM   1740  CB  PRO B  99      17.927  15.926  -9.768  1.00  0.47           C  
ATOM   1741  CG  PRO B  99      17.130  14.660  -9.453  1.00  0.47           C  
ATOM   1742  CD  PRO B  99      18.097  13.568  -9.867  1.00  0.47           C  
ATOM   1743  N   PRO B 100      20.648  17.351 -10.918  1.00  0.29           N  
ATOM   1744  CA  PRO B 100      21.840  18.077 -10.460  1.00  0.29           C  
ATOM   1745  C   PRO B 100      22.224  17.999  -8.985  1.00  0.29           C  
ATOM   1746  O   PRO B 100      21.361  18.105  -8.119  1.00  0.29           O  
ATOM   1747  CB  PRO B 100      21.597  19.541 -10.888  1.00  0.29           C  
ATOM   1748  CG  PRO B 100      20.512  19.482 -11.966  1.00  0.29           C  
ATOM   1749  CD  PRO B 100      19.724  18.220 -11.638  1.00  0.29           C  
ATOM   1750  N   GLY B 101      23.543  17.886  -8.676  1.00  0.31           N  
ATOM   1751  CA  GLY B 101      24.032  17.893  -7.295  1.00  0.31           C  
ATOM   1752  C   GLY B 101      24.067  16.543  -6.648  1.00  0.31           C  
ATOM   1753  O   GLY B 101      24.205  16.429  -5.433  1.00  0.31           O  
ATOM   1754  N   GLN B 102      23.945  15.469  -7.445  1.00  0.43           N  
ATOM   1755  CA  GLN B 102      24.055  14.114  -6.960  1.00  0.43           C  
ATOM   1756  C   GLN B 102      25.384  13.749  -6.333  1.00  0.43           C  
ATOM   1757  O   GLN B 102      26.454  13.935  -6.911  1.00  0.43           O  
ATOM   1758  CB  GLN B 102      23.645  13.092  -8.057  1.00  0.43           C  
ATOM   1759  CG  GLN B 102      24.661  12.820  -9.228  1.00  0.43           C  
ATOM   1760  CD  GLN B 102      24.321  11.805 -10.357  1.00  0.43           C  
ATOM   1761  OE1 GLN B 102      24.169  10.584 -10.209  1.00  0.43           O  
ATOM   1762  NE2 GLN B 102      24.339  12.328 -11.614  1.00  0.43           N  
ATOM   1763  N   GLY B 103      25.334  13.197  -5.104  1.00  0.51           N  
ATOM   1764  CA  GLY B 103      26.552  12.907  -4.361  1.00  0.51           C  
ATOM   1765  C   GLY B 103      26.875  11.448  -4.244  1.00  0.51           C  
ATOM   1766  O   GLY B 103      28.004  11.100  -3.924  1.00  0.51           O  
ATOM   1767  N   HIS B 104      25.911  10.544  -4.503  1.00  0.41           N  
ATOM   1768  CA  HIS B 104      26.126   9.129  -4.282  1.00  0.41           C  
ATOM   1769  C   HIS B 104      25.027   8.343  -4.967  1.00  0.41           C  
ATOM   1770  O   HIS B 104      23.865   8.585  -4.676  1.00  0.41           O  
ATOM   1771  CB  HIS B 104      26.043   8.797  -2.777  1.00  0.41           C  
ATOM   1772  CG  HIS B 104      26.315   7.371  -2.476  1.00  0.41           C  
ATOM   1773  ND1 HIS B 104      27.597   6.916  -2.668  1.00  0.41           N  
ATOM   1774  CD2 HIS B 104      25.522   6.384  -1.989  1.00  0.41           C  
ATOM   1775  CE1 HIS B 104      27.572   5.661  -2.283  1.00  0.41           C  
ATOM   1776  NE2 HIS B 104      26.341   5.283  -1.862  1.00  0.41           N  
ATOM   1777  N   ARG B 105      25.344   7.413  -5.897  1.00  0.43           N  
ATOM   1778  CA  ARG B 105      24.355   6.730  -6.727  1.00  0.43           C  
ATOM   1779  C   ARG B 105      23.795   5.442  -6.127  1.00  0.43           C  
ATOM   1780  O   ARG B 105      24.521   4.492  -5.843  1.00  0.43           O  
ATOM   1781  CB  ARG B 105      24.843   6.530  -8.190  1.00  0.43           C  
ATOM   1782  CG  ARG B 105      23.771   5.946  -9.139  1.00  0.43           C  
ATOM   1783  CD  ARG B 105      24.177   5.929 -10.616  1.00  0.43           C  
ATOM   1784  NE  ARG B 105      24.197   7.353 -11.093  1.00  0.43           N  
ATOM   1785  CZ  ARG B 105      24.688   7.754 -12.272  1.00  0.43           C  
ATOM   1786  NH1 ARG B 105      24.617   9.046 -12.577  1.00  0.43           N  
ATOM   1787  NH2 ARG B 105      25.230   6.897 -13.130  1.00  0.43           N  
ATOM   1788  N   HIS B 106      22.459   5.379  -5.947  1.00  0.44           N  
ATOM   1789  CA  HIS B 106      21.743   4.177  -5.566  1.00  0.44           C  
ATOM   1790  C   HIS B 106      21.272   3.465  -6.825  1.00  0.44           C  
ATOM   1791  O   HIS B 106      21.249   4.037  -7.917  1.00  0.44           O  
ATOM   1792  CB  HIS B 106      20.546   4.527  -4.660  1.00  0.44           C  
ATOM   1793  CG  HIS B 106      19.566   5.420  -5.339  1.00  0.44           C  
ATOM   1794  ND1 HIS B 106      19.356   6.687  -4.849  1.00  0.44           N  
ATOM   1795  CD2 HIS B 106      18.635   5.111  -6.274  1.00  0.44           C  
ATOM   1796  CE1 HIS B 106      18.277   7.108  -5.471  1.00  0.44           C  
ATOM   1797  NE2 HIS B 106      17.799   6.196  -6.348  1.00  0.44           N  
ATOM   1798  N   GLY B 107      20.943   2.166  -6.719  1.00  0.48           N  
ATOM   1799  CA  GLY B 107      20.509   1.362  -7.859  1.00  0.48           C  
ATOM   1800  C   GLY B 107      19.075   1.640  -8.285  1.00  0.48           C  
ATOM   1801  O   GLY B 107      18.241   1.705  -7.398  1.00  0.48           O  
ATOM   1802  N   PRO B 108      18.682   1.772  -9.555  1.00  0.47           N  
ATOM   1803  CA  PRO B 108      17.311   2.059 -10.009  1.00  0.47           C  
ATOM   1804  C   PRO B 108      16.138   1.365  -9.319  1.00  0.47           C  
ATOM   1805  O   PRO B 108      16.324   0.223  -8.914  1.00  0.47           O  
ATOM   1806  CB  PRO B 108      17.355   1.637 -11.483  1.00  0.47           C  
ATOM   1807  CG  PRO B 108      18.782   1.960 -11.935  1.00  0.47           C  
ATOM   1808  CD  PRO B 108      19.626   1.770 -10.670  1.00  0.47           C  
ATOM   1809  N   GLY B 109      14.917   1.972  -9.210  1.00  0.50           N  
ATOM   1810  CA  GLY B 109      13.707   1.419  -8.573  1.00  0.50           C  
ATOM   1811  C   GLY B 109      13.864   1.096  -7.105  1.00  0.50           C  
ATOM   1812  O   GLY B 109      13.207   1.676  -6.254  1.00  0.50           O  
ATOM   1813  N   TYR B 110      14.721   0.113  -6.802  1.00  0.51           N  
ATOM   1814  CA  TYR B 110      15.307  -0.041  -5.489  1.00  0.51           C  
ATOM   1815  C   TYR B 110      16.726  -0.581  -5.578  1.00  0.51           C  
ATOM   1816  O   TYR B 110      17.667  -0.167  -4.915  1.00  0.51           O  
ATOM   1817  CB  TYR B 110      14.462  -0.884  -4.495  1.00  0.51           C  
ATOM   1818  CG  TYR B 110      15.031  -0.743  -3.107  1.00  0.51           C  
ATOM   1819  CD1 TYR B 110      16.171  -1.461  -2.696  1.00  0.51           C  
ATOM   1820  CD2 TYR B 110      14.560   0.280  -2.286  1.00  0.51           C  
ATOM   1821  CE1 TYR B 110      16.813  -1.134  -1.495  1.00  0.51           C  
ATOM   1822  CE2 TYR B 110      15.197   0.554  -1.073  1.00  0.51           C  
ATOM   1823  CZ  TYR B 110      16.232  -0.243  -0.623  1.00  0.51           C  
ATOM   1824  OH  TYR B 110      16.608  -0.222   0.727  1.00  0.51           O  
ATOM   1825  N   GLY B 111      16.907  -1.674  -6.322  1.00  0.50           N  
ATOM   1826  CA  GLY B 111      18.230  -2.257  -6.440  1.00  0.50           C  
ATOM   1827  C   GLY B 111      18.372  -2.777  -7.823  1.00  0.50           C  
ATOM   1828  O   GLY B 111      19.157  -3.688  -8.059  1.00  0.50           O  
ATOM   1829  N   LYS B 112      17.507  -2.316  -8.742  1.00  0.49           N  
ATOM   1830  CA  LYS B 112      17.298  -2.787 -10.104  1.00  0.49           C  
ATOM   1831  C   LYS B 112      18.432  -2.377 -11.010  1.00  0.49           C  
ATOM   1832  O   LYS B 112      19.089  -1.375 -10.770  1.00  0.49           O  
ATOM   1833  CB  LYS B 112      15.989  -2.251 -10.745  1.00  0.49           C  
ATOM   1834  CG  LYS B 112      14.794  -2.226  -9.816  1.00  0.49           C  
ATOM   1835  CD  LYS B 112      14.351  -3.559  -9.273  1.00  0.49           C  
ATOM   1836  CE  LYS B 112      13.305  -3.204  -8.251  1.00  0.49           C  
ATOM   1837  NZ  LYS B 112      11.992  -3.106  -8.787  1.00  0.49           N  
ATOM   1838  N   GLY B 113      18.676  -3.129 -12.096  1.00  0.48           N  
ATOM   1839  CA  GLY B 113      19.564  -2.680 -13.151  1.00  0.48           C  
ATOM   1840  C   GLY B 113      18.668  -2.475 -14.332  1.00  0.48           C  
ATOM   1841  O   GLY B 113      18.066  -3.439 -14.792  1.00  0.48           O  
ATOM   1842  N   SER B 114      18.521  -1.233 -14.818  1.00  0.62           N  
ATOM   1843  CA  SER B 114      17.654  -0.912 -15.943  1.00  0.62           C  
ATOM   1844  C   SER B 114      18.534  -0.192 -16.970  1.00  0.62           C  
ATOM   1845  O   SER B 114      19.260   0.707 -16.537  1.00  0.62           O  
ATOM   1846  CB  SER B 114      16.431  -0.058 -15.510  1.00  0.62           C  
ATOM   1847  OG  SER B 114      15.462   0.043 -16.552  1.00  0.62           O  
ATOM   1848  N   PRO B 115      18.593  -0.585 -18.249  1.00  0.54           N  
ATOM   1849  CA  PRO B 115      19.200   0.186 -19.339  1.00  0.54           C  
ATOM   1850  C   PRO B 115      18.439   1.435 -19.752  1.00  0.54           C  
ATOM   1851  O   PRO B 115      17.339   1.715 -19.205  1.00  0.54           O  
ATOM   1852  CB  PRO B 115      19.228  -0.803 -20.536  1.00  0.54           C  
ATOM   1853  CG  PRO B 115      18.964  -2.191 -19.944  1.00  0.54           C  
ATOM   1854  CD  PRO B 115      18.117  -1.881 -18.714  1.00  0.54           C  
ATOM   1855  OXT PRO B 115      18.953   2.137 -20.672  1.00  0.54           O  
TER    1856      PRO B 115                                                      
END   
