# Supplementary material for: Multi-Omics Integration and Network Analysis Reveal Potential Hub Genes and Genetic Mechanisms Regulating Bovine Mastitis
Source: Curr Issues Mol Biol. 2022 Jan 11;44(1):309–28. doi: 10.3390/cimb44010023 (PMC8928958; doi:10.3390/cimb44010023)
Supplement: Supplementary file 1 [file cimb-44-00023-s001.zip › cimb-1492332-supplementary/Supplementary Material 4( Modelled PDB structures)/model_01 SOCS3.pdb]

TITLE     SWISS-MODEL SERVER (https://swissmodel.expasy.org)
TITLE    2 Untitled Project
EXPDTA    THEORETICAL MODEL (SWISS-MODEL SERVER)
AUTHOR    SWISS-MODEL SERVER (SEE REFERENCE IN JRNL Records)
REVDAT   1   18-JUL-21 1MOD    1       09:14
JRNL        AUTH   A.WATERHOUSE,M.BERTONI,S.BIENERT,G.STUDER,G.TAURIELLO,
JRNL        AUTH 2 R.GUMIENNY,F.T.HEER,T.A.P.DE BEER,C.REMPFER,L.BORDOLI,
JRNL        AUTH 3 R.LEPORE,T.SCHWEDE
JRNL        TITL   SWISS-MODEL: HOMOLOGY MODELLING OF PROTEIN STRUCTURES AND
JRNL        TITL 2 COMPLEXES
JRNL        REF    NUCLEIC.ACIDS.RES..           V.  46 W296  2018
JRNL        PMID   29788355
JRNL        DOI    10.1093/nar/gky427
REMARK   1
REMARK   1 REFERENCE 1
REMARK   1  AUTH   S.BIENERT,A.WATERHOUSE,T.A.P.DE BEER,G.TAURIELLO,G.STUDER,
REMARK   1  AUTH 2 L.BORDOLI,T.SCHWEDE
REMARK   1  TITL   THE SWISS-MODEL REPOSITORY - NEW FEATURES AND FUNCTIONALITY
REMARK   1  REF    NUCLEIC.ACIDS.RES..           V.  45       2017
REMARK   1  REFN                   ISSN 0305-1048
REMARK   1  PMID   27899672
REMARK   1  DOI    10.1093/nar/gkw1132
REMARK   1
REMARK   1 REFERENCE 2
REMARK   1  AUTH   N.GUEX,M.C.PEITSCH,T.SCHWEDE
REMARK   1  TITL   AUTOMATED COMPARATIVE PROTEIN STRUCTURE MODELING WITH
REMARK   1  TITL 2 SWISS-MODEL AND SWISS-PDBVIEWER: A HISTORICAL PERSPECTIVE
REMARK   1  REF    ELECTROPHORESIS               V.  30       2009
REMARK   1  REFN                   ISSN 0173-0835
REMARK   1  PMID   19517507
REMARK   1  DOI    10.1002/elps.200900140
REMARK   1
REMARK   1 REFERENCE 3
REMARK   1  AUTH   G.STUDER,G.TAURIELLO,S.BIENERT,M.BIASINI,N.JOHNER,T.SCHWEDE
REMARK   1  TITL   PROMOD3 - A VERSATILE HOMOLOGY MODELLING TOOLBOX
REMARK   1  REF    PLOS COMP. BIOL.              V.  17       2021
REMARK   1  REFN                   ISSN 
REMARK   1  PMID   33507980
REMARK   1  DOI    https://doi.org/10.1371/journal.pcbi.1008667
REMARK   1
REMARK   1 REFERENCE 4
REMARK   1  AUTH   G.STUDER,C.REMPFER,A.WATERHOUSE,R.GUMIENNY,J.HAAS,T.SCHWEDE
REMARK   1  TITL   QMEANDISCO - DISTANCE CONSTRAINTS APPLIED ON MODEL QUALITY 
REMARK   1  TITL 2 ESTIMATION
REMARK   1  REF    BIOINFORMATICS                V.  36       2020
REMARK   1  REFN                   ISSN 
REMARK   1  PMID   31697312
REMARK   1  DOI    https://doi.org/10.1093/bioinformatics/btz828
REMARK   1
REMARK   1 REFERENCE 5
REMARK   1  AUTH   P.BENKERT,M.BIASINI,T.SCHWEDE
REMARK   1  TITL   TOWARD THE ESTIMATION OF THE ABSOLUTE QUALITY OF INDIVIDUAL
REMARK   1  TITL 2 PROTEIN STRUCTURE MODELS
REMARK   1  REF    BIOINFORMATICS                V.  27       2011
REMARK   1  REFN                   ISSN 1367-4803
REMARK   1  PMID   21134891
REMARK   1  DOI    10.1093/bioinformatics/btq662
REMARK   1
REMARK   1 REFERENCE 6
REMARK   1  AUTH   M.BERTONI,F.KIEFER,M.BIASINI,L.BORDOLI,T.SCHWEDE
REMARK   1  TITL   MODELING PROTEIN QUATERNARY STRUCTURE OF HOMO- AND
REMARK   1  TITL 2 HETERO-OLIGOMERS BEYOND BINARY INTERACTIONS BY HOMOLOGY
REMARK   1  REF    SCI.REP.                      V.   7       2017
REMARK   1  REFN                   ISSN
REMARK   1  PMID   28874689
REMARK   1  DOI    10.1038/s41598-017-09654-8
REMARK   1
REMARK   1 DISCLAIMER
REMARK   1 The SWISS-MODEL SERVER produces theoretical models for proteins.
REMARK   1 The results of any theoretical modelling procedure is
REMARK   1 NON-EXPERIMENTAL and MUST be considered with care. These models may
REMARK   1 contain significant errors. This is especially true for automated
REMARK   1 modeling since there is no human intervention during model
REMARK   1 building. Please read the header section and the logfile carefully
REMARK   1 to know what templates and alignments were used during the model
REMARK   1 building process. All information by the SWISS-MODEL SERVER is
REMARK   1 provided "AS-IS", without any warranty, expressed or implied.
REMARK   2
REMARK   2 COPYRIGHT NOTICE
REMARK   2 This SWISS-MODEL protein model is copyright. It is produced by the
REMARK   2 SWISS-MODEL server, developed by the Computational Structural
REMARK   2 Biology Group at the SIB Swiss Institute of Bioinformatics at the
REMARK   2 Biozentrum, University of Basel (https://swissmodel.expasy.org). This
REMARK   2 model is licensed under the CC BY-SA 4.0 Creative Commons
REMARK   2 Attribution-ShareAlike 4.0 International License
REMARK   2 (https://creativecommons.org/licenses/by-sa/4.0/legalcode), i.e. you
REMARK   2 can copy and redistribute the model in any medium or format,
REMARK   2 transform and build upon the model for any purpose, even
REMARK   2 commercially, under the following terms:
REMARK   2 Attribution - You must give appropriate credit, provide a link to
REMARK   2 the license, and indicate if changes were made. You may do so in any
REMARK   2 reasonable manner, but not in any way that suggests the licensor
REMARK   2 endorses you or your use. When you publish, patent or distribute
REMARK   2 results that were fully or partially based on the model, please cite
REMARK   2 the corresponding papers mentioned under JRNL.
REMARK   2 ShareAlike - If you remix, transform, or build upon the material,
REMARK   2 you must distribute your contributions under the same license as the
REMARK   2 original.
REMARK   2 No additional restrictions - you may not apply legal terms or
REMARK   2 technological measures that legally restrict others from doing
REMARK   2 anything the license permits.
REMARK   2 Find a human-readable summary of (and not a substitute for) the
REMARK   2 CC BY-SA 4.0 license at this link:
REMARK   2 https://creativecommons.org/licenses/by-sa/4.0/
REMARK   3 
REMARK   3 MODEL INFORMATION
REMARK   3  ENGIN   PROMOD3
REMARK   3  VERSN   3.2.0
REMARK   3  OSTAT   monomer
REMARK   3  OSRSN   PREDICTION
REMARK   3  QSPRD   0.000
REMARK   3  GMQE    0.44
REMARK   3  QMNV    4.2.0
REMARK   3  QMNDG   0.61
REMARK   3  MODT    FALSE
REMARK   3 
REMARK   3 TEMPLATE 1
REMARK   3  PDBID   2bbu
REMARK   3  CHAIN   A
REMARK   3  MMCIF   A
REMARK   3  PDBV    2021-07-09
REMARK   3  SMTLE   2bbu.1.A
REMARK   3  SMTLV   2021-07-14
REMARK   3  MTHD    SOLUTION NMR 0.00 A
REMARK   3  FOUND   HHblits
REMARK   3  GMQE    0.58
REMARK   3  SIM     0.59
REMARK   3  SID     92.64
REMARK   3  OSTAT   monomer
REMARK   3  ALN A TRG MVTHSKFPAAGMSRPLDTSLRLKTFSSKSEYQLVVNAVRKLQESGFYWSTVTGGEANL
REMARK   3  ALN A TRG LLSAEPAGTFLIRDSSDQRHFFTLSVKTQSGTKNLRIQCEGGSFSLQSDPRSTQPVPR
REMARK   3  ALN A TRG FDCVLKLVHHYMPAAGAPSFSQPPAEPSSSPSSEVPEQPPAQPLSGNPPRRAYYIYSG
REMARK   3  ALN A TRG GEKIPLVLSRPLSSNVATLQHLCRKTVNGHLDSYEKVTQLPGPIREFLDQYDAPL
REMARK   3  ALN A TPL ---------------------LKTFSSKSEYQLVVNAVRKLQESGFYWSAVTGGEANL
REMARK   3  ALN A TPL LLSAEPAGTFLIRDSSDQRHFFTLSVKTQSGTKNLRIQCEGGSFSLQSDPRSTQPVPR
REMARK   3  ALN A TPL FDCVLKLVHHYMPPPGTPSFSLPP----TEPSSEVPEQPPAQALPGSTPKRAYYIYSG
REMARK   3  ALN A TPL GEKIPLVLSRPLSS-----------------------------------------
REMARK   3  ALN A OFF 0
ATOM      1  N   GLU A  30      -8.876 -21.797  10.625  1.00  0.66           N  
ATOM      2  CA  GLU A  30      -7.655 -20.923  10.571  1.00  0.66           C  
ATOM      3  C   GLU A  30      -7.381 -20.148   9.291  1.00  0.66           C  
ATOM      4  O   GLU A  30      -7.725 -18.973   9.222  1.00  0.66           O  
ATOM      5  CB  GLU A  30      -6.502 -21.854  10.913  1.00  0.66           C  
ATOM      6  CG  GLU A  30      -6.697 -22.535  12.283  1.00  0.66           C  
ATOM      7  CD  GLU A  30      -5.620 -23.592  12.406  1.00  0.66           C  
ATOM      8  OE1 GLU A  30      -5.647 -24.492  11.531  1.00  0.66           O  
ATOM      9  OE2 GLU A  30      -4.783 -23.468  13.324  1.00  0.66           O  
ATOM     10  N   TYR A  31      -6.811 -20.779   8.228  1.00  0.71           N  
ATOM     11  CA  TYR A  31      -6.479 -20.125   6.957  1.00  0.71           C  
ATOM     12  C   TYR A  31      -7.681 -19.404   6.324  1.00  0.71           C  
ATOM     13  O   TYR A  31      -7.587 -18.281   5.850  1.00  0.71           O  
ATOM     14  CB  TYR A  31      -5.797 -21.149   5.970  1.00  0.71           C  
ATOM     15  CG  TYR A  31      -6.756 -21.835   5.015  1.00  0.71           C  
ATOM     16  CD1 TYR A  31      -7.045 -21.206   3.790  1.00  0.71           C  
ATOM     17  CD2 TYR A  31      -7.498 -22.970   5.387  1.00  0.71           C  
ATOM     18  CE1 TYR A  31      -8.123 -21.631   3.006  1.00  0.71           C  
ATOM     19  CE2 TYR A  31      -8.558 -23.421   4.579  1.00  0.71           C  
ATOM     20  CZ  TYR A  31      -8.886 -22.729   3.406  1.00  0.71           C  
ATOM     21  OH  TYR A  31      -9.988 -23.113   2.621  1.00  0.71           O  
ATOM     22  N   GLN A  32      -8.863 -20.051   6.366  1.00  0.74           N  
ATOM     23  CA  GLN A  32     -10.118 -19.611   5.775  1.00  0.74           C  
ATOM     24  C   GLN A  32     -10.575 -18.248   6.280  1.00  0.74           C  
ATOM     25  O   GLN A  32     -10.955 -17.371   5.515  1.00  0.74           O  
ATOM     26  CB  GLN A  32     -11.187 -20.703   6.053  1.00  0.74           C  
ATOM     27  CG  GLN A  32     -12.097 -21.054   4.843  1.00  0.74           C  
ATOM     28  CD  GLN A  32     -13.457 -20.348   4.763  1.00  0.74           C  
ATOM     29  OE1 GLN A  32     -13.889 -19.920   3.695  1.00  0.74           O  
ATOM     30  NE2 GLN A  32     -14.189 -20.309   5.899  1.00  0.74           N  
ATOM     31  N   LEU A  33     -10.438 -18.012   7.601  1.00  0.73           N  
ATOM     32  CA  LEU A  33     -10.706 -16.745   8.254  1.00  0.73           C  
ATOM     33  C   LEU A  33      -9.774 -15.637   7.750  1.00  0.73           C  
ATOM     34  O   LEU A  33     -10.197 -14.512   7.491  1.00  0.73           O  
ATOM     35  CB  LEU A  33     -10.538 -16.887   9.789  1.00  0.73           C  
ATOM     36  CG  LEU A  33     -11.542 -17.808  10.518  1.00  0.73           C  
ATOM     37  CD1 LEU A  33     -10.847 -19.103  10.956  1.00  0.73           C  
ATOM     38  CD2 LEU A  33     -12.168 -17.133  11.752  1.00  0.73           C  
ATOM     39  N   VAL A  34      -8.472 -15.957   7.554  1.00  0.76           N  
ATOM     40  CA  VAL A  34      -7.475 -15.078   6.937  1.00  0.76           C  
ATOM     41  C   VAL A  34      -7.863 -14.778   5.483  1.00  0.76           C  
ATOM     42  O   VAL A  34      -7.932 -13.629   5.066  1.00  0.76           O  
ATOM     43  CB  VAL A  34      -6.049 -15.682   7.071  1.00  0.76           C  
ATOM     44  CG1 VAL A  34      -5.248 -15.788   5.767  1.00  0.76           C  
ATOM     45  CG2 VAL A  34      -5.126 -14.946   8.064  1.00  0.76           C  
ATOM     46  N   VAL A  35      -8.216 -15.797   4.679  1.00  0.76           N  
ATOM     47  CA  VAL A  35      -8.542 -15.653   3.263  1.00  0.76           C  
ATOM     48  C   VAL A  35      -9.833 -14.870   3.024  1.00  0.76           C  
ATOM     49  O   VAL A  35      -9.917 -14.008   2.144  1.00  0.76           O  
ATOM     50  CB  VAL A  35      -8.539 -17.016   2.577  1.00  0.76           C  
ATOM     51  CG1 VAL A  35      -9.091 -16.950   1.140  1.00  0.76           C  
ATOM     52  CG2 VAL A  35      -7.085 -17.534   2.540  1.00  0.76           C  
ATOM     53  N   ASN A  36     -10.871 -15.103   3.856  1.00  0.75           N  
ATOM     54  CA  ASN A  36     -12.103 -14.328   3.887  1.00  0.75           C  
ATOM     55  C   ASN A  36     -11.859 -12.872   4.225  1.00  0.75           C  
ATOM     56  O   ASN A  36     -12.461 -11.968   3.646  1.00  0.75           O  
ATOM     57  CB  ASN A  36     -13.093 -14.853   4.965  1.00  0.75           C  
ATOM     58  CG  ASN A  36     -13.884 -16.065   4.495  1.00  0.75           C  
ATOM     59  OD1 ASN A  36     -13.961 -17.092   5.161  1.00  0.75           O  
ATOM     60  ND2 ASN A  36     -14.565 -15.908   3.336  1.00  0.75           N  
ATOM     61  N   ALA A  37     -10.951 -12.617   5.178  1.00  0.76           N  
ATOM     62  CA  ALA A  37     -10.527 -11.284   5.504  1.00  0.76           C  
ATOM     63  C   ALA A  37      -9.800 -10.568   4.380  1.00  0.76           C  
ATOM     64  O   ALA A  37     -10.115  -9.418   4.090  1.00  0.76           O  
ATOM     65  CB  ALA A  37      -9.580 -11.319   6.693  1.00  0.76           C  
ATOM     66  N   VAL A  38      -8.849 -11.245   3.689  1.00  0.69           N  
ATOM     67  CA  VAL A  38      -8.126 -10.709   2.530  1.00  0.69           C  
ATOM     68  C   VAL A  38      -9.090 -10.291   1.440  1.00  0.69           C  
ATOM     69  O   VAL A  38      -8.924  -9.249   0.817  1.00  0.69           O  
ATOM     70  CB  VAL A  38      -7.065 -11.657   1.946  1.00  0.69           C  
ATOM     71  CG1 VAL A  38      -6.359 -11.082   0.696  1.00  0.69           C  
ATOM     72  CG2 VAL A  38      -5.988 -11.892   3.003  1.00  0.69           C  
ATOM     73  N   ARG A  39     -10.172 -11.061   1.216  1.00  0.71           N  
ATOM     74  CA  ARG A  39     -11.215 -10.698   0.272  1.00  0.71           C  
ATOM     75  C   ARG A  39     -11.914  -9.369   0.537  1.00  0.71           C  
ATOM     76  O   ARG A  39     -12.044  -8.553  -0.365  1.00  0.71           O  
ATOM     77  CB  ARG A  39     -12.257 -11.837   0.171  1.00  0.71           C  
ATOM     78  CG  ARG A  39     -13.313 -11.600  -0.927  1.00  0.71           C  
ATOM     79  CD  ARG A  39     -13.869 -12.898  -1.524  1.00  0.71           C  
ATOM     80  NE  ARG A  39     -15.235 -13.145  -0.961  1.00  0.71           N  
ATOM     81  CZ  ARG A  39     -15.858 -14.331  -0.992  1.00  0.71           C  
ATOM     82  NH1 ARG A  39     -15.242 -15.444  -1.382  1.00  0.71           N  
ATOM     83  NH2 ARG A  39     -17.137 -14.406  -0.631  1.00  0.71           N  
ATOM     84  N   LYS A  40     -12.325  -9.096   1.785  1.00  0.72           N  
ATOM     85  CA  LYS A  40     -12.963  -7.839   2.144  1.00  0.72           C  
ATOM     86  C   LYS A  40     -11.968  -6.682   2.297  1.00  0.72           C  
ATOM     87  O   LYS A  40     -12.207  -5.532   1.933  1.00  0.72           O  
ATOM     88  CB  LYS A  40     -13.769  -8.094   3.437  1.00  0.72           C  
ATOM     89  CG  LYS A  40     -14.961  -7.148   3.637  1.00  0.72           C  
ATOM     90  CD  LYS A  40     -16.082  -7.867   4.412  1.00  0.72           C  
ATOM     91  CE  LYS A  40     -17.329  -7.016   4.665  1.00  0.72           C  
ATOM     92  NZ  LYS A  40     -18.288  -7.740   5.540  1.00  0.72           N  
ATOM     93  N   LEU A  41     -10.778  -6.976   2.852  1.00  0.73           N  
ATOM     94  CA  LEU A  41      -9.692  -6.037   3.067  1.00  0.73           C  
ATOM     95  C   LEU A  41      -9.012  -5.547   1.781  1.00  0.73           C  
ATOM     96  O   LEU A  41      -8.611  -4.388   1.683  1.00  0.73           O  
ATOM     97  CB  LEU A  41      -8.680  -6.675   4.049  1.00  0.73           C  
ATOM     98  CG  LEU A  41      -7.645  -5.733   4.687  1.00  0.73           C  
ATOM     99  CD1 LEU A  41      -8.272  -4.588   5.500  1.00  0.73           C  
ATOM    100  CD2 LEU A  41      -6.700  -6.544   5.584  1.00  0.73           C  
ATOM    101  N   GLN A  42      -8.871  -6.413   0.744  1.00  0.69           N  
ATOM    102  CA  GLN A  42      -8.412  -6.029  -0.592  1.00  0.69           C  
ATOM    103  C   GLN A  42      -9.359  -5.101  -1.325  1.00  0.69           C  
ATOM    104  O   GLN A  42      -8.924  -4.182  -2.013  1.00  0.69           O  
ATOM    105  CB  GLN A  42      -7.985  -7.226  -1.502  1.00  0.69           C  
ATOM    106  CG  GLN A  42      -9.136  -7.976  -2.225  1.00  0.69           C  
ATOM    107  CD  GLN A  42      -8.683  -9.263  -2.916  1.00  0.69           C  
ATOM    108  OE1 GLN A  42      -8.503  -9.366  -4.126  1.00  0.69           O  
ATOM    109  NE2 GLN A  42      -8.515 -10.321  -2.094  1.00  0.69           N  
ATOM    110  N   GLU A  43     -10.678  -5.301  -1.136  1.00  0.69           N  
ATOM    111  CA  GLU A  43     -11.783  -4.588  -1.763  1.00  0.69           C  
ATOM    112  C   GLU A  43     -11.740  -3.084  -1.481  1.00  0.69           C  
ATOM    113  O   GLU A  43     -12.072  -2.244  -2.313  1.00  0.69           O  
ATOM    114  CB  GLU A  43     -13.104  -5.230  -1.262  1.00  0.69           C  
ATOM    115  CG  GLU A  43     -14.193  -5.445  -2.342  1.00  0.69           C  
ATOM    116  CD  GLU A  43     -15.389  -6.265  -1.839  1.00  0.69           C  
ATOM    117  OE1 GLU A  43     -15.429  -6.637  -0.635  1.00  0.69           O  
ATOM    118  OE2 GLU A  43     -16.279  -6.537  -2.686  1.00  0.69           O  
ATOM    119  N   SER A  44     -11.235  -2.736  -0.278  1.00  0.71           N  
ATOM    120  CA  SER A  44     -10.873  -1.394   0.177  1.00  0.71           C  
ATOM    121  C   SER A  44      -9.822  -0.683  -0.694  1.00  0.71           C  
ATOM    122  O   SER A  44      -9.864   0.529  -0.874  1.00  0.71           O  
ATOM    123  CB  SER A  44     -10.400  -1.465   1.667  1.00  0.71           C  
ATOM    124  OG  SER A  44     -10.072  -0.193   2.228  1.00  0.71           O  
ATOM    125  N   GLY A  45      -8.838  -1.416  -1.271  1.00  0.77           N  
ATOM    126  CA  GLY A  45      -7.729  -0.839  -2.045  1.00  0.77           C  
ATOM    127  C   GLY A  45      -6.526  -0.452  -1.214  1.00  0.77           C  
ATOM    128  O   GLY A  45      -5.506   0.006  -1.717  1.00  0.77           O  
ATOM    129  N   PHE A  46      -6.598  -0.687   0.107  1.00  0.65           N  
ATOM    130  CA  PHE A  46      -5.526  -0.448   1.066  1.00  0.65           C  
ATOM    131  C   PHE A  46      -4.470  -1.578   1.039  1.00  0.65           C  
ATOM    132  O   PHE A  46      -3.387  -1.474   1.610  1.00  0.65           O  
ATOM    133  CB  PHE A  46      -6.184  -0.152   2.467  1.00  0.65           C  
ATOM    134  CG  PHE A  46      -5.644  -0.937   3.639  1.00  0.65           C  
ATOM    135  CD1 PHE A  46      -5.891  -2.317   3.716  1.00  0.65           C  
ATOM    136  CD2 PHE A  46      -4.824  -0.340   4.610  1.00  0.65           C  
ATOM    137  CE1 PHE A  46      -5.243  -3.094   4.680  1.00  0.65           C  
ATOM    138  CE2 PHE A  46      -4.258  -1.109   5.635  1.00  0.65           C  
ATOM    139  CZ  PHE A  46      -4.449  -2.490   5.655  1.00  0.65           C  
ATOM    140  N   TYR A  47      -4.792  -2.699   0.364  1.00  0.71           N  
ATOM    141  CA  TYR A  47      -4.046  -3.947   0.336  1.00  0.71           C  
ATOM    142  C   TYR A  47      -3.275  -4.093  -0.977  1.00  0.71           C  
ATOM    143  O   TYR A  47      -3.875  -4.077  -2.048  1.00  0.71           O  
ATOM    144  CB  TYR A  47      -5.105  -5.081   0.410  1.00  0.71           C  
ATOM    145  CG  TYR A  47      -4.602  -6.403   0.903  1.00  0.71           C  
ATOM    146  CD1 TYR A  47      -3.505  -7.037   0.305  1.00  0.71           C  
ATOM    147  CD2 TYR A  47      -5.259  -7.051   1.964  1.00  0.71           C  
ATOM    148  CE1 TYR A  47      -2.995  -8.218   0.839  1.00  0.71           C  
ATOM    149  CE2 TYR A  47      -4.775  -8.262   2.476  1.00  0.71           C  
ATOM    150  CZ  TYR A  47      -3.627  -8.829   1.923  1.00  0.71           C  
ATOM    151  OH  TYR A  47      -3.110 -10.016   2.452  1.00  0.71           O  
ATOM    152  N   TRP A  48      -1.926  -4.251  -0.947  1.00  0.62           N  
ATOM    153  CA  TRP A  48      -1.146  -4.251  -2.183  1.00  0.62           C  
ATOM    154  C   TRP A  48      -0.385  -5.565  -2.302  1.00  0.62           C  
ATOM    155  O   TRP A  48       0.676  -5.791  -1.717  1.00  0.62           O  
ATOM    156  CB  TRP A  48      -0.180  -3.029  -2.314  1.00  0.62           C  
ATOM    157  CG  TRP A  48      -0.818  -1.645  -2.196  1.00  0.62           C  
ATOM    158  CD1 TRP A  48      -1.838  -1.218  -1.387  1.00  0.62           C  
ATOM    159  CD2 TRP A  48      -0.363  -0.447  -2.874  1.00  0.62           C  
ATOM    160  NE1 TRP A  48      -2.103   0.111  -1.561  1.00  0.62           N  
ATOM    161  CE2 TRP A  48      -1.176   0.598  -2.445  1.00  0.62           C  
ATOM    162  CE3 TRP A  48       0.700  -0.232  -3.760  1.00  0.62           C  
ATOM    163  CZ2 TRP A  48      -0.967   1.900  -2.873  1.00  0.62           C  
ATOM    164  CZ3 TRP A  48       0.912   1.092  -4.198  1.00  0.62           C  
ATOM    165  CH2 TRP A  48       0.105   2.140  -3.743  1.00  0.62           C  
ATOM    166  N   SER A  49      -0.929  -6.497  -3.105  1.00  0.71           N  
ATOM    167  CA  SER A  49      -0.517  -7.897  -3.152  1.00  0.71           C  
ATOM    168  C   SER A  49       0.535  -8.156  -4.233  1.00  0.71           C  
ATOM    169  O   SER A  49       0.292  -8.841  -5.217  1.00  0.71           O  
ATOM    170  CB  SER A  49      -1.730  -8.877  -3.331  1.00  0.71           C  
ATOM    171  OG  SER A  49      -2.976  -8.206  -3.137  1.00  0.71           O  
ATOM    172  N   THR A  50       1.754  -7.594  -4.090  1.00  0.59           N  
ATOM    173  CA  THR A  50       2.741  -7.589  -5.192  1.00  0.59           C  
ATOM    174  C   THR A  50       4.189  -7.530  -4.693  1.00  0.59           C  
ATOM    175  O   THR A  50       5.152  -7.722  -5.427  1.00  0.59           O  
ATOM    176  CB  THR A  50       2.479  -6.419  -6.166  1.00  0.59           C  
ATOM    177  OG1 THR A  50       3.345  -6.425  -7.294  1.00  0.59           O  
ATOM    178  CG2 THR A  50       2.613  -5.056  -5.466  1.00  0.59           C  
ATOM    179  N   VAL A  51       4.394  -7.310  -3.385  1.00  0.60           N  
ATOM    180  CA  VAL A  51       5.684  -6.966  -2.794  1.00  0.60           C  
ATOM    181  C   VAL A  51       6.170  -8.095  -1.861  1.00  0.60           C  
ATOM    182  O   VAL A  51       5.621  -9.189  -1.918  1.00  0.60           O  
ATOM    183  CB  VAL A  51       5.573  -5.604  -2.104  1.00  0.60           C  
ATOM    184  CG1 VAL A  51       6.268  -4.511  -2.940  1.00  0.60           C  
ATOM    185  CG2 VAL A  51       4.090  -5.226  -1.850  1.00  0.60           C  
ATOM    186  N   THR A  52       7.226  -7.910  -1.016  1.00  0.63           N  
ATOM    187  CA  THR A  52       7.822  -8.947  -0.136  1.00  0.63           C  
ATOM    188  C   THR A  52       7.249  -8.922   1.285  1.00  0.63           C  
ATOM    189  O   THR A  52       6.640  -7.944   1.692  1.00  0.63           O  
ATOM    190  CB  THR A  52       9.349  -8.852   0.027  1.00  0.63           C  
ATOM    191  OG1 THR A  52       9.951  -8.198  -1.075  1.00  0.63           O  
ATOM    192  CG2 THR A  52       9.961 -10.259   0.105  1.00  0.63           C  
ATOM    193  N   GLY A  53       7.422  -9.985   2.121  1.00  0.60           N  
ATOM    194  CA  GLY A  53       6.839 -10.117   3.471  1.00  0.60           C  
ATOM    195  C   GLY A  53       6.906  -8.944   4.421  1.00  0.60           C  
ATOM    196  O   GLY A  53       5.880  -8.538   4.948  1.00  0.60           O  
ATOM    197  N   GLY A  54       8.104  -8.369   4.666  1.00  0.61           N  
ATOM    198  CA  GLY A  54       8.212  -7.127   5.431  1.00  0.61           C  
ATOM    199  C   GLY A  54       8.285  -5.904   4.557  1.00  0.61           C  
ATOM    200  O   GLY A  54       7.692  -4.870   4.846  1.00  0.61           O  
ATOM    201  N   GLU A  55       8.997  -6.015   3.425  1.00  0.64           N  
ATOM    202  CA  GLU A  55       9.321  -4.946   2.493  1.00  0.64           C  
ATOM    203  C   GLU A  55       8.118  -4.290   1.843  1.00  0.64           C  
ATOM    204  O   GLU A  55       8.100  -3.095   1.562  1.00  0.64           O  
ATOM    205  CB  GLU A  55      10.283  -5.456   1.411  1.00  0.64           C  
ATOM    206  CG  GLU A  55      11.470  -6.234   2.013  1.00  0.64           C  
ATOM    207  CD  GLU A  55      12.539  -6.459   0.961  1.00  0.64           C  
ATOM    208  OE1 GLU A  55      13.118  -5.458   0.490  1.00  0.64           O  
ATOM    209  OE2 GLU A  55      12.749  -7.635   0.599  1.00  0.64           O  
ATOM    210  N   ALA A  56       7.043  -5.072   1.633  1.00  0.59           N  
ATOM    211  CA  ALA A  56       5.760  -4.577   1.199  1.00  0.59           C  
ATOM    212  C   ALA A  56       5.157  -3.584   2.110  1.00  0.59           C  
ATOM    213  O   ALA A  56       4.672  -2.546   1.703  1.00  0.59           O  
ATOM    214  CB  ALA A  56       4.732  -5.704   1.255  1.00  0.59           C  
ATOM    215  N   ASN A  57       5.182  -3.896   3.400  1.00  0.59           N  
ATOM    216  CA  ASN A  57       4.653  -3.001   4.377  1.00  0.59           C  
ATOM    217  C   ASN A  57       5.576  -1.806   4.477  1.00  0.59           C  
ATOM    218  O   ASN A  57       5.144  -0.675   4.369  1.00  0.59           O  
ATOM    219  CB  ASN A  57       4.444  -3.726   5.698  1.00  0.59           C  
ATOM    220  CG  ASN A  57       3.697  -5.024   5.440  1.00  0.59           C  
ATOM    221  OD1 ASN A  57       2.587  -5.073   4.923  1.00  0.59           O  
ATOM    222  ND2 ASN A  57       4.344  -6.162   5.760  1.00  0.59           N  
ATOM    223  N   LEU A  58       6.902  -2.035   4.506  1.00  0.59           N  
ATOM    224  CA  LEU A  58       7.941  -1.004   4.512  1.00  0.59           C  
ATOM    225  C   LEU A  58       7.886  -0.014   3.333  1.00  0.59           C  
ATOM    226  O   LEU A  58       8.370   1.109   3.449  1.00  0.59           O  
ATOM    227  CB  LEU A  58       9.356  -1.631   4.629  1.00  0.59           C  
ATOM    228  CG  LEU A  58       9.849  -1.947   6.063  1.00  0.59           C  
ATOM    229  CD1 LEU A  58       8.809  -2.564   7.003  1.00  0.59           C  
ATOM    230  CD2 LEU A  58      11.064  -2.877   6.014  1.00  0.59           C  
ATOM    231  N   LEU A  59       7.223  -0.351   2.198  1.00  0.59           N  
ATOM    232  CA  LEU A  59       6.912   0.559   1.088  1.00  0.59           C  
ATOM    233  C   LEU A  59       6.120   1.773   1.528  1.00  0.59           C  
ATOM    234  O   LEU A  59       6.309   2.875   1.017  1.00  0.59           O  
ATOM    235  CB  LEU A  59       6.241  -0.131  -0.151  1.00  0.59           C  
ATOM    236  CG  LEU A  59       4.686  -0.212  -0.256  1.00  0.59           C  
ATOM    237  CD1 LEU A  59       3.980   1.003  -0.884  1.00  0.59           C  
ATOM    238  CD2 LEU A  59       4.262  -1.419  -1.109  1.00  0.59           C  
ATOM    239  N   LEU A  60       5.262   1.621   2.566  1.00  0.58           N  
ATOM    240  CA  LEU A  60       4.488   2.701   3.158  1.00  0.58           C  
ATOM    241  C   LEU A  60       5.372   3.831   3.647  1.00  0.58           C  
ATOM    242  O   LEU A  60       5.032   5.007   3.603  1.00  0.58           O  
ATOM    243  CB  LEU A  60       3.549   2.207   4.304  1.00  0.58           C  
ATOM    244  CG  LEU A  60       4.239   1.783   5.630  1.00  0.58           C  
ATOM    245  CD1 LEU A  60       4.480   2.839   6.696  1.00  0.58           C  
ATOM    246  CD2 LEU A  60       3.521   0.648   6.361  1.00  0.58           C  
ATOM    247  N   SER A  61       6.588   3.493   4.112  1.00  0.62           N  
ATOM    248  CA  SER A  61       7.500   4.461   4.674  1.00  0.62           C  
ATOM    249  C   SER A  61       8.147   5.340   3.623  1.00  0.62           C  
ATOM    250  O   SER A  61       8.546   6.464   3.929  1.00  0.62           O  
ATOM    251  CB  SER A  61       8.600   3.800   5.545  1.00  0.62           C  
ATOM    252  OG  SER A  61       9.548   3.031   4.806  1.00  0.62           O  
ATOM    253  N   ALA A  62       8.229   4.826   2.375  1.00  0.66           N  
ATOM    254  CA  ALA A  62       8.878   5.442   1.239  1.00  0.66           C  
ATOM    255  C   ALA A  62       7.921   6.246   0.364  1.00  0.66           C  
ATOM    256  O   ALA A  62       8.342   7.204  -0.277  1.00  0.66           O  
ATOM    257  CB  ALA A  62       9.501   4.314   0.382  1.00  0.66           C  
ATOM    258  N   GLU A  63       6.620   5.884   0.341  1.00  0.54           N  
ATOM    259  CA  GLU A  63       5.612   6.518  -0.505  1.00  0.54           C  
ATOM    260  C   GLU A  63       4.489   7.160   0.358  1.00  0.54           C  
ATOM    261  O   GLU A  63       4.624   8.347   0.669  1.00  0.54           O  
ATOM    262  CB  GLU A  63       5.148   5.518  -1.612  1.00  0.54           C  
ATOM    263  CG  GLU A  63       6.083   5.406  -2.844  1.00  0.54           C  
ATOM    264  CD  GLU A  63       5.626   6.325  -3.976  1.00  0.54           C  
ATOM    265  OE1 GLU A  63       5.456   7.542  -3.719  1.00  0.54           O  
ATOM    266  OE2 GLU A  63       5.441   5.801  -5.105  1.00  0.54           O  
ATOM    267  N   PRO A  64       3.390   6.551   0.841  1.00  0.55           N  
ATOM    268  CA  PRO A  64       2.402   7.229   1.691  1.00  0.55           C  
ATOM    269  C   PRO A  64       2.879   7.366   3.142  1.00  0.55           C  
ATOM    270  O   PRO A  64       2.441   6.639   4.033  1.00  0.55           O  
ATOM    271  CB  PRO A  64       1.189   6.293   1.575  1.00  0.55           C  
ATOM    272  CG  PRO A  64       1.838   4.919   1.515  1.00  0.55           C  
ATOM    273  CD  PRO A  64       3.017   5.162   0.595  1.00  0.55           C  
ATOM    274  N   ALA A  65       3.775   8.326   3.434  1.00  0.52           N  
ATOM    275  CA  ALA A  65       4.323   8.545   4.761  1.00  0.52           C  
ATOM    276  C   ALA A  65       3.291   8.746   5.883  1.00  0.52           C  
ATOM    277  O   ALA A  65       2.375   9.557   5.794  1.00  0.52           O  
ATOM    278  CB  ALA A  65       5.294   9.744   4.743  1.00  0.52           C  
ATOM    279  N   GLY A  66       3.435   7.985   6.996  1.00  0.55           N  
ATOM    280  CA  GLY A  66       2.493   8.030   8.117  1.00  0.55           C  
ATOM    281  C   GLY A  66       1.258   7.189   7.956  1.00  0.55           C  
ATOM    282  O   GLY A  66       0.290   7.376   8.694  1.00  0.55           O  
ATOM    283  N   THR A  67       1.246   6.257   6.996  1.00  0.57           N  
ATOM    284  CA  THR A  67       0.058   5.517   6.588  1.00  0.57           C  
ATOM    285  C   THR A  67       0.352   4.047   6.570  1.00  0.57           C  
ATOM    286  O   THR A  67       1.523   3.691   6.427  1.00  0.57           O  
ATOM    287  CB  THR A  67      -0.322   5.912   5.185  1.00  0.57           C  
ATOM    288  OG1 THR A  67      -0.390   7.325   5.067  1.00  0.57           O  
ATOM    289  CG2 THR A  67      -1.699   5.419   4.820  1.00  0.57           C  
ATOM    290  N   PHE A  68      -0.606   3.120   6.754  1.00  0.61           N  
ATOM    291  CA  PHE A  68      -0.232   1.730   7.025  1.00  0.61           C  
ATOM    292  C   PHE A  68      -0.851   0.728   6.072  1.00  0.61           C  
ATOM    293  O   PHE A  68      -1.898   0.981   5.477  1.00  0.61           O  
ATOM    294  CB  PHE A  68      -0.453   1.333   8.505  1.00  0.61           C  
ATOM    295  CG  PHE A  68      -0.048   2.493   9.378  1.00  0.61           C  
ATOM    296  CD1 PHE A  68       1.275   2.977   9.438  1.00  0.61           C  
ATOM    297  CD2 PHE A  68      -1.064   3.242   9.977  1.00  0.61           C  
ATOM    298  CE1 PHE A  68       1.580   4.153  10.136  1.00  0.61           C  
ATOM    299  CE2 PHE A  68      -0.774   4.446  10.619  1.00  0.61           C  
ATOM    300  CZ  PHE A  68       0.549   4.885  10.733  1.00  0.61           C  
ATOM    301  N   LEU A  69      -0.184  -0.427   5.868  1.00  0.71           N  
ATOM    302  CA  LEU A  69      -0.580  -1.400   4.861  1.00  0.71           C  
ATOM    303  C   LEU A  69      -0.230  -2.813   5.225  1.00  0.71           C  
ATOM    304  O   LEU A  69       0.761  -3.076   5.903  1.00  0.71           O  
ATOM    305  CB  LEU A  69       0.030  -1.035   3.486  1.00  0.71           C  
ATOM    306  CG  LEU A  69       0.248  -2.100   2.383  1.00  0.71           C  
ATOM    307  CD1 LEU A  69       0.422  -1.356   1.066  1.00  0.71           C  
ATOM    308  CD2 LEU A  69       1.494  -2.980   2.513  1.00  0.71           C  
ATOM    309  N   ILE A  70      -1.061  -3.758   4.742  1.00  0.69           N  
ATOM    310  CA  ILE A  70      -0.901  -5.187   4.924  1.00  0.69           C  
ATOM    311  C   ILE A  70      -0.499  -5.856   3.614  1.00  0.69           C  
ATOM    312  O   ILE A  70      -0.860  -5.415   2.519  1.00  0.69           O  
ATOM    313  CB  ILE A  70      -2.199  -5.780   5.481  1.00  0.69           C  
ATOM    314  CG1 ILE A  70      -2.030  -7.048   6.340  1.00  0.69           C  
ATOM    315  CG2 ILE A  70      -3.230  -6.007   4.369  1.00  0.69           C  
ATOM    316  CD1 ILE A  70      -3.161  -7.177   7.370  1.00  0.69           C  
ATOM    317  N   ARG A  71       0.267  -6.960   3.696  1.00  0.67           N  
ATOM    318  CA  ARG A  71       0.616  -7.755   2.536  1.00  0.67           C  
ATOM    319  C   ARG A  71       0.380  -9.241   2.735  1.00  0.67           C  
ATOM    320  O   ARG A  71       0.712  -9.811   3.773  1.00  0.67           O  
ATOM    321  CB  ARG A  71       2.081  -7.491   2.121  1.00  0.67           C  
ATOM    322  CG  ARG A  71       2.597  -8.272   0.887  1.00  0.67           C  
ATOM    323  CD  ARG A  71       3.500  -9.461   1.238  1.00  0.67           C  
ATOM    324  NE  ARG A  71       3.805 -10.152  -0.052  1.00  0.67           N  
ATOM    325  CZ  ARG A  71       4.450 -11.318  -0.189  1.00  0.67           C  
ATOM    326  NH1 ARG A  71       5.027 -11.913   0.843  1.00  0.67           N  
ATOM    327  NH2 ARG A  71       4.469 -11.921  -1.375  1.00  0.67           N  
ATOM    328  N   ASP A  72      -0.175  -9.887   1.681  1.00  0.65           N  
ATOM    329  CA  ASP A  72      -0.421 -11.309   1.481  1.00  0.65           C  
ATOM    330  C   ASP A  72       0.901 -12.040   1.531  1.00  0.65           C  
ATOM    331  O   ASP A  72       1.706 -11.927   0.612  1.00  0.65           O  
ATOM    332  CB  ASP A  72      -1.134 -11.502   0.092  1.00  0.65           C  
ATOM    333  CG  ASP A  72      -2.201 -12.590   0.032  1.00  0.65           C  
ATOM    334  OD1 ASP A  72      -2.310 -13.396   0.982  1.00  0.65           O  
ATOM    335  OD2 ASP A  72      -2.933 -12.605  -1.002  1.00  0.65           O  
ATOM    336  N   SER A  73       1.210 -12.731   2.643  1.00  0.64           N  
ATOM    337  CA  SER A  73       2.450 -13.454   2.892  1.00  0.64           C  
ATOM    338  C   SER A  73       2.833 -14.413   1.767  1.00  0.64           C  
ATOM    339  O   SER A  73       2.059 -14.704   0.862  1.00  0.64           O  
ATOM    340  CB  SER A  73       2.509 -14.137   4.285  1.00  0.64           C  
ATOM    341  OG  SER A  73       3.853 -14.467   4.659  1.00  0.64           O  
ATOM    342  N   SER A  74       4.086 -14.909   1.748  1.00  0.63           N  
ATOM    343  CA  SER A  74       4.518 -15.810   0.675  1.00  0.63           C  
ATOM    344  C   SER A  74       3.968 -17.221   0.894  1.00  0.63           C  
ATOM    345  O   SER A  74       2.860 -17.393   1.401  1.00  0.63           O  
ATOM    346  CB  SER A  74       6.063 -15.827   0.486  1.00  0.63           C  
ATOM    347  OG  SER A  74       6.408 -16.231  -0.841  1.00  0.63           O  
ATOM    348  N   ASP A  75       4.733 -18.274   0.537  1.00  0.56           N  
ATOM    349  CA  ASP A  75       4.392 -19.648   0.879  1.00  0.56           C  
ATOM    350  C   ASP A  75       3.102 -20.088   0.155  1.00  0.56           C  
ATOM    351  O   ASP A  75       2.980 -19.931  -1.059  1.00  0.56           O  
ATOM    352  CB  ASP A  75       4.397 -19.790   2.433  1.00  0.56           C  
ATOM    353  CG  ASP A  75       4.346 -21.233   2.873  1.00  0.56           C  
ATOM    354  OD1 ASP A  75       5.378 -21.927   2.738  1.00  0.56           O  
ATOM    355  OD2 ASP A  75       3.238 -21.640   3.304  1.00  0.56           O  
ATOM    356  N   GLN A  76       2.091 -20.613   0.875  1.00  0.65           N  
ATOM    357  CA  GLN A  76       0.795 -20.969   0.319  1.00  0.65           C  
ATOM    358  C   GLN A  76      -0.071 -19.779  -0.099  1.00  0.65           C  
ATOM    359  O   GLN A  76      -1.080 -19.961  -0.779  1.00  0.65           O  
ATOM    360  CB  GLN A  76      -0.019 -21.793   1.347  1.00  0.65           C  
ATOM    361  CG  GLN A  76       0.610 -23.165   1.689  1.00  0.65           C  
ATOM    362  CD  GLN A  76      -0.200 -24.002   2.687  1.00  0.65           C  
ATOM    363  OE1 GLN A  76       0.261 -25.029   3.182  1.00  0.65           O  
ATOM    364  NE2 GLN A  76      -1.457 -23.602   2.988  1.00  0.65           N  
ATOM    365  N   ARG A  77       0.296 -18.541   0.317  1.00  0.60           N  
ATOM    366  CA  ARG A  77      -0.413 -17.301   0.014  1.00  0.60           C  
ATOM    367  C   ARG A  77      -1.772 -17.254   0.702  1.00  0.60           C  
ATOM    368  O   ARG A  77      -2.799 -16.835   0.173  1.00  0.60           O  
ATOM    369  CB  ARG A  77      -0.461 -17.063  -1.513  1.00  0.60           C  
ATOM    370  CG  ARG A  77      -0.610 -15.601  -1.971  1.00  0.60           C  
ATOM    371  CD  ARG A  77      -2.013 -15.284  -2.490  1.00  0.60           C  
ATOM    372  NE  ARG A  77      -1.833 -14.316  -3.623  1.00  0.60           N  
ATOM    373  CZ  ARG A  77      -2.855 -13.702  -4.225  1.00  0.60           C  
ATOM    374  NH1 ARG A  77      -4.043 -13.649  -3.645  1.00  0.60           N  
ATOM    375  NH2 ARG A  77      -2.655 -13.111  -5.401  1.00  0.60           N  
ATOM    376  N   HIS A  78      -1.766 -17.735   1.955  1.00  0.61           N  
ATOM    377  CA  HIS A  78      -2.932 -17.910   2.794  1.00  0.61           C  
ATOM    378  C   HIS A  78      -2.619 -17.338   4.158  1.00  0.61           C  
ATOM    379  O   HIS A  78      -2.969 -17.933   5.175  1.00  0.61           O  
ATOM    380  CB  HIS A  78      -3.298 -19.405   3.010  1.00  0.61           C  
ATOM    381  CG  HIS A  78      -3.610 -20.190   1.776  1.00  0.61           C  
ATOM    382  ND1 HIS A  78      -3.522 -21.569   1.844  1.00  0.61           N  
ATOM    383  CD2 HIS A  78      -4.022 -19.806   0.542  1.00  0.61           C  
ATOM    384  CE1 HIS A  78      -3.869 -21.992   0.645  1.00  0.61           C  
ATOM    385  NE2 HIS A  78      -4.176 -20.967  -0.183  1.00  0.61           N  
ATOM    386  N   PHE A  79      -1.916 -16.187   4.215  1.00  0.63           N  
ATOM    387  CA  PHE A  79      -1.553 -15.549   5.466  1.00  0.63           C  
ATOM    388  C   PHE A  79      -1.171 -14.116   5.195  1.00  0.63           C  
ATOM    389  O   PHE A  79      -0.842 -13.776   4.072  1.00  0.63           O  
ATOM    390  CB  PHE A  79      -0.408 -16.298   6.199  1.00  0.63           C  
ATOM    391  CG  PHE A  79      -0.697 -16.280   7.667  1.00  0.63           C  
ATOM    392  CD1 PHE A  79      -1.680 -17.141   8.183  1.00  0.63           C  
ATOM    393  CD2 PHE A  79      -0.066 -15.366   8.524  1.00  0.63           C  
ATOM    394  CE1 PHE A  79      -2.008 -17.116   9.540  1.00  0.63           C  
ATOM    395  CE2 PHE A  79      -0.393 -15.340   9.885  1.00  0.63           C  
ATOM    396  CZ  PHE A  79      -1.353 -16.224  10.392  1.00  0.63           C  
ATOM    397  N   PHE A  80      -1.183 -13.218   6.194  1.00  0.63           N  
ATOM    398  CA  PHE A  80      -0.860 -11.830   5.921  1.00  0.63           C  
ATOM    399  C   PHE A  80      -0.173 -11.180   7.096  1.00  0.63           C  
ATOM    400  O   PHE A  80      -0.229 -11.652   8.234  1.00  0.63           O  
ATOM    401  CB  PHE A  80      -2.070 -11.003   5.410  1.00  0.63           C  
ATOM    402  CG  PHE A  80      -3.250 -11.074   6.334  1.00  0.63           C  
ATOM    403  CD1 PHE A  80      -3.232 -10.510   7.618  1.00  0.63           C  
ATOM    404  CD2 PHE A  80      -4.390 -11.766   5.922  1.00  0.63           C  
ATOM    405  CE1 PHE A  80      -4.315 -10.676   8.487  1.00  0.63           C  
ATOM    406  CE2 PHE A  80      -5.510 -11.861   6.750  1.00  0.63           C  
ATOM    407  CZ  PHE A  80      -5.462 -11.347   8.047  1.00  0.63           C  
ATOM    408  N   THR A  81       0.524 -10.071   6.804  1.00  0.66           N  
ATOM    409  CA  THR A  81       1.444  -9.438   7.733  1.00  0.66           C  
ATOM    410  C   THR A  81       1.380  -7.936   7.480  1.00  0.66           C  
ATOM    411  O   THR A  81       1.509  -7.522   6.334  1.00  0.66           O  
ATOM    412  CB  THR A  81       2.902  -9.920   7.554  1.00  0.66           C  
ATOM    413  OG1 THR A  81       3.000 -11.214   6.972  1.00  0.66           O  
ATOM    414  CG2 THR A  81       3.559 -10.085   8.922  1.00  0.66           C  
ATOM    415  N   LEU A  82       1.173  -7.074   8.512  1.00  0.68           N  
ATOM    416  CA  LEU A  82       1.055  -5.610   8.375  1.00  0.68           C  
ATOM    417  C   LEU A  82       2.178  -4.956   9.134  1.00  0.68           C  
ATOM    418  O   LEU A  82       2.611  -5.456  10.173  1.00  0.68           O  
ATOM    419  CB  LEU A  82      -0.278  -5.033   8.955  1.00  0.68           C  
ATOM    420  CG  LEU A  82      -0.575  -3.507   8.821  1.00  0.68           C  
ATOM    421  CD1 LEU A  82      -2.056  -3.252   8.531  1.00  0.68           C  
ATOM    422  CD2 LEU A  82      -0.152  -2.596   9.980  1.00  0.68           C  
ATOM    423  N   SER A  83       2.690  -3.818   8.623  1.00  0.66           N  
ATOM    424  CA  SER A  83       3.695  -3.021   9.312  1.00  0.66           C  
ATOM    425  C   SER A  83       3.351  -1.555   9.275  1.00  0.66           C  
ATOM    426  O   SER A  83       2.443  -1.122   8.568  1.00  0.66           O  
ATOM    427  CB  SER A  83       5.168  -3.287   8.873  1.00  0.66           C  
ATOM    428  OG  SER A  83       5.808  -2.248   8.135  1.00  0.66           O  
ATOM    429  N   VAL A  84       4.049  -0.783  10.135  1.00  0.59           N  
ATOM    430  CA  VAL A  84       3.706   0.579  10.493  1.00  0.59           C  
ATOM    431  C   VAL A  84       4.952   1.452  10.613  1.00  0.59           C  
ATOM    432  O   VAL A  84       5.968   1.034  11.164  1.00  0.59           O  
ATOM    433  CB  VAL A  84       2.881   0.658  11.788  1.00  0.59           C  
ATOM    434  CG1 VAL A  84       1.728  -0.356  11.728  1.00  0.59           C  
ATOM    435  CG2 VAL A  84       3.686   0.382  13.073  1.00  0.59           C  
ATOM    436  N   LYS A  85       4.931   2.702  10.081  1.00  0.60           N  
ATOM    437  CA  LYS A  85       6.073   3.611  10.167  1.00  0.60           C  
ATOM    438  C   LYS A  85       6.057   4.420  11.436  1.00  0.60           C  
ATOM    439  O   LYS A  85       5.024   4.860  11.931  1.00  0.60           O  
ATOM    440  CB  LYS A  85       6.192   4.651   9.012  1.00  0.60           C  
ATOM    441  CG  LYS A  85       7.568   5.336   8.862  1.00  0.60           C  
ATOM    442  CD  LYS A  85       7.555   6.573   7.945  1.00  0.60           C  
ATOM    443  CE  LYS A  85       8.188   7.802   8.616  1.00  0.60           C  
ATOM    444  NZ  LYS A  85       8.904   8.646   7.630  1.00  0.60           N  
ATOM    445  N   THR A  86       7.259   4.676  11.955  1.00  0.56           N  
ATOM    446  CA  THR A  86       7.470   5.490  13.118  1.00  0.56           C  
ATOM    447  C   THR A  86       8.906   5.981  13.070  1.00  0.56           C  
ATOM    448  O   THR A  86       9.690   5.597  12.204  1.00  0.56           O  
ATOM    449  CB  THR A  86       7.116   4.743  14.400  1.00  0.56           C  
ATOM    450  OG1 THR A  86       7.595   5.380  15.575  1.00  0.56           O  
ATOM    451  CG2 THR A  86       7.666   3.317  14.393  1.00  0.56           C  
ATOM    452  N   GLN A  87       9.249   6.875  14.012  1.00  0.60           N  
ATOM    453  CA  GLN A  87      10.574   7.329  14.378  1.00  0.60           C  
ATOM    454  C   GLN A  87      11.380   6.221  15.070  1.00  0.60           C  
ATOM    455  O   GLN A  87      12.603   6.219  15.047  1.00  0.60           O  
ATOM    456  CB  GLN A  87      10.415   8.567  15.310  1.00  0.60           C  
ATOM    457  CG  GLN A  87      10.928   9.892  14.696  1.00  0.60           C  
ATOM    458  CD  GLN A  87      12.454   9.991  14.764  1.00  0.60           C  
ATOM    459  OE1 GLN A  87      13.051   9.965  15.835  1.00  0.60           O  
ATOM    460  NE2 GLN A  87      13.113  10.142  13.592  1.00  0.60           N  
ATOM    461  N   SER A  88      10.694   5.210  15.653  1.00  0.64           N  
ATOM    462  CA  SER A  88      11.316   4.124  16.416  1.00  0.64           C  
ATOM    463  C   SER A  88      11.629   2.897  15.578  1.00  0.64           C  
ATOM    464  O   SER A  88      12.085   1.883  16.099  1.00  0.64           O  
ATOM    465  CB  SER A  88      10.386   3.620  17.559  1.00  0.64           C  
ATOM    466  OG  SER A  88      10.613   4.344  18.762  1.00  0.64           O  
ATOM    467  N   GLY A  89      11.411   2.949  14.252  1.00  0.63           N  
ATOM    468  CA  GLY A  89      11.634   1.808  13.368  1.00  0.63           C  
ATOM    469  C   GLY A  89      10.391   1.040  13.006  1.00  0.63           C  
ATOM    470  O   GLY A  89       9.492   0.792  13.803  1.00  0.63           O  
ATOM    471  N   THR A  90      10.322   0.653  11.726  1.00  0.61           N  
ATOM    472  CA  THR A  90       9.187   0.022  11.070  1.00  0.61           C  
ATOM    473  C   THR A  90       8.938  -1.402  11.554  1.00  0.61           C  
ATOM    474  O   THR A  90       9.771  -2.280  11.351  1.00  0.61           O  
ATOM    475  CB  THR A  90       9.373  -0.010   9.545  1.00  0.61           C  
ATOM    476  OG1 THR A  90      10.304   0.978   9.114  1.00  0.61           O  
ATOM    477  CG2 THR A  90       8.056   0.314   8.834  1.00  0.61           C  
ATOM    478  N   LYS A  91       7.784  -1.697  12.196  1.00  0.61           N  
ATOM    479  CA  LYS A  91       7.560  -3.006  12.812  1.00  0.61           C  
ATOM    480  C   LYS A  91       6.432  -3.773  12.167  1.00  0.61           C  
ATOM    481  O   LYS A  91       5.312  -3.280  12.057  1.00  0.61           O  
ATOM    482  CB  LYS A  91       7.174  -2.900  14.312  1.00  0.61           C  
ATOM    483  CG  LYS A  91       6.791  -4.246  14.968  1.00  0.61           C  
ATOM    484  CD  LYS A  91       6.144  -4.140  16.352  1.00  0.61           C  
ATOM    485  CE  LYS A  91       7.000  -4.604  17.522  1.00  0.61           C  
ATOM    486  NZ  LYS A  91       6.115  -4.868  18.683  1.00  0.61           N  
ATOM    487  N   ASN A  92       6.699  -5.045  11.791  1.00  0.63           N  
ATOM    488  CA  ASN A  92       5.724  -5.991  11.286  1.00  0.63           C  
ATOM    489  C   ASN A  92       5.098  -6.868  12.357  1.00  0.63           C  
ATOM    490  O   ASN A  92       5.761  -7.316  13.288  1.00  0.63           O  
ATOM    491  CB  ASN A  92       6.397  -6.941  10.261  1.00  0.63           C  
ATOM    492  CG  ASN A  92       5.874  -6.671   8.867  1.00  0.63           C  
ATOM    493  OD1 ASN A  92       6.570  -6.143   8.003  1.00  0.63           O  
ATOM    494  ND2 ASN A  92       4.589  -6.997   8.625  1.00  0.63           N  
ATOM    495  N   LEU A  93       3.796  -7.164  12.186  1.00  0.62           N  
ATOM    496  CA  LEU A  93       3.028  -8.055  13.029  1.00  0.62           C  
ATOM    497  C   LEU A  93       2.014  -8.811  12.179  1.00  0.62           C  
ATOM    498  O   LEU A  93       1.839  -8.527  10.995  1.00  0.62           O  
ATOM    499  CB  LEU A  93       2.301  -7.229  14.112  1.00  0.62           C  
ATOM    500  CG  LEU A  93       3.138  -6.994  15.387  1.00  0.62           C  
ATOM    501  CD1 LEU A  93       2.958  -5.598  15.983  1.00  0.62           C  
ATOM    502  CD2 LEU A  93       2.789  -7.988  16.495  1.00  0.62           C  
ATOM    503  N   ARG A  94       1.350  -9.831  12.763  1.00  0.64           N  
ATOM    504  CA  ARG A  94       0.474 -10.744  12.055  1.00  0.64           C  
ATOM    505  C   ARG A  94      -0.701 -11.131  12.937  1.00  0.64           C  
ATOM    506  O   ARG A  94      -0.695 -10.901  14.141  1.00  0.64           O  
ATOM    507  CB  ARG A  94       1.239 -12.026  11.618  1.00  0.64           C  
ATOM    508  CG  ARG A  94       1.593 -13.004  12.761  1.00  0.64           C  
ATOM    509  CD  ARG A  94       2.540 -14.136  12.344  1.00  0.64           C  
ATOM    510  NE  ARG A  94       2.717 -15.046  13.524  1.00  0.64           N  
ATOM    511  CZ  ARG A  94       1.899 -16.056  13.847  1.00  0.64           C  
ATOM    512  NH1 ARG A  94       0.746 -16.288  13.235  1.00  0.64           N  
ATOM    513  NH2 ARG A  94       2.212 -16.833  14.882  1.00  0.64           N  
ATOM    514  N   ILE A  95      -1.750 -11.739  12.352  1.00  0.59           N  
ATOM    515  CA  ILE A  95      -2.831 -12.370  13.096  1.00  0.59           C  
ATOM    516  C   ILE A  95      -2.436 -13.764  13.602  1.00  0.59           C  
ATOM    517  O   ILE A  95      -1.587 -14.457  13.037  1.00  0.59           O  
ATOM    518  CB  ILE A  95      -4.120 -12.381  12.265  1.00  0.59           C  
ATOM    519  CG1 ILE A  95      -5.394 -12.808  13.030  1.00  0.59           C  
ATOM    520  CG2 ILE A  95      -3.957 -13.233  10.987  1.00  0.59           C  
ATOM    521  CD1 ILE A  95      -6.272 -11.698  13.613  1.00  0.59           C  
ATOM    522  N   GLN A  96      -3.047 -14.196  14.713  1.00  0.58           N  
ATOM    523  CA  GLN A  96      -3.068 -15.540  15.227  1.00  0.58           C  
ATOM    524  C   GLN A  96      -4.494 -16.062  15.186  1.00  0.58           C  
ATOM    525  O   GLN A  96      -5.473 -15.381  15.492  1.00  0.58           O  
ATOM    526  CB  GLN A  96      -2.573 -15.569  16.687  1.00  0.58           C  
ATOM    527  CG  GLN A  96      -1.050 -15.346  16.786  1.00  0.58           C  
ATOM    528  CD  GLN A  96      -0.334 -16.646  17.133  1.00  0.58           C  
ATOM    529  OE1 GLN A  96       0.008 -17.445  16.257  1.00  0.58           O  
ATOM    530  NE2 GLN A  96      -0.089 -16.871  18.442  1.00  0.58           N  
ATOM    531  N   CYS A  97      -4.639 -17.322  14.773  1.00  0.59           N  
ATOM    532  CA  CYS A  97      -5.898 -18.014  14.695  1.00  0.59           C  
ATOM    533  C   CYS A  97      -5.995 -18.916  15.902  1.00  0.59           C  
ATOM    534  O   CYS A  97      -5.115 -19.733  16.155  1.00  0.59           O  
ATOM    535  CB  CYS A  97      -5.974 -18.826  13.373  1.00  0.59           C  
ATOM    536  SG  CYS A  97      -4.395 -19.613  12.876  1.00  0.59           S  
ATOM    537  N   GLU A  98      -7.058 -18.761  16.702  1.00  0.61           N  
ATOM    538  CA  GLU A  98      -7.191 -19.487  17.944  1.00  0.61           C  
ATOM    539  C   GLU A  98      -8.471 -20.288  17.831  1.00  0.61           C  
ATOM    540  O   GLU A  98      -9.574 -19.755  17.919  1.00  0.61           O  
ATOM    541  CB  GLU A  98      -7.173 -18.473  19.117  1.00  0.61           C  
ATOM    542  CG  GLU A  98      -6.993 -19.099  20.518  1.00  0.61           C  
ATOM    543  CD  GLU A  98      -8.269 -19.778  20.997  1.00  0.61           C  
ATOM    544  OE1 GLU A  98      -9.318 -19.083  21.066  1.00  0.61           O  
ATOM    545  OE2 GLU A  98      -8.204 -21.003  21.269  1.00  0.61           O  
ATOM    546  N   GLY A  99      -8.362 -21.606  17.534  1.00  0.62           N  
ATOM    547  CA  GLY A  99      -9.514 -22.476  17.282  1.00  0.62           C  
ATOM    548  C   GLY A  99     -10.403 -22.023  16.137  1.00  0.62           C  
ATOM    549  O   GLY A  99     -10.160 -22.296  14.961  1.00  0.62           O  
ATOM    550  N   GLY A 100     -11.483 -21.297  16.486  1.00  0.62           N  
ATOM    551  CA  GLY A 100     -12.363 -20.618  15.545  1.00  0.62           C  
ATOM    552  C   GLY A 100     -12.534 -19.153  15.848  1.00  0.62           C  
ATOM    553  O   GLY A 100     -13.569 -18.579  15.531  1.00  0.62           O  
ATOM    554  N   SER A 101     -11.533 -18.492  16.451  1.00  0.62           N  
ATOM    555  CA  SER A 101     -11.527 -17.064  16.718  1.00  0.62           C  
ATOM    556  C   SER A 101     -10.260 -16.454  16.154  1.00  0.62           C  
ATOM    557  O   SER A 101      -9.319 -17.151  15.774  1.00  0.62           O  
ATOM    558  CB  SER A 101     -11.656 -16.707  18.233  1.00  0.62           C  
ATOM    559  OG  SER A 101     -10.438 -16.815  18.978  1.00  0.62           O  
ATOM    560  N   PHE A 102     -10.225 -15.115  16.045  1.00  0.57           N  
ATOM    561  CA  PHE A 102      -9.110 -14.400  15.477  1.00  0.57           C  
ATOM    562  C   PHE A 102      -8.587 -13.383  16.466  1.00  0.57           C  
ATOM    563  O   PHE A 102      -9.322 -12.685  17.158  1.00  0.57           O  
ATOM    564  CB  PHE A 102      -9.580 -13.700  14.171  1.00  0.57           C  
ATOM    565  CG  PHE A 102      -8.909 -14.255  12.948  1.00  0.57           C  
ATOM    566  CD1 PHE A 102      -8.712 -15.634  12.800  1.00  0.57           C  
ATOM    567  CD2 PHE A 102      -8.476 -13.406  11.917  1.00  0.57           C  
ATOM    568  CE1 PHE A 102      -8.001 -16.135  11.712  1.00  0.57           C  
ATOM    569  CE2 PHE A 102      -7.856 -13.910  10.769  1.00  0.57           C  
ATOM    570  CZ  PHE A 102      -7.577 -15.277  10.698  1.00  0.57           C  
ATOM    571  N   SER A 103      -7.266 -13.253  16.575  1.00  0.62           N  
ATOM    572  CA  SER A 103      -6.706 -12.312  17.510  1.00  0.62           C  
ATOM    573  C   SER A 103      -5.311 -12.020  17.035  1.00  0.62           C  
ATOM    574  O   SER A 103      -4.759 -12.714  16.202  1.00  0.62           O  
ATOM    575  CB  SER A 103      -6.670 -12.906  18.936  1.00  0.62           C  
ATOM    576  OG  SER A 103      -6.091 -12.008  19.890  1.00  0.62           O  
ATOM    577  N   LEU A 104      -4.669 -10.963  17.536  1.00  0.54           N  
ATOM    578  CA  LEU A 104      -3.266 -10.722  17.254  1.00  0.54           C  
ATOM    579  C   LEU A 104      -2.373 -11.517  18.200  1.00  0.54           C  
ATOM    580  O   LEU A 104      -1.180 -11.712  18.003  1.00  0.54           O  
ATOM    581  CB  LEU A 104      -3.046  -9.205  17.441  1.00  0.54           C  
ATOM    582  CG  LEU A 104      -2.074  -8.580  16.430  1.00  0.54           C  
ATOM    583  CD1 LEU A 104      -2.265  -7.070  16.307  1.00  0.54           C  
ATOM    584  CD2 LEU A 104      -0.598  -8.817  16.710  1.00  0.54           C  
ATOM    585  N   GLN A 105      -2.983 -12.017  19.277  1.00  0.54           N  
ATOM    586  CA  GLN A 105      -2.305 -12.457  20.461  1.00  0.54           C  
ATOM    587  C   GLN A 105      -3.035 -13.689  20.939  1.00  0.54           C  
ATOM    588  O   GLN A 105      -4.144 -13.968  20.511  1.00  0.54           O  
ATOM    589  CB  GLN A 105      -2.378 -11.316  21.510  1.00  0.54           C  
ATOM    590  CG  GLN A 105      -1.005 -10.655  21.734  1.00  0.54           C  
ATOM    591  CD  GLN A 105      -0.162 -11.552  22.636  1.00  0.54           C  
ATOM    592  OE1 GLN A 105       0.625 -12.377  22.176  1.00  0.54           O  
ATOM    593  NE2 GLN A 105      -0.390 -11.433  23.964  1.00  0.54           N  
ATOM    594  N   SER A 106      -2.444 -14.459  21.864  1.00  0.54           N  
ATOM    595  CA  SER A 106      -3.079 -15.684  22.343  1.00  0.54           C  
ATOM    596  C   SER A 106      -3.946 -15.443  23.572  1.00  0.54           C  
ATOM    597  O   SER A 106      -4.524 -16.376  24.121  1.00  0.54           O  
ATOM    598  CB  SER A 106      -2.011 -16.745  22.703  1.00  0.54           C  
ATOM    599  OG  SER A 106      -1.385 -17.240  21.517  1.00  0.54           O  
ATOM    600  N   ASP A 107      -4.097 -14.180  24.019  1.00  0.60           N  
ATOM    601  CA  ASP A 107      -4.911 -13.829  25.168  1.00  0.60           C  
ATOM    602  C   ASP A 107      -6.375 -13.535  24.783  1.00  0.60           C  
ATOM    603  O   ASP A 107      -6.615 -12.669  23.933  1.00  0.60           O  
ATOM    604  CB  ASP A 107      -4.339 -12.572  25.873  1.00  0.60           C  
ATOM    605  CG  ASP A 107      -3.196 -12.956  26.790  1.00  0.60           C  
ATOM    606  OD1 ASP A 107      -3.476 -13.670  27.780  1.00  0.60           O  
ATOM    607  OD2 ASP A 107      -2.058 -12.506  26.527  1.00  0.60           O  
ATOM    608  N   PRO A 108      -7.405 -14.145  25.386  1.00  0.67           N  
ATOM    609  CA  PRO A 108      -8.804 -13.835  25.081  1.00  0.67           C  
ATOM    610  C   PRO A 108      -9.276 -12.634  25.895  1.00  0.67           C  
ATOM    611  O   PRO A 108     -10.293 -12.681  26.582  1.00  0.67           O  
ATOM    612  CB  PRO A 108      -9.534 -15.131  25.481  1.00  0.67           C  
ATOM    613  CG  PRO A 108      -8.704 -15.691  26.636  1.00  0.67           C  
ATOM    614  CD  PRO A 108      -7.277 -15.352  26.209  1.00  0.67           C  
ATOM    615  N   ARG A 109      -8.575 -11.490  25.780  1.00  0.58           N  
ATOM    616  CA  ARG A 109      -8.845 -10.288  26.555  1.00  0.58           C  
ATOM    617  C   ARG A 109      -9.828  -9.377  25.816  1.00  0.58           C  
ATOM    618  O   ARG A 109     -10.191  -8.292  26.256  1.00  0.58           O  
ATOM    619  CB  ARG A 109      -7.508  -9.533  26.804  1.00  0.58           C  
ATOM    620  CG  ARG A 109      -7.586  -8.446  27.902  1.00  0.58           C  
ATOM    621  CD  ARG A 109      -6.791  -8.783  29.173  1.00  0.58           C  
ATOM    622  NE  ARG A 109      -7.689  -8.568  30.357  1.00  0.58           N  
ATOM    623  CZ  ARG A 109      -7.302  -8.738  31.628  1.00  0.58           C  
ATOM    624  NH1 ARG A 109      -6.041  -9.024  31.937  1.00  0.58           N  
ATOM    625  NH2 ARG A 109      -8.196  -8.639  32.610  1.00  0.58           N  
ATOM    626  N   SER A 110     -10.316  -9.839  24.654  1.00  0.61           N  
ATOM    627  CA  SER A 110     -11.098  -9.051  23.714  1.00  0.61           C  
ATOM    628  C   SER A 110     -12.270  -9.893  23.245  1.00  0.61           C  
ATOM    629  O   SER A 110     -12.487 -10.118  22.060  1.00  0.61           O  
ATOM    630  CB  SER A 110     -10.243  -8.556  22.513  1.00  0.61           C  
ATOM    631  OG  SER A 110     -10.840  -7.446  21.832  1.00  0.61           O  
ATOM    632  N   THR A 111     -13.065 -10.390  24.219  1.00  0.64           N  
ATOM    633  CA  THR A 111     -14.226 -11.279  24.035  1.00  0.64           C  
ATOM    634  C   THR A 111     -15.515 -10.450  24.029  1.00  0.64           C  
ATOM    635  O   THR A 111     -16.617 -10.886  24.337  1.00  0.64           O  
ATOM    636  CB  THR A 111     -14.258 -12.408  25.079  1.00  0.64           C  
ATOM    637  OG1 THR A 111     -15.135 -13.463  24.722  1.00  0.64           O  
ATOM    638  CG2 THR A 111     -14.637 -11.912  26.484  1.00  0.64           C  
ATOM    639  N   GLN A 112     -15.360  -9.155  23.688  1.00  0.64           N  
ATOM    640  CA  GLN A 112     -16.424  -8.203  23.408  1.00  0.64           C  
ATOM    641  C   GLN A 112     -17.283  -8.520  22.161  1.00  0.64           C  
ATOM    642  O   GLN A 112     -18.503  -8.386  22.269  1.00  0.64           O  
ATOM    643  CB  GLN A 112     -15.814  -6.767  23.369  1.00  0.64           C  
ATOM    644  CG  GLN A 112     -16.635  -5.645  24.053  1.00  0.64           C  
ATOM    645  CD  GLN A 112     -17.847  -5.217  23.226  1.00  0.64           C  
ATOM    646  OE1 GLN A 112     -17.740  -4.733  22.100  1.00  0.64           O  
ATOM    647  NE2 GLN A 112     -19.054  -5.378  23.811  1.00  0.64           N  
ATOM    648  N   PRO A 113     -16.786  -8.941  20.981  1.00  0.65           N  
ATOM    649  CA  PRO A 113     -17.626  -9.529  19.941  1.00  0.65           C  
ATOM    650  C   PRO A 113     -17.878 -11.018  20.179  1.00  0.65           C  
ATOM    651  O   PRO A 113     -17.462 -11.584  21.183  1.00  0.65           O  
ATOM    652  CB  PRO A 113     -16.776  -9.306  18.679  1.00  0.65           C  
ATOM    653  CG  PRO A 113     -15.344  -9.500  19.171  1.00  0.65           C  
ATOM    654  CD  PRO A 113     -15.385  -8.842  20.551  1.00  0.65           C  
ATOM    655  N   VAL A 114     -18.585 -11.670  19.236  1.00  0.47           N  
ATOM    656  CA  VAL A 114     -19.031 -13.056  19.290  1.00  0.47           C  
ATOM    657  C   VAL A 114     -17.898 -14.046  18.990  1.00  0.47           C  
ATOM    658  O   VAL A 114     -16.935 -13.644  18.339  1.00  0.47           O  
ATOM    659  CB  VAL A 114     -20.227 -13.259  18.344  1.00  0.47           C  
ATOM    660  CG1 VAL A 114     -21.316 -12.221  18.695  1.00  0.47           C  
ATOM    661  CG2 VAL A 114     -19.821 -13.173  16.855  1.00  0.47           C  
ATOM    662  N   PRO A 115     -17.866 -15.327  19.375  1.00  0.52           N  
ATOM    663  CA  PRO A 115     -16.887 -16.267  18.826  1.00  0.52           C  
ATOM    664  C   PRO A 115     -17.109 -16.476  17.325  1.00  0.52           C  
ATOM    665  O   PRO A 115     -18.256 -16.569  16.896  1.00  0.52           O  
ATOM    666  CB  PRO A 115     -17.125 -17.548  19.641  1.00  0.52           C  
ATOM    667  CG  PRO A 115     -18.624 -17.501  19.950  1.00  0.52           C  
ATOM    668  CD  PRO A 115     -18.887 -16.007  20.180  1.00  0.52           C  
ATOM    669  N   ARG A 116     -16.022 -16.494  16.520  1.00  0.55           N  
ATOM    670  CA  ARG A 116     -16.019 -16.657  15.065  1.00  0.55           C  
ATOM    671  C   ARG A 116     -16.400 -15.388  14.297  1.00  0.55           C  
ATOM    672  O   ARG A 116     -16.657 -15.423  13.095  1.00  0.55           O  
ATOM    673  CB  ARG A 116     -16.750 -17.950  14.568  1.00  0.55           C  
ATOM    674  CG  ARG A 116     -18.170 -17.710  14.018  1.00  0.55           C  
ATOM    675  CD  ARG A 116     -19.209 -18.783  14.281  1.00  0.55           C  
ATOM    676  NE  ARG A 116     -20.438 -18.164  13.696  1.00  0.55           N  
ATOM    677  CZ  ARG A 116     -21.577 -18.808  13.430  1.00  0.55           C  
ATOM    678  NH1 ARG A 116     -21.720 -20.089  13.740  1.00  0.55           N  
ATOM    679  NH2 ARG A 116     -22.572 -18.148  12.843  1.00  0.55           N  
ATOM    680  N   PHE A 117     -16.425 -14.230  14.996  1.00  0.53           N  
ATOM    681  CA  PHE A 117     -16.622 -12.886  14.462  1.00  0.53           C  
ATOM    682  C   PHE A 117     -15.845 -12.552  13.180  1.00  0.53           C  
ATOM    683  O   PHE A 117     -14.897 -13.240  12.814  1.00  0.53           O  
ATOM    684  CB  PHE A 117     -16.385 -11.808  15.575  1.00  0.53           C  
ATOM    685  CG  PHE A 117     -14.923 -11.682  15.926  1.00  0.53           C  
ATOM    686  CD1 PHE A 117     -14.155 -10.843  15.113  1.00  0.53           C  
ATOM    687  CD2 PHE A 117     -14.267 -12.462  16.900  1.00  0.53           C  
ATOM    688  CE1 PHE A 117     -12.772 -10.967  15.086  1.00  0.53           C  
ATOM    689  CE2 PHE A 117     -12.868 -12.454  16.994  1.00  0.53           C  
ATOM    690  CZ  PHE A 117     -12.128 -11.746  16.042  1.00  0.53           C  
ATOM    691  N   ASP A 118     -16.202 -11.437  12.501  1.00  0.59           N  
ATOM    692  CA  ASP A 118     -15.502 -10.875  11.367  1.00  0.59           C  
ATOM    693  C   ASP A 118     -13.974 -10.755  11.547  1.00  0.59           C  
ATOM    694  O   ASP A 118     -13.419  -9.797  12.087  1.00  0.59           O  
ATOM    695  CB  ASP A 118     -16.087  -9.474  11.078  1.00  0.59           C  
ATOM    696  CG  ASP A 118     -17.552  -9.508  10.689  1.00  0.59           C  
ATOM    697  OD1 ASP A 118     -18.367  -9.827  11.590  1.00  0.59           O  
ATOM    698  OD2 ASP A 118     -17.857  -9.192   9.505  1.00  0.59           O  
ATOM    699  N   CYS A 119     -13.278 -11.794  11.068  1.00  0.64           N  
ATOM    700  CA  CYS A 119     -11.898 -12.194  11.228  1.00  0.64           C  
ATOM    701  C   CYS A 119     -10.841 -11.112  11.477  1.00  0.64           C  
ATOM    702  O   CYS A 119     -10.391 -10.857  12.593  1.00  0.64           O  
ATOM    703  CB  CYS A 119     -11.544 -13.012   9.961  1.00  0.64           C  
ATOM    704  SG  CYS A 119     -12.880 -14.110   9.391  1.00  0.64           S  
ATOM    705  N   VAL A 120     -10.406 -10.407  10.413  1.00  0.65           N  
ATOM    706  CA  VAL A 120      -9.403  -9.359  10.500  1.00  0.65           C  
ATOM    707  C   VAL A 120      -9.982  -8.058  10.963  1.00  0.65           C  
ATOM    708  O   VAL A 120      -9.269  -7.133  11.300  1.00  0.65           O  
ATOM    709  CB  VAL A 120      -8.660  -9.151   9.186  1.00  0.65           C  
ATOM    710  CG1 VAL A 120      -9.227  -8.086   8.220  1.00  0.65           C  
ATOM    711  CG2 VAL A 120      -7.196  -8.823   9.462  1.00  0.65           C  
ATOM    712  N   LEU A 121     -11.307  -7.932  11.009  1.00  0.60           N  
ATOM    713  CA  LEU A 121     -11.989  -6.705  11.342  1.00  0.60           C  
ATOM    714  C   LEU A 121     -11.830  -6.329  12.829  1.00  0.60           C  
ATOM    715  O   LEU A 121     -11.671  -5.165  13.176  1.00  0.60           O  
ATOM    716  CB  LEU A 121     -13.452  -6.743  10.827  1.00  0.60           C  
ATOM    717  CG  LEU A 121     -13.632  -6.835   9.278  1.00  0.60           C  
ATOM    718  CD1 LEU A 121     -13.289  -8.194   8.632  1.00  0.60           C  
ATOM    719  CD2 LEU A 121     -15.069  -6.454   8.881  1.00  0.60           C  
ATOM    720  N   LYS A 122     -11.768  -7.304  13.765  1.00  0.66           N  
ATOM    721  CA  LYS A 122     -11.300  -7.038  15.132  1.00  0.66           C  
ATOM    722  C   LYS A 122      -9.793  -6.773  15.233  1.00  0.66           C  
ATOM    723  O   LYS A 122      -9.292  -6.099  16.133  1.00  0.66           O  
ATOM    724  CB  LYS A 122     -11.618  -8.227  16.061  1.00  0.66           C  
ATOM    725  CG  LYS A 122     -11.263  -8.050  17.549  1.00  0.66           C  
ATOM    726  CD  LYS A 122     -10.299  -9.133  18.072  1.00  0.66           C  
ATOM    727  CE  LYS A 122      -9.116  -8.586  18.875  1.00  0.66           C  
ATOM    728  NZ  LYS A 122      -8.202  -7.831  17.994  1.00  0.66           N  
ATOM    729  N   LEU A 123      -8.987  -7.342  14.325  1.00  0.65           N  
ATOM    730  CA  LEU A 123      -7.570  -7.045  14.198  1.00  0.65           C  
ATOM    731  C   LEU A 123      -7.320  -5.639  13.652  1.00  0.65           C  
ATOM    732  O   LEU A 123      -6.419  -4.935  14.099  1.00  0.65           O  
ATOM    733  CB  LEU A 123      -6.921  -8.116  13.301  1.00  0.65           C  
ATOM    734  CG  LEU A 123      -5.414  -7.958  13.067  1.00  0.65           C  
ATOM    735  CD1 LEU A 123      -4.593  -8.322  14.291  1.00  0.65           C  
ATOM    736  CD2 LEU A 123      -4.949  -8.792  11.874  1.00  0.65           C  
ATOM    737  N   VAL A 124      -8.159  -5.192  12.693  1.00  0.67           N  
ATOM    738  CA  VAL A 124      -8.113  -3.927  11.969  1.00  0.67           C  
ATOM    739  C   VAL A 124      -8.192  -2.746  12.903  1.00  0.67           C  
ATOM    740  O   VAL A 124      -7.602  -1.716  12.643  1.00  0.67           O  
ATOM    741  CB  VAL A 124      -9.115  -3.824  10.798  1.00  0.67           C  
ATOM    742  CG1 VAL A 124     -10.374  -2.982  11.104  1.00  0.67           C  
ATOM    743  CG2 VAL A 124      -8.395  -3.246   9.561  1.00  0.67           C  
ATOM    744  N   HIS A 125      -8.870  -2.906  14.058  1.00  0.65           N  
ATOM    745  CA  HIS A 125      -8.941  -1.910  15.117  1.00  0.65           C  
ATOM    746  C   HIS A 125      -7.640  -1.676  15.874  1.00  0.65           C  
ATOM    747  O   HIS A 125      -7.421  -0.633  16.482  1.00  0.65           O  
ATOM    748  CB  HIS A 125      -9.977  -2.336  16.175  1.00  0.65           C  
ATOM    749  CG  HIS A 125     -10.380  -1.211  17.073  1.00  0.65           C  
ATOM    750  ND1 HIS A 125     -11.075  -1.494  18.230  1.00  0.65           N  
ATOM    751  CD2 HIS A 125     -10.341   0.131  16.861  1.00  0.65           C  
ATOM    752  CE1 HIS A 125     -11.450  -0.327  18.696  1.00  0.65           C  
ATOM    753  NE2 HIS A 125     -11.035   0.695  17.908  1.00  0.65           N  
ATOM    754  N   HIS A 126      -6.748  -2.678  15.875  1.00  0.61           N  
ATOM    755  CA  HIS A 126      -5.374  -2.522  16.307  1.00  0.61           C  
ATOM    756  C   HIS A 126      -4.553  -1.848  15.204  1.00  0.61           C  
ATOM    757  O   HIS A 126      -3.732  -0.971  15.449  1.00  0.61           O  
ATOM    758  CB  HIS A 126      -4.798  -3.916  16.693  1.00  0.61           C  
ATOM    759  CG  HIS A 126      -4.409  -4.035  18.144  1.00  0.61           C  
ATOM    760  ND1 HIS A 126      -5.391  -3.817  19.090  1.00  0.61           N  
ATOM    761  CD2 HIS A 126      -3.216  -4.266  18.758  1.00  0.61           C  
ATOM    762  CE1 HIS A 126      -4.779  -3.900  20.254  1.00  0.61           C  
ATOM    763  NE2 HIS A 126      -3.461  -4.170  20.111  1.00  0.61           N  
ATOM    764  N   TYR A 127      -4.787  -2.244  13.938  1.00  0.58           N  
ATOM    765  CA  TYR A 127      -4.006  -1.825  12.786  1.00  0.58           C  
ATOM    766  C   TYR A 127      -4.407  -0.522  12.119  1.00  0.58           C  
ATOM    767  O   TYR A 127      -3.700  -0.063  11.222  1.00  0.58           O  
ATOM    768  CB  TYR A 127      -4.168  -2.885  11.666  1.00  0.58           C  
ATOM    769  CG  TYR A 127      -3.393  -4.142  11.865  1.00  0.58           C  
ATOM    770  CD1 TYR A 127      -2.119  -4.129  12.449  1.00  0.58           C  
ATOM    771  CD2 TYR A 127      -3.827  -5.300  11.199  1.00  0.58           C  
ATOM    772  CE1 TYR A 127      -1.300  -5.252  12.346  1.00  0.58           C  
ATOM    773  CE2 TYR A 127      -2.983  -6.414  11.099  1.00  0.58           C  
ATOM    774  CZ  TYR A 127      -1.747  -6.409  11.734  1.00  0.58           C  
ATOM    775  OH  TYR A 127      -0.900  -7.522  11.675  1.00  0.58           O  
ATOM    776  N   MET A 128      -5.541   0.074  12.507  1.00  0.60           N  
ATOM    777  CA  MET A 128      -6.139   1.247  11.912  1.00  0.60           C  
ATOM    778  C   MET A 128      -7.298   1.689  12.816  1.00  0.60           C  
ATOM    779  O   MET A 128      -7.539   0.999  13.807  1.00  0.60           O  
ATOM    780  CB  MET A 128      -6.553   0.929  10.453  1.00  0.60           C  
ATOM    781  CG  MET A 128      -5.684   1.697   9.440  1.00  0.60           C  
ATOM    782  SD  MET A 128      -5.800   1.062   7.754  1.00  0.60           S  
ATOM    783  CE  MET A 128      -7.537   1.514   7.540  1.00  0.60           C  
ATOM    784  N   PRO A 129      -8.042   2.790  12.640  1.00  0.65           N  
ATOM    785  CA  PRO A 129      -9.246   3.028  13.430  1.00  0.65           C  
ATOM    786  C   PRO A 129     -10.385   2.069  13.133  1.00  0.65           C  
ATOM    787  O   PRO A 129     -10.325   1.247  12.221  1.00  0.65           O  
ATOM    788  CB  PRO A 129      -9.649   4.461  13.059  1.00  0.65           C  
ATOM    789  CG  PRO A 129      -9.184   4.628  11.612  1.00  0.65           C  
ATOM    790  CD  PRO A 129      -7.943   3.733  11.520  1.00  0.65           C  
ATOM    791  N   ALA A 130     -11.464   2.192  13.928  1.00  0.73           N  
ATOM    792  CA  ALA A 130     -12.718   1.510  13.721  1.00  0.73           C  
ATOM    793  C   ALA A 130     -13.378   1.832  12.380  1.00  0.73           C  
ATOM    794  O   ALA A 130     -13.232   2.916  11.822  1.00  0.73           O  
ATOM    795  CB  ALA A 130     -13.690   1.827  14.878  1.00  0.73           C  
ATOM    796  N   ALA A 131     -14.125   0.855  11.833  1.00  0.69           N  
ATOM    797  CA  ALA A 131     -14.974   1.050  10.681  1.00  0.69           C  
ATOM    798  C   ALA A 131     -16.180   1.934  10.983  1.00  0.69           C  
ATOM    799  O   ALA A 131     -16.501   2.243  12.126  1.00  0.69           O  
ATOM    800  CB  ALA A 131     -15.460  -0.307  10.140  1.00  0.69           C  
ATOM    801  N   GLY A 132     -16.869   2.367   9.912  1.00  0.58           N  
ATOM    802  CA  GLY A 132     -17.848   3.439   9.973  1.00  0.58           C  
ATOM    803  C   GLY A 132     -17.243   4.666   9.354  1.00  0.58           C  
ATOM    804  O   GLY A 132     -16.328   5.282   9.886  1.00  0.58           O  
ATOM    805  N   ALA A 133     -17.730   5.042   8.160  1.00  0.66           N  
ATOM    806  CA  ALA A 133     -17.315   6.244   7.470  1.00  0.66           C  
ATOM    807  C   ALA A 133     -17.672   7.525   8.235  1.00  0.66           C  
ATOM    808  O   ALA A 133     -18.645   7.517   8.985  1.00  0.66           O  
ATOM    809  CB  ALA A 133     -17.923   6.271   6.052  1.00  0.66           C  
ATOM    810  N   PRO A 134     -16.954   8.648   8.106  1.00  0.53           N  
ATOM    811  CA  PRO A 134     -17.270   9.879   8.834  1.00  0.53           C  
ATOM    812  C   PRO A 134     -18.535  10.555   8.300  1.00  0.53           C  
ATOM    813  O   PRO A 134     -18.978  11.557   8.858  1.00  0.53           O  
ATOM    814  CB  PRO A 134     -16.009  10.739   8.625  1.00  0.53           C  
ATOM    815  CG  PRO A 134     -15.463  10.288   7.269  1.00  0.53           C  
ATOM    816  CD  PRO A 134     -15.751   8.786   7.277  1.00  0.53           C  
ATOM    817  N   SER A 135     -19.120  10.034   7.204  1.00  0.46           N  
ATOM    818  CA  SER A 135     -20.418  10.405   6.668  1.00  0.46           C  
ATOM    819  C   SER A 135     -21.547   9.734   7.452  1.00  0.46           C  
ATOM    820  O   SER A 135     -21.424   8.613   7.931  1.00  0.46           O  
ATOM    821  CB  SER A 135     -20.559  10.047   5.156  1.00  0.46           C  
ATOM    822  OG  SER A 135     -20.192   8.690   4.891  1.00  0.46           O  
ATOM    823  N   PHE A 136     -22.704  10.411   7.612  1.00  0.41           N  
ATOM    824  CA  PHE A 136     -23.750   9.937   8.509  1.00  0.41           C  
ATOM    825  C   PHE A 136     -25.083  10.560   8.105  1.00  0.41           C  
ATOM    826  O   PHE A 136     -25.544  11.521   8.712  1.00  0.41           O  
ATOM    827  CB  PHE A 136     -23.415  10.307   9.988  1.00  0.41           C  
ATOM    828  CG  PHE A 136     -24.323   9.588  10.958  1.00  0.41           C  
ATOM    829  CD1 PHE A 136     -25.547  10.140  11.380  1.00  0.41           C  
ATOM    830  CD2 PHE A 136     -23.964   8.313  11.418  1.00  0.41           C  
ATOM    831  CE1 PHE A 136     -26.418   9.412  12.199  1.00  0.41           C  
ATOM    832  CE2 PHE A 136     -24.815   7.594  12.266  1.00  0.41           C  
ATOM    833  CZ  PHE A 136     -26.048   8.139  12.647  1.00  0.41           C  
ATOM    834  N   SER A 137     -25.720  10.093   7.014  1.00  0.43           N  
ATOM    835  CA  SER A 137     -26.895  10.758   6.436  1.00  0.43           C  
ATOM    836  C   SER A 137     -26.524  12.133   5.875  1.00  0.43           C  
ATOM    837  O   SER A 137     -26.016  12.224   4.763  1.00  0.43           O  
ATOM    838  CB  SER A 137     -28.176  10.808   7.333  1.00  0.43           C  
ATOM    839  OG  SER A 137     -28.646   9.491   7.618  1.00  0.43           O  
ATOM    840  N   GLN A 138     -26.710  13.226   6.655  1.00  0.45           N  
ATOM    841  CA  GLN A 138     -26.423  14.599   6.250  1.00  0.45           C  
ATOM    842  C   GLN A 138     -26.473  15.600   7.431  1.00  0.45           C  
ATOM    843  O   GLN A 138     -27.308  16.504   7.407  1.00  0.45           O  
ATOM    844  CB  GLN A 138     -27.366  15.056   5.090  1.00  0.45           C  
ATOM    845  CG  GLN A 138     -28.872  14.859   5.383  1.00  0.45           C  
ATOM    846  CD  GLN A 138     -29.804  15.221   4.229  1.00  0.45           C  
ATOM    847  OE1 GLN A 138     -29.396  15.569   3.121  1.00  0.45           O  
ATOM    848  NE2 GLN A 138     -31.125  15.148   4.520  1.00  0.45           N  
ATOM    849  N   PRO A 139     -25.625  15.558   8.482  1.00  0.52           N  
ATOM    850  CA  PRO A 139     -25.621  16.547   9.576  1.00  0.52           C  
ATOM    851  C   PRO A 139     -25.789  18.032   9.249  1.00  0.52           C  
ATOM    852  O   PRO A 139     -26.507  18.658  10.026  1.00  0.52           O  
ATOM    853  CB  PRO A 139     -24.341  16.278  10.385  1.00  0.52           C  
ATOM    854  CG  PRO A 139     -23.931  14.853  10.007  1.00  0.52           C  
ATOM    855  CD  PRO A 139     -24.461  14.673   8.580  1.00  0.52           C  
ATOM    856  N   PRO A 140     -25.228  18.655   8.205  1.00  0.38           N  
ATOM    857  CA  PRO A 140     -25.534  20.036   7.836  1.00  0.38           C  
ATOM    858  C   PRO A 140     -27.004  20.380   7.615  1.00  0.38           C  
ATOM    859  O   PRO A 140     -27.354  21.547   7.755  1.00  0.38           O  
ATOM    860  CB  PRO A 140     -24.744  20.228   6.532  1.00  0.38           C  
ATOM    861  CG  PRO A 140     -23.511  19.342   6.695  1.00  0.38           C  
ATOM    862  CD  PRO A 140     -24.068  18.145   7.460  1.00  0.38           C  
ATOM    863  N   ALA A 141     -27.862  19.417   7.211  1.00  0.48           N  
ATOM    864  CA  ALA A 141     -29.255  19.684   6.896  1.00  0.48           C  
ATOM    865  C   ALA A 141     -30.222  19.065   7.911  1.00  0.48           C  
ATOM    866  O   ALA A 141     -31.422  19.328   7.878  1.00  0.48           O  
ATOM    867  CB  ALA A 141     -29.550  19.144   5.477  1.00  0.48           C  
ATOM    868  N   GLU A 142     -29.714  18.266   8.874  1.00  0.45           N  
ATOM    869  CA  GLU A 142     -30.536  17.509   9.810  1.00  0.45           C  
ATOM    870  C   GLU A 142     -30.471  18.135  11.195  1.00  0.45           C  
ATOM    871  O   GLU A 142     -29.430  18.047  11.857  1.00  0.45           O  
ATOM    872  CB  GLU A 142     -30.083  16.031   9.942  1.00  0.45           C  
ATOM    873  CG  GLU A 142     -30.292  15.240   8.633  1.00  0.45           C  
ATOM    874  CD  GLU A 142     -31.711  14.757   8.344  1.00  0.45           C  
ATOM    875  OE1 GLU A 142     -32.537  14.658   9.284  1.00  0.45           O  
ATOM    876  OE2 GLU A 142     -31.949  14.457   7.142  1.00  0.45           O  
ATOM    877  N   PRO A 143     -31.540  18.742  11.724  1.00  0.48           N  
ATOM    878  CA  PRO A 143     -31.556  19.295  13.076  1.00  0.48           C  
ATOM    879  C   PRO A 143     -31.602  18.200  14.138  1.00  0.48           C  
ATOM    880  O   PRO A 143     -31.571  18.517  15.322  1.00  0.48           O  
ATOM    881  CB  PRO A 143     -32.819  20.172  13.079  1.00  0.48           C  
ATOM    882  CG  PRO A 143     -33.774  19.458  12.121  1.00  0.48           C  
ATOM    883  CD  PRO A 143     -32.835  18.907  11.047  1.00  0.48           C  
ATOM    884  N   SER A 144     -31.688  16.913  13.739  1.00  0.50           N  
ATOM    885  CA  SER A 144     -31.675  15.737  14.600  1.00  0.50           C  
ATOM    886  C   SER A 144     -30.270  15.182  14.776  1.00  0.50           C  
ATOM    887  O   SER A 144     -30.054  14.206  15.491  1.00  0.50           O  
ATOM    888  CB  SER A 144     -32.518  14.600  13.957  1.00  0.50           C  
ATOM    889  OG  SER A 144     -32.063  14.352  12.622  1.00  0.50           O  
ATOM    890  N   SER A 145     -29.263  15.812  14.134  1.00  0.65           N  
ATOM    891  CA  SER A 145     -27.854  15.525  14.363  1.00  0.65           C  
ATOM    892  C   SER A 145     -27.411  16.023  15.734  1.00  0.65           C  
ATOM    893  O   SER A 145     -28.179  16.656  16.449  1.00  0.65           O  
ATOM    894  CB  SER A 145     -26.916  16.080  13.252  1.00  0.65           C  
ATOM    895  OG  SER A 145     -26.860  17.508  13.200  1.00  0.65           O  
ATOM    896  N   SER A 146     -26.166  15.742  16.176  1.00  0.65           N  
ATOM    897  CA  SER A 146     -25.694  16.266  17.457  1.00  0.65           C  
ATOM    898  C   SER A 146     -24.870  17.531  17.209  1.00  0.65           C  
ATOM    899  O   SER A 146     -23.726  17.403  16.765  1.00  0.65           O  
ATOM    900  CB  SER A 146     -24.849  15.215  18.234  1.00  0.65           C  
ATOM    901  OG  SER A 146     -24.638  15.608  19.591  1.00  0.65           O  
ATOM    902  N   PRO A 147     -25.353  18.766  17.412  1.00  0.62           N  
ATOM    903  CA  PRO A 147     -24.568  19.962  17.143  1.00  0.62           C  
ATOM    904  C   PRO A 147     -23.615  20.247  18.294  1.00  0.62           C  
ATOM    905  O   PRO A 147     -23.939  20.014  19.454  1.00  0.62           O  
ATOM    906  CB  PRO A 147     -25.632  21.064  16.981  1.00  0.62           C  
ATOM    907  CG  PRO A 147     -26.763  20.616  17.904  1.00  0.62           C  
ATOM    908  CD  PRO A 147     -26.751  19.098  17.707  1.00  0.62           C  
ATOM    909  N   SER A 148     -22.413  20.761  17.989  1.00  0.59           N  
ATOM    910  CA  SER A 148     -21.405  21.088  18.982  1.00  0.59           C  
ATOM    911  C   SER A 148     -21.044  22.544  18.758  1.00  0.59           C  
ATOM    912  O   SER A 148     -20.020  22.875  18.169  1.00  0.59           O  
ATOM    913  CB  SER A 148     -20.163  20.167  18.849  1.00  0.59           C  
ATOM    914  OG  SER A 148     -19.297  20.281  19.979  1.00  0.59           O  
ATOM    915  N   SER A 149     -21.961  23.460  19.140  1.00  0.59           N  
ATOM    916  CA  SER A 149     -21.826  24.900  18.947  1.00  0.59           C  
ATOM    917  C   SER A 149     -21.250  25.577  20.189  1.00  0.59           C  
ATOM    918  O   SER A 149     -20.122  25.307  20.596  1.00  0.59           O  
ATOM    919  CB  SER A 149     -23.179  25.546  18.497  1.00  0.59           C  
ATOM    920  OG  SER A 149     -24.256  25.208  19.375  1.00  0.59           O  
ATOM    921  N   GLU A 150     -21.991  26.487  20.842  1.00  0.62           N  
ATOM    922  CA  GLU A 150     -21.649  27.039  22.134  1.00  0.62           C  
ATOM    923  C   GLU A 150     -22.178  26.096  23.213  1.00  0.62           C  
ATOM    924  O   GLU A 150     -23.366  26.050  23.517  1.00  0.62           O  
ATOM    925  CB  GLU A 150     -22.197  28.483  22.251  1.00  0.62           C  
ATOM    926  CG  GLU A 150     -21.858  29.195  23.583  1.00  0.62           C  
ATOM    927  CD  GLU A 150     -22.972  29.104  24.625  1.00  0.62           C  
ATOM    928  OE1 GLU A 150     -24.081  29.624  24.348  1.00  0.62           O  
ATOM    929  OE2 GLU A 150     -22.688  28.558  25.720  1.00  0.62           O  
ATOM    930  N   VAL A 151     -21.282  25.239  23.747  1.00  0.66           N  
ATOM    931  CA  VAL A 151     -21.612  24.196  24.708  1.00  0.66           C  
ATOM    932  C   VAL A 151     -20.456  24.020  25.704  1.00  0.66           C  
ATOM    933  O   VAL A 151     -19.852  22.946  25.759  1.00  0.66           O  
ATOM    934  CB  VAL A 151     -21.985  22.845  24.053  1.00  0.66           C  
ATOM    935  CG1 VAL A 151     -23.389  22.935  23.419  1.00  0.66           C  
ATOM    936  CG2 VAL A 151     -20.962  22.390  22.989  1.00  0.66           C  
ATOM    937  N   PRO A 152     -20.050  25.010  26.517  1.00  0.69           N  
ATOM    938  CA  PRO A 152     -19.114  24.769  27.619  1.00  0.69           C  
ATOM    939  C   PRO A 152     -19.630  23.743  28.638  1.00  0.69           C  
ATOM    940  O   PRO A 152     -20.805  23.382  28.618  1.00  0.69           O  
ATOM    941  CB  PRO A 152     -18.925  26.166  28.232  1.00  0.69           C  
ATOM    942  CG  PRO A 152     -20.293  26.826  28.065  1.00  0.69           C  
ATOM    943  CD  PRO A 152     -20.808  26.255  26.738  1.00  0.69           C  
ATOM    944  N   GLU A 153     -18.733  23.233  29.510  1.00  0.65           N  
ATOM    945  CA  GLU A 153     -19.055  22.346  30.628  1.00  0.65           C  
ATOM    946  C   GLU A 153     -19.757  21.035  30.261  1.00  0.65           C  
ATOM    947  O   GLU A 153     -20.681  20.565  30.922  1.00  0.65           O  
ATOM    948  CB  GLU A 153     -19.755  23.124  31.770  1.00  0.65           C  
ATOM    949  CG  GLU A 153     -18.782  24.083  32.506  1.00  0.65           C  
ATOM    950  CD  GLU A 153     -19.356  25.481  32.719  1.00  0.65           C  
ATOM    951  OE1 GLU A 153     -20.396  25.601  33.409  1.00  0.65           O  
ATOM    952  OE2 GLU A 153     -18.726  26.440  32.203  1.00  0.65           O  
ATOM    953  N   GLN A 154     -19.273  20.371  29.194  1.00  0.64           N  
ATOM    954  CA  GLN A 154     -19.882  19.185  28.627  1.00  0.64           C  
ATOM    955  C   GLN A 154     -18.896  18.020  28.624  1.00  0.64           C  
ATOM    956  O   GLN A 154     -17.734  18.223  28.269  1.00  0.64           O  
ATOM    957  CB  GLN A 154     -20.390  19.475  27.193  1.00  0.64           C  
ATOM    958  CG  GLN A 154     -21.804  20.115  27.212  1.00  0.64           C  
ATOM    959  CD  GLN A 154     -22.837  19.309  26.422  1.00  0.64           C  
ATOM    960  OE1 GLN A 154     -22.692  18.121  26.141  1.00  0.64           O  
ATOM    961  NE2 GLN A 154     -23.961  19.971  26.067  1.00  0.64           N  
ATOM    962  N   PRO A 155     -19.247  16.800  29.044  1.00  0.65           N  
ATOM    963  CA  PRO A 155     -18.427  15.616  28.799  1.00  0.65           C  
ATOM    964  C   PRO A 155     -18.255  15.260  27.314  1.00  0.65           C  
ATOM    965  O   PRO A 155     -19.279  15.052  26.663  1.00  0.65           O  
ATOM    966  CB  PRO A 155     -19.162  14.508  29.572  1.00  0.65           C  
ATOM    967  CG  PRO A 155     -20.638  14.913  29.514  1.00  0.65           C  
ATOM    968  CD  PRO A 155     -20.596  16.442  29.504  1.00  0.65           C  
ATOM    969  N   PRO A 156     -17.077  15.075  26.723  1.00  0.60           N  
ATOM    970  CA  PRO A 156     -16.994  14.810  25.286  1.00  0.60           C  
ATOM    971  C   PRO A 156     -17.009  13.304  25.044  1.00  0.60           C  
ATOM    972  O   PRO A 156     -16.063  12.736  24.503  1.00  0.60           O  
ATOM    973  CB  PRO A 156     -15.643  15.444  24.900  1.00  0.60           C  
ATOM    974  CG  PRO A 156     -14.788  15.321  26.163  1.00  0.60           C  
ATOM    975  CD  PRO A 156     -15.807  15.557  27.274  1.00  0.60           C  
ATOM    976  N   ALA A 157     -18.117  12.636  25.408  1.00  0.60           N  
ATOM    977  CA  ALA A 157     -18.282  11.209  25.264  1.00  0.60           C  
ATOM    978  C   ALA A 157     -19.381  10.940  24.248  1.00  0.60           C  
ATOM    979  O   ALA A 157     -20.565  11.101  24.523  1.00  0.60           O  
ATOM    980  CB  ALA A 157     -18.630  10.584  26.633  1.00  0.60           C  
ATOM    981  N   GLN A 158     -18.995  10.521  23.026  1.00  0.57           N  
ATOM    982  CA  GLN A 158     -19.931  10.186  21.965  1.00  0.57           C  
ATOM    983  C   GLN A 158     -19.916   8.661  21.731  1.00  0.57           C  
ATOM    984  O   GLN A 158     -20.819   8.025  22.274  1.00  0.57           O  
ATOM    985  CB  GLN A 158     -19.708  11.059  20.697  1.00  0.57           C  
ATOM    986  CG  GLN A 158     -20.204  12.522  20.779  1.00  0.57           C  
ATOM    987  CD  GLN A 158     -19.811  13.217  19.476  1.00  0.57           C  
ATOM    988  OE1 GLN A 158     -20.413  13.006  18.428  1.00  0.57           O  
ATOM    989  NE2 GLN A 158     -18.733  14.032  19.520  1.00  0.57           N  
ATOM    990  N   PRO A 159     -19.015   7.939  21.038  1.00  0.56           N  
ATOM    991  CA  PRO A 159     -19.133   6.484  20.916  1.00  0.56           C  
ATOM    992  C   PRO A 159     -18.454   5.803  22.102  1.00  0.56           C  
ATOM    993  O   PRO A 159     -17.442   5.123  21.949  1.00  0.56           O  
ATOM    994  CB  PRO A 159     -18.383   6.209  19.600  1.00  0.56           C  
ATOM    995  CG  PRO A 159     -17.246   7.234  19.597  1.00  0.56           C  
ATOM    996  CD  PRO A 159     -17.906   8.461  20.232  1.00  0.56           C  
ATOM    997  N   LEU A 160     -19.011   5.974  23.313  1.00  0.55           N  
ATOM    998  CA  LEU A 160     -18.385   5.500  24.533  1.00  0.55           C  
ATOM    999  C   LEU A 160     -19.444   5.115  25.552  1.00  0.55           C  
ATOM   1000  O   LEU A 160     -19.372   5.435  26.737  1.00  0.55           O  
ATOM   1001  CB  LEU A 160     -17.399   6.543  25.127  1.00  0.55           C  
ATOM   1002  CG  LEU A 160     -16.360   5.948  26.106  1.00  0.55           C  
ATOM   1003  CD1 LEU A 160     -15.236   5.206  25.365  1.00  0.55           C  
ATOM   1004  CD2 LEU A 160     -15.798   7.043  27.025  1.00  0.55           C  
ATOM   1005  N   SER A 161     -20.484   4.380  25.114  1.00  0.56           N  
ATOM   1006  CA  SER A 161     -21.587   3.940  25.966  1.00  0.56           C  
ATOM   1007  C   SER A 161     -21.228   2.803  26.914  1.00  0.56           C  
ATOM   1008  O   SER A 161     -21.829   1.733  26.883  1.00  0.56           O  
ATOM   1009  CB  SER A 161     -22.797   3.442  25.133  1.00  0.56           C  
ATOM   1010  OG  SER A 161     -23.166   4.414  24.157  1.00  0.56           O  
ATOM   1011  N   GLY A 162     -20.214   3.003  27.784  1.00  0.64           N  
ATOM   1012  CA  GLY A 162     -19.726   2.000  28.728  1.00  0.64           C  
ATOM   1013  C   GLY A 162     -18.865   0.949  28.099  1.00  0.64           C  
ATOM   1014  O   GLY A 162     -18.563  -0.065  28.714  1.00  0.64           O  
ATOM   1015  N   ASN A 163     -18.449   1.161  26.841  1.00  0.66           N  
ATOM   1016  CA  ASN A 163     -17.840   0.110  26.054  1.00  0.66           C  
ATOM   1017  C   ASN A 163     -16.521   0.548  25.406  1.00  0.66           C  
ATOM   1018  O   ASN A 163     -16.525   1.094  24.301  1.00  0.66           O  
ATOM   1019  CB  ASN A 163     -18.891  -0.321  24.992  1.00  0.66           C  
ATOM   1020  CG  ASN A 163     -18.505  -1.610  24.277  1.00  0.66           C  
ATOM   1021  OD1 ASN A 163     -17.470  -2.223  24.525  1.00  0.66           O  
ATOM   1022  ND2 ASN A 163     -19.387  -2.043  23.346  1.00  0.66           N  
ATOM   1023  N   PRO A 164     -15.370   0.269  26.030  1.00  0.68           N  
ATOM   1024  CA  PRO A 164     -14.104   0.420  25.325  1.00  0.68           C  
ATOM   1025  C   PRO A 164     -13.211  -0.834  25.458  1.00  0.68           C  
ATOM   1026  O   PRO A 164     -12.666  -1.038  26.542  1.00  0.68           O  
ATOM   1027  CB  PRO A 164     -13.496   1.635  26.050  1.00  0.68           C  
ATOM   1028  CG  PRO A 164     -13.922   1.474  27.521  1.00  0.68           C  
ATOM   1029  CD  PRO A 164     -15.215   0.642  27.450  1.00  0.68           C  
ATOM   1030  N   PRO A 165     -12.916  -1.660  24.439  1.00  0.71           N  
ATOM   1031  CA  PRO A 165     -12.068  -2.851  24.611  1.00  0.71           C  
ATOM   1032  C   PRO A 165     -10.587  -2.533  24.805  1.00  0.71           C  
ATOM   1033  O   PRO A 165      -9.846  -3.436  25.176  1.00  0.71           O  
ATOM   1034  CB  PRO A 165     -12.284  -3.649  23.308  1.00  0.71           C  
ATOM   1035  CG  PRO A 165     -12.721  -2.602  22.281  1.00  0.71           C  
ATOM   1036  CD  PRO A 165     -13.565  -1.643  23.122  1.00  0.71           C  
ATOM   1037  N   ARG A 166     -10.162  -1.273  24.554  1.00  0.57           N  
ATOM   1038  CA  ARG A 166      -8.790  -0.781  24.641  1.00  0.57           C  
ATOM   1039  C   ARG A 166      -7.918  -1.182  23.447  1.00  0.57           C  
ATOM   1040  O   ARG A 166      -7.686  -2.349  23.152  1.00  0.57           O  
ATOM   1041  CB  ARG A 166      -8.080  -1.054  25.997  1.00  0.57           C  
ATOM   1042  CG  ARG A 166      -8.855  -0.548  27.234  1.00  0.57           C  
ATOM   1043  CD  ARG A 166      -8.255  -1.082  28.537  1.00  0.57           C  
ATOM   1044  NE  ARG A 166      -9.089  -0.553  29.664  1.00  0.57           N  
ATOM   1045  CZ  ARG A 166      -8.845  -0.809  30.956  1.00  0.57           C  
ATOM   1046  NH1 ARG A 166      -9.641  -0.293  31.890  1.00  0.57           N  
ATOM   1047  NH2 ARG A 166      -7.824  -1.570  31.337  1.00  0.57           N  
ATOM   1048  N   ARG A 167      -7.412  -0.181  22.703  1.00  0.57           N  
ATOM   1049  CA  ARG A 167      -6.661  -0.378  21.482  1.00  0.57           C  
ATOM   1050  C   ARG A 167      -5.477   0.562  21.529  1.00  0.57           C  
ATOM   1051  O   ARG A 167      -5.566   1.632  22.135  1.00  0.57           O  
ATOM   1052  CB  ARG A 167      -7.483  -0.099  20.192  1.00  0.57           C  
ATOM   1053  CG  ARG A 167      -8.032   1.336  19.999  1.00  0.57           C  
ATOM   1054  CD  ARG A 167      -9.371   1.629  20.696  1.00  0.57           C  
ATOM   1055  NE  ARG A 167      -9.151   2.295  22.027  1.00  0.57           N  
ATOM   1056  CZ  ARG A 167     -10.132   2.513  22.917  1.00  0.57           C  
ATOM   1057  NH1 ARG A 167     -11.349   1.996  22.762  1.00  0.57           N  
ATOM   1058  NH2 ARG A 167      -9.902   3.272  23.986  1.00  0.57           N  
ATOM   1059  N   ALA A 168      -4.363   0.163  20.888  1.00  0.60           N  
ATOM   1060  CA  ALA A 168      -3.090   0.851  20.880  1.00  0.60           C  
ATOM   1061  C   ALA A 168      -2.105  -0.081  20.207  1.00  0.60           C  
ATOM   1062  O   ALA A 168      -2.207  -1.297  20.350  1.00  0.60           O  
ATOM   1063  CB  ALA A 168      -2.522   1.159  22.282  1.00  0.60           C  
ATOM   1064  N   TYR A 169      -1.151   0.457  19.423  1.00  0.53           N  
ATOM   1065  CA  TYR A 169      -0.316  -0.376  18.581  1.00  0.53           C  
ATOM   1066  C   TYR A 169       1.140  -0.003  18.634  1.00  0.53           C  
ATOM   1067  O   TYR A 169       1.492   1.130  18.328  1.00  0.53           O  
ATOM   1068  CB  TYR A 169      -0.744  -0.166  17.121  1.00  0.53           C  
ATOM   1069  CG  TYR A 169      -0.496  -1.429  16.385  1.00  0.53           C  
ATOM   1070  CD1 TYR A 169      -1.422  -2.442  16.615  1.00  0.53           C  
ATOM   1071  CD2 TYR A 169       0.619  -1.670  15.561  1.00  0.53           C  
ATOM   1072  CE1 TYR A 169      -1.251  -3.686  16.034  1.00  0.53           C  
ATOM   1073  CE2 TYR A 169       0.786  -2.932  14.967  1.00  0.53           C  
ATOM   1074  CZ  TYR A 169      -0.129  -3.946  15.274  1.00  0.53           C  
ATOM   1075  OH  TYR A 169       0.064  -5.286  14.955  1.00  0.53           O  
ATOM   1076  N   TYR A 170       2.048  -0.929  19.015  1.00  0.53           N  
ATOM   1077  CA  TYR A 170       3.330  -0.427  19.445  1.00  0.53           C  
ATOM   1078  C   TYR A 170       4.540  -1.364  19.411  1.00  0.53           C  
ATOM   1079  O   TYR A 170       4.492  -2.559  19.096  1.00  0.53           O  
ATOM   1080  CB  TYR A 170       3.127   0.300  20.803  1.00  0.53           C  
ATOM   1081  CG  TYR A 170       2.934  -0.545  22.025  1.00  0.53           C  
ATOM   1082  CD1 TYR A 170       4.049  -1.056  22.702  1.00  0.53           C  
ATOM   1083  CD2 TYR A 170       1.665  -0.670  22.614  1.00  0.53           C  
ATOM   1084  CE1 TYR A 170       3.908  -1.669  23.949  1.00  0.53           C  
ATOM   1085  CE2 TYR A 170       1.523  -1.274  23.870  1.00  0.53           C  
ATOM   1086  CZ  TYR A 170       2.644  -1.770  24.538  1.00  0.53           C  
ATOM   1087  OH  TYR A 170       2.467  -2.352  25.806  1.00  0.53           O  
ATOM   1088  N   ILE A 171       5.722  -0.778  19.699  1.00  0.61           N  
ATOM   1089  CA  ILE A 171       7.020  -1.426  19.656  1.00  0.61           C  
ATOM   1090  C   ILE A 171       7.571  -1.561  21.060  1.00  0.61           C  
ATOM   1091  O   ILE A 171       7.506  -0.669  21.900  1.00  0.61           O  
ATOM   1092  CB  ILE A 171       7.993  -0.729  18.712  1.00  0.61           C  
ATOM   1093  CG1 ILE A 171       7.436  -0.775  17.272  1.00  0.61           C  
ATOM   1094  CG2 ILE A 171       9.412  -1.351  18.760  1.00  0.61           C  
ATOM   1095  CD1 ILE A 171       7.647   0.518  16.493  1.00  0.61           C  
ATOM   1096  N   TYR A 172       8.106  -2.757  21.349  1.00  0.62           N  
ATOM   1097  CA  TYR A 172       8.535  -3.161  22.663  1.00  0.62           C  
ATOM   1098  C   TYR A 172      10.039  -3.244  22.547  1.00  0.62           C  
ATOM   1099  O   TYR A 172      10.561  -3.959  21.696  1.00  0.62           O  
ATOM   1100  CB  TYR A 172       8.001  -4.565  23.070  1.00  0.62           C  
ATOM   1101  CG  TYR A 172       6.511  -4.611  23.330  1.00  0.62           C  
ATOM   1102  CD1 TYR A 172       5.565  -4.465  22.298  1.00  0.62           C  
ATOM   1103  CD2 TYR A 172       6.043  -4.904  24.623  1.00  0.62           C  
ATOM   1104  CE1 TYR A 172       4.197  -4.648  22.542  1.00  0.62           C  
ATOM   1105  CE2 TYR A 172       4.676  -5.101  24.870  1.00  0.62           C  
ATOM   1106  CZ  TYR A 172       3.756  -4.987  23.823  1.00  0.62           C  
ATOM   1107  OH  TYR A 172       2.379  -5.177  24.044  1.00  0.62           O  
ATOM   1108  N   SER A 173      10.772  -2.506  23.393  1.00  0.65           N  
ATOM   1109  CA  SER A 173      12.214  -2.292  23.308  1.00  0.65           C  
ATOM   1110  C   SER A 173      13.004  -3.411  23.971  1.00  0.65           C  
ATOM   1111  O   SER A 173      14.043  -3.201  24.584  1.00  0.65           O  
ATOM   1112  CB  SER A 173      12.598  -0.964  24.018  1.00  0.65           C  
ATOM   1113  OG  SER A 173      13.724  -0.339  23.407  1.00  0.65           O  
ATOM   1114  N   GLY A 174      12.482  -4.655  23.935  1.00  0.71           N  
ATOM   1115  CA  GLY A 174      13.086  -5.800  24.621  1.00  0.71           C  
ATOM   1116  C   GLY A 174      12.872  -5.825  26.120  1.00  0.71           C  
ATOM   1117  O   GLY A 174      13.470  -6.618  26.836  1.00  0.71           O  
ATOM   1118  N   GLY A 175      11.991  -4.944  26.627  1.00  0.70           N  
ATOM   1119  CA  GLY A 175      11.715  -4.777  28.049  1.00  0.70           C  
ATOM   1120  C   GLY A 175      10.863  -3.563  28.281  1.00  0.70           C  
ATOM   1121  O   GLY A 175       9.926  -3.568  29.078  1.00  0.70           O  
ATOM   1122  N   GLU A 176      11.128  -2.479  27.531  1.00  0.65           N  
ATOM   1123  CA  GLU A 176      10.393  -1.240  27.685  1.00  0.65           C  
ATOM   1124  C   GLU A 176       9.288  -1.150  26.676  1.00  0.65           C  
ATOM   1125  O   GLU A 176       9.456  -1.441  25.496  1.00  0.65           O  
ATOM   1126  CB  GLU A 176      11.261   0.028  27.586  1.00  0.65           C  
ATOM   1127  CG  GLU A 176      12.506  -0.081  28.493  1.00  0.65           C  
ATOM   1128  CD  GLU A 176      12.854   1.201  29.246  1.00  0.65           C  
ATOM   1129  OE1 GLU A 176      12.273   2.267  28.927  1.00  0.65           O  
ATOM   1130  OE2 GLU A 176      13.690   1.090  30.176  1.00  0.65           O  
ATOM   1131  N   LYS A 177       8.097  -0.742  27.120  1.00  0.58           N  
ATOM   1132  CA  LYS A 177       6.980  -0.527  26.233  1.00  0.58           C  
ATOM   1133  C   LYS A 177       6.983   0.919  25.757  1.00  0.58           C  
ATOM   1134  O   LYS A 177       6.826   1.840  26.554  1.00  0.58           O  
ATOM   1135  CB  LYS A 177       5.638  -0.921  26.912  1.00  0.58           C  
ATOM   1136  CG  LYS A 177       5.281  -0.218  28.238  1.00  0.58           C  
ATOM   1137  CD  LYS A 177       4.586  -1.159  29.241  1.00  0.58           C  
ATOM   1138  CE  LYS A 177       5.546  -2.102  29.978  1.00  0.58           C  
ATOM   1139  NZ  LYS A 177       6.369  -1.341  30.947  1.00  0.58           N  
ATOM   1140  N   ILE A 178       7.182   1.160  24.444  1.00  0.61           N  
ATOM   1141  CA  ILE A 178       7.102   2.499  23.869  1.00  0.61           C  
ATOM   1142  C   ILE A 178       5.734   2.560  23.216  1.00  0.61           C  
ATOM   1143  O   ILE A 178       5.560   1.883  22.205  1.00  0.61           O  
ATOM   1144  CB  ILE A 178       8.241   2.794  22.868  1.00  0.61           C  
ATOM   1145  CG1 ILE A 178       9.541   3.208  23.598  1.00  0.61           C  
ATOM   1146  CG2 ILE A 178       7.896   3.920  21.862  1.00  0.61           C  
ATOM   1147  CD1 ILE A 178      10.304   2.042  24.220  1.00  0.61           C  
ATOM   1148  N   PRO A 179       4.716   3.272  23.718  1.00  0.62           N  
ATOM   1149  CA  PRO A 179       3.403   3.292  23.092  1.00  0.62           C  
ATOM   1150  C   PRO A 179       3.399   4.188  21.870  1.00  0.62           C  
ATOM   1151  O   PRO A 179       4.031   5.242  21.865  1.00  0.62           O  
ATOM   1152  CB  PRO A 179       2.466   3.809  24.198  1.00  0.62           C  
ATOM   1153  CG  PRO A 179       3.363   4.686  25.072  1.00  0.62           C  
ATOM   1154  CD  PRO A 179       4.707   3.954  25.018  1.00  0.62           C  
ATOM   1155  N   LEU A 180       2.692   3.781  20.806  1.00  0.55           N  
ATOM   1156  CA  LEU A 180       2.568   4.561  19.603  1.00  0.55           C  
ATOM   1157  C   LEU A 180       1.102   4.609  19.258  1.00  0.55           C  
ATOM   1158  O   LEU A 180       0.317   3.735  19.631  1.00  0.55           O  
ATOM   1159  CB  LEU A 180       3.393   3.971  18.436  1.00  0.55           C  
ATOM   1160  CG  LEU A 180       4.905   3.997  18.720  1.00  0.55           C  
ATOM   1161  CD1 LEU A 180       5.479   2.601  18.948  1.00  0.55           C  
ATOM   1162  CD2 LEU A 180       5.675   4.612  17.572  1.00  0.55           C  
ATOM   1163  N   VAL A 181       0.695   5.673  18.550  1.00  0.50           N  
ATOM   1164  CA  VAL A 181      -0.664   5.852  18.099  1.00  0.50           C  
ATOM   1165  C   VAL A 181      -0.582   5.913  16.608  1.00  0.50           C  
ATOM   1166  O   VAL A 181       0.078   6.775  16.032  1.00  0.50           O  
ATOM   1167  CB  VAL A 181      -1.321   7.120  18.620  1.00  0.50           C  
ATOM   1168  CG1 VAL A 181      -2.732   7.295  18.015  1.00  0.50           C  
ATOM   1169  CG2 VAL A 181      -1.404   6.994  20.149  1.00  0.50           C  
ATOM   1170  N   LEU A 182      -1.250   4.966  15.948  1.00  0.54           N  
ATOM   1171  CA  LEU A 182      -1.338   4.906  14.521  1.00  0.54           C  
ATOM   1172  C   LEU A 182      -2.812   4.940  14.203  1.00  0.54           C  
ATOM   1173  O   LEU A 182      -3.617   4.443  14.985  1.00  0.54           O  
ATOM   1174  CB  LEU A 182      -0.624   3.630  14.016  1.00  0.54           C  
ATOM   1175  CG  LEU A 182      -1.339   2.271  14.157  1.00  0.54           C  
ATOM   1176  CD1 LEU A 182      -2.376   1.919  13.093  1.00  0.54           C  
ATOM   1177  CD2 LEU A 182      -0.296   1.191  13.958  1.00  0.54           C  
ATOM   1178  N   SER A 183      -3.221   5.556  13.074  1.00  0.61           N  
ATOM   1179  CA  SER A 183      -4.631   5.584  12.697  1.00  0.61           C  
ATOM   1180  C   SER A 183      -4.811   6.107  11.267  1.00  0.61           C  
ATOM   1181  O   SER A 183      -5.452   7.130  11.042  1.00  0.61           O  
ATOM   1182  CB  SER A 183      -5.465   6.459  13.686  1.00  0.61           C  
ATOM   1183  OG  SER A 183      -6.869   6.326  13.488  1.00  0.61           O  
ATOM   1184  N   ARG A 184      -4.201   5.469  10.233  1.00  0.61           N  
ATOM   1185  CA  ARG A 184      -4.170   6.056   8.889  1.00  0.61           C  
ATOM   1186  C   ARG A 184      -4.403   5.044   7.752  1.00  0.61           C  
ATOM   1187  O   ARG A 184      -3.605   4.115   7.611  1.00  0.61           O  
ATOM   1188  CB  ARG A 184      -2.829   6.794   8.655  1.00  0.61           C  
ATOM   1189  CG  ARG A 184      -2.762   8.178   9.340  1.00  0.61           C  
ATOM   1190  CD  ARG A 184      -2.792   9.337   8.335  1.00  0.61           C  
ATOM   1191  NE  ARG A 184      -3.706  10.396   8.881  1.00  0.61           N  
ATOM   1192  CZ  ARG A 184      -4.103  11.467   8.183  1.00  0.61           C  
ATOM   1193  NH1 ARG A 184      -3.578  11.758   6.997  1.00  0.61           N  
ATOM   1194  NH2 ARG A 184      -5.056  12.256   8.675  1.00  0.61           N  
ATOM   1195  N   PRO A 185      -5.444   5.177   6.911  1.00  0.61           N  
ATOM   1196  CA  PRO A 185      -5.692   4.277   5.784  1.00  0.61           C  
ATOM   1197  C   PRO A 185      -4.876   4.608   4.551  1.00  0.61           C  
ATOM   1198  O   PRO A 185      -4.643   5.779   4.261  1.00  0.61           O  
ATOM   1199  CB  PRO A 185      -7.180   4.491   5.470  1.00  0.61           C  
ATOM   1200  CG  PRO A 185      -7.445   5.947   5.857  1.00  0.61           C  
ATOM   1201  CD  PRO A 185      -6.523   6.163   7.057  1.00  0.61           C  
ATOM   1202  N   LEU A 186      -4.440   3.581   3.794  1.00  0.60           N  
ATOM   1203  CA  LEU A 186      -3.665   3.760   2.578  1.00  0.60           C  
ATOM   1204  C   LEU A 186      -4.557   3.955   1.368  1.00  0.60           C  
ATOM   1205  O   LEU A 186      -5.560   3.268   1.200  1.00  0.60           O  
ATOM   1206  CB  LEU A 186      -2.652   2.604   2.406  1.00  0.60           C  
ATOM   1207  CG  LEU A 186      -1.262   3.048   1.906  1.00  0.60           C  
ATOM   1208  CD1 LEU A 186      -0.158   2.253   2.615  1.00  0.60           C  
ATOM   1209  CD2 LEU A 186      -1.152   2.854   0.393  1.00  0.60           C  
ATOM   1210  N   SER A 187      -4.228   4.955   0.526  1.00  0.61           N  
ATOM   1211  CA  SER A 187      -5.186   5.619  -0.355  1.00  0.61           C  
ATOM   1212  C   SER A 187      -4.632   5.725  -1.766  1.00  0.61           C  
ATOM   1213  O   SER A 187      -4.670   6.793  -2.379  1.00  0.61           O  
ATOM   1214  CB  SER A 187      -5.522   7.056   0.139  1.00  0.61           C  
ATOM   1215  OG  SER A 187      -6.539   7.668  -0.659  1.00  0.61           O  
ATOM   1216  N   SER A 188      -4.121   4.599  -2.284  1.00  0.58           N  
ATOM   1217  CA  SER A 188      -3.414   4.480  -3.555  1.00  0.58           C  
ATOM   1218  C   SER A 188      -2.031   5.173  -3.570  1.00  0.58           C  
ATOM   1219  O   SER A 188      -1.378   5.234  -2.491  1.00  0.58           O  
ATOM   1220  CB  SER A 188      -4.221   4.855  -4.823  1.00  0.58           C  
ATOM   1221  OG  SER A 188      -5.428   4.090  -4.913  1.00  0.58           O  
ATOM   1222  OXT SER A 188      -1.593   5.586  -4.677  1.00  0.58           O  
TER    1223      SER A 188                                                      
END   
